# Supplementary material for: Oligomeric Interfaces Under the Lens: Gemini
Source: PLoS One. 2010 Mar 25;5(3):e9897. doi: 10.1371/journal.pone.0009897 (PMC2845623; doi:10.1371/journal.pone.0009897)
Supplement: Text S1 — i03out. GeminiDistances Outputs for trimeric proteins. (1.78 MB TXT) [file pone.0009897.s001.txt]

Protein: 1a12     Program Version: 2       Number of monomers:   3         Simmetry:circular
Amino acids for each monomer: 401  401  401 
Distance cutoffs:  20.0   5.0 Angstrom        Algorithm: simmetrized interface
Bonded atoms (PDB atom serial numbers)
A:      9    24    29    39    40    42    47    51    55    58    62    65    66    96    97  1246  1247  1254  1610  1662  1766  1771  1776  1783  2040  2064  3000
      NZ    CG1   O     CB    CG1   N     OG    O     CD2   N     CB    NE    CZ    OG1   CG2   O     CB    OD1   NH1   OE1   O     CE1   O     CA    O     OG    OXT
B:   5328  5741  5746  5420  5422  5418  5439  5435  5412  5429  5441  5205  5206  5556  5571  5414  5423  5311  5378  5208  5059  5400  5042  5049  5037  5195  6000
      OE2   CB    O     CG    NE    O     CG    CA    O     O     N     CG    CD    OD2   NH2   OG    CZ    O     CD1   NZ    NZ    CD2   CB    OG1   ND2   OE2   OG 
     3.69  3.91  4.11  4.27  3.97  2.94  3.41  3.90  3.39  3.34  3.75  3.66  3.63  4.24  4.35  2.70  3.51  4.08  3.43  2.62  2.53  3.71  2.89  3.29  4.83  2.57  4.83
Bonded amino acids (PDB serial numbers)
A:     21    23    24    25    25    26    26    27    27    28    28    28    28    32    32   189   189   190   237   243   257   257   258   259   292   295   421
        K     V     K     V     V     S     S     H     H     R     R     R     R     T     T     A     A     D     R     Q     H     H     E     G     S     S     S
        1     0     1     0     0     1     1     1     1     1     1     1     1     1     1     0     0     1     1     1     1     1     1     0     1     1     1
        -     -     -     -     -     -     -     -     -     -     -     -     -     -     -     -     -     -     -     b     -     -     -     -     -     -     -
B:    330   387   388   343   343   343   345   345   342   344   346   314   314   363   365   342   343   328   337   314   294   340   292   293   291   312   421
        E     S     P     R     R     R     P     P     S     L     A     K     K     D     R     S     R     L     I     K     K     L     S     T     N     E     S
        1     1     0     1     1     1     0     0     1     0     0     1     1     1     1     1     1     0     0     1     1     0     1     1     1     1     1
        -     -     -     -     -     -     -     -     -     -     -     -     -     -     -     -     -     -     -     -     -     -     -     -     -     -     -
#######################################

Protein: 1a88     Program Version: 2       Number of monomers:   3         Simmetry:circular
Amino acids for each monomer: 275  275  275 
Distance cutoffs:  20.0   5.0 Angstrom        Algorithm: simmetrized interface
Bonded atoms (PDB atom serial numbers)
A:    516   520   533   534  1141  1148  1156  1168  1172  1173  1181  1420  1422  1429  1447  1451  1459  1473  1475  1479  1480  1481
      O     OE1   CB    OG    CA    O     OD1   NH2   O     CB    OE1   CZ2   CH2   CD1   O     CE    CE    CB    CA    CG    OD1   ND2
B:   2228  2211  2215  2234  2441  2417  3474  2409  3464  3466  3463  3491  3486  3535  2379  3499  3564  2408  2442  2227  2231  2225
      NE1   NZ    O     N     CD1   ND2   CD2   OD2   CA    O     N     N     O     CD1   OD2   CE1   SD    OD1   CD2   CD2   CZ2   CG 
     3.09  2.81  3.80  3.11  3.76  3.00  3.58  2.87  3.61  3.33  2.85  3.65  3.55  3.82  3.97  3.52  3.64  3.66  3.91  3.47  3.28  3.51
Bonded amino acids (PDB serial numbers)
A:     64    64    66    66   150   151   152   153   154   154   155   184   184   185   188   188   189   192   193   193   193   193
        Q     Q     S     S     A     A     N     R     A     A     Q     W     W     L     M     M     M     A     N     N     N     N
        1     1     1     1     0     0     1     1     0     0     1     0     0     0     0     0     0     0     1     1     1     1
        -     -     -     -     a     a     -     a     a     a     a     a     a     a     a     a     a     a     a     a     a     a
B:     16    14    15    17    42    39   179    38   178   178   178   182   181   185    35   182   189    38    42    16    16    16
        W     K     D     G     L     N     L     D     G     G     G     H     D     L     D     H     M     D     L     W     W     W
        0     1     1     0     0     1     0     1     0     0     0     1     1     0     1     1     0     1     0     0     0     0
        b     b     b     -     a     a     a     a     a     a     a     a     a     a     a     a     a     a     a     b     b     b
#######################################

Protein: 1af6     Program Version: 2       Number of monomers:   3         Simmetry:circular
Amino acids for each monomer: 421  421  421 
Distance cutoffs:  20.0   5.0 Angstrom        Algorithm: simmetrized interface
Bonded atoms (PDB atom serial numbers)
A:      6     7   351   353   367   383   389   392   397   435   450   451   452   453   470   474   475   491   505   617   622   624   625   630   631   635   636   637   639   640   641   649   652   665   680   681   725   786   808   809   814   822  1004  1016  1020  1026  1138  1150  1155  1156  1158  1163  1168  1322  1338  1539  1542  1553  1559  1563
      CG1   CG2   CB    CD1   NE2   CG2   CG    NE1   CH2   CE    CD2   CE1   CE2   CZ    CB    CE1   CE2   CG2   CG1   OD1   O     CG    CD    CB    N     CB    CG    CD1   CE1   CE2   CZ    NE    NH2   O     CG1   CG2   CG1   O     O     CB    N     NZ    O     CG    C     CB    CB    CB    NH1   NH2   CA    N     OG    CB    OD2   O     OD1   CA    NE    N  
B:   3357  3374  3377  3375  6693  6216  6152  6150  5876  5877  6215  6149  6128  6141  6672  6671  6700  3688  3874  3968  3955  3976  3958  3936  3944  3886  3867  3868  3869  3654  3671  3925  3926  3424  6214  6654  6133  6229  6653  6641  3425  3922  3923  3896  3436  6638  3455  3437  3910  3441  3905  3917  3918  3488  3450  3478  3477  3476  3507  3470
      CG1   CD2   CZ    CE1   CD1   CD    CB    C     CG2   CD1   CG    CA    O     C     CD1   CG2   CH2   CD2   OH    OD1   N     CD    O     CE2   O     CG1   CB    CG    CD1   CG2   CB    OD1   OD2   CB    CB    SD    NE1   CD1   CG    C     OG    O     CB    O     CG2   CB    CH2   CD1   NE2   O     O     OD1   ND2   OE1   NE1   CA    N     O     NE2   O  
     3.97  3.34  3.73  4.06  4.15  3.53  3.50  3.75  3.90  3.84  3.74  3.71  4.10  3.68  3.71  3.95  3.25  4.11  3.76  3.04  3.04  3.84  3.30  3.51  2.97  4.19  4.00  3.78  4.02  3.73  3.49  2.90  2.72  3.45  3.98  3.82  4.22  3.68  3.36  4.02  3.24  2.84  3.56  3.28  3.71  3.62  4.21  3.81  3.07  2.98  3.08  2.94  2.91  4.34  2.66  3.24  2.75  3.66  3.68  3.49
Bonded amino acids (PDB serial numbers)
A:      1     1    46    46    48    50    51    51    51    56    58    58    58    58    60    60    60    62    64    78    79    79    79    80    81    81    81    81    81    81    81    82    82    84    86    86    92   100   102   102   104   104   123   125   126   127   143   145   145   145   146   147   147   168   170   197   197   199   199   200
        V     V     L     L     Q     V     W     W     W     K     F     F     F     F     F     F     F     T     V     D     P     P     P     A     F     F     F     F     F     F     F     R     R     A     V     V     I     I     A     A     K     K     S     P     G     A     A     R     R     R     S     S     S     A     D     N     N     R     R     D
        0     0     0     0     1     0     0     0     0     1     0     0     0     0     0     0     0     1     0     1     0     0     0     0     0     0     0     0     0     0     0     1     1     0     0     0     0     0     0     0     1     1     1     0     0     0     0     1     1     1     1     1     1     0     1     1     1     1     1     1
        -     -     b     b     b     b     b     b     b     b     b     b     b     b     b     b     b     b     b     -     -     -     -     b     b     b     b     b     b     b     b     b     b     b     b     b     -     b     b     b     b     b     -     b     b     b     b     b     b     b     b     b     b     b     b     -     -     -     -     -
B:      1     3     3     3   421   361   353   353   319   319   361   353   351   352   419   419   421    44    66    78    77    79    77    74    75    68    66    66    66    40    42    73    73     9   361   417   351   363   417   416     9    73    73    70    11   415    13    11    71    12    71    72    72    19    13    18    18    17    21    16
        V     F     F     F     W     P     A     A     I     I     P     A     W     Q     I     I     W     L     Y     D     T     P     T     W     E     V     Y     Y     Y     T     A     D     D     S     P     M     W     I     M     Q     S     D     D     Q     I     A     W     I     Q     G     Q     N     N     E     W     G     G     G     Q     S
        0     0     0     0     0     0     0     0     0     0     0     0     0     1     0     0     0     0     1     1     1     0     1     0     1     0     1     1     1     1     0     1     1     1     0     0     0     0     0     1     1     1     1     1     0     0     0     0     1     0     1     1     1     1     0     0     0     0     1     1
        -     b     b     b     b     -     -     -     -     -     -     -     b     b     b     b     b     b     b     -     -     -     -     -     -     b     b     b     b     b     b     -     -     b     -     b     b     b     b     b     b     -     -     -     b     b     b     b     -     b     -     -     -     -     b     -     -     -     -     -
#######################################

Protein: 1ahs     Program Version: 2       Number of monomers:   3         Simmetry:circular
Amino acids for each monomer: 126  126  126 
Distance cutoffs:  20.0   5.0 Angstrom        Algorithm: simmetrized interface
Bonded atoms (PDB atom serial numbers)
A:     89   479   481   484   488   491   499   500   507   509   514   516   517   518   563   695   700   878   898   910
      O     CG    NE    NH2   O     CD    CD2   N     NE    NH1   O     CG1   CG2   CD1   O     O     O     OE1   OE1   O  
B:   1033  1014   991   970  1009   996  1015  1012  1008  1078  1025  1020  1074  1050  1054   998   985  1158  1176   949
      NE2   CG1   O     O     N     O     CG2   O     OE2   OH    N     CB    CD2   CD    NH2   CG1   CA    O     OG    N  
     2.82  3.88  2.87  3.27  3.35  3.44  3.41  2.75  3.70  3.08  3.06  3.86  3.99  3.42  2.76  3.44  3.85  3.43  2.92  4.36
Bonded amino acids (PDB serial numbers)
A:    138   189   189   189   190   190   191   192   192   192   193   193   193   193   199   219   220   244   246   248
        S     R     R     R     P     P     L     R     R     R     I     I     I     I     G     A     G     Q     E     L
        1     1     1     1     0     0     0     1     1     1     0     0     0     0     0     0     0     1     1     0
        -     b     b     b     b     b     -     -     -     -     -     -     -     -     -     -     -     b     b     b
B:    137   135   132   129   135   133   135   135   134   142   137   136   142   140   140   133   131   153   155   126
        Q     V     A     Y     V     V     V     V     E     Y     Q     Q     Y     R     R     V     G     I     S     T
        1     0     0     1     0     0     0     0     1     1     1     1     1     1     1     0     0     0     1     1
        -     -     -     -     -     -     -     -     -     -     -     -     -     -     -     -     -     -     -     -
#######################################

Protein: 1auy     Program Version: 2       Number of monomers:   3         Simmetry:circular
Amino acids for each monomer: 163  189  189 
Distance cutoffs:  20.0   5.0 Angstrom        Algorithm: simmetrized interface
Bonded atoms (PDB atom serial numbers)
A:    545   557   559   566   572   608   628   632   634   639   825   827   864   902   918   924   930   938   939
      CG    CG    OE1   OG    CG    NE2   CB    NZ    CA    CG2   O     CG    NH2   CD1   CD1   N     CD1   OD1   OD2
B:   2591  2589  1722  2594  2604  2613  2612  2626  2602  2597  1727  2598  1375  1376  2314  2305  2310  2306  2307
      N     CD1   CG    O     OG1   OD2   OD1   OG    O     CG2   NH2   CD1   CD1   CD2   CG2   O     C     CB    OG 
     4.05  3.89  3.18  2.68  3.28  3.42  3.42  3.81  4.10  3.50  3.66  3.33  3.73  3.32  3.46  2.59  3.76  3.06  2.82
Bonded amino acids (PDB serial numbers)
A:     97    99    99   100   101   106   109   109   110   110   136   136   140   145   147   148   148   149   149
        P     Q     Q     S     P     Q     K     K     T     T     M     M     R     I     Y     L     L     D     D
        0     1     1     1     0     1     1     1     1     1     0     0     1     0     1     0     0     1     1
        b     -     -     -     -     a     a     a     -     -     a     a     -     -     -     -     -     -     -
B:    184   183    67   184   185   186   186   188   185   184    67   184    20    20   145   144   145   144   144
        I     L     R     I     T     D     D     S     T     I     R     I     L     L     I     S     I     S     S
        0     0     1     0     1     1     1     1     1     0     1     0     0     0     0     1     0     1     1
        -     -     -     -     -     -     -     -     -     -     -     -     -     -     -     -     -     -     -
#######################################

Protein: 1avq     Program Version: 2       Number of monomers:   3         Simmetry:circular
Amino acids for each monomer: 228  228  225 
Distance cutoffs:  20.0   5.0 Angstrom        Algorithm: simmetrized interface
Bonded atoms (PDB atom serial numbers)
A:    484   488   495   511   517   537   538   543   544   557  1752  1755  1756  1760  1771  1801
      CB    CE1   OG1   CD1   CB    O     CB    O     CB    CG2   O     CG2   CD1   O     CZ    OE1
B:   2909  2949  2912  2981  2941  3277  3276  3285  3261  3263  3303  2972  2942  3296  3290  3295
      O     CG    CD    CD1   CG    N     CE    NZ    O     CG    CD    CZ    SD    NH2   CB    NH1
     3.44  3.77  3.39  3.93  3.82  2.95  3.56  3.55  3.43  4.73  3.68  3.74  3.92  2.71  3.78  2.87
Bonded amino acids (PDB serial numbers)
A:     59    59    60    62    63    66    66    67    67    69   217   217   217   218   219   223
        H     H     T     L     A     C     C     T     T     V     I     I     I     G     F     E
        1     1     1     0     0     1     1     1     1     0     0     0     0     0     0     1
        a     a     a     a     a     a     a     a     a     -     -     -     -     -     -     a
B:    137   141   137   144   140   180   179   180   178   178   182   143   140   181   181   181
        R     K     R     L     M     K     M     K     R     R     E     R     M     R     R     R
        1     1     1     0     0     1     0     1     1     1     1     1     0     1     1     1
        a     a     a     a     a     -     -     -     -     -     -     a     a     -     -     -
#######################################

Protein: 1b47     Program Version: 2       Number of monomers:   3         Simmetry:noncircular
Amino acids for each monomer: 304  304  304 
Distance cutoffs:  20.0   5.0 Angstrom        Algorithm: simmetrized interface
Bonded atoms (PDB atom serial numbers)
A:    736   744   745   754  1385  1391  1392  1396  1400  1402  1403  1408  1425  1430  1739  1763  1765  1770  1771  1772  1773  2417
      NZ    OE1   OE2   CZ    OG    OG    N     N     CB    CD1   CD2   CB    CE    CB    OD1   O     CG1   O     CB    OG1   CG2   CZ 
B:   4362  4659  4330  4326  2873  2834  2618  2617  2830  2578  2803  2836  2640  2845  2874  2880  2844  2913  2902  2903  2867  3487
      CE    CD2   OH    CD2   NH1   CE2   OD2   OD1   CG    CD1   N     OH    CG1   NE2   NH2   OG1   OE1   NH1   CB    OG    O     OG 
     3.77  4.31  4.40  3.43  4.40  3.86  2.85  2.83  3.62  3.77  3.96  3.26  3.63  3.56  3.15  3.52  3.63  2.95  3.92  3.77  3.60  3.37
Bonded amino acids (PDB serial numbers)
A:    137   138   138   139   216   217   218   219   219   219   219   220   222   223   259   263   263   264   264   264   264   343
        K     E     E     R     S     S     G     L     L     L     L     E     M     A     N     V     V     T     T     T     T     R
        1     1     1     1     1     1     0     0     0     0     0     1     0     0     1     0     0     1     1     1     1     1
        a     a     a     a     -     -     a     a     a     a     a     a     a     a     a     -     -     -     -     -     -     -
B:    278   315   274   274    96    92    64    64    92    60    89    92    67    93    96    97    93   101   100   100    96   171
        K     L     Y     Y     R     Y     D     D     Y     W     P     Y     V     Q     R     T     Q     R     S     S     R     S
        1     0     1     1     1     1     1     1     1     0     0     1     0     1     1     1     1     1     1     1     1     1
        a     b     a     a     a     a     a     a     a     a     a     a     a     a     a     a     a     a     a     a     a     a
#######################################

Protein: 1b4b     Program Version: 2       Number of monomers:   3         Simmetry:circular
Amino acids for each monomer: 71  71  71 
Distance cutoffs:  20.0   5.0 Angstrom        Algorithm: simmetrized interface
Bonded atoms (PDB atom serial numbers)
A:     78    89    90   109   124   125   329   338   341   355   361   363   376
      OD1   OG1   CG2   CD1   CG1   CG2   CG2   CA    N     OD1   CB    CG2   CD1
B:    944   845   937   643   847   844   863   868   727   775   853   864   911
      NH2   CG2   O     CD1   CA    CG1   CG2   O     NE2   OD2   O     CD1   CD2
     2.49  3.84  2.82  3.94  4.14  3.63  3.98  4.11  3.79  4.01  3.45  3.61  3.57
Bonded amino acids (PDB serial numbers)
A:     88    90    90    93    95    95   122   124   125   126   127   127   129
        D     T     T     L     V     V     I     G     D     D     T     T     L
        1     1     1     0     0     0     0     0     1     1     1     1     0
        b     b     b     b     b     b     b     -     -     -     b     b     b
B:    133   119   133    93   120   119   122   123   104   111   121   122   129
        R     V     R     L     G     V     I     C     H     D     T     I     L
        1     0     1     0     0     0     0     1     1     1     1     0     0
        -     b     -     b     b     b     b     b     a     a     b     b     b
#######################################

Protein: 1b5q     Program Version: 2       Number of monomers:   3         Simmetry:noncircular
Amino acids for each monomer: 459  462  462 
Distance cutoffs:  20.0   5.0 Angstrom        Algorithm: simmetrized interface
Bonded atoms (PDB atom serial numbers)
A:    940   987   996   997   999  1024  1027  1075  1082  1084  1089  1090  1111  1114  1128  1132  1138  1141  1156  1157  1164  1335  1338  1339  1346  2080  2084  2099  2211  2220  2222  2240  2242  2246  2248  2256  2257  2275  2533  2542  2543  2544  2545  2551  2764  2765  2773  2774  2797  2807  2836  3121  3126  3182  3244  3246  3247
      CD1   CB    O     CB    CD    CB    CE    O     NH2   CA    CD1   CD2   O     ND1   CA    CG    CB    ND2   O     CB    CG2   CD    NH1   NH2   CG2   O     OE1   OD2   CG1   NE    NH1   O     CG    CE2   OH    OE1   NE2   OD1   O     CD    NE    CZ    NH1   CB    OD1   OD2   OE1   OE2   NE    CD    OE1   NE1   CH2   CE    O     CG1   CG2
B:   5906  4688  6950  4685  4687  5941  5942  5929  5925  5927  5928  5903  5765  5933  5769  6867  6482  6806  6521  6811  6522  5031  6449  6450  5020  4795  4816  4799  4774  4775  4625  4764  4769  4760  4794  4709  4712  4767  6492  6229  6228  6227  6230  6458  5023  5024  6236  6238  4823  6218  4841  4826  4842  4817  6932  6931  6934
      CZ    NH2   OD1   NE    NH1   OE1   NE2   CD2   O     CG    CD1   CG    O     OH    OE1   CE    NE    NE1   OE1   CH2   NE2   CG2   OD1   OD2   CD    C     CB    ND1   CD1   CD2   CD1   NE    CA    O     CA    CB    CE    NH2   CD    CZ    NE    CD    NH1   OE1   NH1   NH2   CB    CD    CB    O     O     ND2   CB    CG    CG2   CG1   CA 
     3.56  3.46  3.49  3.92  4.26  3.98  3.81  3.41  2.84  3.55  3.82  4.19  3.16  3.37  3.25  3.85  3.95  2.84  3.05  4.00  3.82  3.52  3.01  2.70  3.41  3.13  3.22  3.09  3.68  4.02  3.30  2.93  3.53  3.40  3.26  3.59  3.78  2.95  3.33  3.62  3.71  3.58  3.52  4.08  2.79  2.69  4.33  3.79  4.04  3.41  3.08  2.79  3.97  3.84  3.91  3.87  4.16
Bonded amino acids (PDB serial numbers)
A:    126   133   135   135   135   138   138   145   145   146   146   146   149   149   151   151   152   152   155   155   156   176   176   176   177   272   272   274   287   288   288   291   291   291   291   292   292   294   324   325   325   325   325   326   351   351   352   352   355   356   359   394   394   400   408   408   408
        L     S     R     R     R     M     M     R     R     L     L     L     H     H     P     P     N     N     A     A     T     R     R     R     V     Q     Q     D     V     R     R     Y     Y     Y     Y     Q     Q     D     S     R     R     R     R     R     D     D     E     E     R     R     Q     W     W     K     V     V     V
        0     1     1     1     1     0     0     1     1     0     0     0     1     1     0     0     1     1     0     0     1     1     1     1     0     1     1     1     0     1     1     1     1     1     1     1     1     1     1     1     1     1     1     1     1     1     1     1     1     1     1     0     0     1     0     0     0
        a     -     -     -     -     -     -     a     a     a     a     a     -     -     -     -     -     -     -     -     -     -     -     -     -     a     a     -     a     a     a     a     a     a     a     a     a     b     -     -     -     -     -     -     a     a     a     a     a     a     a     -     -     -     -     -     -
B:    288   135   411   135   135   292   292   291   291   291   291   288   272   291   272   400   355   394   359   394   359   177   351   351   176   149   151   149   146   146   126   145   146   145   149   138   138   145   356   325   325   325   325   352   176   176   326   326   152   324   155   152   155   151   408   408   409
        R     R     N     R     R     Q     Q     Y     Y     Y     Y     R     Q     Y     Q     K     R     W     Q     W     Q     V     D     D     R     H     P     H     L     L     L     R     L     R     H     M     M     R     R     R     R     R     R     E     R     R     R     R     N     S     A     N     A     P     V     V     G
        1     1     1     1     1     1     1     1     1     1     1     1     1     1     1     1     1     0     1     0     1     0     1     1     1     1     0     1     0     0     0     1     0     1     1     0     0     1     1     1     1     1     1     1     1     1     1     1     1     1     0     1     0     0     0     0     0
        a     -     -     -     -     a     a     a     a     a     a     a     a     a     a     -     a     -     -     -     -     -     a     a     -     -     -     -     a     a     a     a     a     a     -     -     -     a     a     -     -     -     -     a     -     -     -     -     -     -     -     -     -     -     -     -     -
#######################################

Protein: 1b77     Program Version: 2       Number of monomers:   3         Simmetry:circular
Amino acids for each monomer: 228  228  228 
Distance cutoffs:  20.0   5.0 Angstrom        Algorithm: simmetrized interface
Bonded atoms (PDB atom serial numbers)
A:    484   505   646   657   658   663   670   671   674   683   685   692   707
      CD1   CD1   OD2   O     CB    NH1   OG    N     O     CG1   N     CD2   CE3
B:   2763  2751  2730  3058  3061  2703  2729  3047  3044  2792  3026  3019  2793
      CG1   CB    NE2   N     O     OD1   OE1   O     N     CD1   O     O     CD2
     4.15  3.45  2.84  3.06  4.30  2.74  2.59  2.92  3.12  4.03  3.05  3.31  3.42
Bonded amino acids (PDB serial numbers)
A:     63    66    85    87    87    87    88    89    89    90    91    91    92
        I     L     D     R     R     R     S     T     T     V     Y     Y     W
        0     0     1     1     1     1     1     1     1     0     1     1     0
        a     a     -     -     -     -     -     b     b     b     b     b     b
B:    129   128   125   168   168   122   125   166   166   133   164   163   133
        V     R     Q     T     T     D     Q     S     S     L     K     P     L
        0     1     1     1     1     1     1     1     1     0     1     0     0
        a     a     a     b     b     a     a     b     b     a     -     -     a
#######################################

Protein: 1b93     Program Version: 2       Number of monomers:   3         Simmetry:noncircular
Amino acids for each monomer: 148  151  144 
Distance cutoffs:  20.0   5.0 Angstrom        Algorithm: simmetrized interface
Bonded atoms (PDB atom serial numbers)
A:    515   730   742   743
      CB    CB    CB    CG 
B:   1853  1866  1854  1849
      CD2   CB    N     O  
     3.93  4.26  3.22  3.47
Bonded amino acids (PDB serial numbers)
A:     67    95    97    97
        P     A     P     P
        0     0     0     0
        a     -     -     -
B:     93    95    94    93
        L     A     N     L
        0     0     1     0
        -     -     -     -
#######################################

Protein: 1bb1     Program Version: 2       Number of monomers:   3         Simmetry:circular
Amino acids for each monomer: 34  34  34 
Distance cutoffs:  20.0   5.0 Angstrom        Algorithm: simmetrized interface
Bonded atoms (PDB atom serial numbers)
A:     21    22    46    49    76    78    79   104   106   132   149   158   182   184   201   238   239   254   258
      CG2   CD1   CG    OE2   CG    OE1   NE2   CD    NZ    CD1   CG2   CE    CG1   CD1   CG2   CG1   CG2   O     CD1
B:    273   283   303   275   357   326   299   330   329   356   410   380   445   436   462   500   491   521   519
      CB    CG1   CD1   CD    CD1   CB    O     OE2   OE1   CG2   CD1   OE2   CD1   OE1   CG2   CD1   CD1   CG2   CB 
     3.80  3.91  3.73  3.37  3.81  3.23  3.10  3.80  3.78  3.57  3.78  3.14  4.18  3.10  3.71  3.40  3.92  3.38  4.24
Bonded amino acids (PDB serial numbers)
A:      3     3     7     7    10    10    10    14    14    17    20    21    24    24    27    31    31    34    34
        I     I     E     E     Q     Q     Q     K     K     I     I     K     I     I     I     I     I     I     I
        0     0     1     1     1     1     1     1     1     0     0     1     0     0     0     0     0     0     0
        a     a     a     a     a     a     a     a     a     a     a     a     a     a     a     a     a     -     -
B:      2     3     6     2    13     9     6     9     9    13    20    16    24    23    27    31    30    34    34
        K     I     I     K     I     E     I     E     E     I     I     E     I     E     I     I     L     I     I
        1     0     0     1     0     1     0     1     1     0     0     1     0     1     0     0     0     0     0
        a     a     a     a     a     a     a     a     a     a     a     a     a     a     a     a     a     -     -
#######################################

Protein: 1bg8     Program Version: 2       Number of monomers:   3         Simmetry:noncircular
Amino acids for each monomer: 76  76  76 
Distance cutoffs:  20.0   5.0 Angstrom        Algorithm: simmetrized interface
Bonded atoms (PDB atom serial numbers)
A:     23    26    32    60   150   153   155   168   177   178   200   201   205   224   228   231   232   257   276   278   285   302   307   315   317   318   332   359
      CB    N     CG2   CH2   CG    CE1   CZ    O     OG1   CG2   CG    CD1   CZ    CB    O     CD1   CD2   NZ    CA    O     O     O     O     CB    CD1   CD2   CG1   CB 
B:    873   890   903   905   920   757   947   766   765   756   904   782   895   812   868   866   891   845   820   819   611   614   793   620   648   789   738   743
      O     O     CB    CD1   CG1   CB    CB    CG2   OG1   O     CG    O     O     CB    CG    O     CB    NZ    CD2   CD1   CB    N     CZ    CG2   CH2   CD1   CG    CZ 
     3.02  3.07  3.52  4.09  3.27  3.83  3.80  3.90  3.14  3.78  3.72  3.16  3.35  3.40  4.19  3.53  3.38  2.49  3.51  3.31  3.08  3.16  3.18  3.38  4.09  3.45  3.41  3.66
Bonded amino acids (PDB serial numbers)
A:     12    13    13    16    28    28    28    30    31    31    35    35    35    38    39    39    39    42    45    45    46    48    49    50    50    50    52    56
        P     V     V     W     F     F     F     P     T     T     F     F     F     A     L     L     L     K     P     P     E     A     V     L     L     L     V     A
        0     0     0     0     0     0     0     0     1     1     0     0     0     0     0     0     0     1     0     0     1     0     0     0     0     0     0     0
        -     a     a     -     -     -     -     a     a     a     a     a     a     a     a     a     a     -     -     -     -     -     -     -     -     -     a     a
B:     46    48    50    50    52    30    56    31    31    30    50    34    49    38    45    45    48    42    39    39    12    13    35    13    16    35    28    28
        E     A     L     L     V     P     A     T     T     P     L     G     V     A     P     P     A     K     L     L     P     V     F     V     W     F     F     F
        1     0     0     0     0     0     0     1     1     0     0     0     0     0     0     0     0     1     0     0     0     0     0     0     0     0     0     0
        -     -     -     -     a     a     a     a     a     a     -     a     -     a     -     -     -     -     a     a     -     a     a     a     -     a     a     a
#######################################

Protein: 1bl3     Program Version: 2       Number of monomers:   3         Simmetry:noncircular
Amino acids for each monomer: 142  143  160 
Distance cutoffs:  20.0   5.0 Angstrom        Algorithm: simmetrized interface
Bonded atoms (PDB atom serial numbers)
A:    203   219   220   234   320   321   323   346   350   356   359   371   374   376   380   381   383   384   385   387   401   582   585   586   587   591   792   829   834   841   857   858   860   862   866   884   888   893   919   929  1015  1041  1043  1044  1052  1092  1096
      OH    OE1   OE2   OE2   CE1   CE2   OH    O     CD2   CG    NZ    O     CA    O     O     CB    CD    NE    CZ    NH2   CH2   NE1   CZ2   CZ3   CH2   O     OE1   O     NZ    CG2   O     CB    CD    NE2   O     CA    CG    CZ    ND2   NE2   CG    O     CG1   CG2   OD2   O     CD1
B:   1478  1484  1481  1456  1959  1933  1931  1957  1938  1961  1331  2029  1984  2019  1298  1300  1480  1317  1482  1483  1498  1892  1968  1989  1966  1993  1679  1417  1414  1446  1443  1444  1453  1454  1684  1471  1683  1688  1473  1468  2196  2143  2173  1497  2204  2091  2113
      CB    NH2   NE    NZ    CG    CE    CG    O     O     OE1   OE2   NE2   CA    ND2   CE2   OH    CD    OE2   CZ    NH1   CH2   OE1   CG    CD1   O     CZ    NE1   CE1   CG    CD1   O     CB    CG    CD    CH2   CA    CZ3   O     O     O     CD1   CG1   CB    CZ3   OE1   CE1   O  
     2.70  3.06  3.40  2.91  3.53  3.61  3.18  4.63  3.94  3.44  2.82  2.77  3.48  2.96  3.94  2.99  3.36  3.19  3.40  3.38  3.67  3.06  3.70  3.62  3.52  3.50  2.96  3.59  4.02  3.94  4.51  4.28  3.48  3.74  3.44  3.73  3.52  3.69  3.03  2.54  3.67  2.92  3.24  3.68  3.05  4.47  3.24
Bonded amino acids (PDB serial numbers)
A:     83    85    85    87    99    99    99   102   102   103   103   105   106   106   107   107   107   107   107   107   108   132   132   132   132   133   168   173   173   174   177   177   177   177   178   181   181   181   184   185   198   201   201   201   202   208   208
        Y     E     E     E     Y     Y     Y     L     L     K     K     A     G     G     R     R     R     R     R     R     W     W     W     W     W     A     Q     K     K     T     Q     Q     Q     Q     M     F     F     F     N     H     E     V     V     V     D     I     I
        1     1     1     1     1     1     1     0     0     1     1     0     0     0     1     1     1     1     1     1     0     0     0     0     0     0     1     1     1     1     1     1     1     1     0     0     0     0     1     1     1     0     0     0     1     0     0
        -     b     b     b     a     a     a     a     a     a     a     a     a     a     -     -     -     -     -     -     -     a     a     a     a     a     a     a     a     a     a     a     a     a     a     a     a     a     a     a     a     a     a     a     a     -     -
B:    107   107   107   103   177   173   173   177   174   177    87   185   181   184    83    83   107    85   107   107   108   168   178   181   178   181   132    99    99   102   102   102   103   103   132   106   132   133   106   105   208   201   205   108   209   194   198
        R     R     R     K     Q     K     K     Q     T     Q     E     H     F     N     Y     Y     R     E     R     R     W     Q     M     F     M     F     W     Y     Y     L     L     L     K     K     W     G     W     A     G     A     I     V     A     W     Q     Y     E
        1     1     1     1     1     1     1     1     1     1     1     1     0     1     1     1     1     1     1     1     0     1     0     0     0     0     0     1     1     0     0     0     1     1     0     0     0     0     0     0     0     0     0     0     1     1     1
        a     a     a     a     a     a     a     a     a     a     b     a     a     a     -     -     a     b     a     a     -     a     a     a     a     a     a     a     a     a     a     a     a     a     a     a     a     a     a     a     -     a     a     -     -     -     a
#######################################

Protein: 1brr     Program Version: 2       Number of monomers:   3         Simmetry:circular
Amino acids for each monomer: 230  231  231 
Distance cutoffs:  20.0   5.0 Angstrom        Algorithm: simmetrized interface
Bonded atoms (PDB atom serial numbers)
A:    202   284   286   293   321   327   350   351   400   401   429   431   455   459   470   471   472   475
      CD2   NZ    CA    NZ    CB    CG1   CD1   CD2   OG1   CG2   CD2   CA    O     CD2   CD1   CD2   CE1   OH 
B:   2869  2550  2561  2559  2563  2586  2608  2609  2634  2661  2794  2792  2749  2750  2714  2680  2694  2697
      CE1   OD2   CA    NE2   O     CD2   CA    C     CG2   OG1   CH2   CZ2   CE2   CZ    NZ    CG1   O     CD1
     4.60  3.08  4.15  3.56  3.36  3.44  3.57  3.66  3.56  3.72  3.35  3.78  3.68  3.80  3.74  3.97  4.22  3.65
Bonded amino acids (PDB serial numbers)
A:     28    40    41    41    44    45    48    48    55    55    58    59    62    62    64    64    64    64
        L     K     K     K     A     I     L     L     T     T     L     S     L     L     Y     Y     Y     Y
        0     1     1     1     0     0     0     0     1     1     0     1     0     0     1     1     1     1
        a     a     a     a     a     a     a     a     a     a     a     a     -     -     -     -     -     -
B:    147   104   106   105   106   109   113   113   117   121   137   137   133   133   129   124   127   127
        Y     D     G     Q     G     L     G     G     I     T     W     W     Y     Y     K     V     L     L
        1     1     0     1     0     0     0     0     0     1     0     0     1     1     1     0     0     0
        a     -     a     a     a     a     a     a     a     a     a     a     a     a     -     a     a     a
#######################################

Protein: 1btg     Program Version: 2       Number of monomers:   3         Simmetry:noncircular
Amino acids for each monomer: 108  109  109 
Distance cutoffs:  20.0   5.0 Angstrom        Algorithm: simmetrized interface
Bonded atoms (PDB atom serial numbers)
A:    180   184   525   526   539   541
      CG    N     OD1   ND2   CD1   CE1
B:   1675  1674   845   851   867   866
      NH2   NH1   CA    O     CZ    CE2
     4.16  4.05  3.75  2.99  3.12  3.29
Bonded amino acids (PDB serial numbers)
A:     34    35    77    77    79    79
        K     E     N     N     Y     Y
        1     1     1     1     1     1
        -     b     b     b     b     b
B:    118   118    10    11    12    12
        R     R     G     E     F     F
        1     1     0     1     0     0
        -     -     -     -     -     -
#######################################

Protein: 1c28     Program Version: 2       Number of monomers:   3         Simmetry:circular
Amino acids for each monomer: 125  111  102 
Distance cutoffs:  20.0   5.0 Angstrom        Algorithm: simmetrized interface
Bonded atoms (PDB atom serial numbers)
A:     15    17    18    21    36    49    91    95   202   207   208   215   219   237   419   438   440   441   472   473   475   681   682   683   686   696   705   887   902   907   910   911   923   942   952   953   956   957   961
      CB    CD    NE    NH2   O     OG    CD    NH2   CB    CE2   CZ    CD1   CZ    NE2   OG    ND1   CE1   NE2   CE1   CE2   OH    OD1   ND2   N     O     OD1   OE1   OD1   OD1   O     OD1   OD2   OG1   CG2   CG    CD1   CE2   CZ    O  
B:   1899  1895  1894  1905  1698  1692  1591  1599  1695  1542  1550  1341  1339  1715  1365  1673  1675  1684  1625  1620  1617  1654  1638  1634  1658  1663  1669  1621  1571  1553  1569  1475  1682  1362  1889  1888  1360  1873  1901
      CE2   CG    CB    O     CD1   N     OD2   OE1   O     O     CB    CD2   CG    CD2   OH    CB    N     OG    O     OE1   CB    OD2   CE    O     O     NE2   N     NE2   CG2   CD2   CB    NZ    O     CE1   CD2   CD1   CD1   CZ    OH 
     3.56  3.76  3.71  2.59  3.37  3.02  2.93  3.09  3.44  3.25  3.59  3.65  3.56  4.57  2.87  3.91  3.78  2.71  3.71  3.26  3.33  2.66  2.93  2.88  3.86  3.60  2.90  2.82  3.02  3.40  3.01  2.75  3.49  3.57  3.62  3.54  3.60  4.04  2.57
Bonded amino acids (PDB serial numbers)
A:    115   115   115   115   118   119   125   125   139   139   139   140   140   142   164   166   166   166   170   170   170   196   196   197   197   198   199   231   233   234   234   234   236   238   240   240   240   240   241
        R     R     R     R     F     S     R     R     F     F     F     Y     Y     Q     S     H     H     H     Y     Y     Y     N     N     V     V     D     Q     N     N     D     D     D     T     T     F     F     F     F     L
        1     1     1     1     0     1     1     1     0     0     0     1     1     1     1     1     1     1     1     1     1     1     1     0     0     1     1     1     1     1     1     1     1     1     0     0     0     0     0
        -     -     -     -     b     b     -     -     b     b     b     b     b     -     b     b     b     b     b     b     b     -     -     b     b     b     b     -     -     -     -     -     b     b     b     b     b     b     b
B:    243   243   243   244   205   205   190   191   205   185   186   160   160   207   162   201   202   203   194   193   193   198   195   195   199   199   201   193   188   186   188   175   203   162   242   242   162   240   243
        Y     Y     Y     H     L     L     D     Q     L     V     L     L     L     H     Y     S     G     S     E     Q     Q     D     K     K     Q     Q     S     Q     T     L     T     K     S     Y     L     L     Y     F     Y
        1     1     1     1     0     0     1     1     0     0     0     0     0     1     1     1     0     1     1     1     1     1     1     1     1     1     1     1     1     0     1     1     1     1     0     0     1     0     1
        b     b     b     b     b     b     -     -     b     -     -     b     b     b     b     b     b     b     -     -     -     b     -     -     b     b     b     -     -     -     -     -     b     b     b     b     b     b     b
#######################################

Protein: 1c4t     Program Version: 2       Number of monomers:   3         Simmetry:circular
Amino acids for each monomer: 226  217  224 
Distance cutoffs:  20.0   5.0 Angstrom        Algorithm: simmetrized interface
Bonded atoms (PDB atom serial numbers)
A:      2     4     7    15    16    19    29    33    36    39    54    94    95   110   112   138   139   140   148   750  1135  1138  1139  1146  1160  1164  1168  1175  1178  1180  1303  1307  1328  1394  1437
      CA    O     CA    CB    N     O     NE    N     O     CG2   CE    O     CB    CB    CD1   CD    CE    NZ    ND2   O     O     CD1   CD2   O     CD2   O     CE    N     O     OG1   NZ    O     CG    CD1   OH 
B:   2320  2303  2280  2317  2285  2282  2281  2271  2268  2290  2266  3101  3100  1822  3089  1823  1826  1796  1803  3145  3166  3140  3136  1870  1865  1853  2765  1842  1838  1839  1880  2943  2933  2961  3038
      OH    NE2   CG1   CE1   O     N     CG2   O     N     CE1   CG2   CG    CB    CB    O     N     O     NZ    OD1   NH2   CG1   CG    CA    OD1   CA    N     SD    O     CD2   N     OE2   CB    C     C     OH 
     3.65  2.93  3.01  3.82  3.27  2.67  3.84  3.31  3.33  3.79  3.60  4.20  4.41  4.10  3.49  3.55  2.75  3.21  2.83  4.69  3.73  3.70  4.31  3.99  3.95  2.89  3.71  3.02  3.53  2.89  2.93  3.61  3.43  3.64  4.60
Bonded amino acids (PDB serial numbers)
A:    173   173   174   175   176   176   177   178   178   178   180   188   188   191   191   195   195   195   196   274   328   328   328   329   331   332   332   334   334   334   351   352   354   363   368
        R     R     S     E     K     K     R     V     V     V     M     A     A     L     L     K     K     K     N     T     F     F     F     G     L     M     M     T     T     T     K     D     P     I     Y
        1     1     1     1     1     1     1     0     0     0     0     0     0     0     0     1     1     1     1     1     0     0     0     0     0     0     0     1     1     1     1     1     0     0     1
        -     -     -     -     -     -     -     -     -     -     -     a     a     a     a     a     a     a     a     b     a     a     a     -     -     -     -     -     -     -     b     b     b     b     b
B:    265   263   261   265   262   262   261   260   260   262   255   376   376   199   375   200   200   195   196   381   384   381   381   205   205   204   332   202   201   202   206   356   355   359   368
        Y     H     V     Y     Y     Y     V     V     V     Y     I     R     R     A     H     M     M     K     N     R     V     R     R     N     N     F     M     T     L     T     E     A     M     G     Y
        1     1     0     1     1     1     0     0     0     1     0     1     1     0     1     0     0     1     1     1     0     1     1     1     1     0     0     1     0     1     1     0     0     0     1
        -     -     -     -     -     -     -     -     -     -     -     -     -     -     -     b     b     a     a     a     a     a     a     b     b     b     -     b     b     b     b     b     b     -     b
#######################################

Protein: 1c5e     Program Version: 2       Number of monomers:   3         Simmetry:circular
Amino acids for each monomer: 95  95  95 
Distance cutoffs:  20.0   5.0 Angstrom        Algorithm: simmetrized interface
Bonded atoms (PDB atom serial numbers)
A:      4    13   281   282   285   594   595   601   603   618   628   630   651   652   653   656   660   667   668   686   697
      O     OD1   CB    CG    N     OG1   CG2   CG    CE    CB    O     OG1   O     CB    N     O     O     O     CB    O     CG2
B:    734   733   906   903   907   767   894   902   888   768   868   900  1004   869  1003  1359  1133  1138  1364   751   756
      CE1   CD2   NH1   CD    NH2   CG    O     CG    O     CD    CD1   O     CG1   CD2   CB    CG2   O     NZ    CB    O     CG2
     3.53  3.30  3.50  3.60  3.59  3.89  3.43  3.66  3.52  3.68  3.93  2.73  4.02  4.04  3.70  3.30  4.56  2.62  4.48  3.15  3.94
Bonded amino acids (PDB serial numbers)
A:     15    16    54    54    55    95    95    96    96    98    99    99   102   102   103   103   104   105   105   108   109
        S     D     D     D     G     T     T     K     K     R     T     T     A     A     G     G     T     A     A     I     V
        1     1     1     1     0     1     1     1     1     1     1     1     0     0     0     0     1     0     0     0     0
        -     -     -     -     -     a     a     a     a     a     -     -     -     -     -     -     -     b     b     b     b
B:     19    19    44    44    44    24    43    44    42    24    39    44    58    39    58   104    76    76   105    22    22
        H     H     R     R     R     P     S     R     S     P     L     R     V     L     V     T     K     K     A     T     -
        1     1     1     1     1     0     1     1     1     0     0     1     0     0     0     1     1     1     0     1     -
        -     -     -     -     -     b     -     -     -     b     b     -     b     b     b     -     -     -     b     b     b
#######################################

Protein: 1c8n     Program Version: 2       Number of monomers:   3         Simmetry:circular
Amino acids for each monomer: 189  189  219 
Distance cutoffs:  20.0   5.0 Angstrom        Algorithm: simmetrized interface
Bonded atoms (PDB atom serial numbers)
A:    551   561   590   591   592   595   608   643   663   667   674   676   682   925   941   943   944   949   954   965   966   969  1096  1097  1099  1103  1128
      CD1   CB    OD1   OD2   N     O     CD    CD    O     OE1   OG1   N     CD1   OD2   CA    O     CB    NH1   O     O     CB    OD2   O     CB    CD1   CZ    ND2
B:   2814  2448  2867  2830  2856  2857  2860  2837  2820  2838  2831  2819  2822  2815  2425  1765  2806  2805  2423  2412  2420  2411  2570  2543  2580  2513  2569
      OE1   OG    OD1   CD1   O     CB    CE    OD1   CB    ND2   N     O     CD    OE2   NE1   NZ    CD1   CG2   CD1   N     O     NZ    NE2   OD1   CE2   CD2   OE1
     3.31  3.37  3.45  3.60  2.89  3.27  3.64  3.54  3.71  2.88  3.39  2.88  3.79  2.55  4.08  2.82  3.86  3.50  3.48  3.07  3.40  2.82  2.96  3.82  3.69  3.43  2.90
Bonded amino acids (PDB serial numbers)
A:    159   160   163   163   164   164   166   171   174   174   175   176   176   208   211   211   211   211   212   213   213   213   231   231   231   231   234
        Y     D     D     D     V     V     P     Q     Q     Q     T     Y     Y     D     R     R     R     R     F     D     D     D     F     F     F     F     N
        1     1     1     1     0     0     0     1     1     1     1     1     1     1     1     1     1     1     0     1     1     1     0     0     0     0     1
        -     -     -     -     -     -     -     a     a     a     a     -     -     a     a     a     a     a     a     -     -     -     a     a     a     a     a
B:    268   218   275   270   274   274   274   271   269   271   271   269   269   268   216   131   267   267   216   215   216   214   235   232   236   228   235
        E     S     N     I     M     M     M     N     P     N     N     P     P     E     W     K     I     I     W     A     W     K     Q     D     F     L     Q
        1     1     1     0     0     0     0     1     0     1     1     0     0     1     0     1     0     0     0     0     0     1     1     1     0     0     1
        b     b     a     -     a     a     a     a     b     a     a     b     b     b     -     b     b     b     -     -     -     -     a     a     a     -     a
#######################################

Protein: 1c9k     Program Version: 2       Number of monomers:   3         Simmetry:circular
Amino acids for each monomer: 170  180  165 
Distance cutoffs:  20.0   5.0 Angstrom        Algorithm: simmetrized interface
Bonded atoms (PDB atom serial numbers)
A:    946   958   960   962   965   970   977   978  1070  1079  1103  1107  1131  1132  1156  1217  1273  1282
      OE1   O     CA    O     SD    O     CG2   CD1   CZ    OD1   CG    NH1   OE1   NE2   CB    CD2   O     CB 
B:   2566  1335  2271  2288  1331  2278  2358  2280  1339  1345  1350  1346  1358  1343  2564  2560  2577  2578
      OG    N     O     N     N     CA    CB    O     CB    CG    NH2   CD    CA    O     O     CG2   CG2   CD1
     3.00  2.77  3.57  2.67  3.63  3.44  4.77  2.80  3.64  3.37  2.80  2.80  3.37  2.97  3.07  4.46  3.64  3.32
Bonded amino acids (PDB serial numbers)
A:    135   137   138   138   138   139   140   140   151   152   156   156   159   159   162   170   179   180
        E     G     M     M     M     G     I     I     R     D     R     R     Q     Q     A     L     I     K
        1     0     0     0     0     0     0     0     1     1     1     1     1     1     0     0     0     1
        -     -     -     -     -     -     -     -     a     a     a     a     a     a     a     b     -     -
B:    173     8   135   138     7   136   147   136     8     9     9     9    11     9   173   172   175   175
        S     A     E     M     G     V     A     V     A     R     R     R     G     R     S     V     I     I
        1     0     1     0     0     0     0     0     0     1     1     1     0     1     1     0     0     0
        -     -     -     -     -     -     a     -     -     -     -     -     a     -     -     b     b     b
#######################################

Protein: 1cb5     Program Version: 2       Number of monomers:   3         Simmetry:circular
Amino acids for each monomer: 453  453  453 
Distance cutoffs:  20.0   5.0 Angstrom        Algorithm: simmetrized interface
Bonded atoms (PDB atom serial numbers)
A:   1303  1308  1324  1332  1336  1807  1856  1874  1881  1883  1905  1939  1958  1977
      O     NZ    CE2   CD    O     O     O     N     OE1   N     NH2   NZ    CZ    NZ 
B:   4014  6942  4018  4016  3991  4019  4044  4043  6828  4060  4065  4118  4078  6767
      O     NE2   OE1   CG    NH2   NE2   NE2   OE1   NZ    CG1   O     OE1   CG    OD2
     4.08  4.55  4.18  3.95  2.77  3.97  3.07  3.20  3.61  3.84  2.71  4.00  4.11  3.60
Bonded amino acids (PDB serial numbers)
A:    163   163   165   166   167   226   232   234   234   235   236   240   242   244
        K     K     F     P     E     N     T     E     E     Y     R     K     Y     K
        1     1     0     0     1     1     1     1     1     1     1     1     1     1
        a     a     -     -     -     -     -     b     b     b     b     -     b     b
B:     47   404    47    47    43    47    50    50   391    52    53    59    54   383
        Q     H     Q     Q     R     Q     Q     Q     K     V     F     Q     Q     D
        1     1     1     1     1     1     1     1     1     0     0     1     1     1
        a     -     a     a     a     a     -     -     b     -     -     -     -     -
#######################################

Protein: 1ce0     Program Version: 2       Number of monomers:   3         Simmetry:circular
Amino acids for each monomer: 35  36  35 
Distance cutoffs:  20.0   5.0 Angstrom        Algorithm: simmetrized interface
Bonded atoms (PDB atom serial numbers)
A:     18    44    47    52    82   107   140   141   162   163   172   201   202   227   234   251   258   259
      CD1   NE    NH2   CB    NE2   CE    OG1   CG2   CD    CE    CD1   CD1   CD2   OE1   CG1   NH1   CG1   CG2
B:    324   385   384   349   371   419   443   466   505   475   464   502   493   562   530   600   552   559
      CD1   OE2   OE1   CD1   O     OE2   CD2   CD1   OE2   CE1   CG1   CG    CB    NZ    CD1   OE2   CG1   CG 
     3.19  2.82  2.87  4.00  2.70  2.98  3.42  3.43  3.78  4.38  3.34  3.88  3.99  2.72  3.38  2.45  3.50  3.40
Bonded amino acids (PDB serial numbers)
A:      2     5     5     6     9    12    16    16    19    19    20    23    23    26    27    29    30    30
        L     R     R     I     Q     K     T     T     K     K     I     L     L     E     I     R     V     V
        0     1     1     0     1     1     1     1     1     1     0     0     0     1     0     1     0     0
        a     a     a     a     a     a     a     a     a     a     a     a     a     a     a     a     a     a
B:      3    10    10     6     9    14    17    20    24    21    20    24    23    31    27    36    30    31
        L     E     E     I     Q     E     L     I     E     Y     I     E     L     K     I     E     V     K
        0     1     1     0     1     1     0     0     1     1     0     1     0     1     0     1     0     1
        a     a     a     a     a     a     a     a     a     a     a     a     a     a     a     -     a     a
#######################################

Protein: 1cks     Program Version: 2       Number of monomers:   3         Simmetry:noncircular
Amino acids for each monomer: 74  78  78 
Distance cutoffs:  20.0   5.0 Angstrom        Algorithm: simmetrized interface
Bonded atoms (PDB atom serial numbers)
A:    292   474   489   505   506   509   511   512   528   529   532   538   539   553
      O     CG1   O     CE    N     O     CG1   CG2   CB    CG    OE2   CG    CD    CB 
B:    764   782   767   773   758   750   765   747   753   845   843   730   749   707
      CE2   OE2   CA    OD2   O     CD2   CZ    CB    CZ    CE1   ND1   CB    CD1   OH 
     3.66  3.87  3.14  3.24  2.90  3.22  3.59  3.62  4.09  3.58  4.18  3.94  3.44  3.50
Bonded amino acids (PDB serial numbers)
A:     34    55    57    58    59    59    59    59    61    61    61    62    62    64
        K     V     Y     M     I     I     I     I     E     E     E     P     P     P
        1     0     1     0     0     0     0     0     1     1     1     0     0     0
        -     b     b     b     b     b     b     b     -     -     -     -     -     -
B:     13    15    14    14    13    12    13    12    12    21    21    10    12     7
        F     E     D     D     F     Y     F     Y     Y     H     H     D     Y     Y
        0     1     1     1     0     1     0     1     1     1     1     1     1     1
        b     b     b     b     b     b     b     b     b     b     b     b     b     b
#######################################

Protein: 1cud     Program Version: 2       Number of monomers:   3         Simmetry:noncircular
Amino acids for each monomer: 197  197  197 
Distance cutoffs:  20.0   5.0 Angstrom        Algorithm: simmetrized interface
Bonded atoms (PDB atom serial numbers)
A:    580   584   612  1493  1505  1506  1517
      CD1   CA    CB    O     CG2   CD1   CA 
B:   3276  3221  3277  3264  2348  2379  2352
      CG2   CD1   CD1   O     O     N     CD2
     3.65  3.99  3.95  4.51  3.19  3.66  3.52
Bonded amino acids (PDB serial numbers)
A:     81    82    85   182   183   183   185
        L     G     A     L     I     I     A
        0     0     0     0     0     0     0
        -     -     a     -     -     -     -
B:    183   176   183   182    81    85    81
        I     L     I     L     L     A     L
        0     0     0     0     0     0     0
        -     -     -     -     a     a     a
#######################################

Protein: 1cun     Program Version: 2       Number of monomers:   3         Simmetry:circular
Amino acids for each monomer: 213  213  213 
Distance cutoffs:  20.0   5.0 Angstrom        Algorithm: simmetrized interface
Bonded atoms (PDB atom serial numbers)
A:     14    15    22    24    33    34    54    64    67   582   583   585   586   588
      CG1   CG2   ND1   CE1   OE1   NE2   CE1   NE    NH2   O     CB    CG2   CD1   CA 
B:   3028  3054  2675  2685  2016  2620  3031  1988  2676  2992  3020  2988  3018  2993
      NE    OD2   OE1   OE2   NE2   NE2   NH2   CD1   OE2   CG1   OD2   CA    CG    CG2
     4.13  4.86  3.19  2.70  4.01  3.22  3.12  3.66  2.76  4.23  3.60  4.09  3.72  3.76
Bonded amino acids (PDB serial numbers)
A:      8     8     9     9    10    10    12    13    13    78    78    78    78    79
        V     V     H     H     Q     Q     F     R     R     I     I     I     I     G
        0     0     1     1     1     1     0     1     1     0     0     0     0     0
        a     a     a     a     a     a     a     a     a     -     -     -     -     a
B:    167   170   123   124    42   116   167    38   123   163   166   163   166   163
        R     D     E     E     Q     Q     R     L     E     V     D     V     D     V
        1     1     1     1     1     1     1     0     1     0     1     0     1     0
        a     a     a     a     a     a     a     a     a     a     a     a     a     a
#######################################

Protein: 1d5f     Program Version: 2       Number of monomers:   3         Simmetry:circular
Amino acids for each monomer: 350  350  350 
Distance cutoffs:  20.0   5.0 Angstrom        Algorithm: simmetrized interface
Bonded atoms (PDB atom serial numbers)
A:    982  1020  1040  1050  1052  1061  1062  1090  1140  1195  1204  1209  1561  1563  1598  1868  1879  1893  1894  1897  1898  1907  1910  1911  1927  1953  2000  2003  2309
      NH2   NZ    CG2   CE2   N     NH1   NH2   OD2   OH    CD1   OE1   O     CD    NZ    ND2   CE    CE2   O     CB    CD2   CE1   CD    NH1   NH2   OE2   OE2   CD    NH1   N  
B:   3149  3130  2875  3241  2889  3157  3250  5364  3259  3242  3236  3230  2908  3189  2877  4714  4713  3714  3716  4830  4711  3702  5318  3722  3734  5347  5322  4890  4910
      CB    O     CB    CG1   OH    O     OD2   NZ    OE2   CG2   N     OE1   NH2   OE2   CD    CD    CG    CD2   CE2   CD1   O     O     CG2   O     ND2   NZ    O     OD2   NE2
     4.23  4.05  3.96  3.31  2.57  2.55  2.39  3.23  2.65  3.83  3.06  2.97  3.99  3.11  3.09  3.60  3.21  3.93  4.31  3.96  3.79  3.21  3.27  2.61  2.96  3.63  4.33  2.53  3.36
Bonded amino acids (PDB serial numbers)
A:    616   621   624   625   626   626   626   630   636   643   644   645   688   688   692   724   725   727   727   727   727   728   728   728   730   733   740   740   777
        R     K     T     F     R     R     R     D     Y     L     E     Y     K     K     N     K     Y     F     F     F     F     R     R     R     E     E     R     R     E
        1     1     1     0     1     1     1     1     1     0     1     1     1     1     1     1     1     0     0     0     0     1     1     1     1     1     1     1     1
        a     -     a     a     a     a     a     a     a     a     a     a     a     a     a     -     -     -     -     -     -     a     a     a     a     a     -     -     a
B:    531   529   498   542   499   532   543   801   544   542   542   540   501   535   498   722   722   601   601   735   722   600   794   602   603   799   795   743   745
        Q     K     P     V     Y     L     D     K     E     V     V     Q     R     E     P     P     P     Y     Y     L     P     I     V     N     N     K     G     D     Q
        1     1     0     0     1     0     1     1     1     0     0     1     1     1     0     0     0     1     1     0     0     0     0     1     1     1     0     1     1
        -     a     -     -     -     -     -     a     -     -     -     -     -     b     -     -     -     -     -     a     -     a     -     -     -     a     -     -     -
#######################################

Protein: 1d5w     Program Version: 2       Number of monomers:   3         Simmetry:noncircular
Amino acids for each monomer: 123  122  122 
Distance cutoffs:  20.0   5.0 Angstrom        Algorithm: simmetrized interface
Bonded atoms (PDB atom serial numbers)
A:      1     4    19    21    22    40    57   106   169   194   201   202   214   231   234   246   250   254   331   349   353   361
      N     O     CB    OD1   OD2   OG1   CE1   OE1   CE1   CG2   SD    CE    O     N     O     NZ    O     CE    CE1   O     OD2   N  
B:   1270  1290  1288  1300  1272   979   961  1141  1079  1193  1078  1045  1185  1173  1170  1153  1151  1133   948   958   943   960
      CE1   CG    O     N     CZ    OG1   OD2   CE    CE    CE    CD    OE1   NZ    O     N     O     CA    CG2   O     CB    O     OD1
     3.91  3.35  3.21  2.91  3.59  3.50  3.76  3.32  3.75  2.95  3.75  3.32  2.79  2.54  2.68  2.75  4.70  3.02  3.86  3.40  3.08  3.19
Bonded amino acids (PDB serial numbers)
A:      1     1     3     3     3     5     7    13    21    24    25    25    27    30    30    31    32    32    42    45    45    47
        M     M     D     D     D     T     H     E     F     T     M     M     G     V     V     K     M     M     F     D     D     R
        0     0     1     1     1     1     1     1     0     1     0     0     0     0     0     1     0     0     0     1     1     1
        -     -     -     -     -     b     b     a     a     a     a     a     -     b     b     b     b     b     a     a     a     -
B:     42    45    45    47    42     5     3    25    17    32    17    13    31    30    30    27    27    24     2     3     1     3
        F     D     D     R     F     T     D     M     K     M     K     E     K     V     V     G     G     T     Q     D     M     D
        0     1     1     1     0     1     1     0     1     0     1     1     1     0     0     0     0     1     1     1     0     1
        a     a     a     -     a     b     -     a     a     b     a     a     b     b     b     -     -     a     -     -     -     -
#######################################

Protein: 1d8i     Program Version: 2       Number of monomers:   3         Simmetry:noncircular
Amino acids for each monomer: 288  288  288 
Distance cutoffs:  20.0   5.0 Angstrom        Algorithm: simmetrized interface
Bonded atoms (PDB atom serial numbers)
A:    975   996   999  1001  1003  1029  1045  1049  1216  1236  1257  1262  1267  1269  1275  1759  1982
      CG2   O     CG2   CA    O     OG    CD1   O     CB    NZ    NH1   O     CA    O     CG    OD1   CG 
B:   3139  3167  3134  3133  4134  3994  3364  3349  3532  3350  3514  3554  3530  3539  3527  4150  3383
      OG    NZ    N     CB    NZ    OD2   OE1   OE1   NZ    OE2   OD1   NH2   CD    CG2   O     OE2   NH2
     2.98  2.88  3.27  3.12  2.50  2.65  3.26  4.40  4.83  4.44  4.88  4.73  4.70  2.98  4.83  2.99  4.35
Bonded amino acids (PDB serial numbers)
A:    362   365   365   366   366   369   371   372   397   399   402   403   404   404   405   464   500
        T     T     T     G     G     S     I     E     D     K     R     V     G     G     Q     N     P
        1     1     1     0     0     1     0     1     1     1     1     0     0     0     1     1     0
        a     a     a     a     a     b     b     b     b     -     -     b     b     b     b     -     a
B:    346   349   346   345   474   457   374   372   399   372   397   402   399   400   399   476   376
        S     K     S     A     K     D     Q     E     K     E     D     R     K     T     K     E     R
        1     1     1     0     1     1     1     1     1     1     1     1     1     1     1     1     1
        a     a     a     a     b     b     b     b     -     b     b     -     -     -     -     b     b
#######################################

Protein: 1dbf     Program Version: 2       Number of monomers:   3         Simmetry:circular
Amino acids for each monomer: 127  127  127 
Distance cutoffs:  20.0   5.0 Angstrom        Algorithm: simmetrized interface
Bonded atoms (PDB atom serial numbers)
A:    336   343   367   369   370   375   379   383   398   444   452   453   455   479   488   579   582   583   600   605   613   614   619   628   630   640   643   792
      O     O     O     CG1   CG2   CB    NE2   O     CD1   O     O     CB    ND1   CE1   CD    O     CD1   CD2   CG    O     CB    OG1   O     SD    N     OE1   NE2   CD 
B:   1882  1091  1093  1079  1077  1809  1824  1810  1454  1714  1730  1735  1718  1729  1713  1880  1885  1888  1096  1114  1112  1113  1705  1687  1692  1696  1715  1072
      OE1   NH1   N     CG1   O     SD    OG1   CE    CD1   CE    N     OG1   O     CG2   SD    CG    CA    CB    O     NH1   NE    CZ    OE1   SD    O     OE1   N     SD 
     2.92  2.78  2.88  3.50  3.40  3.96  2.55  3.54  3.62  3.49  2.84  3.36  2.76  3.39  3.33  3.19  3.83  3.71  3.37  2.80  3.85  3.76  3.08  3.76  2.90  4.06  2.92  3.63
Bonded amino acids (PDB serial numbers)
A:     39    40    43    43    43    44    44    45    46    53    54    54    54    57    58    70    70    70    72    73    74    74    75    76    77    77    77    96
        P     E     V     V     V     Q     Q     M     L     L     H     H     H     F     P     Y     Y     Y     P     V     T     T     C     M     Q     -     -     Q
        0     1     0     0     0     1     1     0     0     0     1     1     1     0     0     1     1     1     0     0     1     1     1     0     1     -     -     1
        a     a     b     b     b     b     b     b     b     -     -     -     -     -     a     -     -     -     -     b     b     b     b     b     b     b     b     b
B:    101     4     5     3     3    92    94    92    46    79    82    82    80    81    79   101   102   102     5     7     7     7    78    76    77    77    80     2
        Q     R     G     I     I     M     T     M     L     M     T     T     D     V     M     Q     D     D     G     R     R     R     E     M     Q     Q     D     M
        1     1     0     0     0     0     1     0     0     0     1     1     1     0     0     1     1     1     0     1     1     1     1     0     1     1     1     0
        a     b     b     b     b     b     b     b     b     -     -     -     -     -     -     a     a     a     b     b     b     b     -     b     b     b     -     -
#######################################

Protein: 1dbt     Program Version: 2       Number of monomers:   3         Simmetry:noncircular
Amino acids for each monomer: 237  234  234 
Distance cutoffs:  20.0   5.0 Angstrom        Algorithm: simmetrized interface
Bonded atoms (PDB atom serial numbers)
A:     85   277   279   280   282   284   289   307   312   313   316   318   319   320   328   339   348   349   490   500   506   512   515   517   520   522   525   533   547   554   574   575   578   579   580   581   584   607   609   611   620   698   707   712   717   723   734   936   950   956  1010  1018  1020  1022  1023  1027  1031  1035  1038  1046  1055  1064  1065  1124  1126  1136  1138  1161  1470  1473
      OD2   CB    SD    CE    CA    O     OE2   CE2   O     CB    CD2   CE2   CZ    OH    OE1   N     CG    CD    CD1   NZ    CG    O     ND1   CE1   CA    O     OD1   CG2   OG1   OG1   O     CB    CE    NZ    N     CA    CB    CG    NE    NH1   CD2   NE2   O     O     N     CD    NZ    CD1   OG    OG1   O     O     CG    OE1   OE2   O     CD2   O     CD1   CG2   OE1   CE    NZ    CD2   NE2   CE2   OH    OE1   CB    OD2
B:   2345  2375  2297  2314  2372  2398  2370  2107  2139  2411  2098  2109  2281  2111  2400  2140  2115  2130  2108  2316  2070  2489  2306  2488  2728  2727  2291  2741  3264  1876  2077  2078  2079  1872  2076  2073  2068  2075  1892  2119  2104  2303  2821  2747  2813  2814  3261  2313  2324  2503  2917  2927  2952  2508  2514  2929  2498  2837  2913  2826  2843  2847  2830  2828  2801  2809  2818  2811  2525  2338
      OG1   CB    CG    CB    CA    CG    NZ    CD2   CG    CD2   CE2   CE2   CD1   OH    NE    CD    O     N     CE1   OD1   SD    NE2   ND1   CE1   CD2   CD1   NZ    OG    OD2   OD2   CG    CD    OE1   O     CB    CA    CB    O     CB    OE1   CB    O     CD1   OG1   OE1   OE2   CB    O     CG2   O     NE2   CE2   OE1   N     CD    OH    O     CG2   CG    O     CB    OE2   CD2   CG    O     O     O     CG    NZ    OG1
     4.51  3.75  3.79  3.70  4.10  3.52  3.11  3.70  3.27  3.77  3.66  3.65  3.79  2.77  2.70  3.95  3.43  3.88  3.74  2.79  3.95  2.82  2.91  3.56  3.98  3.44  2.76  3.33  2.94  4.48  3.86  3.58  3.33  3.12  4.43  4.18  3.84  3.58  3.69  2.77  3.79  2.83  3.15  4.94  2.81  3.58  3.60  3.48  3.30  4.89  2.87  3.42  3.75  2.75  3.47  2.69  3.31  3.44  3.89  3.60  3.50  4.08  3.72  3.77  2.95  3.36  2.73  3.25  3.76  2.88
Bonded amino acids (PDB serial numbers)
A:     11    36    36    36    37    37    37    39    40    40    40    40    40    40    41    43    44    44    61    62    63    64    64    64    65    65    65    66    68    69    72    72    72    72    73    73    73    76    76    76    77    88    90    91    93    93    94   122   124   125   132   133   133   133   133   134   134   135   135   136   137   138   138   146   146   147   147   150   193   193
        D     M     M     M     E     E     E     F     Y     Y     Y     Y     Y     Y     Q     G     P     P     L     K     L     H     H     H     D     D     D     I     T     T     K     K     K     K     A     A     A     R     R     R     L     H     A     G     K     K     K     L     S     T     D     E     E     E     E     L     L     L     L     I     E     K     K     H     H     Y     Y     Q     D     D
        1     0     0     0     1     1     1     0     1     1     1     1     1     1     1     0     0     0     0     1     0     1     1     1     1     1     1     0     1     1     1     1     1     1     0     0     0     1     1     1     0     1     0     0     1     1     1     0     1     1     1     1     1     1     1     0     0     0     0     0     1     1     1     1     1     1     1     1     1     1
        -     a     a     a     a     a     a     a     a     a     a     a     a     a     a     a     a     a     b     b     b     -     -     -     -     -     -     a     a     a     a     a     a     a     a     a     a     a     a     a     a     b     -     -     a     a     a     -     -     -     a     a     a     a     a     -     -     -     -     -     -     -     -     a     a     a     a     a     -     -
B:     69    73    63    65    73    76    72    40    44    77    39    40    61    40    76    44    41    43    40    65    36    88    64    88   122   122    62   124   193    11    37    37    37    11    37    37    36    37    13    41    40    64   134   125   133   133   193    65    66    91   146   147   150    93    93   147    90   136   146   135   137   137   135   135   132   133   134   133    94    68
        T     A     L     D     A     R     K     Y     P     L     F     Y     L     Y     R     P     Q     G     Y     D     M     H     H     H     L     L     K     S     D     D     E     E     E     D     E     E     M     E     A     Q     Y     H     L     T     E     E     D     D     I     G     H     Y     Q     K     K     Y     A     I     H     L     E     E     L     L     D     E     L     E     K     T
        1     0     0     1     0     1     1     1     0     0     0     1     0     1     1     0     1     0     1     1     0     1     1     1     0     0     1     1     1     1     1     1     1     1     1     1     0     1     0     1     1     1     0     1     1     1     1     1     0     0     1     1     1     1     1     1     0     0     1     0     1     1     0     0     1     1     0     1     1     1
        a     a     b     -     a     a     a     a     a     a     a     a     b     a     a     a     a     a     a     -     a     b     -     b     -     -     b     -     -     -     a     a     a     -     a     a     a     a     -     a     a     -     -     -     a     a     -     -     a     -     a     a     a     a     a     a     -     -     a     -     -     -     -     -     a     a     -     a     a     a
#######################################

Protein: 1dci     Program Version: 2       Number of monomers:   3         Simmetry:circular
Amino acids for each monomer: 275  275  275 
Distance cutoffs:  20.0   5.0 Angstrom        Algorithm: simmetrized interface
Bonded atoms (PDB atom serial numbers)
A:    547   554   555   576   598   606   607   654   680   685   686   717   725   728   731   754   755   761   793   826   860  1159  1164  1169  1171  1172  1176  1180  1184  1188  1197  1219  1229  1231  1232  1257  1267  1286  1293  1294  1299  1302  1304  1305  1306  1309  1311  1333  1334  1336  1343  1358  1362  1363  1366  1367  1369  1374  1376  1788  1793  1795
      CD2   SD    CE    CB    CG2   CD1   CD2   O     CG2   O     CB    CB    CB    NE    NH2   CG2   CD1   OG    NE2   OG1   NZ    OD1   O     CA    O     N     CB    N     CB    O     OD2   O     CG    OE1   NE2   CG    NZ    O     OD1   ND2   CB    NE    NH1   NH2   N     O     OG    OD1   ND2   CA    OE2   CG2   O     CB    CD2   CE1   CZ    CB    CG2   NH2   CB    OD1
B:   4208  4214  4216  4188  4114  4161  4158  4127  4125  4089  4088  4086  4091  4061  4027  4052  4081  4055  4015  4018  3993  3833  4153  4147  4157  3858  4118  3855  3884  4050  4084  3942  3943  4019  4048  3917  3966  3437  3636  3634  3435  3428  3913  3949  3208  3195  3657  3916  3185  3197  3220  3883  3830  3810  3055  3885  3889  3804  3785  3985  3977  3979
      CB    CG    CE    CG1   O     CA    CG2   NE2   CD    CB    O     CA    SD    OG1   OD2   CA    CB    CB    O     CD1   OD2   NZ    CA    O     CG1   CB    CD2   CA    OG    CE    ND2   CB    OG    CD2   SD    CD2   O     O     O     CA    CA    O     O     CG    NH2   CG1   OG    CD1   O     CD1   OH    CB    CG    CG1   CG    N     CB    OD2   CD1   CG2   CB    N  
     3.87  3.77  4.06  4.05  4.58  3.42  3.48  3.48  3.54  3.37  3.53  4.04  3.75  2.90  2.84  3.81  3.64  3.75  3.00  3.52  2.71  2.73  3.32  3.90  3.35  3.52  3.87  3.86  3.37  3.19  2.91  3.46  3.36  3.45  3.28  3.56  2.76  3.13  3.09  3.41  3.83  2.93  3.97  3.55  3.59  3.81  2.55  3.34  2.82  3.83  4.39  3.76  3.67  3.89  3.67  3.62  3.76  3.60  3.50  3.33  3.66  3.39
Bonded amino acids (PDB serial numbers)
A:    119   120   120   123   126   127   127   134   137   138   138   141   142   142   142   145   145   146   149   153   157   198   199   200   200   201   201   202   202   203   204   208   209   209   209   212   213   216   217   217   218   218   218   218   219   219   219   222   222   223   223   225   226   226   226   226   226   227   227   282   283   283
        L     M     M     A     I     L     L     V     I     A     A     L     R     R     R     I     I     S     Q     T     K     D     V     G     G     L     L     A     A     A     D     L     Q     Q     Q     P     K     G     N     N     R     R     R     R     S     S     S     N     N     E     E     T     F     F     F     F     F     T     T     R     D     D
        0     0     0     0     0     0     0     0     0     0     0     0     1     1     1     0     0     1     1     1     1     1     0     0     0     0     0     0     0     0     1     0     1     1     1     0     1     0     1     1     1     1     1     1     1     1     1     1     1     1     1     1     0     0     0     0     0     1     1     1     1     1
        a     a     a     a     a     -     -     a     a     a     a     a     a     a     a     a     a     a     a     a     a     a     a     -     -     -     -     -     -     -     -     a     a     a     a     a     a     -     -     -     a     a     a     a     a     a     a     a     a     a     a     a     a     a     a     a     a     a     a     a     a     a
B:    313   314   314   310   301   307   306   302   302   298   298   298   298   295   291   294   297   294   290   290   287   266   306   305   306   270   301   270   274   293   297   281   281   290   293   278   284   214   240   240   214   213   278   282   184   183   243   278   182   183   185   274   266   263   161   275   275   262   259   286   285   286
        A     M     M     V     L     I     I     Q     Q     M     M     M     M     T     D     A     N     A     L     L     D     K     I     D     I     A     L     A     S     -     N     S     S     L     -     L     H     V     G     G     V     K     L     R     R     I     S     L     D     I     Y     S     K     I     P     K     K     D     L     V     S     V
        0     0     0     0     0     0     0     1     1     0     0     0     0     1     1     0     1     0     0     0     1     1     0     1     0     0     0     0     1     -     1     1     1     0     -     0     1     0     0     0     0     1     0     1     1     0     1     0     1     0     1     1     1     0     0     1     1     1     0     0     1     0
        a     a     a     a     -     a     a     -     -     a     a     a     a     a     a     a     a     a     a     a     a     -     a     a     a     a     -     a     a     a     a     a     a     a     a     a     -     -     -     -     -     a     a     a     b     b     -     a     -     b     b     a     -     a     b     a     a     a     a     a     -     a
#######################################

Protein: 1dd1     Program Version: 2       Number of monomers:   3         Simmetry:circular
Amino acids for each monomer: 221  249  241 
Distance cutoffs:  20.0   5.0 Angstrom        Algorithm: simmetrized interface
Bonded atoms (PDB atom serial numbers)
A:    311   313   427   428   439   452   453   454   460   461   486   487   516   520   521   529   539   551   553   554   563   574   613   637   644   647   657   679   822
      CD    OE2   CD1   CD2   CG2   CB    CG    CD    OG    N     NH1   NH2   O     O     CB    O     OG    O     CG1   CG2   CE1   NH1   OE2   NE    O     CD1   CE1   NZ    OD1
B:   2091  2086  3594  3583  3523  3526  3499  3524  3536  1950  3559  3560  3211  3485  3527  3213  3214  3407  2023  2045  2049  3215  3188  3187  3148  3153  3144  3624  3629
      OG1   N     NE2   CD1   O     CD1   CG    CB    NE2   OE2   OD1   OD2   CD    NE2   CD2   CZ    NH1   NZ    CE2   O     OD2   NH2   OD2   OD2   O     O     CB    CD1   CB 
     3.46  3.07  3.22  4.04  3.34  3.98  3.60  3.52  4.54  4.98  3.11  2.74  3.17  3.11  3.94  3.71  3.06  3.50  3.97  3.44  2.91  3.36  3.22  3.42  2.87  3.31  3.26  4.68  3.94
Bonded amino acids (PDB serial numbers)
A:    337   337   353   353   354   356   356   356   357   358   361   361   365   366   366   367   368   370   370   370   371   372   377   380   381   381   382   385   404
        E     E     Y     Y     V     P     P     P     S     G     R     R     G     Q     Q     L     S     V     V     V     H     R     E     R     L     L     H     K     D
        1     1     1     1     0     0     0     0     1     0     1     1     0     1     1     0     1     0     0     0     1     1     1     1     0     0     1     1     1
        -     -     -     -     -     -     -     -     -     -     b     b     -     -     -     -     -     -     -     -     -     -     a     a     a     a     -     -     -
B:    338   338   541   540   533   533   530   533   534   321   537   537   496   528   533   496   496   519   329   332   332   496   493   493   488   489   487   545   546
        T     T     H     L     L     L     H     L     Q     E     D     D     R     H     L     R     R     K     F     D     D     R     -     -     A     G     A     I     A
        1     1     1     0     0     0     1     0     1     1     1     1     1     1     0     1     1     1     0     1     1     1     -     -     0     0     0     0     0
        -     -     a     a     a     a     a     a     a     -     a     a     a     b     a     a     a     a     b     -     -     a     a     a     -     -     -     -     -
#######################################

Protein: 1dpt     Program Version: 2       Number of monomers:   3         Simmetry:noncircular
Amino acids for each monomer: 117  117  117 
Distance cutoffs:  20.0   5.0 Angstrom        Algorithm: simmetrized interface
Bonded atoms (PDB atom serial numbers)
A:    184   198   200   204   205   565
      CB    O     N     CB    OG    NE2
B:   1771  1718  1770  1766  1710  1140
      OXT   CD1   CD2   O     NZ    OD2
     4.01  3.94  4.36  3.53  3.11  2.68
Bonded amino acids (PDB serial numbers)
A:     24    27    28    28    28    79
        A     A     S     S     S     H
        0     0     1     1     1     1
        a     a     a     a     a     a
B:    117   110   117   117   109    35
        L     I     L     L     K     D
        0     0     0     0     1     1
        -     -     -     -     -     a
#######################################

Protein: 1dt0     Program Version: 2       Number of monomers:   3         Simmetry:noncircular
Amino acids for each monomer: 197  197  195 
Distance cutoffs:  20.0   5.0 Angstrom        Algorithm: simmetrized interface
Bonded atoms (PDB atom serial numbers)
A:    168   201   202   236   250   516   519   920   923   924   935  1079  1215  1216  1217  1223  1253  1255  1261  1288  1289  1290  1291  1293  1301
      OE2   CE1   CE2   CB    NE2   CB    ND2   CG    CE1   CE2   OG    N     OE1   OE2   N     ND1   CE2   OH    CG1   CB    CG    CD    NE    NH1   OD1
B:   2849  2846  2858  2857  2811  2481  2476  2075  2072  2635  2491  2480  2773  2779  2771  2772  2817  1806  2809  1758  1759  1757  2819  1724  1792
      NH1   CD    ND2   OD1   OH    CZ    CG    ND2   CB    N     OG    CE2   N     ND1   OE1   OE2   CG1   NE2   CE2   CE2   CZ    CE1   CD1   OE2   CB 
     2.18  3.52  3.55  3.87  2.43  3.77  3.94  3.79  3.82  3.60  2.99  3.74  2.91  2.67  3.03  2.68  3.75  2.48  3.88  3.52  3.43  3.50  3.96  2.40  3.74
Bonded amino acids (PDB serial numbers)
A:     21    25    25    29    30    65    65   118   118   118   120   141   159   159   160   160   163   163   164   167   167   167   167   167   168
        E     F     F     K     H     N     N     F     F     F     S     A     E     E     H     H     Y     Y     I     R     R     R     R     R     N
        1     0     0     1     1     1     1     0     0     0     1     0     1     1     1     1     1     1     0     1     1     1     1     1     1
        a     a     a     a     a     a     a     -     -     -     -     -     a     a     a     a     a     a     a     a     a     a     a     a     -
B:    167   167   168   168   163   118   118    65    65   141   120   118   160   160   159   159   164    30   163    25    25    25   164    21    29
        R     R     N     N     Y     F     F     N     N     A     S     F     H     H     E     E     I     H     Y     F     F     F     I     E     K
        1     1     1     1     1     0     0     1     1     0     1     0     1     1     1     1     0     1     1     0     0     0     0     1     1
        a     a     -     -     a     -     -     a     a     -     -     -     a     a     a     a     a     a     a     a     a     a     a     a     a
#######################################

Protein: 1duv     Program Version: 2       Number of monomers:   3         Simmetry:circular
Amino acids for each monomer: 333  333  333 
Distance cutoffs:  20.0   5.0 Angstrom        Algorithm: simmetrized interface
Bonded atoms (PDB atom serial numbers)
G:    356   357   557   558   563   567   576   581   616   618   622   625   633   645   647   649   654   659   662   663   672   673   674   675   700   704   721   724   726   727   733   750   751   756   765   776   777
      OD1   ND2   CB    CG    NH2   O     OG1   O     CA    O     O     N     NE2   O     CA    O     CE1   O     CD    CE    OE1   OE2   N     CA    O     OD2   CB    NE    NH1   NH2   CG1   O     CB    NH1   CE    CZ    OH 
H:   3045  3059  3048  3047  3044  3052  3022  2991  2948  2950  2947  2961  4336  4709  4713  4716  2949  4648  4666  4649  2973  2972  4708  4696  4938  4676  4936  4939  4891  4892  2968  4968  4967  4970  4961  3030  2996
      CB    OD1   CD2   CD1   O     OH    OE1   NH2   OD1   N     CG    OG1   SD    N     CB    N     OD2   CB    CZ    CG    NH2   NH1   CG2   O     CE1   NE2   CD1   CE2   OE1   OE2   CG    CG    CB    OE1   O     CG2   CB 
     3.47  3.04  3.57  3.66  3.57  3.23  2.81  3.02  3.35  2.79  3.66  3.29  3.34  2.99  3.99  3.24  3.37  3.50  3.73  3.86  2.87  2.91  3.16  3.56  3.66  2.62  3.66  3.41  2.83  2.69  3.76  3.92  3.77  2.68  3.40  3.58  3.36
Bonded amino acids (PDB serial numbers)
G:     46    46    72    72    72    73    74    75    80    80    81    82    82    84    85    85    85    86    86    86    87    87    88    88    91    91    94    94    94    94    95    98    98    98    99   100   100
        N     N     R     R     R     V     T     Y     G     G     S     Q     Q     G     H     H     H     K     K     K     E     E     S     S     D     D     R     R     R     R     V     R     R     R     M     Y     Y
        1     1     1     1     1     0     1     1     0     0     1     1     1     0     1     1     1     1     1     1     1     1     1     1     1     1     1     1     1     1     0     1     1     1     0     1     1
        b     b     b     b     b     b     b     b     -     -     -     -     -     -     -     -     -     -     -     -     -     -     a     a     a     a     a     a     a     a     a     -     -     -     -     -     -
H:     67    68    67    67    67    67    63    59    54    55    54    56   236   283   283   284    54   275   277   275    57    57   282   281   313   278   313   313   306   306    57   317   317   317   316    64    60
        Y     D     Y     Y     Y     Y     E     R     D     S     D     T     M     T     T     L     D     P     F     P     R     R     T     Q     F     H     F     F     E     E     R     E     E     E     A     V     C
        1     1     1     1     1     1     1     1     1     1     1     1     0     1     1     0     1     0     0     0     1     1     1     1     0     1     0     0     1     1     1     1     1     1     0     0     1
        a     a     a     a     a     a     a     a     -     -     -     a     -     a     a     a     -     -     -     -     a     a     a     -     a     -     a     a     a     a     a     a     a     a     a     a     a
#######################################

Protein: 1dwn     Program Version: 2       Number of monomers:   3         Simmetry:circular
Amino acids for each monomer: 127  127  127 
Distance cutoffs:  20.0   5.0 Angstrom        Algorithm: simmetrized interface
Bonded atoms (PDB atom serial numbers)
A:    152   159   348   374   375   701   710
      O     O     OE1   CE    NZ    O     ND2
B:   1115  1108  1263  1225  1237  1236  1529
      O     CG    NH1   O     N     CG2   CD1
     3.87  3.56  3.87  3.75  3.41  3.09  3.21
Bonded amino acids (PDB serial numbers)
A:     21    22    46    50    50    92    93
        T     A     Q     K     K     A     N
        1     0     1     1     1     0     1
        b     b     b     -     -     -     -
B:     20    19    39    34    36    35    75
        S     Q     R     L     G     V     L
        1     1     1     0     0     0     0
        b     b     b     -     -     -     -
#######################################

Protein: 1e57     Program Version: 2       Number of monomers:   3         Simmetry:circular
Amino acids for each monomer: 160  183  179 
Distance cutoffs:  20.0   5.0 Angstrom        Algorithm: simmetrized interface
Bonded atoms (PDB atom serial numbers)
A:    469   506   512   570   572   574   577   583   765   841   857   865   866
      O     ND2   OG    O     CG    NE    NH2   CG1   O     CA    OG1   OD1   OD2
B:   2420  2412  2421  2432  2438  2440  2433  2424  2408  2152  2144  2142  1583
      CD2   CE    N     O     CB    OD1   CB    O     O     CG1   O     CA    CB 
     3.02  3.63  3.36  2.74  3.42  3.61  4.23  2.90  4.61  3.33  2.65  2.87  3.84
Bonded amino acids (PDB serial numbers)
A:     96   100   101   110   110   110   110   111   137   148   149   150   150
        W     N     S     R     R     R     R     V     S     Y     T     D     D
        0     1     1     1     1     1     1     0     1     1     1     1     1
        b     -     -     -     -     -     -     -     -     -     -     -     -
B:    185   184   186   187   188   188   187   186   184   146   145   145    68
        L     M     I     A     N     N     A     I     M     V     S     S     R
        0     0     0     0     1     1     0     0     0     0     1     1     1
        -     -     -     -     -     -     -     -     -     -     -     -     -
#######################################

Protein: 1eer     Program Version: 2       Number of monomers:   3         Simmetry:noncircular
Amino acids for each monomer: 166  213  213 
Distance cutoffs:  20.0   5.0 Angstrom        Algorithm: simmetrized interface
Bonded atoms (PDB atom serial numbers)
A:     66    77   100   129   161   163   338   340   346   350   351   354   355   365   373   375   377   383   384   416  1007  1081  1111  1144  1167  1173  1174  1176  1212
      OG    NH2   OE1   CB    CD    NZ    O     OG1   CB    NZ    N     O     CB    ND2   CD2   CE2   N     CD1   CD2   NZ    NH1   NZ    NH2   ND2   O     NH1   NH2   CA    CD2
B:   2429  2602  2819  2818  2817  2811  1962  1961  1973  1722  1955  1952  1965  1922  1492  1957  1501  1503  1924  1504  1709  1713  1705  2133  2825  2816  2158  1963  2406
      CE1   OE1   CD    CG    CB    OE1   CB    O     CB    OE2   O     N     CD2   O     CB    OG    CG    OE1   OG1   OE2   O     OD2   OE2   NE2   OG    O     OE2   CG    SD 
     3.66  3.98  4.14  3.88  3.91  3.59  3.42  2.58  3.60  3.12  3.02  2.81  3.59  2.97  3.35  3.54  3.41  3.53  4.48  2.99  2.83  3.00  2.79  3.07  2.60  2.81  2.79  3.65  4.59
Bonded amino acids (PDB serial numbers)
A:      9    10    13    16    20    20    44    44    45    45    46    46    46    47    48    48    49    49    49    52   131   140   143   147   150   150   150   151   155
        S     R     E     L     K     K     T     T     K     K     V     V     V     N     F     F     Y     Y     Y     K     R     K     R     N     R     R     R     G     L
        1     1     1     0     1     1     1     1     1     1     0     0     0     1     0     0     1     1     1     1     1     1     1     1     1     1     1     0     0
        a     a     a     a     a     a     -     -     -     -     -     -     -     -     a     a     a     a     a     -     -     a     a     a     a     a     a     -     a
B:    153   176   203   203   203   202    93    93    94    62    92    92    93    87    33    92    34    34    87    34    61    61    60   114   204   203   117    93   150
        H     E     P     P     P     E     F     F     V     E     S     S     F     T     L     S     E     E     T     E     D     D     E     H     S     P     E     F     M
        1     1     0     0     0     1     0     0     0     1     1     1     0     1     0     1     1     1     1     1     1     1     1     1     1     0     1     0     0
        a     -     -     -     -     -     -     -     -     -     -     -     -     a     -     -     -     -     a     -     -     -     -     -     -     -     a     -     -
#######################################

Protein: 1ef8     Program Version: 2       Number of monomers:   3         Simmetry:circular
Amino acids for each monomer: 256  253  250 
Distance cutoffs:  20.0   5.0 Angstrom        Algorithm: simmetrized interface
Bonded atoms (PDB atom serial numbers)
A:   1001  1003  1004  1011  1022  1028  1036  1042  1066  1084  1085  1087  1091  1147  1152  1157  1158  1159  1162  1164  1165  1166  1167  1188  1191  1192  1199  1200  1215  1220  1223  1224  1226  1227  1231  1291  1292  1662  1667  1670  1674  1676  1685  1715  1747  1755  1773  1776  1810  1835  1852  1984  2002
      O     CG1   CG2   OD1   CA    O     CB    O     CD2   CG2   CD1   CA    CG    N     CG    CZ    N     CA    CB    ND1   CD2   CE1   NE2   CG    NZ    N     OE1   OE2   CG2   O     CD1   CD2   CE2   CZ    O     NH1   NH2   CA    ND1   NE2   O     OG1   CE    OE1   NH2   CD1   CB    CE    CG2   CB    OD1   O     O  
B:   3521  3551  3516  3520  3525  3545  3564  3599  3596  3608  3572  3633  3634  3114  3115  3604  3129  2886  3336  3317  2880  3128  2866  3607  2890  2897  3337  3347  3573  3517  3552  2734  2887  3578  3488  3346  3333  3651  3630  3662  3652  3668  3625  3626  3590  3588  3565  3587  3536  3539  3532  2413  3540
      N     CG1   CB    NZ    CB    CB    CG1   OE1   CB    CD2   CG2   CD1   CD2   O     CB    O     OD2   O     OD1   O     O     OD1   O     CD1   OD2   CD1   ND2   NE2   CD1   CG    CG2   CB    CB    CB    NE2   CE1   O     O     O     NE2   CB    OG1   CG1   CG2   OE1   CG    CG2   CB    O     CD1   CD    NH2   CD2
     2.99  3.57  3.80  2.79  3.20  3.64  3.76  2.77  3.81  3.43  3.84  3.83  3.86  3.00  3.96  3.18  2.81  3.40  3.23  2.82  3.20  3.17  2.78  3.58  2.76  4.13  2.86  2.69  3.84  3.63  4.07  3.75  3.78  3.84  2.84  3.64  3.23  3.34  3.48  3.25  3.34  3.34  2.97  3.58  2.84  3.73  3.79  3.90  3.55  3.39  3.60  2.93  3.70
Bonded amino acids (PDB serial numbers)
A:    134   134   134   135   137   138   139   140   142   145   145   146   146   154   154   154   155   155   155   155   155   155   155   158   158   159   159   159   161   162   162   162   162   162   163   171   171   220   220   220   221   221   222   226   229   230   233   233   237   240   242   258   260
        V     V     V     N     G     V     P     Y     L     I     I     H     H     F     F     F     H     H     H     H     H     H     H     K     K     E     E     E     I     F     F     F     F     F     T     R     R     H     H     H     T     T     M     E     R     I     M     M     V     S     D     F     G
        0     0     0     1     0     0     0     1     0     0     0     1     1     0     0     0     1     1     1     1     1     1     1     1     1     1     1     1     0     0     0     0     0     0     1     1     1     1     1     1     1     1     0     1     1     0     0     0     0     1     1     0     0
        a     a     a     a     a     -     -     -     a     a     a     a     a     a     a     a     a     a     a     a     a     a     a     a     a     a     a     a     a     a     a     a     a     a     a     a     a     -     -     -     -     -     -     a     a     a     a     a     a     a     a     -     -
B:    202   206   201   201   202   205   208   212   212   213   209   216   216   150   150   213   151   119   179   177   118   151   116   213   119   120   179   180   209   201   206    98   119   210   197   180   179   219   216   220   219   221   215   215   211   211   208   211   204   204   203    49   204
        A     I     K     K     A     A     V     E     E     L     I     L     L     R     R     L     D     D     N     I     S     D     M     L     D     L     N     H     I     K     I     P     D     K     H     H     N     A     L     H     A     T     V     V     E     E     V     E     L     L     P     R     L
        0     0     1     1     0     0     0     1     1     0     0     0     0     1     1     0     1     1     1     0     1     1     0     0     1     0     1     1     0     1     0     0     1     1     1     1     1     0     0     1     0     1     0     0     1     1     0     1     0     0     0     1     0
        a     a     -     -     a     a     a     a     a     a     a     a     a     -     -     a     -     -     -     -     a     -     a     a     -     b     -     b     a     -     a     -     -     a     a     b     -     a     a     -     a     -     a     a     a     a     a     a     a     a     a     -     a
#######################################

Protein: 1ein     Program Version: 2       Number of monomers:   3         Simmetry:circular
Amino acids for each monomer: 269  269  269 
Distance cutoffs:  20.0   5.0 Angstrom        Algorithm: simmetrized interface
Bonded atoms (PDB atom serial numbers)
A:    451   645   683   684   687   701   712   713   722   723   724   731  1610  1616
      N     CG2   CG1   CG2   CA    O     OD1   ND2   CE1   CE2   CZ    OD1   CB    CZ 
B:   4125  2689  2693  2695  4127  4113  4112  4110  4045  3806  4020  4093  3807  4021
      CG    O     NE    NH1   CD2   CG2   OG1   O     CD2   CG    CB    CD1   CD1   CG 
     4.43  3.51  3.72  3.20  4.01  3.46  3.19  2.96  3.91  3.95  3.83  3.51  3.63  4.16
Bonded amino acids (PDB serial numbers)
A:     61    86    90    90    91    93    94    94    95    95    95    96   211   211
        G     I     I     I     G     L     N     N     F     F     F     D     F     F
        0     0     0     0     0     0     1     1     0     0     0     1     0     0
        -     a     a     a     a     -     -     -     -     -     -     -     a     a
B:    269    84    84    84   269   267   267   267   259   227   256   264   227   256
        L     R     R     R     L     T     T     T     L     L     P     L     L     P
        0     1     1     1     0     1     1     1     0     0     0     0     0     0
        -     -     -     -     -     -     -     -     a     -     a     -     -     a
#######################################

Protein: 1ek9     Program Version: 2       Number of monomers:   3         Simmetry:circular
Amino acids for each monomer: 428  428  428 
Distance cutoffs:  20.0   5.0 Angstrom        Algorithm: simmetrized interface
Bonded atoms (PDB atom serial numbers)
A:    109   121   122   132   149   159   160   176   177   199   201   208   231   233   234   267   268   290   310   313   317   328   329   330   333   337   342   345   346   349   354   357   358   363   366   370   386   389   404   406   407   410   416   419   424   427   431   437   445   451  1215  1218  1225  1226  1247  1275  1282  1303  1325  1326  1328  1358  1380  1390  1391  1411  1421  1436  1440  1444  1446  1448  1449  2842  2856
      OG    O     CB    OE1   NE    CD    CE    O     CB    C     CB    O     CG    OE1   OE2   OE1   OE2   OG    CB    CD2   O     OE1   NE2   N     O     CD2   N     O     CB    CD2   N     O     CB    CB    OD2   O     N     O     N     C     O     OD1   N     O     CE1   OH    O     NH1   OD1   CB    CG    NE2   OD1   ND2   CB    OD1   OG1   CB    CB    CG    CD2   OD1   CB    OD1   ND2   OE1   NE2   CD    NH2   O     CG    OE1   NE2   CG2   CG1
B:   5806  5744  5743  5780  5748  5728  5757  5691  5690  5693  5696  5669  5659  5638  5661  5646  5672  5614  5603  5605  5588  5595  5597  5584  5569  5579  5561  5558  5580  5549  5544  5541  5547  5530  5540  5527  5519  5516  5502  5498  5499  5506  5489  5486  5505  5306  5473  5333  5470  5485  6042  6069  6048  6141  6020  6022  6221  5978  5946  5939  5967  5887  5890  5865  5898  5856  5835  5825  5857  5805  5800  5832  5808  6128  6171
      NH2   CB    O     OG    OE2   O     NE2   CB    O     CD1   CE2   CG    CB    OG    CD    OE1   NE2   CB    CA    O     CD2   C     CB    O     O     CG2   O     N     CD1   CE1   O     N     CD1   O     OG    N     O     N     O     NE2   N     ND2   O     N     OD1   OG1   O     OD2   N     CE    OG    CB    OG    NH1   O     OG    CG2   CZ    OG    CB    CB    O     OD1   CB    OD1   CD    NE2   CG1   NE    NH1   CB    CG    CA    O     OD1
     2.91  3.49  3.42  2.71  2.58  3.61  3.14  3.88  3.68  3.88  3.48  3.55  3.77  2.86  3.25  3.08  2.58  3.23  3.56  3.30  3.15  3.49  3.10  2.84  2.38  3.80  2.88  2.82  3.48  4.20  3.10  2.80  4.46  2.79  4.27  2.91  2.74  3.11  2.78  3.18  2.86  3.30  2.81  3.25  3.06  2.97  2.35  2.65  3.30  3.55  4.42  3.28  2.80  2.22  3.61  2.56  4.85  3.55  4.23  3.70  3.53  3.39  3.45  3.41  2.69  3.38  3.59  4.01  3.36  3.28  4.06  3.18  3.59  4.19  4.27
Bonded amino acids (PDB serial numbers)
A:     13    15    15    16    18    19    19    22    22    25    25    26    29    29    29    33    33    36    39    39    40    41    41    42    42    42    44    44    44    44    46    46    46    47    47    48    50    50    52    52    52    52    54    54    54    54    55    55    56    57   155   155   156   156   159   162   163   166   169   169   169   173   176   177   177   180   181   183   183   184   184   184   184   368   370
        S     P     P     E     R     K     K     A     A     D     D     A     E     E     E     E     E     S     L     L     P     Q     Q     L     L     L     L     L     L     L     A     A     A     D     D     Y     Y     Y     N     N     N     N     Y     Y     Y     Y     R     R     D     A     Q     Q     N     N     A     D     T     A     L     L     L     N     D     N     N     E     Q     R     R     Q     Q     Q     Q     T     V
        1     0     0     1     1     1     1     0     0     1     1     0     1     1     1     1     1     1     0     0     0     1     1     0     0     0     0     0     0     0     0     0     0     1     1     1     1     1     1     1     1     1     1     1     1     1     1     1     1     0     1     1     1     1     0     1     1     0     0     0     0     1     1     1     1     1     1     1     1     1     1     1     1     1     0
        a     a     a     a     a     a     a     a     a     a     a     a     a     a     a     a     a     a     a     a     -     b     b     b     b     b     b     b     b     b     b     b     b     b     b     b     b     b     b     b     b     b     -     -     -     -     -     -     -     -     a     a     a     a     a     a     a     a     a     a     a     a     a     a     a     a     a     a     a     a     a     a     a     a     a
B:    321   314   314   318   314   311   315   307   307   307   307   304   303   300   303   301   304   297   295   295   293   294   294   293   291   292   290   290   292   288   288   288   288   286   287   286   284   284   282   281   282   282   280   280   282   254   278   258   278   279   353   357   354   367   350   350   378   344   340   339   343   332   332   329   333   328   325   324   328   321   321   325   322   366   371
        R     E     E     S     E     G     Q     Y     Y     Y     Y     Q     K     S     K     Q     Q     -     G     G     Y     Q     Q     Y     P     I     L     L     I     F     F     F     F     L     S     L     V     V     N     Q     N     N     G     G     N     T     N     D     N     -     S     A     S     R     S     S     T     Y     S     S     A     N     N     S     N     R     Q     V     R     R     R     Q     S     T     D
        1     1     1     1     1     0     1     1     1     1     1     1     1     1     1     1     1     -     0     0     1     1     1     1     0     0     0     0     0     0     0     0     0     0     1     0     0     0     1     1     1     1     0     0     1     1     1     1     1     -     1     0     1     1     1     1     1     1     1     1     0     1     1     1     1     1     1     0     1     1     1     1     1     1     1
        a     a     a     a     a     a     a     a     a     a     a     a     a     a     a     a     a     a     -     -     b     b     b     b     b     b     b     b     b     b     b     b     b     b     b     b     b     b     b     b     b     b     b     b     b     b     -     -     -     -     a     a     a     -     a     a     a     a     a     a     a     a     a     a     a     a     a     a     a     a     a     a     a     -     a
#######################################

Protein: 1ekm     Program Version: 2       Number of monomers:   3         Simmetry:noncircular
Amino acids for each monomer: 656  656  656 
Distance cutoffs:  20.0   5.0 Angstrom        Algorithm: simmetrized interface
Bonded atoms (PDB atom serial numbers)
A:    811   833  1056  1064  1126  1267  1289  1297  1298  1637  1638  1656  1662  1688  1690  1715  1716  1722  1731  1740  1741  1744  1748  1749  1750  1767  1777  1778  1779  1783  1786  1792  1795  1798  1799  1802  1809  1810  1813  1815  1818  1825  1831  1841  1845  1849  1857  1949  2153  2311  2313  2317  2321  2324  2369  2371  2503  2511  2529  2532  2533  2535  2537  2541  2543  2545  2547  2551  2564  2803  2818  2819  2823  2832  2834  2839  2842  2847  2854  2855  2858  2861  2871  2878  2879  2882  2890  2893  2917  2918  2919  2920  2945  2952  2953  2968  2970  2971  3037  3053  3055  3062  3091  3093  3094  3186  3251  3266  3279  3368  3381  3413  3419  3424  3434  3436  3446  3489  3492  3493  3694  3698  3699  3733  3755  3780  3783  3788  3792  3796  3799  3800  3802  3809  3812  3813  3814  3816  3821  3829  3968  3971  3973  3977  4094  4105  4109  4110  4111  4113  4114  4117  4132  4201  4229  4230  4242  4243  4245  4252  4260  4273  4278  4824  4826  4843  4844  4845  4849  4853  4854  4861  4862  4866  4884  4887  4892  4901  4904  4916  4923  4955  4973  4978  4991  4992  4993  4999  5003  5017  5039  5040  5041  5042  5048  5063  5064  5067  5071  5074  5079  5088  5092  5099  5103  5112  5114  5117  5126  5145  5149  5150  5173
      SG    OE2   OD1   CD    OE2   NH2   OE1   OD1   OD2   O     CB    OH    CG    CG    CE    CE    NZ    CG1   O     CE    N     O     NE    CZ    NH1   OE2   CB    CG    CD    O     CD    CG1   N     O     CB    ND2   CG2   N     O     OG1   CA    NE2   CG    OE2   O     O     CB    OG    NE2   CA    O     O     CA    CB    CG    OE1   OD1   CD    O     CD1   CD2   CA    O     O     SG    CA    O     OD2   CD    O     CD1   CD2   O     CB    CD1   N     O     NZ    ND1   CD2   N     O     OD2   CD1   CD2   CZ    NE    NH2   CD2   CE1   CE2   CZ    CD1   CG1   CG2   NE    NH1   NH2   CD1   CB    CG2   CA    CG    OE1   OE2   CB    NH1   OG1   CD1   OE2   O     O     NH1   O     CD1   CE1   CD    CB    ND2   N     OG    O     CB    CD1   O     O     CD1   OH    O     O     OD1   ND2   CA    O     CD1   CD2   CE1   CZ    CB    N     N     O     OG    O     ND2   O     CD2   CE1   CE2   OH    N     O     NZ    CG2   CG    CD    O     CB    CD1   N     NZ    O     CB    CE1   CZ    CB    CG    CD    O     OE1   OE2   OD1   OD2   O     O     CD1   O     CB    N     OE1   CG    CE    NH1   O     NH1   NH2   N     ND1   N     O     OE1   OE2   N     CA    ND2   O     CB    CD2   O     OD1   O     CB    NE2   CD    O     CD1   CE1   OH    O     N     CB    OG    NZ 
B:   8076  8088  8091  8080  8986  8069 10371 10343 10348  8143 10265 10324 10297 10261 10262 10238 10237  7351 10270 10277 10269 10290 10272 10279  7147 10286  7043  7047  7055  7020  7039  7023  7011  7008  7013  7029  7007  6996  6993  6997  6981  6990  7000  6984  6975  6976  6977  6948  6920  8994  9000  8998  8997  8953  8981  8985  8117  8115 10310 10315 10312  8151  8150  8166 10301  8017  8169  8045  8168  8449  8235  7743 10102 10090 10085  8464  8289  7749  8292  8477  8291  8253  6465  6009  8260  6262  6031  6254  7709  8251  7701  7683  6835  7735  7733  7739  7762  7745  8016  8116  8059  8077  8040  8056  8052 10099  8001  8037  8053  9315  9019  9313  9303  9307  9309  9311  9308  9012  9007  9014  9440  9458  8596  9471  7522  9476  7567  6324  9450  7509  7519  7499  7511  8690  9443  9441  8687  8691  8579 10022  9171  9428  9166  9427 10042  8617  8622  8644  8632  8634  8611  8566  8565  9399  9175  9169  8892  9011  9010  8990  8896  8931  8978  9027  9018 10215  9292 10197 10240 10191 10201 10189 10190 10239 10246  8032  8030  8384  8021 10171 10153 10121 10114 10050 10059 10017 10051 10043 10052 10041  6914  6913 10064 10047 10082  6886  6888  6836  6939  6946  6938  6965  6942  6860  7741  7727  7731  7730  6854  6495  6488  6496  6487
      CD1   NE    NH2   CZ    OH    OD2   NZ    N     OG    CD1   CD2   O     CD    O     CB    OE2   OE1   NE2   CB    O     O     NE2   OD1   CG1   OG    CB    O     O     CB    CG    OE2   NE2   O     N     OG1   CG    CG2   O     N     CB    O     CG1   ND2   CD    CB    CG    CD    NH1   CG1   O     CA    ND2   OD1   O     CD1   CZ    CE2   CD2   CD1   OH    CE1   CG2   CG1   NE    O     CD2   NH2   NZ    NH1   NH1   CD1   CA    N     O     CD1   OG1   CG    OD2   OE2   CD1   OE1   CG2   NH2   SG    CA    CD    OE2   OD1   CD    CB    OD1   O     O     O     CA    O     CD    O     CD1   CE1   O     CD2   O     N     ND1   CB    O     N     CD2   O     CB    CA    O     CD2   CE2   OH    CE1   CE1   O     CZ    O     NZ    CH2   O     CB    CB    CG    OE2   N     CA    CA    O     O     ND2   CD1   CB    CB    N     O     CE1   OG    CD    N     CG    CG    NH1   O     CD    CD1   CE1   O     OE2   OE1   CG2   O     O     OG    CD2   CD1   O     O     CD1   O     N     O     O     ND2   ND1   CA    N     N     NH1   NH2   N     ND2   CD1   CB    CB    O     NH1   CE    CG    OE1   CD    OD1   O     OE1   CD    OE2   CB    NZ    CE    O     O     O     CG    CE    CB    N     NE    CE    OE2   O     CG    SG    O     CD2   CD1   OH    OD1   OE2   OD2   OE1
     4.12  2.81  2.78  3.63  2.66  2.66  3.08  2.46  2.51  3.45  4.00  2.87  3.64  3.43  3.49  3.44  2.89  3.57  4.10  3.35  2.76  3.34  2.94  3.43  2.92  2.94  3.21  3.75  3.86  3.50  3.55  3.55  2.78  2.81  3.63  3.12  4.14  2.78  2.72  3.59  3.45  3.48  3.05  3.49  3.13  3.68  3.88  2.85  3.39  3.23  3.21  2.89  3.88  3.30  2.95  3.59  3.65  3.92  4.44  3.71  4.19  3.85  3.29  2.83  3.77  4.10  3.42  2.76  3.30  2.68  3.69  4.07  2.68  3.23  3.35  3.10  2.94  2.78  2.35  3.35  3.41  3.83  2.76  4.00  4.19  3.53  2.79  2.72  3.84  3.66  3.64  3.68  3.56  3.30  3.81  2.79  3.35  3.35  3.78  3.69  4.01  4.23  3.11  3.55  2.49  3.67  2.76  3.16  3.28  4.83  3.32  3.28  2.83  3.47  3.98  3.92  3.64  3.56  3.13  3.24  2.66  2.44  3.91  3.52  3.31  3.10  3.05  2.46  2.63  3.37  4.05  3.01  3.34  3.27  3.45  3.70  3.64  3.32  3.36  3.65  2.95  3.86  2.95  3.51  3.55  2.78  3.28  3.40  3.78  3.69  3.12  4.65  4.89  1.96  3.51  3.87  2.71  3.79  3.52  2.73  2.58  3.61  3.24  3.65  3.73  3.48  3.73  3.56  3.32  2.89  2.81  3.06  2.96  2.98  2.83  3.42  3.30  3.80  2.76  3.49  4.17  4.16  3.41  3.24  3.00  2.89  2.84  3.52  2.76  3.28  2.84  3.37  2.81  3.21  2.69  3.39  3.58  3.91  2.91  3.08  3.39  2.97  3.46  3.63  3.65  4.32  4.06  3.55  2.90  2.61  3.20  2.60  3.22
Bonded amino acids (PDB serial numbers)
A:    122   125   154   155   162   178   181   182   182   223   223   224   225   228   228   231   231   232   234   235   236   236   236   236   236   238   240   240   240   241   241   242   243   243   243   243   244   245   245   245   246   246   247   248   249   250   251   262   286   306   306   307   308   308   313   313   330   331   334   334   334   335   335   336   336   337   337   337   339   370   372   372   373   374   374   375   375   375   376   376   377   377   378   379   379   379   380   380   383   383   383   383   387   388   388   390   390   390   399   401   401   403   406   406   406   416   424   426   428   439   442   446   446   447   448   448   449   455   455   456   482   483   483   487   491   494   494   494   495   496   496   496   497   498   498   498   498   498   499   500   517   517   517   518   532   534   534   534   534   534   535   535   537   546   550   550   552   552   552   554   554   556   557   625   625   628   628   628   629   629   629   630   630   631   633   633   634   635   636   637   638   642   644   645   646   646   647   647   648   649   651   651   652   652   652   655   655   655   656   656   657   658   658   659   660   661   661   661   663   666   666   666   669
        C     E     D     P     E     R     E     D     D     F     F     Y     P     M     M     K     K     V     A     M     R     R     R     R     R     E     P     P     P     P     P     I     N     N     N     N     V     T     T     T     Q     Q     P     E     G     V     S     S     H     G     G     S     P     P     Q     Q     N     P     L     L     L     G     G     C     C     D     D     D     K     D     L     L     L     F     F     K     K     K     H     H     S     S     D     F     F     F     R     R     F     F     F     F     L     V     V     R     R     R     I     T     T     A     E     E     E     D     R     T     I     E     P     R     R     V     Y     Y     P     N     N     H     S     S     S     L     E     Y     Y     Y     G     N     N     N     A     F     F     F     F     F     Y     S     S     S     S     A     N     Y     Y     Y     Y     Y     S     S     K     T     P     P     L     L     L     K     K     G     S     F     F     P     P     P     E     E     E     D     D     F     L     L     M     P     A     E     P     M     R     P     R     R     H     H     F     F     E     E     N     N     N     L     L     L     D     D     I     Q     Q     P     S     Y     Y     Y     M     S     S     S     K
        1     1     1     0     1     1     1     1     1     0     0     1     0     0     0     1     1     0     0     0     1     1     1     1     1     1     0     0     0     0     0     0     1     1     1     1     0     1     1     1     1     1     0     1     0     0     1     1     1     0     0     1     0     0     1     1     1     0     0     0     0     0     0     1     1     1     1     1     1     1     0     0     0     0     0     1     1     1     1     1     1     1     1     0     0     0     1     1     0     0     0     0     0     0     0     1     1     1     0     1     1     0     1     1     1     1     1     1     0     1     0     1     1     0     1     1     0     1     1     1     1     1     1     0     1     1     1     1     0     1     1     1     0     0     0     0     0     0     1     1     1     1     1     0     1     1     1     1     1     1     1     1     1     1     0     0     0     0     0     1     1     0     1     0     0     0     0     0     1     1     1     1     1     0     0     0     0     0     0     1     0     0     1     0     1     1     1     1     0     0     1     1     1     1     1     0     0     0     1     1     0     1     1     0     1     1     1     1     0     1     1     1     1
        a     a     b     b     -     -     -     -     -     -     -     a     a     a     a     a     a     a     -     -     -     -     -     -     -     -     -     -     -     -     -     -     b     b     b     b     b     b     b     b     -     -     -     -     -     -     -     -     -     -     -     -     -     -     a     a     -     -     -     -     -     -     -     -     -     -     -     -     -     b     b     b     b     b     b     b     b     b     b     b     b     b     -     a     a     a     a     a     -     -     -     -     b     b     b     b     b     b     b     b     b     -     b     b     b     -     b     b     -     -     -     b     b     b     b     b     -     -     -     b     b     -     -     -     a     -     -     -     -     -     -     -     -     b     b     b     b     b     b     b     a     a     a     a     -     -     -     -     -     -     -     -     -     -     -     -     -     -     -     -     -     -     a     -     -     a     a     a     a     a     a     a     a     a     -     -     b     b     b     b     b     b     b     b     b     b     -     -     -     -     -     -     -     -     -     -     -     -     -     -     -     -     -     -     -     b     b     b     b     a     a     a     a
B:    379   380   380   379   494   378   669   666   666   387   655   663   659   655   655   651   651   286   656   657   656   658   656   657   262   658   249   250   251   246   248   246   245   245   245   247   244   243   243   243   241   242   243   241   240   240   240   236   232   496   497   496   496   491   494   494   383   383   661   661   661   388   388   390   660   372   390   375   390   424   399   337   636   634   633   426   406   337   406   428   406   401   178   122   403   155   125   154   331   401   330   328   223   335   335   336   339   337   372   383   377   379   375   377   376   635   370   375   376   535   499   535   534   534   534   534   534   498   498   498   552   554   443   556   308   557   313   162   554   306   308   305   306   455   552   552   455   456   442   625   517   550   517   550   628   446   447   449   448   448   446   439   439   546   518   517   482   498   498   495   483   487   494   500   499   649   532   647   652   647   648   646   646   652   652   374   374   416   373   644   642   638   637   629   630   625   629   628   629   628   231   231   631   629   633   228   228   223   236   236   235   238   236   225   336   334   334   334   224   182   181   182   181
        F     R     R     F     Y     D     K     S     S     L     L     M     P     L     L     E     E     H     D     I     D     Q     D     I     S     Q     G     V     S     Q     E     Q     T     T     T     P     V     N     N     N     P     I     N     P     P     P     P     R     V     N     A     N     N     E     Y     Y     F     F     Y     Y     Y     V     V     R     S     L     R     K     R     R     I     D     A     M     L     T     E     D     E     I     E     T     R     C     A     P     E     D     P     T     N     M     F     G     G     C     K     D     L     F     S     F     K     S     H     P     D     K     H     S     Y     S     Y     Y     Y     Y     Y     F     F     F     L     K     W     G     P     S     Q     E     K     G     P     Y     G     N     L     L     N     H     P     F     S     P     S     P     P     R     V     P     Y     Y     R     E     E     T     A     S     S     F     F     G     S     L     Y     S     Y     F     N     H     N     H     F     R     R     N     N     F     F     D     L     R     M     P     E     E     D     F     E     P     E     P     K     K     F     E     L     M     M     F     R     R     M     E     R     P     C     L     L     L     Y     D     E     D     E
        0     1     1     0     1     1     1     1     1     0     0     0     0     0     0     1     1     1     1     0     1     1     1     0     1     1     0     0     1     1     1     1     1     1     1     0     0     1     1     1     0     0     1     0     0     0     0     1     0     1     0     1     1     1     1     1     0     0     1     1     1     0     0     1     1     0     1     1     1     1     0     1     0     0     0     1     1     1     1     0     1     1     1     1     0     0     1     1     0     1     1     0     0     0     0     1     1     1     0     0     1     0     1     1     1     0     1     1     1     1     1     1     1     1     1     1     1     0     0     0     0     1     0     0     0     1     1     1     1     0     0     1     0     1     0     0     1     1     0     0     1     0     1     0     0     1     0     0     1     1     1     1     1     1     0     1     1     0     0     0     1     0     1     1     1     0     1     1     1     1     0     1     1     1     1     0     0     1     0     1     0     0     1     1     1     0     1     0     1     0     1     1     0     1     0     0     0     0     1     1     0     1     1     0     1     0     0     0     1     1     1     1     1
        a     a     a     a     -     -     a     a     a     b     -     b     -     -     -     -     -     -     -     -     -     -     -     -     -     -     -     -     -     -     -     -     b     b     b     -     b     b     b     b     -     -     b     -     -     -     -     -     a     -     -     -     -     a     -     -     -     -     b     b     b     b     b     b     -     b     b     b     b     b     b     -     b     b     -     b     b     -     b     -     b     b     -     a     -     b     a     b     -     b     -     -     -     -     -     -     -     -     b     -     b     a     b     b     b     b     b     b     b     -     b     -     -     -     -     -     -     b     b     b     -     -     -     -     -     a     a     -     -     -     -     -     -     -     -     -     -     b     -     -     a     -     a     -     a     b     b     -     b     b     b     -     -     -     a     a     b     b     b     -     -     -     -     b     b     -     -     -     -     -     -     b     b     -     -     b     b     -     b     b     b     b     b     a     a     -     a     a     a     a     a     a     a     a     -     a     a     -     -     -     -     -     -     a     -     -     -     -     a     -     -     -     -
#######################################

Protein: 1el6     Program Version: 2       Number of monomers:   3         Simmetry:circular
Amino acids for each monomer: 208  208  208 
Distance cutoffs:  20.0   5.0 Angstrom        Algorithm: simmetrized interface
Bonded atoms (PDB atom serial numbers)
A:     56    57    60    61    65    72    73    76    79    80    83    99   118   133   134   140   147   148   149   156   157   167   168   176   177   206   213   215   221   228   241   246   247   286   295   301   351   361   368   369   383   386   387   391   392   394   395   421   428   438   440   448  1160  1181  1404  1407  1416  1424  1432  1569  1570
      CD1   CD2   C     O     O     CZ    N     O     CD    NE    NH2   NZ    OD2   OD1   OD2   CG1   CG    SD    CE    OD1   ND2   NH1   NH2   OE1   NE2   CG1   OG1   N     CG2   OG    O     N     CA    OH    OE2   CG    CB    OD1   CG1   CG2   O     OD1   ND2   O     CB    CD1   CD2   NZ    OD1   CA    O     N     CB    CG2   O     CD1   O     CD    OG1   OE1   OE2
B:   1651  1619  1606  1621  1607  1948  1921  1922  1597  1632  1633  1981  1973  3176  1974  2727  2721  2126  2139  2956  2958  2587  2725  2730  2724  2567  2768  2572  2765  2766  2347  2338  2337  2349  1609  1612  2749  2750  1963  1966  2939  2933  2737  1997  1999  2007  2947  2952  2931  2089  2074  2062  1691  1700  3075  3122  3051  3034  3058  2082  2080
      CD1   CD1   CB    N     CG    OD1   OE1   OE2   CA    OD1   OD2   OD1   CE1   NH2   NE2   CA    O     O     OG    CA    O     OD1   CD2   CB    CD1   CG2   CE1   CB    CG    ND1   CA    O     C     O     NE    NH2   OE1   NE2   CG1   CA    N     CA    O     O     OG    CD1   CB    CE2   NZ    CG2   N     O     CG    OG1   NE2   CE2   N     CG1   OD2   NZ    CD 
     3.95  3.56  3.51  2.96  3.54  3.66  3.01  2.67  3.92  3.29  2.68  4.41  3.39  4.15  2.71  3.84  3.39  3.39  3.26  3.14  3.11  3.09  3.34  3.76  3.50  4.04  3.37  3.73  3.44  2.83  3.19  3.28  3.56  2.63  3.83  3.76  3.28  2.63  3.17  3.94  2.87  3.44  2.97  3.76  3.49  3.54  3.61  3.72  2.60  3.90  3.07  2.80  3.92  4.36  3.19  3.84  2.82  3.99  2.63  3.29  3.52
Bonded amino acids (PDB serial numbers)
A:     18    18    19    19    20    20    21    21    21    21    21    23    26    28    28    29    30    30    30    31    31    32    32    33    33    38    39    40    40    41    43    44    44    48    49    50    57    58    59    59    61    61    61    62    62    62    62    65    66    68    68    70   165   167   196   196   198   199   200   216   216
        L     L     G     G     F     F     R     R     R     R     R     K     D     D     D     V     M     M     M     N     N     R     R     Q     Q     V     T     I     I     S     L     A     A     Y     E     P     N     D     V     V     N     N     N     F     F     F     F     K     D     G     G     I     K     V     L     L     A     Q     T     E     E
        0     0     0     0     0     0     1     1     1     1     1     1     1     1     1     0     0     0     0     1     1     1     1     1     1     0     1     0     0     1     0     0     0     1     1     0     1     1     0     0     1     1     1     0     0     0     0     1     1     0     0     0     1     0     0     0     0     1     1     1     1
        a     a     -     -     -     -     -     -     -     -     -     -     -     -     -     -     -     -     -     -     -     -     -     -     -     -     a     a     a     a     a     a     a     -     -     -     a     a     a     a     a     a     a     a     a     a     a     -     -     -     -     b     -     -     b     b     b     b     b     b     b
B:     18    14    13    15    13    57    53    53    12    16    16    61    60   217    60   162   161    81    83   191   191   144   161   162   161   141   166   142   166   166   111   110   110   111    13    13   164   164    59    60   189   188   163    63    63    64   190   190   187    75    74    72    23    24   206   212   204   201   204    74    74
        L     L     R     A     R     N     E     E     S     D     D     N     H     R     H     D     L     G     S     G     G     N     L     D     L     T     H     A     H     H     G     F     F     G     R     R     Q     Q     V     H     G     P     N     S     S     I     Y     Y     K     T     K     T     K     T     Q     F     D     V     D     K     K
        0     0     1     0     1     1     1     1     1     1     1     1     1     1     1     1     0     0     1     0     0     1     0     1     0     1     1     0     1     1     0     0     0     0     1     1     1     1     0     1     0     0     1     1     1     0     1     1     1     1     1     1     1     1     1     0     1     0     1     1     1
        a     a     a     a     a     a     a     a     -     a     a     a     a     b     a     -     -     -     -     -     -     b     -     -     -     -     -     -     -     -     -     -     -     -     a     a     -     -     a     a     -     -     -     a     a     a     -     -     -     -     -     b     -     -     -     b     -     b     -     -     -
#######################################

Protein: 1eoi     Program Version: 2       Number of monomers:   3         Simmetry:circular
Amino acids for each monomer: 222  222  222 
Distance cutoffs:  20.0   5.0 Angstrom        Algorithm: simmetrized interface
Bonded atoms (PDB atom serial numbers)
A:    231   235   237   274   900   903   905   907
      CB    CA    O     CD1   O     CD1   CE1   CZ 
B:   2034  2000  1978  1970  2052  2061  2060  2028
      CB    CB    ND2   CD2   NH1   CD2   CD1   OE1
     4.42  3.72  4.65  4.08  2.63  3.52  3.47  3.68
Bonded amino acids (PDB serial numbers)
A:     37    38    38    43   126   126   126   126
        V     G     G     L     F     F     F     F
        0     0     0     0     0     0     0     0
        -     -     -     a     a     a     a     a
B:     51    47    44    43    53    54    54    50
        Q     A     N     L     R     L     L     E
        1     0     1     0     1     0     0     1
        a     a     a     a     a     a     a     a
#######################################

Protein: 1ep5     Program Version: 2       Number of monomers:   3         Simmetry:noncircular
Amino acids for each monomer: 157  156  152 
Distance cutoffs:  20.0   5.0 Angstrom        Algorithm: simmetrized interface
Bonded atoms (PDB atom serial numbers)
B:    383   388   398   400   432   546   548  1054  1085  1098
      OG    CB    CE2   OH    CD1   CE2   OH    NE1   O     OG1
A:   1707  1708  1219  1238  1222  1206  1199  1204  1207  1210
      O     CB    O     OG    CD1   CE    N     CG    N     O  
     3.41  4.17  3.66  4.61  3.53  3.30  2.72  3.29  2.90  3.27
Bonded amino acids (PDB serial numbers)
B:    171   172   173   173   177   191   191   258   262   264
        S     K     Y     Y     Y     Y     Y     W     G     T
        1     1     1     1     1     1     1     0     0     1
        -     -     -     -     b     -     -     b     -     b
A:    186   186   122   124   122   120   120   120   121   121
        A     A     L     S     L     M     M     M     K     K
        0     0     0     1     0     0     0     0     1     1
        a     a     -     -     -     -     -     -     -     -
#######################################

Protein: 1eqr     Program Version: 2       Number of monomers:   3         Simmetry:noncircular
Amino acids for each monomer: 590  590  590 
Distance cutoffs:  20.0   5.0 Angstrom        Algorithm: simmetrized interface
Bonded atoms (PDB atom serial numbers)
A:      2     6     8    18    19    47   165   179   182   333   336   339   555   812   820   825   838   845   849   859   867  1007  1011  1012  1013  1015  1023  1045  1047  1050  1090  1117  1124  1144  1150  1179  1202  1204  1206  1213  1244  1266  1284  1289  1293  1299  1300  1309  1310  1314  1325  1332  1333  1336  1339  1340  1352  1356  1401  1404  1419  1428  1438  1439  1446  1457  1459  1462  1470  1478  1480  1493  1500  1501  1503  1506  1509  1513  1522  1525  1537  1591  1621  1629  1641  1649  1651  1655  1664  1666  1671  1673  1674  1742  1759  1774  1778  1860  1863  1880  1939  1941  1944  1981  3879  4077  4083  4108  4112  4124  4127  4133  4136  4137  4138  4141  4142  4145  4149  4158  4166  4360  4364  4368  4371  4387  4405  4410  4434  4438  4443  4445  4449  4459  4463  4465  4467  4469  4470  4479  4483  4488  4493  4523  4549  4551  4559  4560  4563  4567  4574  4579  4620
      CA    CG    CE    NH1   NH2   OH    CB    NE1   CZ2   CB    NE    NH2   SG    CG2   OD1   O     N     OD2   O     CD1   CD    O     CD2   CE1   CE2   OH    CD2   CG    NE    NH2   CB    CD1   CG    NH1   CB    CB    CD    CZ    NH2   CD    OD2   O     CD1   O     OD2   CG1   CG2   OE1   OE2   O     N     CE    N     O     CD1   CD2   CB    NZ    NE    NH2   CD1   O     CG1   CG2   CD    CB    CD    NH1   CG2   CD2   NE2   O     CD    CE    N     O     CD1   CZ    CE1   OH    CD1   CD1   CD2   CD2   O     O     OG    O     CE1   CZ    CB    OD1   OD2   NZ    CZ    O     OD2   CG    OE2   OG1   O     CG    CE1   OE1   CD2   CB    CZ    N     CB    O     CD    O     CD1   CD2   CE1   OH    N     O     O     CG    CD    CB    O     CD2   CZ    NZ    O     O     O     CE    CB    CG2   O     CB    O     CG    N     C     O     CD1   CZ    CB    CB    CD2   O     OG    CD1   N     O     OE1   CG1   O     CG 
B:   6571  6613  6593  6305  6575  6306  6574  8777  8789  6287  6299  5898  8786  8797  8781  8774  8756  8757  8770  8768  8773  6283  8744  8708  8741  8736  8771  6281  6273  8765  6296  6298  5917  5942  5921  5876  5834  5835  5838  5849  5812  4971  4968  5782  5837  5746  8992  6512  5776  6373  6494  6372  6495  9019  6484  6169  9091  9074  9169  9177  6070  6078  6049  6071  6060  6409  6410  6406  6434  9097  9037  9111  9095  9115  9102  9099  9120  9155  9098  9042  5972  9000  9070  9002  5682  5677  5637  4965  5721  5750  4966  4650  4679  5946  5961  6094  6089  5971  5965  5941  4633  4797  5187  4639  5452  9066  9077  5647  5644  5470  5477  5681  5492  5655  5481  5499  5457  4811  5450  4814  5444  5937  5955  6223  6261  5968  6112  6157  8709  6253  5984  8713  5988  5981  6134  6108  6138  6132  6135  6125  6133  6063  5999  6145  9208  9211  9191  9195  9192  9200  9181  9183  9199
      O     OE1   CG2   OD1   CD2   OD2   CD1   O     CB    O     N     O     CA    CG    O     N     O     CB    CE1   CD1   OH    OG    CB    O     CA    CB    CE2   O     O     O     CE1   CZ    CD2   OE2   O     OD2   CD    NE    NH2   NH2   OG    NH2   NE    CB    NH1   O     CB    OG1   NH1   CE    OE1   CD    OE2   NZ    CB    CD1   CB    O     OE2   CD2   CG1   CD    CB    CG2   O     OD1   OD2   O     CD1   CG    O     CD1   O     CZ    O     N     CB    CD2   CD    O     CD2   CD2   CE    CE2   NH2   CG    CA    CB    O     CD2   CG    NH1   OH    O     CB    NH1   CB    CD1   N     OE1   N     CB    SG    SD    OD1   O     CG2   OH    CE1   N     OD2   NH1   CD2   CD2   O     CD    O     NE1   CB    CZ2   CG2   O     CG    CD1   CD2   O     NE2   OH    CB    CD2   CB    CE1   NZ    CA    NZ    CG    O     CD    N     O     CE    CD1   OG1   CZ    N     O     CD1   O     N     NE2   O     OG    OE1
     3.86  3.35  4.14  2.85  3.29  2.47  3.68  2.87  3.66  3.86  3.67  2.72  3.63  3.74  2.70  3.13  2.83  3.97  3.52  3.36  2.97  2.62  3.82  4.13  3.60  3.69  3.63  3.58  2.71  2.75  3.90  3.61  3.86  2.60  3.46  3.61  3.61  3.03  2.95  3.72  2.40  2.38  3.66  3.82  4.03  4.95  3.85  2.33  2.61  3.21  3.16  4.05  2.98  2.83  3.77  3.93  3.45  3.21  3.26  2.97  3.36  3.31  3.58  4.01  3.18  4.15  3.36  3.12  3.48  3.54  2.89  3.16  3.89  3.60  2.82  2.85  3.49  3.84  3.38  2.77  3.61  3.54  3.59  3.33  2.92  3.34  3.07  3.32  3.71  3.58  4.01  2.69  2.69  3.15  3.63  2.71  3.44  3.73  2.65  2.65  3.85  3.71  3.56  3.31  4.30  3.68  3.86  3.63  3.33  2.83  3.41  2.97  3.66  3.85  3.48  3.18  2.77  3.00  3.46  3.81  3.64  3.76  4.49  3.71  3.35  2.80  2.84  2.57  3.18  3.30  3.97  3.25  2.82  3.65  4.03  3.53  3.17  3.29  2.60  3.32  3.28  3.67  4.74  3.86  3.01  2.80  4.03  3.04  2.78  2.75  2.94  2.72  4.01
Bonded amino acids (PDB serial numbers)
A:      1     1     1     2     2     5    21    23    23    41    41    41    68   102   103   104   106   106   107   108   109   126   126   126   126   126   127   130   130   130   135   138   139   141   142   146   149   149   149   150   153   156   158   159   159   160   160   161   161   162   164   164   165   165   165   165   167   167   174   174   176   177   178   178   179   181   181   181   182   183   183   185   186   186   187   187   187   187   188   188   190   197   200   201   203   204   204   205   206   206   207   207   207   214   216   218   218   228   228   230   238   238   238   243   491   516   516   520   520   522   522   523   523   523   523   523   524   524   525   526   527   553   554   554   554   556   559   560   564   564   565   565   566   567   568   568   569   569   569   570   570   571   572   576   580   580   581   582   582   582   583   584   589
        M     M     M     R     R     Y     C     W     W     R     R     R     C     I     N     R     D     D     V     L     P     Y     Y     Y     Y     Y     L     R     R     R     A     L     K     R     A     S     R     R     R     R     D     G     L     D     D     I     I     E     E     T     M     M     L     L     L     L     K     K     R     R     Y     L     V     V     P     R     R     R     V     H     H     G     K     K     F     F     F     F     Y     Y     L     F     L     L     M     S     S     G     F     F     D     D     D     K     F     D     D     E     E     T     F     F     F     Q     H     F     F     A     A     K     K     Y     Y     Y     Y     Y     G     G     T     P     P     A     F     F     F     K     A     A     M     M     T     T     E     A     P     P     S     S     S     F     F     A     N     L     S     S     I     Q     Q     Q     V     V     N
        0     0     0     1     1     1     1     0     0     1     1     1     1     0     1     1     1     1     0     0     0     1     1     1     1     1     0     1     1     1     0     0     1     1     0     1     1     1     1     1     1     0     0     1     1     0     0     1     1     1     0     0     0     0     0     0     1     1     1     1     1     0     0     0     0     1     1     1     0     1     1     0     1     1     0     0     0     0     1     1     0     0     0     0     0     1     1     0     0     0     1     1     1     1     0     1     1     1     1     1     0     0     0     1     1     0     0     0     0     1     1     1     1     1     1     1     0     0     1     0     0     0     0     0     0     1     0     0     0     0     1     1     1     0     0     0     1     1     1     0     0     0     1     0     1     1     0     1     1     1     0     0     1
        -     -     -     -     -     -     b     b     b     -     -     -     b     b     b     -     -     -     -     -     -     a     a     a     a     a     a     -     -     -     a     a     a     a     a     a     a     a     a     a     a     -     b     b     b     -     -     -     -     -     -     -     -     -     -     -     -     -     -     -     -     b     b     b     b     -     -     -     -     -     -     -     -     -     b     b     b     b     b     b     -     a     a     a     a     a     a     -     -     -     -     -     -     b     b     -     -     b     b     b     -     -     -     a     -     a     a     a     a     -     -     -     -     -     -     -     -     -     -     -     -     -     -     -     -     -     -     -     -     -     -     -     -     -     -     -     -     -     -     -     -     -     a     a     -     -     b     b     b     b     b     -     -
B:    238   243   240   207   238   207   238   524   526   205   207   156   526   527   525   524   522   522   523   523   523   204   520   516   520   519   523   204   203   523   206   206   158   161   159   153   149   149   149   150   146    41    41   142   149   138   553   230   141   214   228   214   228   556   227   190   567   565   578   579   178   179   176   178   177   218   218   218   221   568   559   570   568   570   569   569   571   576   568   560   165   554   564   554   130   130   126    41   135   138    41     2     5   162   164   181   181   165   165   161     1    21    68     1   103   564   565   126   126   106   106   130   108   127   107   109   104    23   103    23   102   161   163   197   201   165   183   188   516   200   167   516   167   167   186   183   187   186   187   185   186   177   169   187   584   584   581   582   582   582   580   580   582
        F     Q     T     D     F     D     F     G     P     G     D     G     P     P     T     G     K     K     Y     Y     Y     S     A     F     A     D     Y     S     M     Y     F     F     L     E     D     D     R     R     R     R     S     R     R     A     R     L     A     T     R     K     E     K     E     K     P     L     A     T     E     L     V     P     Y     V     L     D     D     D     L     P     A     F     P     F     S     S     A     L     P     A     L     F     M     F     R     R     Y     R     A     L     R     R     Y     T     M     R     R     L     L     E     M     C     C     M     N     M     T     Y     Y     D     D     R     L     L     V     P     R     W     N     W     I     E     P     F     L     L     H     Y     F     L     K     F     K     K     K     H     F     K     F     G     K     L     T     F     V     V     I     Q     Q     Q     S     S     Q
        0     1     1     1     0     1     0     0     0     0     1     0     0     0     1     0     1     1     1     1     1     1     0     0     0     1     1     1     0     1     0     0     0     1     1     1     1     1     1     1     1     1     1     0     1     0     0     1     1     1     1     1     1     1     0     0     0     1     1     0     0     0     1     0     0     1     1     1     0     0     0     0     0     0     1     1     0     0     0     0     0     0     0     0     1     1     1     1     0     0     1     1     1     1     0     1     1     0     0     1     0     1     1     0     1     0     1     1     1     1     1     1     0     0     0     0     1     0     1     0     0     1     0     0     0     0     1     1     0     0     1     0     1     1     1     1     0     1     0     0     1     0     1     0     0     0     0     1     1     1     1     1     1
        -     a     a     -     -     -     -     -     -     -     -     -     -     -     -     -     -     -     -     -     -     a     a     a     a     a     -     a     a     -     -     -     b     -     b     a     a     a     a     a     a     -     -     a     a     a     -     b     a     b     b     b     b     -     -     -     -     -     a     a     b     b     -     b     b     -     -     -     -     -     -     -     -     -     -     -     -     a     -     -     -     -     -     -     -     -     a     -     a     a     -     -     a     -     -     -     -     -     -     -     -     b     b     -     b     -     -     a     a     -     -     -     -     a     -     -     -     b     b     b     b     -     -     a     a     -     -     b     a     a     b     a     b     b     -     -     b     -     b     -     -     b     -     b     -     -     b     b     b     b     -     -     b
#######################################

Protein: 1erj     Program Version: 2       Number of monomers:   3         Simmetry:noncircular
Amino acids for each monomer: 350  348  357 
Distance cutoffs:  20.0   5.0 Angstrom        Algorithm: simmetrized interface
Bonded atoms (PDB atom serial numbers)
A:     49    56    83  2273
      CB    OH    NH1   CB 
B:   3988  3692  3996  3989
      O     O     CG2   CB 
     3.70  2.41  3.40  4.04
Bonded amino acids (PDB serial numbers)
A:    288   288   291   660
        Y     Y     R     K
        1     1     1     1
        -     -     -     -
B:    515   478   516   515
        R     V     T     R
        1     0     1     1
        -     b     -     -
#######################################

Protein: 1esj     Program Version: 2       Number of monomers:   3         Simmetry:circular
Amino acids for each monomer: 284  284  284 
Distance cutoffs:  20.0   5.0 Angstrom        Algorithm: simmetrized interface
Bonded atoms (PDB atom serial numbers)
A:    293   294   298   300   301   584   587   591   595   602   606   806   814   820   826   829   832   843  1488  1495  1498  1508  1513  1816  1831  1832  1833  1835  1842  1868
      OD1   ND2   O     CG1   CG2   O     CG2   O     CD2   N     CB    O     CG2   CG    CB    CD2   CZ    NH2   O     O     CD    N     OG1   O     CG    CD    N     C     OG    CG1
B:   2395  2372  2404  2393  2502  2520  2501  2527  2553  2544  2543  2604  2581  2573  2540  2541  2542  2554  2455  2452  2451  2434  2427  3982  2460  4006  3983  3950  3984  3951
      OG1   CB    ND2   O     CB    CE2   O     CB    OE1   OE1   CD    CD1   SD    OD1   O     CB    CG    OE2   CD2   CB    O     OD1   CB    CG    CB    CB    OD1   CG2   ND2   CD1
     2.83  3.64  2.98  3.94  3.81  3.26  4.20  3.32  3.14  3.96  4.18  4.44  3.80  3.04  3.46  3.54  3.75  3.22  3.88  3.72  3.86  2.82  3.93  3.19  3.82  3.61  2.83  3.28  2.76  3.66
Bonded amino acids (PDB serial numbers)
A:     26    26    27    27    27    68    68    69    69    71    71   100   101   102   103   103   103   104   191   192   192   194   194   239   241   241   242   242   243   246
        N     N     V     V     V     T     T     L     L     K     K     A     T     P     F     F     F     R     T     K     K     T     T     K     P     P     G     G     S     I
        1     1     0     0     0     1     1     0     0     1     1     0     1     0     0     0     0     1     1     1     1     1     1     1     0     0     0     0     1     0
        -     -     -     -     -     -     -     -     -     a     a     -     a     a     a     a     a     a     a     a     a     -     -     -     a     a     a     a     a     a
B:     29    26    30    29    45    47    45    48    51    50    50    58    55    54    50    50    50    51    37    37    37    34    33   250    38   253   250   246   250   246
        T     N     N     T     M     Y     M     A     E     E     E     I     M     D     E     E     E     E     L     L     L     N     A     N     A     S     N     I     N     I
        1     1     1     1     0     1     0     0     1     1     1     0     0     1     1     1     1     1     0     0     0     1     0     1     0     1     1     0     1     0
        a     -     a     a     -     -     -     -     a     -     -     -     a     a     -     -     -     a     a     a     a     a     a     a     a     a     a     a     a     a
#######################################

Protein: 1ezf     Program Version: 2       Number of monomers:   3         Simmetry:circular
Amino acids for each monomer: 323  324  320 
Distance cutoffs:  20.0   5.0 Angstrom        Algorithm: simmetrized interface
Bonded atoms (PDB atom serial numbers)
A:     24    28    31    62    92    93   128   152   153   173   176   177   179   182   229   230  2017  2018  2048  2284
      CA    CG    NZ    CG    OD1   ND2   CA    O     CB    CB    OE1   NE2   CA    CB    NH1   NH2   N     CA    ND2   CG2
B:   5224  5223  5197  5050  5021  5213  4992  4979  4954  4981  4977  5211  4948  4926  5237  5210  4928  4927  4913  4914
      CG2   OG1   OG1   OH    OE2   CD    NE2   CD2   O     CE2   CG    CB    CD    O     O     O     CG    CB    OD1   ND2
     3.22  3.72  4.31  4.66  3.18  3.30  3.33  3.43  3.38  3.57  3.51  4.18  4.12  3.39  3.20  2.64  3.71  3.71  3.55  3.50
Bonded amino acids (PDB serial numbers)
A:     41    41    41    45    48    48    53    56    56    59    59    59    60    60    66    66   284   284   287   329
        K     K     K     K     N     N     S     A     A     Q     Q     Q     A     A     R     R     S     S     N     T
        1     1     1     1     1     1     1     0     0     1     1     1     0     0     1     1     1     1     1     1
        a     a     a     a     a     a     a     a     a     a     a     a     a     a     a     a     a     a     a     -
B:    368   368   365   346   343   367   340   339   336   339   339   367   335   332   370   367   332   332   330   330
        T     T     T     Y     E     R     Q     Y     A     Y     Y     R     K     P     N     R     P     P     N     N
        1     1     1     1     1     1     1     1     0     1     1     1     1     0     1     1     0     0     1     1
        a     a     a     a     a     a     a     a     a     a     a     a     a     a     -     a     a     a     a     a
#######################################

Protein: 1f15     Program Version: 2       Number of monomers:   3         Simmetry:noncircular
Amino acids for each monomer: 157  190  191 
Distance cutoffs:  20.0   5.0 Angstrom        Algorithm: simmetrized interface
Bonded atoms (PDB atom serial numbers)
A:      1     4    10    11    26    67    74    76    78   386   401   404   808   809  1120  1164  1187  1199  1203  1207  1211  1213  1214  1218  1219  1220  1225  1227  1228  1229
      N     O     N     CA    SG    CG2   CD1   CE1   CZ    NE2   CD    NH1   CE    NZ    OD2   NE    CB    O     O     N     CB    CD1   CD2   O     CB    CG    O     CG1   CG2   OXT
B:   2694  2691  2689  2683  2681  2677  2687  2692  2698  2697  2709  2712  2713  2702  2703  2672  1551  1505  1561  1488  1484  2308  1559  1870  1889  2604  1885  1471  1479  2293
      O     N     CG1   O     CA    O     O     CA    CD2   CD1   O     CG2   OXT   O     CB    OG1   CG2   N     CE2   O     OG    CD1   CD2   NE2   NH2   OD2   CD    O     N     NZ 
     3.40  2.65  3.71  2.99  2.78  2.79  3.23  3.19  3.03  3.14  3.12  3.23  3.14  2.74  3.06  2.96  3.88  3.06  3.45  2.76  3.49  3.85  3.67  3.17  3.06  3.13  3.43  3.43  4.63  2.90
Bonded amino acids (PDB serial numbers)
A:     62    62    63    63    64    69    70    70    70   108   110   110   165   165   204   209   212   214   215   216   216   216   216   217   217   217   218   218   218   218
        E     E     R     R     C     T     F     F     F     Q     R     R     K     K     D     R     T     G     V     L     L     L     L     P     P     P     V     V     V     V
        1     1     1     1     1     1     0     0     0     1     1     1     1     1     1     1     1     0     0     0     0     0     0     0     0     0     0     0     0     0
        -     -     -     -     -     b     -     -     -     b     b     b     -     -     b     -     -     -     -     -     -     -     -     -     -     -     -     -     -     -
B:    216   216   215   214   214   213   215   216   216   216   218   218   218   217   217   212    69    64    70    62    61   167    70   108   110   204   110    59    61   165
        L     L     V     G     G     S     V     L     L     L     V     V     V     P     P     T     T     C     F     E     S     L     F     Q     R     D     R     V     S     K
        0     0     0     0     0     1     0     0     0     0     0     0     0     0     0     1     1     1     0     1     1     0     0     1     1     1     1     0     1     1
        -     -     -     -     -     -     -     -     -     -     -     -     -     -     -     -     b     -     b     -     -     b     b     b     b     b     b     -     -     b
#######################################

Protein: 1f2n     Program Version: 2       Number of monomers:   3         Simmetry:noncircular
Amino acids for each monomer: 189  189  212 
Distance cutoffs:  20.0   5.0 Angstrom        Algorithm: simmetrized interface
Bonded atoms (PDB atom serial numbers)
A:    605   608   621   637   645   646   647   650   709   729   730   735   743   744   966   976   985   988  1023  1101  1102  1113  1116  1117  1124  1138
      O     CD1   OD2   O     OD1   OD2   N     O     CD    O     CB    NH1   CG2   N     OD2   O     CD    NH1   NZ    OD1   OD2   O     OD1   ND2   CG2   OD1
B:   2489  2848  2907  2909  2904  1832  2891  2894  2895  2859  2867  2873  2866  2855  2850  2843  2465  2840  2490  2579  2529  2602  2609  2530  2580  2486
      NH1   CB    O     OG1   N     OG    O     CD1   CD2   N     CA    OD2   N     O     OD1   NH2   NE1   NE    NH2   CG1   CB    CG2   CG2   CG    CG2   CD 
     2.66  3.43  3.20  2.77  3.07  3.27  3.03  3.66  3.91  3.52  4.03  2.83  3.91  2.72  2.63  2.67  3.36  2.63  3.34  3.72  3.23  3.62  2.85  3.49  3.48  3.12
Bonded amino acids (PDB serial numbers)
A:    125   125   126   128   129   129   130   130   137   140   140   140   141   142   173   175   176   176   180   191   191   193   193   193   194   196
        Y     Y     D     A     D     D     T     T     K     R     R     R     T     A     D     S     R     R     K     D     D     N     N     N     V     N
        1     1     1     0     1     1     1     1     1     1     1     1     1     0     1     1     1     1     1     1     1     1     1     1     0     1
        -     -     -     -     -     -     -     -     a     a     a     a     -     -     -     -     -     -     b     a     a     a     a     a     a     a
B:    181   230   238   238   238    96   236   236   236   232   233   233   233   231   230   229   179   229   181   194   187   197   198   187   194   181
        R     D     T     T     T     S     L     L     L     V     D     D     D     P     D     R     W     R     R     V     P     T     I     P     V     R
        1     1     1     1     1     1     0     0     0     0     1     1     1     0     1     1     0     1     1     0     0     1     0     0     0     1
        b     -     -     -     -     -     -     -     -     -     -     -     -     -     -     -     -     -     b     a     -     a     -     -     a     b
#######################################

Protein: 1f3f     Program Version: 2       Number of monomers:   3         Simmetry:circular
Amino acids for each monomer: 150  150  150 
Distance cutoffs:  20.0   5.0 Angstrom        Algorithm: simmetrized interface
Bonded atoms (PDB atom serial numbers)
A:    103   122   128   132   133   726   730   750   751   752   753   790   798   803   809   813   816   821   824   833   843   845   846
      CB    CB    CG    NH1   NH2   O     CD2   O     CB    CG    CD    O     O     CE1   O     O     CG2   CB    OD2   CA    NE    NH1   NH2
B:   2249  2252  2250  2261  1364  1815  1757  1897  1899  1811  1813  1371  1373  1367  1378  1760  2270  2257  2274  2281  2242  2282  2275
      O     OD1   CB    CD2   O     CD2   O     CA    O     O     CG    CA    O     CD    NZ    CD    CE1   O     N     OE1   O     OE2   CA 
     3.43  3.40  3.74  3.46  2.87  3.49  3.41  4.12  3.20  3.30  3.94  3.20  3.12  4.14  2.75  3.61  3.60  3.10  3.07  4.05  3.10  4.11  3.85
Bonded amino acids (PDB serial numbers)
A:     18    21    22    22    22   101   101   105   105   105   105   111   112   112   113   114   114   115   115   117   118   118   118
        D     A     R     R     R     L     L     P     P     P     P     D     F     F     G     V     V     D     D     G     R     R     R
        1     0     1     1     1     0     0     0     0     0     0     1     0     0     0     0     0     1     1     0     1     1     1
        a     a     a     a     a     a     a     -     -     -     -     a     a     a     a     -     -     -     -     -     -     -     -
B:    152   152   152   153    34    93    85   106   106    93    93    35    35    34    35    85   154   153   155   155   151   155   155
        N     N     N     L     K     L     K     G     G     L     L     K     K     K     K     K     Y     L     E     E     P     E     E
        1     1     1     0     1     0     1     0     0     0     0     1     1     1     1     1     1     0     1     1     0     1     1
        -     -     -     -     a     a     -     -     -     a     a     a     a     a     a     -     -     -     -     -     -     -     -
#######################################

Protein: 1f6f     Program Version: 2       Number of monomers:   3         Simmetry:noncircular
Amino acids for each monomer: 183  195  169 
Distance cutoffs:  20.0   5.0 Angstrom        Algorithm: simmetrized interface
Bonded atoms (PDB atom serial numbers)
A:    260   267   269   385   386   462   469   470   472   473   476   478   480   484   485   488   507   515  1305  1307  1308  1317  1318  1319  1339  1345  1347  1368  1373  1374  1375  1405  1436  1437  1475
      OG    CD    NZ    CG2   N     O     O     CB    OD1   ND2   C     CB    N     CB    CG    NZ    CB    CD1   ND1   CE1   NE2   CZ    NH1   NH2   OG    CG    CE    OH    CB    OG1   CG2   NH1   CB    SG    SG 
B:   2959  2949  2568  2189  2041  2023  2010  2006  2033  2021  2533  1993  2531  2529  2525  2492  2532  2514  2232  2230  2960  2014  1788  1787  2019  2018  2015  2550  2024  2022  2530  2519  2512  2517  2503
      CE1   OD1   OE2   CE2   CD1   CZ3   CD1   O     NZ    CE3   CH2   O     CZ2   CE2   CG    OD2   CZ3   OG1   OH    CE2   NE2   O     OE2   OE1   NE1   CD2   CB    OG1   CH2   CZ2   CE3   O     O     CA    O  
     3.16  4.27  2.78  3.29  4.28  3.65  2.84  3.53  3.39  3.93  3.76  4.19  3.68  3.80  3.66  2.56  3.67  3.90  3.26  3.34  3.50  3.25  3.21  3.09  3.01  3.62  3.73  3.42  3.82  3.51  3.65  2.60  3.50  3.85  2.80
Bonded amino acids (PDB serial numbers)
A:     33    34    34    57    58    68    69    69    69    69    70    70    71    71    71    71    74    75   177   177   177   178   178   178   181   182   182   184   185   185   185   188   192   192   197
        S     K     K     V     I     P     N     N     N     N     S     S     K     K     K     K     A     I     H     H     H     R     R     R     S     K     K     Y     T     T     T     R     C     C     C
        1     1     1     0     0     0     1     1     1     1     1     1     1     1     1     1     0     0     1     1     1     1     1     1     1     1     1     1     1     1     1     1     1     1     1
        a     a     a     -     -     -     -     -     -     -     a     a     a     a     a     a     a     a     a     a     a     a     a     a     a     a     a     a     a     a     a     a     a     a     -
B:    188   187   143    94    74    72    71    71    73    72   139    69   139   139   139   134   139   137    99    99   188    72    43    43    72    72    72   141    72    72   139   138   137   138   136
        H     D     E     Y     I     W     I     I     K     W     W     T     W     W     W     D     W     T     Y     Y     H     W     E     E     W     W     W     T     W     W     W     G     T     G     K
        1     1     1     1     0     0     0     0     1     0     0     1     0     0     0     1     0     1     1     1     1     0     1     1     0     0     0     1     0     0     0     0     1     0     1
        -     -     b     b     b     -     -     -     -     -     -     -     -     -     -     -     -     -     a     a     -     -     -     -     -     -     -     -     -     -     -     -     -     -     -
#######################################

Protein: 1fc3     Program Version: 2       Number of monomers:   3         Simmetry:noncircular
Amino acids for each monomer: 119  101  116 
Distance cutoffs:  20.0   5.0 Angstrom        Algorithm: simmetrized interface
Bonded atoms (PDB atom serial numbers)
A:    302   312   313   325   327   329   338   356   376   377   387   421   422
      ND1   OD1   OD2   O     CG    OE1   CD2   OG    CB    CG    CG2   OD1   OD2
B:   1438  1115  1436  1499  1498  1107  1495  1497  1520  1521  1518  1490  1489
      NH1   NZ    NE    CE1   CD2   N     CB    ND1   CD    OE1   CB    NH2   NH1
     4.29  2.81  2.83  3.13  3.84  3.06  3.79  2.73  3.60  3.25  4.15  2.73  2.94
Bonded amino acids (PDB serial numbers)
A:    177   178   178   180   180   180   181   184   187   187   188   192   192
        H     D     D     E     E     E     L     S     K     K     V     D     D
        1     1     1     1     1     1     0     1     1     1     0     1     1
        a     a     a     a     a     a     a     a     -     -     a     a     a
B:    203   163   203   210   210   163   210   210   213   213   213   209   209
        R     K     R     H     H     K     H     H     E     E     E     R     R
        1     1     1     1     1     1     1     1     1     1     1     1     1
        a     a     a     a     a     a     a     a     a     a     a     a     a
#######################################

Protein: 1ff3     Program Version: 2       Number of monomers:   3         Simmetry:noncircular
Amino acids for each monomer: 211  194  185 
Distance cutoffs:  20.0   5.0 Angstrom        Algorithm: simmetrized interface
Bonded atoms (PDB atom serial numbers)
A:    898   899  1253  1257  1258  1266  1274  1579  1582  1587  1600
      OE1   OE2   CB    O     CB    OD2   OD2   O     CG2   O     SG 
B:   2274  2273  2300  2647  2640  2594  2646  2637  2628  2678  2296
      NH2   NH1   O     N     O     CG    NE2   N     ND2   OH    SG 
     2.97  2.66  4.84  3.32  3.46  3.59  3.91  2.99  3.94  2.80  2.03
Bonded amino acids (PDB serial numbers)
A:    116   116   162   163   163   164   165   203   203   204   206
        E     E     A     A     A     D     D     I     I     G     C
        1     1     0     0     0     1     1     0     0     0     1
        a     a     a     a     a     -     -     -     -     -     -
B:     83    83    87   131   130   124   130   130   128   134    86
        R     R     S     G     H     M     H     H     N     Y     C
        1     1     1     0     1     0     1     1     1     1     1
        a     a     a     -     b     -     b     b     -     a     a
#######################################

Protein: 1fpo     Program Version: 2       Number of monomers:   3         Simmetry:circular
Amino acids for each monomer: 171  171  157 
Distance cutoffs:  20.0   5.0 Angstrom        Algorithm: simmetrized interface
Bonded atoms (PDB atom serial numbers)
A:    666   668   669   671   673   676   686   692   693
      OE1   N     CA    O     CG    NE2   NE2   OG1   CG2
B:   2576  2044  2043  2093  2041  2033  2084  2095  2591
      CD1   CZ    CE2   CD2   CD2   O     OE1   NE2   OD2
     3.82  3.86  3.65  3.52  3.91  3.06  2.89  3.94  3.78
Bonded amino acids (PDB serial numbers)
A:     82    83    83    83    83    83    84    85    85
        E     Q     Q     Q     Q     Q     H     T     T
        1     1     1     1     1     1     1     1     1
        -     -     -     -     -     -     -     -     -
B:    141    77    77    84    77    76    83    84   142
        W     F     F     H     F     G     Q     H     D
        0     0     0     1     0     0     1     1     1
        a     -     -     a     -     -     a     a     a
#######################################

Protein: 1frs     Program Version: 2       Number of monomers:   3         Simmetry:circular
Amino acids for each monomer: 129  129  129 
Distance cutoffs:  20.0   5.0 Angstrom        Algorithm: simmetrized interface
Bonded atoms (PDB atom serial numbers)
A:      4   183   184   192   199   355   374   399   416   417   419   712   714   717   719   723   726   730   738   746
      O     CE2   CZ    C     CA    CG2   OE1   OD1   NE    CZ    NH2   O     CG1   CA    O     CD2   CZ    O     CG2   ND2
B:    990  1144  1153  1164  1156  1140  1289  1559  1245  1247  1248  1238  1249  1254  1236  1528  1544  1233  1515  1223
      O     O     CA    ND2   CB    ND2   NZ    CG2   NE    NH1   NH2   N     N     OG    CB    CG2   CD1   CA    CA    OG 
     4.79  3.28  3.68  3.38  3.76  4.22  4.49  4.35  3.54  3.25  3.07  2.87  3.15  2.89  3.21  3.38  3.95  3.16  4.03  3.38
Bonded amino acids (PDB serial numbers)
A:      1    25    25    27    28    48    50    54    56    56    56    94    94    95    95    95    95    96    97    98
        A     F     F     N     G     V     Q     N     R     R     R     V     V     F     F     F     F     A     T     N
        0     0     0     1     0     0     1     1     1     1     1     0     0     0     0     0     0     0     1     1
        -     -     -     a     a     b     -     -     b     b     b     -     -     -     -     -     -     -     -     a
B:      4    25    26    27    26    24    43    79    38    38    38    38    39    39    37    75    77    37    73    35
        F     F     A     N     A     N     K     V     R     R     R     R     S     S     S     V     L     S     G     S
        0     0     0     1     0     1     1     0     1     1     1     1     1     1     1     0     0     1     0     1
        -     -     a     a     a     b     b     a     -     -     -     -     -     -     -     -     -     -     -     -
#######################################

Protein: 1fsi     Program Version: 2       Number of monomers:   3         Simmetry:circular
Amino acids for each monomer: 179  170  174 
Distance cutoffs:  20.0   5.0 Angstrom        Algorithm: simmetrized interface
Bonded atoms (PDB atom serial numbers)
A:    204   237   314   316   334  1208  1315  1350  1370  1385
      NZ    OE1   NE    NH1   CG1   NH2   OE1   O     CB    OD1
B:   1692  1688  1675  1681  1713  2370  2655  2328  2344  2362
      O     OG    O     NH1   CB    OE1   CG2   OE1   CG2   OE2
     2.96  2.84  4.42  3.41  4.50  3.39  3.02  4.69  3.57  3.71
Bonded amino acids (PDB serial numbers)
A:     24    28    38    38    40   155   169   173   176   178
        K     E     R     R     V     R     E     T     V     N
        1     1     1     1     0     1     1     1     0     1
        a     a     -     -     -     b     -     b     b     b
B:     33    32    31    31    35   131   167   126   128   130
        E     S     R     R     T     E     T     E     T     E
        1     1     1     1     1     1     1     1     1     1
        a     a     a     a     -     a     -     -     a     a
#######################################

Protein: 1fxz     Program Version: 2       Number of monomers:   3         Simmetry:circular
Amino acids for each monomer: 371  371  371 
Distance cutoffs:  20.0   5.0 Angstrom        Algorithm: simmetrized interface
Bonded atoms (PDB atom serial numbers)
A:    414   417   424   425   440   441   443   452   585   588   601   605   606   642   648   657   660   668   794   827   832   985   986   990   994  1004  1007  1011  1012  1014  1016  1019  1020  1025  1028  1043  1059  1063  1067  1104  1105  1110  1148  1204  1207  1220  1228  1234  1237  1238  1254  1256  1265  1266  1268  1300  1318  1323  1325  1328  1329  1333  1334  1338  1341  1345  1349  1351  1365  1391  1392  1411  1414  1421  1476  1490  1491  1516  1517
      CD    NH1   CG    CD    CE1   CE2   OH    CA    O     CG2   OH    O     CB    O     NH1   CD2   N     NE2   O     CD1   CZ2   CD1   CD2   O     OE1   N     O     OE1   NE2   CA    O     CD1   CD2   CB    OD2   CG    CD    NH2   O     CD1   CD2   CB    OE1   CG    NE2   O     O     O     CG2   CD1   CA    O     CE1   CE2   N     CE1   OE1   O     CG    CE1   NE2   O     CB    O     CD1   CZ    O     OG    OD1   CG2   CD1   CB    ND2   CD1   CG1   CG1   CG2   CD2   N  
B:   5608  5607  5543  5610  5256  4926  5255  5258  5514  5511  5451  5497  5456  5712  5552  5550  5535  5536  4928  5544  5551  3899  3900  5251  4949  5250  4965  5413  4948  2937  2930  5268  5243  2928  2932  2921  5093  2939  5092  5515  5523  5619  5101  2945  5100  5097  5103  5078  5083  5479  5105  5124  5289  4904  5064  5065  5811  5789  4880  5793  4864  5736  4906  5733  5702  5475  5728  5724  5695  5670  5665  5637  5625  5703  5597  5602  5599  5575  5568
      CB    O     CD1   CG2   CB    CE2   O     OD1   CD1   O     SD    O     O     NZ    N     CG    O     CB    OH    CD2   CD    CD1   CD2   NE2   CB    OE1   ND2   OG1   O     SG    OE1   CE1   N     CG    N     OD1   SG    CA    CB    CD2   CD2   CE1   ND2   OE1   OD1   O     CA    CG1   O     CD2   O     NH1   CB    CB    OE1   NE2   OE1   CG2   SD    O     O     ND2   CD    CB    CG2   O     ND2   O     NE2   NE2   O     CD2   O     CD1   O     CE1   CG    CG1   OE1
     3.72  2.80  3.96  3.56  3.32  3.88  2.87  3.37  4.08  3.25  2.83  4.81  3.21  2.80  2.95  3.66  2.91  3.42  2.89  3.55  4.03  4.20  4.18  3.38  4.81  2.74  3.78  2.99  3.02  3.53  3.26  4.18  3.46  3.81  2.85  3.52  3.81  3.83  3.65  4.33  3.61  3.44  2.91  3.77  2.91  2.75  3.79  3.38  3.76  3.54  3.32  2.89  3.55  3.57  3.11  3.26  4.18  4.01  3.48  3.31  3.24  2.63  3.72  3.42  3.64  3.07  2.73  3.70  3.55  3.15  3.77  3.64  2.69  3.33  4.34  3.38  3.92  3.61  2.89
Bonded amino acids (PDB serial numbers)
A:     62    62    63    63    65    65    65    67    84    84    85    86    86   110   110   111   112   112   128   132   132   152   152   153   153   155   155   155   155   156   156   156   156   157   157   159   161   161   162   165   165   166   171   177   177   198   200   201   201   201   204   204   205   205   206   209   211   212   212   212   212   213   213   214   214   214   215   215   217   220   220   223   223   224   237   239   239   243   244
        R     R     P     P     Y     Y     Y     N     I     I     Y     P     P     R     R     H     Q     Q     G     W     W     L     L     E     E     Q     Q     Q     Q     L     L     L     L     D     D     M     R     R     R     L     L     A     Q     Q     Q     G     S     I     I     I     G     G     F     F     T     F     E     H     H     H     H     A     A     F     F     F     S     S     D     I     I     N     N     L     V     V     V     L     S
        1     1     0     0     1     1     1     1     0     0     1     0     0     1     1     1     1     1     0     0     0     0     0     1     1     1     1     1     1     0     0     0     0     1     1     0     1     1     1     0     0     0     1     1     1     0     1     0     0     0     0     0     0     0     1     0     1     1     1     1     1     0     0     0     0     0     1     1     1     0     0     1     1     0     0     0     0     0     1
        b     b     b     b     b     b     b     -     b     b     -     -     -     -     -     -     -     -     -     b     b     -     -     -     -     -     -     -     -     -     -     -     -     -     -     -     -     -     b     -     -     -     -     a     a     -     a     a     a     a     a     a     a     a     a     a     a     a     a     a     a     a     a     a     a     a     a     a     a     a     a     a     a     a     b     -     -     -     -
B:    444   444   436   444   398   355   398   398   432   432   422   430   423   456   438   437   435   435   355   436   437   152   152   397   358   397   360   417   358    12    11   399   397    11    12    10   377    13   377   432   433   445   378    13   378   378   379   375   376   426   379   381   402   353   373   373   468   465   350   466   348   459   353   459   455   426   458   458   454   451   451   447   446   455   443   443   443   440   439
        T     T     L     T     N     Y     N     N     L     L     M     N     I     K     E     P     A     A     Y     L     P     L     L     Q     N     Q     N     T     N     C     E     F     Q     E     C     N     C     Q     C     L     L     F     N     Q     N     N     G     V     N     L     G     R     A     P     Q     Q     Q     V     M     P     N     N     P     N     I     L     N     N     Q     Q     Q     L     N     I     H     H     H     V     E
        1     1     0     1     1     1     1     1     0     0     0     1     0     1     1     0     0     0     1     0     0     0     0     1     1     1     1     1     1     1     1     0     1     1     1     1     1     1     1     0     0     0     1     1     1     1     0     0     1     0     0     1     0     0     1     1     1     0     0     0     1     1     0     1     0     0     1     1     1     1     1     0     1     0     1     1     1     0     1
        a     a     a     a     -     b     -     -     a     a     -     -     b     a     a     a     a     a     b     a     a     -     -     -     -     -     -     -     -     -     -     -     -     -     -     -     -     -     -     a     a     a     -     -     -     -     -     b     -     -     -     b     b     b     b     b     -     b     b     -     -     -     b     -     a     -     a     a     a     a     a     -     a     a     a     a     a     a     a
#######################################

Protein: 1g2a     Program Version: 2       Number of monomers:   3         Simmetry:noncircular
Amino acids for each monomer: 164  164  164 
Distance cutoffs:  20.0   5.0 Angstrom        Algorithm: simmetrized interface
Bonded atoms (PDB atom serial numbers)
A:      6    10    11    21    22    29   199   204   207   208   233   295   399   409   417
      OG    O     CB    CD2   N     OE1   CB    CB    OE1   OE2   NE    OE2   O     OD1   CG2
B:   1715  1338  1345  1337  1326  1327  1523  1520  1515  1549  1524  1413  1322  1610  1551
      O     N     OE1   CD2   O     CB    OE1   CB    CB    NE    OE2   NH1   OG    OE1   NH1
     2.68  2.86  3.52  3.30  2.84  3.71  3.64  4.06  3.47  2.76  2.78  4.18  2.78  4.49  4.13
Bonded amino acids (PDB serial numbers)
A:      1     2     2     3     4     4    25    26    26    26    29    36    51    52    53
        S     V     V     L     Q     Q     A     E     E     E     R     E     V     D     I
        1     0     0     0     1     1     0     1     1     1     1     1     0     1     0
        -     -     -     -     -     -     a     a     a     a     a     a     a     a     -
B:     51     4     4     3     2     2    26    26    25    29    26    12     1    36    29
        V     Q     Q     L     V     V     E     E     A     R     E     R     S     E     R
        0     1     1     0     0     0     1     1     0     1     1     1     1     1     1
        a     -     -     -     -     -     a     a     a     a     a     a     -     a     a
#######################################

Protein: 1g2o     Program Version: 2       Number of monomers:   3         Simmetry:circular
Amino acids for each monomer: 262  262  262 
Distance cutoffs:  20.0   5.0 Angstrom        Algorithm: simmetrized interface
Bonded atoms (PDB atom serial numbers)
A:    609   617   992  1305  1314  1315  1322  1324  1328  1331  1336  1353  1354  1361  1363  1366  1376  1400  1401  1402  1427  1685  1699  1702  1705  1720
      O     OH    O     CG    O     CB    CB    ND1   N     O     CE1   CB    OG1   CG    N     O     OE2   CB    CG    SD    CG2   O     CB    N     O     CB 
B:   2937  2964  2897  2896  2955  2940  3429  2914  2968  2986  2957  2850  2855  2991  2851  2869  2870  3328  3332  2885  3324  2994  2979  2978  2976  2961
      N     CZ    CB    O     CA    O     CG2   OG    O     CD1   O     OD1   O     O     OD2   CD2   N     O     CD2   CD2   CG2   CG2   OD2   OD1   CB    CD2
     3.07  3.14  3.61  3.39  3.41  3.29  4.00  2.81  2.94  3.20  3.28  3.11  2.82  3.45  2.94  3.45  2.80  3.75  3.81  3.73  4.10  3.48  3.59  2.86  3.56  3.37
Bonded amino acids (PDB serial numbers)
A:     92    92   143   184   186   186   187   187   188   188   188   190   190   191   192   192   193   196   196   196   199   238   240   241   241   243
        Y     Y     T     P     P     P     H     H     Y     Y     Y     T     T     P     A     A     E     M     M     M     T     G     P     L     L     H
        1     1     1     0     0     0     1     1     1     1     1     1     1     0     0     0     1     0     0     0     1     0     0     0     0     1
        a     a     -     -     -     -     -     -     -     -     -     a     a     a     a     a     a     a     a     a     a     -     -     -     -     a
B:    150   153   144   144   153   150   214   146   154   156   153   138   139   157   138   140   141   200   200   142   199   157   155   155   155   153
        G     F     A     A     F     G     I     S     V     L     F     D     H     T     D     L     N     L     L     L     T     T     D     D     D     F
        0     0     0     0     0     0     0     1     0     0     0     1     1     1     1     0     1     0     0     0     1     1     1     1     1     0
        -     -     -     -     -     -     a     -     -     -     -     b     b     -     b     b     b     a     a     -     a     -     -     -     -     -
#######################################

Protein: 1g2x     Program Version: 2       Number of monomers:   3         Simmetry:circular
Amino acids for each monomer: 118  118  118 
Distance cutoffs:  20.0   5.0 Angstrom        Algorithm: simmetrized interface
Bonded atoms (PDB atom serial numbers)
A:    551   552   556   575   576   590   591   595   601   620   621   660   718
      OG1   CG2   O     OD1   ND2   OG1   CG2   O     O     CB    OG1   NZ    NH2
B:   1240  1151  1158  1211  1165  1238  1271  1309  1307  1328  1305  1568  1246
      OH    O     CG2   CG    CD    CE2   CG    OE1   CG    CB    O     CE1   OG1
     2.80  3.44  3.48  2.83  3.08  3.34  3.64  3.21  4.04  4.03  3.84  4.82  4.81
Bonded amino acids (PDB serial numbers)
A:     73    73    74    76    76    78    78    79    80    82    82    88    95
        T     T     Q     N     N     T     T     C     T     T     T     K     R
        1     1     1     1     1     1     1     1     1     1     1     1     1
        b     b     -     b     b     b     b     b     -     -     -     a     a
B:     46    35    36    43    37    46    50    54    54    57    54    89    47
        Y     G     T     R     P     Y     H     Q     Q     S     Q     F     T
        1     0     1     1     0     1     1     1     1     1     1     0     1
        a     -     -     a     -     a     a     a     a     -     a     a     a
#######################################

Protein: 1g3k     Program Version: 2       Number of monomers:   3         Simmetry:noncircular
Amino acids for each monomer: 173  173  173 
Distance cutoffs:  20.0   5.0 Angstrom        Algorithm: simmetrized interface
Bonded atoms (PDB atom serial numbers)
A:    141   155   174   190   199   200   210   355   360   362   373   374   386   396   638   641   645   646   669   670   672
      CG1   CD1   OG1   CE    NZ    N     OD1   N     OG1   N     OD1   OD2   CD1   OG1   NE    NH2   O     CB    O     CB    CD 
B:   2102  2091  2219  2117  2121  2141  2142  2103  2107  2095  1902  1899  1869  1868  1928  1906  1909  1907  1900  1895  1950
      OD1   CD1   ND2   CG2   O     OE1   OE2   OD2   O     O     NH2   NE    NZ    CE    NH2   O     CG2   CB    CZ    O     CZ 
     3.68  4.95  3.06  3.74  2.94  2.46  3.56  2.85  2.85  2.87  2.60  3.12  3.12  3.27  3.04  2.97  3.45  4.03  3.33  3.73  3.71
Bonded amino acids (PDB serial numbers)
A:     20    22    25    27    28    29    30    50    50    51    52    52    54    55    86    86    87    87    90    90    90
        V     L     T     M     K     G     N     T     T     A     D     D     F     T     R     R     A     A     K     K     K
        0     0     1     0     1     0     1     1     1     0     1     1     0     1     1     1     0     0     1     1     1
        b     b     b     b     b     -     -     a     a     a     a     a     a     a     -     -     a     a     a     a     a
B:    111   109   128   113   114   116   116   111   112   110    83    83    80    80    86    84    84    84    83    83    89
        D     I     N     V     Q     E     E     D     V     G     R     R     K     K     R     T     T     T     R     R     R
        1     0     1     0     1     1     1     1     0     0     1     1     1     1     1     1     1     1     1     1     1
        -     -     a     b     -     -     -     -     b     -     a     a     a     a     -     a     a     a     a     a     a
#######################################

Protein: 1g44     Program Version: 2       Number of monomers:   3         Simmetry:noncircular
Amino acids for each monomer: 223  231  228 
Distance cutoffs:  20.0   5.0 Angstrom        Algorithm: simmetrized interface
Bonded atoms (PDB atom serial numbers)
A:    495   942   946   971  1078  1397  1400
      OD2   O     O     OD2   OG    NE    NH2
B:   1772  2201  2200  2179  2295  2725  2659
      OD1   NH2   NH1   NZ    O     CE1   OG 
     2.95  3.00  3.04  3.00  4.71  3.36  3.17
Bonded amino acids (PDB serial numbers)
A:     79   142   143   145   159   203   203
        D     G     Y     D     S     R     R
        1     0     1     1     1     1     1
        -     -     -     -     -     -     -
B:     10    66    66    64    80   140   131
        N     R     R     K     I     H     S
        1     1     1     1     0     1     1
        -     -     -     -     -     b     -
#######################################

Protein: 1g4k     Program Version: 2       Number of monomers:   3         Simmetry:noncircular
Amino acids for each monomer: 168  168  168 
Distance cutoffs:  20.0   5.0 Angstrom        Algorithm: simmetrized interface
Bonded atoms (PDB atom serial numbers)
A:      1     9    10    59  1234  1262  1265  1286  1291  1297  1315  1324  1328  1339
      N     CE1   CE2   CD1   NE2   O     OD1   OE1   O     O     CA    CD    O     OXT
B:   2451  2437  2441  2395  1995  2443  2368  2359  1361  1362  1359  2355  1386  1385
      CD1   OH    O     CG2   OD1   CG    CE1   CZ    NH1   NH2   NE    CD1   CG    CB 
     3.58  3.33  3.34  4.02  2.61  3.55  3.88  3.50  2.88  3.00  3.53  3.87  3.48  3.53
Bonded amino acids (PDB serial numbers)
A:     83    83    83    89   236   240   240   243   244   245   247   248   249   250
        F     F     F     I     Q     N     N     Q     S     L     G     P     P     P
        0     0     0     0     1     1     1     1     1     0     0     0     0     0
        -     -     -     -     a     a     a     a     a     a     a     -     -     -
B:    222   220   221   215   162   221   211   210    84    84    84   210    87    87
        L     Y     P     T     N     P     H     F     R     R     R     F     P     P
        0     1     0     1     1     0     1     0     1     1     1     0     0     0
        -     -     -     -     -     -     -     -     -     -     -     -     -     -
#######################################

Protein: 1g5b     Program Version: 2       Number of monomers:   3         Simmetry:noncircular
Amino acids for each monomer: 219  221  221 
Distance cutoffs:  20.0   5.0 Angstrom        Algorithm: simmetrized interface
Bonded atoms (PDB atom serial numbers)
A:      4    14    18    20    28    31    59  1222  1226  1237  1241
      O     CG    NH1   N     CE1   OH    CD    CZ    O     CA    CG 
B:   2062  2056  3530  2049  2041  2042  3541  3539  2052  2051  2028
      CA    O     O     O     O     CB    OXT   O     CG2   OG1   CE 
     3.07  3.08  3.65  3.11  3.52  4.14  3.40  4.17  3.46  3.53  3.65
Bonded amino acids (PDB serial numbers)
A:      1     2     2     3     3     3     6   149   150   152   152
        M     R     R     Y     Y     Y     K     F     G     P     P
        0     1     1     1     1     1     1     0     0     0     0
        -     -     -     -     -     -     b     -     -     -     -
B:     36    35   219    34    33    33   221   221    34    34    31
        G     I     A     T     D     D     A     A     T     T     K
        0     0     0     1     1     1     0     0     1     1     1
        a     a     -     a     a     a     -     -     a     a     a
#######################################

Protein: 1gcm     Program Version: 2       Number of monomers:   3         Simmetry:circular
Amino acids for each monomer: 31  32  33 
Distance cutoffs:  20.0   5.0 Angstrom        Algorithm: simmetrized interface
Bonded atoms (PDB atom serial numbers)
A:      6    19    44    45    68    70   104   105   125   127   165   191   198   215   223   257
      CG    CE    CG2   CD1   CG    CE    CG2   CD1   CG    CE    CG2   OE1   CG1   NH1   CG2   CG2
B:    317   282   342   307   341   375   367   376   398   438   428   437   463   496   486   521
      OE2   CE    CD1   CG2   CG2   CD1   CG2   CD2   CG2   OE2   CG2   OE1   CD1   NZ    CG2   CD1
     2.94  2.98  3.40  3.24  4.13  3.85  3.90  3.67  3.85  3.60  4.00  2.95  3.47  2.88  4.18  3.59
Bonded amino acids (PDB serial numbers)
A:      1     2     5     5     8     8    12    12    15    15    19    22    23    25    26    30
        R     M     I     I     K     K     I     I     K     K     I     E     I     R     I     I
        1     0     0     0     1     1     0     0     1     1     0     1     0     1     0     0
        -     a     a     a     a     a     a     a     a     a     a     a     a     a     a     -
B:      6     2     9     5     9    13    12    13    16    20    19    20    23    27    26    30
        E     M     I     I     I     L     I     L     I     E     I     E     I     K     I     I
        1     0     0     0     0     0     0     0     0     1     0     1     0     1     0     0
        a     a     a     a     a     a     a     a     a     a     a     a     a     a     a     a
#######################################

Protein: 1gd0     Program Version: 2       Number of monomers:   3         Simmetry:circular
Amino acids for each monomer: 118  114  118 
Distance cutoffs:  20.0   5.0 Angstrom        Algorithm: simmetrized interface
Bonded atoms (PDB atom serial numbers)
A:     48   342   347   350   351   360   363   376   377   380   383   429   430   501   521   525   531   532   558   560   561   590   591   673   677   680   699   714   715   718   729   730   731   734   751   754
      OD1   OE1   O     CD1   CD2   N     O     N     CA    N     O     CD1   CD2   CA    O     ND2   CG    CD    O     OG    N     CB    SG    O     N     O     O     OH    N     O     OD1   ND2   N     O     CE1   OH 
B:   1208  1209  1210  1048  1214  1196  1193  1183  1155  1079  1055   938  1192  1692  1754  1700  1753  1747  1735  1745  1737  1740  1734  1726  1733  1720  1718  1171  1711  1708  1674   919  1696  1697  1655  1364
      CE1   NE2   N     CD1   CB    O     N     O     O     CG2   OG    CD1   CB    CB    CG2   ND2   OG1   OG    CA    O     O     OD1   N     N     ND2   NE1   CD1   O     O     N     CE    CE    O     CB    CE1   NE2
     3.37  2.75  3.00  3.74  4.18  2.95  2.89  2.79  3.31  3.94  5.00  3.84  3.58  4.25  3.72  2.84  3.83  3.87  3.95  3.16  3.53  3.18  3.52  2.95  3.67  2.90  3.20  2.65  2.95  2.69  3.64  3.23  2.79  3.57  4.15  2.85
Bonded amino acids (PDB serial numbers)
A:      6    45    46    46    46    48    48    50    50    51    51    58    58    69    72    72    73    73    76    76    77    80    80    91    92    92    94    95    96    96    97    97    98    98    99    99
        N     Q     L     L     L     A     A     G     G     G     G     L     L     G     N     N     R     R     S     S     K     C     C     P     D     D     V     Y     I     I     N     N     Y     Y     Y     Y
        1     1     0     0     0     0     0     0     0     0     0     0     0     0     1     1     1     1     1     1     1     1     1     0     1     1     0     1     0     0     1     1     1     1     1     1
        b     -     b     b     b     b     b     -     -     -     -     b     b     a     a     a     a     a     a     a     a     a     a     a     a     a     b     b     b     b     b     b     b     b     b     b
B:     40    40    41    19    41    39    39    37    34    23    20     4    38   104   112   105   112   111   110   111   110   110   110   109   109   108   108    36   107   107   101     2   105   105    99    62
        H     H     V     L     V     V     V     I     P     T     S     I     A     A     T     N     T     S     N     S     N     N     N     N     N     W     W     Y     G     G     M     M     N     N     Y     H
        1     1     0     0     0     0     0     0     0     1     1     0     0     0     1     1     1     1     1     1     1     1     1     1     1     0     0     1     0     0     0     0     1     1     1     1
        b     b     b     a     b     b     b     -     a     a     a     b     b     a     b     -     b     b     -     b     -     -     -     -     -     b     b     a     b     b     -     b     -     -     b     b
#######################################

Protein: 1gg3     Program Version: 2       Number of monomers:   3         Simmetry:noncircular
Amino acids for each monomer: 279  279  279 
Distance cutoffs:  20.0   5.0 Angstrom        Algorithm: simmetrized interface
Bonded atoms (PDB atom serial numbers)
A:     85   232   261   263   264   287   292   304   305   729   744   770   773   787  1028  1033  1069  1084  1379  1380  1385
      CG2   NH2   ND1   CE1   NE2   CD1   O     OE1   OE2   OE2   CG2   CD1   CE2   OH    OE1   O     OD2   OE1   CG    CD    CB 
B:   2799  4179  4396  4393  4183  4407  4399  4397  4409  4410  2819  2827  2822  2824  2790  2287  2295  2406  2834  2838  2830
      NZ    CD    CE1   CG    NH2   NE    OH    CE2   NH1   NH2   O     N     CD    CZ    NZ    SD    ND1   CG2   O     N     O  
     4.76  3.90  3.12  3.44  2.89  2.85  2.81  3.19  2.85  2.93  4.01  4.21  3.36  2.64  2.86  3.42  4.56  3.51  3.67  4.00  3.86
Bonded amino acids (PDB serial numbers)
A:     11    29    33    33    33    36    37    38    38    89    91    94    94    95   127   128   132   134   170   170   171
        T     R     H     H     H     L     L     E     E     E     I     Y     Y     Y     E     L     D     E     P     P     A
        1     1     1     1     1     0     0     1     1     1     0     1     1     1     1     0     1     1     0     0     0
        -     a     a     a     a     -     -     -     -     a     a     a     a     a     a     a     -     -     a     a     a
B:     64   235   261   261   235   262   261   261   262   262    67    68    67    67    63     1     2    16    69    70    68
        K     R     Y     Y     R     R     Y     Y     R     R     R     G     R     R     K     M     H     V     V     P     G
        1     1     1     1     1     1     1     1     1     1     1     0     1     1     1     0     1     0     0     0     0
        a     -     a     a     -     a     a     a     a     a     -     -     -     -     a     -     b     b     -     -     -
#######################################

Protein: 1gmy     Program Version: 2       Number of monomers:   3         Simmetry:noncircular
Amino acids for each monomer: 254  253  253 
Distance cutoffs:  20.0   5.0 Angstrom        Algorithm: simmetrized interface
Bonded atoms (PDB atom serial numbers)
A:    502   505   524   562   583  1165  1338  1357  1836  1849  1901
      O     SD    OD2   OH    OE2   OG    OG    OH    O     OD2   OE2
B:   3803  3794  3318  3299  3807  3126  2523  2485  2466  2544  3858
      O     O     OH    OG    OD2   OG    OH    OD2   SD    OE2   OE1
     4.93  3.19  2.38  2.97  2.35  4.10  2.67  2.53  3.29  2.50  2.54
Bonded amino acids (PDB serial numbers)
A:     66    66    69    75    78   152   175   177   237   238   245
        M     M     D     Y     E     S     S     Y     Q     D     E
        0     0     1     1     1     1     1     1     1     1     1
        a     a     a     a     a     b     b     b     -     a     -
B:    238   237   177   175   238   152    75    69    66    78   245
        D     Q     Y     S     D     S     Y     D     M     E     E
        1     1     1     1     1     1     1     1     0     1     1
        a     -     b     b     a     b     a     a     a     a     -
#######################################

Protein: 1gp7     Program Version: 2       Number of monomers:   3         Simmetry:noncircular
Amino acids for each monomer: 124  124  124 
Distance cutoffs:  20.0   5.0 Angstrom        Algorithm: simmetrized interface
Bonded atoms (PDB atom serial numbers)
A:      8    18    24    25    26   149   150   152   153   161   187   240   245   497   500   517   518   519   520   521   525   532   549
      CD2   CD2   CG1   CG2   CD1   CE2   CE3   CZ3   CH2   CD1   CB    N     N     CB    OD2   O     CB    CG    CD1   CD2   OH    CG2   CD1
B:   1106  1471   974  1105  1101   979   980   962   986  1502  1503  1486  1454  1479  1199   972  1474  1473  1472  1475  1451  1194  1141
      CZ3   O     CA    CZ2   CD2   CG2   CD1   CD2   CG    CG2   CD1   CG2   OD2   OH    N     CD2   CD1   CG    CB    CD2   CB    N     CB 
     3.61  3.39  4.19  3.31  3.26  3.76  3.76  3.77  3.82  3.88  3.41  3.12  2.89  3.21  2.86  3.39  3.98  3.84  3.89  3.82  3.06  3.24  3.70
Bonded amino acids (PDB serial numbers)
A:      1     2     3     3     3    19    19    19    19    20    23    31    32    66    66    69    69    69    69    69    69    70    72
        H     L     I     I     I     W     W     W     W     I     A     A     G     D     D     Y     Y     Y     Y     Y     Y     V     I
        1     0     0     0     0     0     0     0     0     0     0     0     0     1     1     1     1     1     1     1     1     0     0
        a     a     a     a     a     a     a     a     a     a     a     -     -     a     a     a     a     a     a     a     a     a     -
B:     19    69     3    19    19     3     3     1     4    72    72    70    66    69    32     2    69    69    69    69    66    31    23
        W     Y     I     W     W     I     I     H     Q     I     I     V     D     Y     G     L     Y     Y     Y     Y     D     A     A
        0     1     0     0     0     0     0     1     1     0     0     0     1     1     0     0     1     1     1     1     1     0     0
        a     a     a     a     a     a     a     a     a     -     -     a     a     a     -     a     a     a     a     a     a     -     a
#######################################

Protein: 1gq6     Program Version: 2       Number of monomers:   3         Simmetry:circular
Amino acids for each monomer: 295  301  292 
Distance cutoffs:  20.0   5.0 Angstrom        Algorithm: simmetrized interface
Bonded atoms (PDB atom serial numbers)
A:     24    32    34   384   404   405   406   407   423   425   433   436   440   446   447   448   455   456  1671  1680  1683  1765  1771  1776  1777  1979  1981  1983  1994  2015  2023
      NH2   CD2   CE2   O     CB    CG    CD1   CD2   CD2   NE2   O     CG2   O     CG1   CG2   CD1   OD1   OD2   O     CD2   CZ    CB    CB    NH1   NH2   CB    CA    O     CG2   CG2   CD1
B:   2427  2434  2425  2439  2438  2437  3923  3917  3470  3485  3474  3499  3476  3454  3521  3450  3557  3558  3874  3861  3883  3862  3942  3987  3988  4181  4160  2450  3867  3937  3936
      OG    CD1   O     OH    CZ    CE2   O     CB    O     O     CD2   CG    NE2   C     CD1   CG2   NH1   NH2   CB    OD1   CE1   OD2   O     OE1   OE2   CB    O     NH2   CB    CG    CB 
     2.88  3.89  3.37  3.69  4.09  3.80  3.20  4.05  3.86  2.97  3.23  3.66  2.84  3.59  3.81  3.84  2.72  2.85  3.26  3.25  4.23  3.59  3.81  2.89  2.91  4.00  3.59  2.82  3.78  3.64  4.00
Bonded amino acids (PDB serial numbers)
A:     11    12    12    59    62    62    62    62    64    64    66    66    67    68    68    68    69    69   242   243   243   257   258   258   258   286   287   287   289   292   293
        R     Y     Y     E     L     L     L     L     H     H     V     V     G     I     I     I     D     D     A     F     F     S     R     R     R     H     G     G     I     I     L
        1     1     1     1     0     0     0     0     1     1     0     0     0     0     0     0     1     1     0     0     0     1     1     1     1     1     0     0     0     0     0
        -     -     -     a     -     -     -     -     -     -     -     -     -     -     -     -     -     -     -     -     -     a     a     a     a     -     -     -     a     a     a
B:     44    45    44    45    45    45   250   249   186   188   186   190   186   184   193   183   197   197   242   240   243   240   253   259   259   286   284    46   241   252   252
        S     Y     S     Y     Y     Y     P     T     H     P     H     P     H     R     L     I     R     R     A     D     F     D     G     E     E     H     Y     R     P     P     P
        1     1     1     1     1     1     0     1     1     0     1     0     1     1     0     0     1     1     0     1     0     1     0     1     1     1     1     1     0     0     0
        -     -     -     -     -     -     -     -     -     -     -     -     -     -     a     b     a     a     -     -     -     -     -     a     a     -     a     -     -     -     -
#######################################

Protein: 1gtm     Program Version: 2       Number of monomers:   3         Simmetry:circular
Amino acids for each monomer: 417  417  417 
Distance cutoffs:  20.0   5.0 Angstrom        Algorithm: simmetrized interface
Bonded atoms (PDB atom serial numbers)
A:    913   940   976  1186  1216  1244  1274  1307  1311  1317  1318  1327  1330  1331  1336  1339  1341  1357  1416  1418  1425  2781  2782  2786  2788  2797  2800  2809
      NH1   OE1   NH2   NE2   NE1   OD1   OE1   NH2   O     NH1   NH2   NZ    C     O     CA    CB    CD    CZ    O     OG    CG2   O     CB    CA    O     CE1   OH    CE1
B:   6572  6574  6533  6525  6542  6553  6539  3570  4358  3571  4381  4385  4371  4370  4372  4374  4375  3798  3804  6529  3793  6070  6077  6037  6004  6119  6185  4075
      CD    NZ    O     O     CA    NE1   NH1   NH1   OG    NH2   O     OE1   CG    CB    CD1   CE1   CE2   O     NH1   OD2   O     CD1   CG2   CZ3   OH    CH2   CG    CB 
     4.04  2.65  2.81  2.87  3.84  2.75  2.45  4.42  2.72  3.11  2.90  2.77  3.67  3.39  3.86  3.85  3.79  3.49  3.79  2.56  3.64  3.55  3.72  3.81  2.46  3.97  3.47  4.07
Bonded amino acids (PDB serial numbers)
A:    117   120   124   150   154   157   160   164   165   165   165   166   167   167   168   168   168   170   179   179   180   360   360   361   361   362   362   363
        R     E     R     Q     W     D     E     R     R     R     R     K     T     T     P     P     P     F     S     S     I     T     T     G     G     Y     Y     Y
        1     1     1     1     0     1     1     1     1     1     1     1     1     1     0     0     0     0     1     1     0     1     1     0     0     1     1     1
        a     a     a     a     a     a     a     -     -     -     -     -     -     -     -     -     -     a     a     a     a     a     a     -     -     -     -     -
B:    418   418   414   413   415   416   414    35   135    35   138   138   137   137   137   137   137    64    64   413    63   359   360   355   352   364   372    99
        K     K     R     D     G     W     R     R     S     R     E     E     Y     Y     Y     Y     Y     R     R     D     A     I     T     W     Y     W     R     P
        1     1     1     1     0     0     1     1     1     1     1     1     1     1     1     1     1     1     1     1     0     0     1     0     1     0     1     0
        -     -     a     a     -     -     a     b     -     b     -     -     -     -     -     -     -     -     -     a     -     a     a     a     a     -     a     -
#######################################

Protein: 1gwc     Program Version: 2       Number of monomers:   3         Simmetry:noncircular
Amino acids for each monomer: 221  221  222 
Distance cutoffs:  20.0   5.0 Angstrom        Algorithm: simmetrized interface
Bonded atoms (PDB atom serial numbers)
A:   1107  1108  1111  1112  1133  1143  1144  1146  1438  1446  1448  1507
      CG    CD    NH1   NH2   OG    N     CA    O     CB    CG    CD2   NH2
B:   2191  2058  2037  2059  2171  2184  2161  2175  1743  2177  2179  2174
      CD    O     CD1   CB    O     CB    O     ND2   NZ    CA    O     OD1
     3.98  3.34  3.77  3.78  2.66  3.36  3.41  2.96  4.33  3.65  3.47  2.61
Bonded amino acids (PDB serial numbers)
A:    144   144   144   144   147   149   149   149   190   191   191   198
        R     R     R     R     S     G     G     G     P     L     L     R
        1     1     1     1     1     0     0     0     0     0     0     1
        a     a     a     a     a     -     -     -     a     a     a     a
B:     65    48    45    48    62    64    61    62     8    63    63    62
        P     K     L     K     N     A     H     N     K     G     G     N
        0     1     0     1     1     0     1     1     1     0     0     1
        b     a     a     a     -     b     b     -     b     -     -     -
#######################################

Protein: 1gx1     Program Version: 2       Number of monomers:   3         Simmetry:circular
Amino acids for each monomer: 157  157  157 
Distance cutoffs:  20.0   5.0 Angstrom        Algorithm: simmetrized interface
Bonded atoms (PDB atom serial numbers)
A:     10    13    14    28    29    32    36    41    44    45    47    49    58    59    62    72    77    78    79    80    89   346   373   397   400   405   408   422   425   661  1053  1054  1080  1088  1089  1124  1125
      N     O     CB    NH2   N     O     CD1   N     O     CB    ND1   CE1   O     CB    CD2   OD1   O     CB    CG1   CG2   CE1   CG    O     N     O     CB    OD2   CA    CB    NZ    CG    CD1   NH2   O     CB    OE1   OE2
B:   1193  2326  1192  2124  1879  1880  1212  1895  2167  2313  1908  2297  2179  1909  1925  2178  2199  2188  2190  2193  2201  2165  2148  2150  2151  2163  2168  1976  1975  2128  2216  2221  2255  2218  2219  2300  2301
      CE    CD2  SE     O     OD1   ND2   CD1   OD2   NZ    CG2   OG1   CB    CG2   CG2   CD1   OG1   CG    CA    O     CG2   OE1   CD    CB    OD1   ND2   CB    N     CD2   CD1   OD2   CB    CA    NH1   CD1   CD2   OE1   OE2
     3.83  3.61  3.85  2.69  2.95  2.78  3.21  2.82  2.83  3.74  3.13  3.67  3.63  4.13  3.66  3.57  3.35  3.75  3.56  3.84  3.87  3.80  3.43  2.89  3.15  3.34  3.34  4.20  4.43  3.17  3.71  3.69  4.26  3.67  4.21  3.34  2.71
Bonded amino acids (PDB serial numbers)
A:      1     1     1     2     3     3     3     5     5     5     5     5     7     7     7     8     9     9     9     9    10    46    50    55    55    56    56    59    59    87   139   139   142   144   144   149   149
        -     -     -     R     I     I     I     H     H     H     H     H     F     F     F     D     V     V     V     V     H     D     G     G     G     D     D     K     K     K     F     F     R     E     E     E     E
        -     -     -     1     0     0     0     1     1     1     1     1     0     0     0     1     0     0     0     0     1     1     0     0     0     1     1     1     1     1     0     0     1     1     1     1     1
        b     b     b     b     b     b     b     b     b     b     b     b     b     b     b     b     b     b     b     b     b     a     a     -     -     a     a     a     a     a     a     a     a     -     -     b     b
B:      1   153     1   125    93    93     3    95   130   151    97   149   132    97    99   132   135   134   134   134   135   130   128   128   128   130   131   106   106   125   137   138   142   137   137   149   149
        -     L     -     D     N     N     I     D     K     V     T     E     T     T     I     T     E     T     T     T     E     K     N     N     N     K     A     L     L     D     L     G     R     L     L     E     E
        -     0     -     1     1     1     0     1     1     0     1     1     1     1     0     1     1     1     1     1     1     1     1     1     1     1     0     0     0     1     0     0     1     0     0     1     1
        b     b     b     a     b     b     b     b     b     b     b     b     b     b     b     b     -     -     -     -     -     b     b     b     b     b     b     a     a     a     a     a     a     a     a     b     b
#######################################

Protein: 1h0j     Program Version: 2       Number of monomers:   3         Simmetry:noncircular
Amino acids for each monomer: 60  60  60 
Distance cutoffs:  20.0   5.0 Angstrom        Algorithm: simmetrized interface
Bonded atoms (PDB atom serial numbers)
A:    208   210   229   251   256   266   274   336   353   361   366   376
      CG    CE    CG2   CG1   O     CG2   CE    O     OG    CD2   CB    CG2
B:    731   694   695   688   834   842   819   741   739   514   729   732
      CG1   OG1   CG2   CB    CD1   CG2   OG    NZ    CD    CD2   O     CG2
     3.75  3.89  4.14  4.53  3.83  3.52  3.76  4.12  3.77  3.63  3.66  3.64
Bonded amino acids (PDB serial numbers)
A:     26    26    29    32    33    34    35    44    46    47    48    49
        M     M     T     V     P     V     K     K     S     L     L     V
        0     0     1     0     0     0     1     1     1     0     0     0
        b     b     -     -     -     -     b     -     -     -     -     b
B:     34    29    29    28    48    49    46    35    35     6    34    34
        V     T     T     A     L     V     S     K     K     L     V     V
        0     1     1     0     0     0     1     1     1     0     0     0
        -     -     -     -     -     b     -     b     b     -     -     -
#######################################

Protein: 1h5w     Program Version: 2       Number of monomers:   3         Simmetry:noncircular
Amino acids for each monomer: 249  255  251 
Distance cutoffs:  20.0   5.0 Angstrom        Algorithm: simmetrized interface
Bonded atoms (PDB atom serial numbers)
A:    582   591   592   597   600   601   603   605   622   787   803   920   923   946   973   983  1006  1007  1008  1017  1019  1037  1038  1059  1068  1085  1092  1093  1114  1123  1158  1181  1191  1192  1193  1196  1200  1208  1212  1215  1218  1220  1224  1231  1245  1276  1281  1430  1452  1465  1471  1475  1484  1485  1494  1500  1506  1507  1524  1526  1545  1546  1548  1558  1577  1579  1580  1639  1640  1670  1712  1715  1717  1732  1735  1738  1739  1741  1742  1750  1751  1773  1775  1780  1791  1797  1798  1824  1860
      O     CB    CG1   O     CD1   CD2   CE2   OH    NE2   CD1   NH2   O     OD1   CE1   O     CG2   CG    CD1   CD2   CE1   CZ    OE1   OE2   OE1   CD2   OE1   CG1   CG2   CG1   ND2   O     O     CD1   CD2   N     O     CD1   NE    N     O     CA    O     ND2   OD1   CD1   CB    CE2   OD2   OE1   CB    CZ    O     O     CB    OD1   CB    CG    CD    CB    CG2   O     CB    CD    CD2   CG    OE1   NE2   OE1   OE2   CD1   N     O     OG    OD1   CA    CB    CG    OE1   OE2   OE1   NE2   CB    N     OG    CG2   CG1   CG2   CD    OE1
B:   2741  2560  2740  2371  2348  2372  2564  2332  2351  2325  2327  2401  2364  2177  2107  2147  2119  2102  2145  2149  2120  3125  3124  2077  3179  3211  3209  3175  3208  3197  3391  3431  3432  3525  3430  3442  3424  3493  3445  3458  3461  3460  3485  3476  3441  3419  3426  3502  3501  3541  3521  3560  3232  3231  3561  3224  3573  3223  3595  3201  3600  3598  3596  3597  3613  3149  3644  3670  2162  2187  3793  3786  3788  4107  4104  4105  4103  4100  3776  3779  3699  2246  2221  2190  2247  2212  2213  4094  2357
      CG2   CD1   CG1   CD1   CB    CD2   O     O     ND2   O     CG    NZ    OG    OD1   NH2   ND1   CZ2   CG    CB    CE1   CZ3   NZ    CE    NZ    OE1   NZ    CD    O     CG    O     CE2   CB    CG1   CD1   O     N     CB    O     O     N     O     C     O     OE2   CD1   CB    CD    CB    O     CG2   O     CE    CG2   CG1   NZ    CG    CB    CB    CD1   OE1   OH    CE2   CD2   CE1   CG1   CG2   CB    NZ    OH    CE1   N     CA    O     OH    CE1   CE2   CD2   CB    N     O     NE1   OE1   CD2   OH    NE2   CB    OG    NH1   CG 
     4.19  4.02  3.92  3.65  3.43  3.38  3.30  2.70  3.26  4.02  3.05  2.49  3.29  3.44  3.48  3.91  3.62  3.53  3.79  3.71  3.77  2.84  3.49  3.75  3.46  4.70  3.68  3.31  3.84  4.31  3.42  3.30  3.75  3.20  2.77  2.70  3.80  3.44  2.90  2.80  3.22  3.11  3.15  4.24  3.72  3.68  3.53  3.32  4.09  3.64  3.67  3.51  3.73  4.24  2.87  3.41  4.15  3.65  3.92  3.80  3.21  3.43  3.55  3.83  3.63  3.97  3.62  3.35  2.53  3.60  4.11  3.42  3.52  2.78  3.67  3.59  3.42  3.69  3.04  3.40  2.84  3.63  3.88  2.63  3.62  3.71  3.71  2.81  4.54
Bonded amino acids (PDB serial numbers)
A:     85    86    86    87    87    87    87    87    89   109   110   125   125   128   132   133   136   136   136   137   137   140   140   143   144   146   147   147   150   151   156   159   160   160   161   161   161   162   163   163   164   164   164   165   171   175   175   194   197   199   199   200   201   201   202   203   204   204   206   206   209   209   209   210   213   213   213   220   220   224   245   245   245   247   248   248   248   248   248   249   249   252   253   253   255   256   256   259   263
        D     V     V     Y     Y     Y     Y     Y     Q     Y     R     D     D     F     P     T     L     L     L     F     F     E     E     E     L     E     I     I     V     N     K     V     L     L     I     I     I     R     A     A     N     N     N     D     L     Y     Y     D     E     F     F     K     T     T     D     A     P     P     V     V     K     K     K     L     Q     Q     Q     E     E     F     S     S     S     D     E     E     E     E     E     Q     Q     S     S     S     T     V     V     K     E
        1     0     0     1     1     1     1     1     1     1     1     1     1     0     0     1     0     0     0     0     0     1     1     1     0     1     0     0     0     1     1     0     0     0     0     0     0     1     0     0     1     1     1     1     0     1     1     1     1     0     0     1     1     1     1     0     0     0     0     0     1     1     1     0     1     1     1     1     1     0     1     1     1     1     1     1     1     1     1     1     1     1     1     1     1     0     0     1     1
        -     -     -     -     -     -     -     -     -     -     -     -     -     -     a     a     a     a     a     a     a     a     a     a     a     a     a     a     a     a     -     b     b     b     b     b     b     b     b     b     -     -     -     -     a     a     a     -     b     b     b     b     -     -     -     -     -     -     a     a     a     a     a     a     a     a     a     a     a     a     -     -     -     a     a     a     a     a     a     a     a     a     a     a     a     a     a     a     a
B:     99    74    99    52    49    52    75    47    49    46    46    55    51    29    22    26    23    22    26    26    23   145   145    19   152   156   156   152   156   155   178   184   184   196   184   186   183   192   186   188   188   188   191   189   185   182   183   193   193   198   196   200   159   159   200   158   202   158   205   155   205   205   205   205   207   148   211   214    27    30   230   229   229   282   282   282   282   282   228   228   218    37    34    30    37    33    33   281    50
        V     I     V     F     N     F     A     T     N     P     P     K     S     N     R     H     W     R     H     H     W     K     K     K     Q     K     K     Q     K     Q     Y     V     V     I     V     F     P     D     F     H     H     H     L     E     I     A     P     S     S     V     I     K     V     V     K     P     D     P     Y     Q     Y     Y     Y     Y     V     I     N     K     Y     Y     A     N     N     Y     Y     Y     Y     Y     K     K     W     Q     L     Y     Q     S     S     R     P
        0     0     0     0     1     0     0     1     1     0     0     1     1     1     1     1     0     1     1     1     0     1     1     1     1     1     1     1     1     1     1     0     0     0     0     0     0     1     0     1     1     1     0     1     0     0     0     1     1     0     0     1     0     0     1     0     1     0     1     1     1     1     1     1     0     0     1     1     1     1     0     1     1     1     1     1     1     1     1     1     0     1     0     1     1     1     1     1     0
        -     b     -     a     a     a     b     -     a     -     -     a     a     a     a     a     a     a     a     a     a     a     a     a     a     a     a     a     a     a     a     b     b     b     b     b     -     -     b     -     -     -     -     -     b     -     -     -     -     b     b     b     b     b     b     -     -     -     -     a     -     -     -     -     a     a     a     a     a     a     -     -     -     -     -     -     -     -     -     -     a     a     a     a     a     a     a     -     a
#######################################

Protein: 1h65     Program Version: 2       Number of monomers:   3         Simmetry:noncircular
Amino acids for each monomer: 257  256  256 
Distance cutoffs:  20.0   5.0 Angstrom        Algorithm: simmetrized interface
Bonded atoms (PDB atom serial numbers)
A:    688   705   709   739   740   741   761   762   788   793  1894  1895  1896  1924  1925  1927
      OE1   CD2   OH    CG   SE     CE    OD1   ND2   N     OG    CD    CE    NZ    O     CB    OD1
B:   3871  3925  3931  2738  2769  3896  2737  2706  2716  2714  2717  2665  2701  2683  2682  2678
      CE    O     CB    ND2   OG    CD1   OD1   CB   SE     CB    CE    OE2   ND2   CE2   CE1   CB 
     3.81  4.76  4.45  3.57  3.43  3.65  3.17  3.51  3.74  3.53  3.50  3.42  3.65  3.90  3.49  3.69
Bonded amino acids (PDB serial numbers)
A:     99   102   102   106   106   106   109   109   113   113   254   254   254   258   258   258
        E     Y     Y     -     -     -     N     N     S     S     K     K     K     D     D     D
        1     1     1     -     -     -     1     1     1     1     1     1     1     1     1     1
        b     b     b     a     a     a     a     a     a     a     a     a     a     a     a     a
B:    254   261   262   109   113   257   109   105   106   106   106    99   104   102   102   102
        K     A     A     N     S     I     N     D     -     -     -     E     N     Y     Y     Y
        1     0     0     1     1     0     1     1     -     -     -     1     1     1     1     1
        a     a     a     a     a     a     a     a     a     a     a     b     a     b     b     b
#######################################

Protein: 1h6r     Program Version: 2       Number of monomers:   3         Simmetry:noncircular
Amino acids for each monomer: 228  228  228 
Distance cutoffs:  20.0   5.0 Angstrom        Algorithm: simmetrized interface
Bonded atoms (PDB atom serial numbers)
A:    555  1171  1173  1176  1178  1183  1189  1194  1209  1212  1324  1332  1398  1585  1586  1611  1625  1657  1658  1837  1839  1841  1856  1863
      NH1   OD1   N     O     OG    CB    N     SG    CD2   CZ    N     NZ    O     O     CB    OH    SG    OE1   NE2   CB    CA    O     CG2   ND1
B:   2489  2450  2451  2477  2447  1896  1895  2473  1879  1882  1905  1904  2152  3401  3402  2542  2484  2453  2455  3417  3406  3400  3143  3118
      NH2   OD1   OD2   CE    O     OE2   OE1   O     CB    CE    OE2   OE1   OH    CG    CD    O     CG    CA    O     CD2   O     CB    OD1   NZ 
     4.86  4.01  3.09  3.41  2.81  3.32  2.87  3.68  3.58  3.73  2.72  2.73  4.79  3.47  3.89  2.76  3.60  3.55  4.26  3.56  3.29  3.14  3.25  2.72
Bonded amino acids (PDB serial numbers)
A:     73   146   147   147   147   148   149   149   151   151   166   166   174   198   198   200   202   204   204   227   228   228   230   231
        R     N     S     S     S     H     C     C     Y     Y     K     K     G     N     N     Y     C     Q     Q     A     G     G     T     H
        1     1     1     1     1     1     1     1     1     1     1     1     0     1     1     1     1     1     1     0     0     0     1     1
        -     -     -     -     -     b     b     b     b     b     b     b     -     -     -     b     b     b     b     b     -     -     -     -
B:     80    76    76    79    76     5     5    79     3     3     6     6    39   192   192    86    80    77    77   194   193   192   159   156
        R     D     D     K     D     E     E     K     K     K     E     E     Y     P     P     S     R     H     H     L     V     P     N     K
        1     1     1     1     1     1     1     1     1     1     1     1     1     0     0     1     1     1     1     0     0     0     1     1
        a     -     -     a     -     a     a     a     a     a     a     a     -     -     -     a     a     -     -     -     -     -     a     a
#######################################

Protein: 1h7z     Program Version: 2       Number of monomers:   3         Simmetry:circular
Amino acids for each monomer: 191  191  191 
Distance cutoffs:  20.0   5.0 Angstrom        Algorithm: simmetrized interface
Bonded atoms (PDB atom serial numbers)
A:    272   275   276   278   281   282   291   818   821   825   826   838   919   922   925   928   941   955   961   962   965   967   971  1090  1440  1441  1460  1461  1473  1489
      O     OD1   ND2   CA    N     CA    CG2   O     CG2   O     CB    OH    OD1   CA    CB    OE1   O     CG1   O     CB    CD2   CE2   C     OE1   O     CB    CG1   CG2   NH2   OD1
B:   1758  1763  1807  1525  1531  2186  1743  1580  1571  1581  1569  1823  2520  2886  1853  2887  2907  2906  2496  2494  2899  2555  2499  2556  1821  2925  1744  1570  2200  2188
      CG1   O     ND2   ND2   OG1   CD    CG2   CE    CG    NZ    O     OH    NZ    CG2   CE    CD1   CD    CG    CE1   CD1   CB    CD1   OH    CD2   CE2   CG2   CD1   CB    OH    NZ 
     3.36  3.16  2.88  3.23  2.97  3.95  4.14  3.31  4.04  2.77  3.93  2.64  3.41  4.27  3.81  3.50  3.47  4.13  3.59  3.39  3.60  3.84  4.03  3.73  3.50  3.86  3.33  4.02  4.07  4.23
Bonded amino acids (PDB serial numbers)
A:    163   163   163   164   165   165   166   234   234   235   235   236   247   248   248   248   250   251   252   252   252   252   253   268   313   313   315   315   316   318
        N     N     N     G     G     G     I     T     T     A     A     Y     N     E     E     E     Y     I     F     F     F     F     G     E     S     S     I     I     R     D
        1     1     1     0     0     0     0     1     1     0     0     1     1     1     1     1     1     0     0     0     0     0     0     1     1     1     0     0     1     1
        b     b     b     -     -     -     b     -     -     -     -     -     a     a     a     a     b     b     b     b     b     b     b     b     b     b     b     b     -     -
B:    161   162   168   131   132   217   159   138   137   138   137   170   258   306   174   306   309   309   256   256   308   264   256   264   170   311   159   137   218   217
        V     K     N     N     T     K     I     K     P     K     P     Y     K     I     M     I     P     P     Y     Y     S     L     Y     L     Y     T     I     P     Y     K
        0     1     1     1     1     1     0     1     0     1     0     1     1     0     0     0     0     0     1     1     1     0     1     0     1     1     0     0     1     1
        b     b     b     -     b     -     b     -     -     -     -     b     b     -     b     -     -     -     b     b     -     b     b     b     b     b     b     -     -     -
#######################################

Protein: 1hb8     Program Version: 2       Number of monomers:   3         Simmetry:noncircular
Amino acids for each monomer: 86  86  86 
Distance cutoffs:  20.0   5.0 Angstrom        Algorithm: simmetrized interface
Bonded atoms (PDB atom serial numbers)
A:     14    15    76    91    92    98    99   100   140   144   188   219   224   253   257   284   285   294   322   404   430
      OE1   NE2   OE2   CG1   CG2   CG    CD    CE    CB    NZ    CG    CA    CD1   CD2   OH    O     CB    CG2   ND2   NZ    CE 
B:    842   841  1103  1071  1074  1081  1082  1083  1066  1067  1075  1093  1090  1088  1099   860   862   863   871  1047  1092
      CE    CD    NZ    O     CD1   CG    OD1   OD2   SD    CE    CD2   CE2   CD1   CB    CB    CB    OD1   OD2   OE1   NH1   CE1
     3.91  4.15  2.53  3.70  3.68  3.58  3.48  3.46  4.59  4.49  3.46  3.69  3.52  3.86  3.22  3.64  3.82  3.28  3.49  4.87  3.59
Bonded amino acids (PDB serial numbers)
A:      2     2    10    12    12    13    13    13    18    18    24    28    28    31    31    35    35    36    40    50    54
        Q     Q     E     V     V     K     K     K     K     K     M     Y     Y     Y     Y     T     T     V     N     K     K
        1     1     1     0     0     1     1     1     1     1     0     1     1     1     1     1     1     0     1     1     1
        a     a     a     a     a     a     a     a     -     -     a     a     a     a     a     a     a     a     -     a     a
B:     18    18    50    47    47    48    48    48    46    46    47    49    49    49    50    21    21    21    22    43    49
        K     K     K     L     L     D     D     D     M     M     L     F     F     F     K     D     D     D     E     R     F
        1     1     1     0     0     1     1     1     0     0     0     0     0     0     1     1     1     1     1     1     0
        -     -     a     -     -     a     a     a     -     -     -     a     a     a     a     a     a     a     a     -     a
#######################################

Protein: 1hhs     Program Version: 2       Number of monomers:   3         Simmetry:noncircular
Amino acids for each monomer: 664  664  664 
Distance cutoffs:  20.0   5.0 Angstrom        Algorithm: simmetrized interface
Bonded atoms (PDB atom serial numbers)
A:    297   325   328   329   344   345   365   383  4207  4230  4231  4554  4571  4591  4690  4696  4697  4698  4723  4732  4733  4757  4808  4821
      OE2   OE2   C     O     CD1   CD2   OD1   NH1   O     NH1   NH2   CH2   O     OE2   NZ    CG    CD    NE    CD1   OE1   OE2   NH1   CD    NE2
B:   7287  5610  7275  7276  7257  7285  7266  7280  5638  5645  5674  5470  5528  5527  9473  5563  5611  5609  5592  5649  5650  9855  9930  9966
      O     CD1   O     CB    O     CA    O     CE1   CG    CG    CB    OE1   NZ    CE    O     OE2   CD2   CG    N     NH1   NH2   CD    OD1   NH1
     2.82  3.95  2.78  2.95  3.06  3.46  3.80  3.98  3.19  3.45  3.16  4.70  3.86  3.35  3.10  3.91  3.83  3.98  3.78  3.60  2.95  3.07  3.38  2.39
Bonded amino acids (PDB serial numbers)
A:     38    41    42    42    44    44    47    49   534   537   537   576   579   581   592   593   593   593   596   597   597   600   607   608
        E     E     G     G     L     L     D     R     S     R     R     W     F     E     K     R     R     R     L     E     E     R     R     Q
        1     1     0     0     0     0     1     1     1     1     1     0     0     1     1     1     1     1     0     1     1     1     1     1
        b     -     -     -     b     b     a     a     -     -     -     a     a     -     a     a     a     a     a     a     a     a     -     -
B:    257    44   256   256   254   257   255   256    48    49    52    26    33    33   534    38    44    44    42    49    49   581   589   593
        G     L     Y     Y     E     G     Q     Y     P     R     S     Q     K     K     S     E     L     L     G     R     R     E     D     R
        0     0     1     1     1     0     1     1     0     1     1     1     1     1     1     1     0     0     0     1     1     1     1     1
        a     b     a     a     a     a     a     a     a     a     a     a     -     -     -     b     b     b     -     a     a     -     a     a
#######################################

Protein: 1hlq     Program Version: 2       Number of monomers:   3         Simmetry:noncircular
Amino acids for each monomer: 75  74  74 
Distance cutoffs:  20.0   5.0 Angstrom        Algorithm: simmetrized interface
Bonded atoms (PDB atom serial numbers)
A:     83   194   199   223   228   412   512   515   518   520   525   545   555   568   569
      O     O     NZ    O     NZ    CD2   O     OG    CA    O     O     O     NZ    O     CB 
B:   1130  1116  1131   796   787   884  1092  1111  1087  1085  1081  1083   759   764   656
      CB    NZ    OXT   NZ    O     CD1   O     O     O     CA    O     OG    O     NZ    O  
     3.60  2.59  2.74  2.71  3.04  3.92  3.37  2.90  3.32  3.40  3.48  3.69  2.76  2.62  3.43
Bonded amino acids (PDB serial numbers)
A:     13    28    28    31    31    56    69    69    70    70    71    73    73    75    75
        K     K     K     K     K     L     S     -     A     A     W     K     -     A     A
        1     1     1     1     1     0     1     -     0     0     0     1     -     0     0
        a     -     -     -     -     -     -     -     -     -     -     -     -     -     -
B:     75    73    75    31    31    43    71    73    70    70    69    69    28    28    14
        A     K     A     -     -     L     W     K     A     A     S     S     K     K     S
        0     1     0     -     -     0     0     1     0     0     1     1     1     1     1
        -     -     -     -     -     -     -     -     -     -     -     -     -     -     a
#######################################

Protein: 1hrd     Program Version: 2       Number of monomers:   3         Simmetry:circular
Amino acids for each monomer: 449  449  449 
Distance cutoffs:  20.0   5.0 Angstrom        Algorithm: simmetrized interface
Bonded atoms (PDB atom serial numbers)
A:    349   440   441   452   686   689   691   693   701   960  1249  1250  1252  1259  1260  2975  2997  2998  3007  3046  3133  3367  3395  3418  3419  3423  3427  3428  3433  3436  3444  3445  3454
      O     OE1   OE2   NH2   O     CG2   N     C     CD    CD    O     CB    OD1   CG1   CG2   OG    CB    OG    OE2   CH2   NE2   O     CA    O     CB    O     OE1   NE2   N     O     O     CB    NE1
B:   4545  4888  4889  4915  4932  5011  4930  4927  4929  6472  4922  4941  6479  4944  4917  6463  6457  6476  6465  6487  6514  5012  5013  4820  5022  4855  4886  5019  4568  4606  4898  4857  4895
      NH2   NH1   NH2   CA    CZ    O     CE1   CG    CD2   O     N     CE1   NH2   OH    O     O     O     NE    CG    CD2   CG2   CB    OG    C     CE1   CA    NE    CG    SD    NE2   NZ    O     CG 
     4.10  3.03  2.96  4.22  3.28  3.57  3.50  3.70  3.56  3.49  2.77  3.45  3.07  3.87  3.47  2.80  3.40  3.09  3.61  3.96  4.18  3.90  3.68  3.09  3.92  3.42  3.06  3.44  3.63  3.06  3.24  3.62  3.65
Bonded amino acids (PDB serial numbers)
A:     44    55    55    56    85    85    86    86    87   120   158   158   158   159   159   385   388   388   389   393   404   437   441   444   444   445   445   445   447   447   448   448   449
        E     E     E     R     I     I     G     G     P     P     D     D     D     I     I     S     S     S     E     W     Q     K     A     A     A     Q     Q     Q     I     I     A     A     W
        1     1     1     1     0     0     0     0     0     0     1     1     1     0     0     1     1     1     1     0     1     1     0     0     0     1     1     1     0     0     0     0     0
        a     -     -     b     -     -     -     -     -     -     -     -     -     -     -     a     a     a     a     -     a     a     a     a     a     a     a     a     -     -     -     -     -
B:    138   181   181   185   187   198   187   187   187   390   187   188   390   188   185   389   388   390   389   391   394   198   198   174   199   178   181   199   141   145   182   178   182
        R     R     R     G     F     S     F     F     F     R     F     Y     R     Y     G     E     S     R     E     L     T     S     S     G     F     G     R     F     M     Q     K     G     K
        1     1     1     0     0     1     0     0     0     1     0     1     1     1     0     1     1     1     1     0     1     1     1     0     0     0     1     0     0     1     1     0     1
        a     a     a     -     -     a     -     -     -     -     -     -     -     -     -     a     a     -     a     -     -     a     a     a     a     a     a     a     a     a     a     a     a
#######################################

Protein: 1htw     Program Version: 2       Number of monomers:   3         Simmetry:noncircular
Amino acids for each monomer: 158  158  158 
Distance cutoffs:  20.0   5.0 Angstrom        Algorithm: simmetrized interface
Bonded atoms (PDB atom serial numbers)
A:     21    30    32    35    38    46    47    48    54    57    58    59    72   134   137   168  1056  1073  1074  1080  1104  1113  1119  1255  1260
      O     CD1   N     O     CG2   OE1   NE2   N     CD1   CE2   CZ    OH    CB    NH1   CA    NZ    OD2   CB    CG    OH    C     N     OD1   OG    CB 
B:   1747  1740  1746  1700  1668  1736  1720  1699  1387  1384  1385  1390  1421  1716  1735  1730  1365  1361  1360  1346  1364  1366  1670  1763  1725
      ND2   N     OD1   NE2   NE    N     O     OE1   CD1   O     CB    CA    CD    O     NE2   O     CE2   CG    CB    OD2   CE1   CZ    NH1   NZ    CE1
     2.80  3.30  2.94  2.97  3.80  2.81  2.89  2.80  3.66  3.82  3.80  3.49  3.52  2.62  3.25  3.42  3.81  3.23  3.46  2.68  3.54  3.69  2.81  4.30  4.75
Bonded amino acids (PDB serial numbers)
A:      3     4     5     5     5     6     6     7     7     7     7     7     9    16    17    20   132   134   134   134   138   139   139   157   158
        S     L     T     T     T     Q     Q     Y     Y     Y     Y     Y     P     R     F     K     D     Y     Y     Y     R     N     N     S     N
        1     0     1     1     1     1     1     1     1     1     1     1     0     1     0     1     1     1     1     1     1     1     1     1     1
        b     b     b     b     b     b     b     b     b     b     b     b     -     a     a     a     b     b     b     b     b     b     b     -     -
B:     62    62    62    55    51    61    59    55    15    15    15    16    19    58    60    60    12    12    12    10    12    12    51    64    59
        N     N     N     Q     R     G     H     Q     L     L     L     R     K     G     Q     Q     F     F     F     D     F     F     R     K     H
        1     1     1     1     1     0     1     1     0     0     0     1     1     0     1     1     0     0     0     1     0     0     1     1     1
        -     -     -     a     a     -     -     a     a     a     a     a     a     -     -     -     a     a     a     a     a     a     a     -     -
#######################################

Protein: 1hu8     Program Version: 2       Number of monomers:   3         Simmetry:circular
Amino acids for each monomer: 186  186  186 
Distance cutoffs:  20.0   5.0 Angstrom        Algorithm: simmetrized interface
Bonded atoms (PDB atom serial numbers)
A:    529   540   542   565   566   570   837   838   848   850   857   868   869   870   871   881
      O     OE1   N     NH1   NH2   O     O     CB    O     CG    O     CD2   CE1   CE2   CZ    NH1
B:   2099  2059  2085  2087  2092  2091  2126  2128  2113  2116  2103  2096  2155  2112  2150  2104
      N     ND1   O     CG    NH2   NH1   CA    O     N     O     CB    O     CD    OD2   CA    OG 
     3.14  4.16  2.51  3.09  3.51  3.05  3.41  3.59  3.11  3.19  2.85  3.55  3.25  3.68  3.42  3.08
Bonded amino acids (PDB serial numbers)
A:    167   168   169   171   171   172   206   206   207   207   208   209   209   209   209   210
        T     E     V     R     R     R     R     R     Q     Q     T     F     F     F     F     R
        1     1     0     1     1     1     1     1     1     1     1     0     0     0     0     1
        -     -     -     -     -     -     -     -     -     -     -     -     -     -     -     -
B:    180   175   178   178   178   178   184   184   182   182   180   179   188   181   188   180
        S     H     R     R     R     R     G     G     G     G     S     C     P     D     P     S
        1     1     1     1     1     1     0     0     0     0     1     1     0     1     0     1
        -     a     a     a     a     a     -     -     -     -     -     -     -     -     -     -
#######################################

Protein: 1hx6     Program Version: 2       Number of monomers:   3         Simmetry:circular
Amino acids for each monomer: 370  374  371 
Distance cutoffs:  20.0   5.0 Angstrom        Algorithm: simmetrized interface
Bonded atoms (PDB atom serial numbers)
A:    587   590   602   605   610   627   875   940   945   946   971   972   973   976   977   987   991   995  1016  1068  1104  1117  1210  2291  2293  2414  2417  2419  2422  2445  2452  2453  2457  2474  2475  2477  2484  2485  2504  2508  2509  2518  2529  2533  2534  2535  2536  2546  2558  2570  2571  2577  2582  2586  2590  2593  2599  2610  2689  2694  2696  2698  2713  2785  2787  2791
      O     CD1   O     OD1   O     CG    NE2   CB    CB    CG    CB    OG    N     O     CB    CB    SD    N     OD2   CG    O     N     CE    C     CB    O     CG2   CA    CB    CD2   OD1   OD2   O     CD    CE    NZ    OG1   CG2   CB    O     CB    NE2   O     NE    CZ    NH1   NH2   NH1   NH2   O     CB    OG1   O     OD2   O     CD1   CA    CG    OD2   CB    CD    NZ    CD1   CE1   CE2   OH 
B:   4123  4103  4115  4121  4112  4105  4135  4071  4131  4129  4084  4085  4092  4086  4091  4070  4069  4075  5635  4093  4106  4104  4114  4161  4151  3271  3254  3274  3277  4854  3532  4857  4162  4287  4158  4166  4307  3516  4160  4043  4176  3278  4008  4177  4175  4039  4146  4007  4394  4057  4068  4055  4125  4155  4154  4132  4118  4153  4396  3253  3263  3216  3256  4916  3251  3233
      NZ    O     N     CD    CG1   CG    OH    CE    CD2   CG    OG1   CG2   OD1   N     CG    CE    SD    O     NH1   OD2   CD    CB    CD1   SD    O     N     CE2   O     CG2   CE1   NZ    OH    CE    CG2   O     O     OH    CD2   CG    CD2   CG1   CD1   NE2   CG2   CB    O     OD1   OE1   OE1   N     SD    OG    CA    N     CG2   CE1   O     CG1   OE2   CE1   CD    O     OH    OE1   CD1   O  
     3.13  3.83  2.88  3.46  3.48  3.63  2.55  3.73  3.80  3.83  3.63  3.70  2.86  2.97  3.59  3.35  3.45  3.02  3.24  3.14  3.42  3.83  3.49  3.48  3.41  3.04  3.48  3.56  3.52  3.49  2.88  2.65  3.65  3.15  3.00  2.80  2.78  3.72  3.63  3.39  3.64  4.13  4.66  3.39  3.71  2.87  3.09  3.06  4.50  2.82  3.85  2.68  3.38  2.74  3.53  3.58  3.50  3.66  4.42  4.12  3.73  2.81  3.93  3.94  3.78  3.66
Bonded amino acids (PDB serial numbers)
A:     87    87    89    89    90    92   118   127   128   128   131   131   132   132   132   133   133   134   136   143   148   150   164   299   299   316   316   317   317   319   320   320   321   322   322   322   323   323   325   326   326   327   329   329   329   329   329   330   331   333   333   334   335   335   336   336   337   338   347   348   348   348   350   355   355   355
        L     L     D     D     F     P     H     A     P     P     S     S     S     S     S     -     -     V     D     D     I     A     M     A     A     T     T     R     R     L     D     D     P     -     -     -     T     T     A     A     A     Q     R     R     R     R     R     R     R     A     A     T     D     D     F     F     P     K     D     K     K     K     I     -     -     -
        0     0     1     1     0     0     1     0     0     0     1     1     1     1     1     -     -     0     1     1     0     0     0     0     0     1     1     1     1     0     1     1     0     -     -     -     1     1     0     0     0     1     1     1     1     1     1     1     1     0     0     1     1     1     0     0     0     1     1     1     1     1     0     -     -     -
        b     b     -     -     a     a     a     -     -     -     -     -     -     -     -     -     -     -     -     -     -     -     b     -     -     -     -     -     -     -     a     a     a     a     a     a     a     a     a     a     a     a     a     a     a     a     a     a     a     a     a     -     -     -     -     -     -     -     -     -     -     -     -     -     -     -
B:    140   138   140   140   139   138   141   133   141   141   135   135   136   136   136   133   133   134   329   136   138   138   139   145   144    39    36    39    39   233    71   233   145   163   145   146   165    69   145   130   147    39   125   147   147   130   143   125   174   133   133   132   141   145   144   141   140   144   174    36    37    32    36   239    36    34
        K     P     K     K     I     P     Y     -     Y     Y     T     T     D     D     D     -     -     V     R     D     P     P     I     M     V     I     Y     I     I     Y     K     Y     M     T     M     N     Y     L     M     L     V     I     Q     V     V     L     D     Q     -     -     -     S     Y     M     V     Y     K     V     -     Y     P     L     Y     Q     Y     Q
        1     0     1     1     0     0     1     -     1     1     1     1     1     1     1     -     -     0     1     1     0     0     0     0     0     0     1     0     0     1     1     1     0     1     0     1     1     0     0     0     0     0     1     0     0     0     1     1     -     -     -     1     1     0     0     1     1     0     -     1     0     0     1     1     1     1
        -     -     -     -     -     -     -     -     -     -     -     -     -     -     -     -     -     -     a     -     -     -     -     -     -     b     b     b     b     b     b     b     -     b     -     -     b     b     -     -     -     b     a     -     -     -     -     a     -     -     -     -     -     -     -     -     -     -     -     b     b     a     b     -     b     a
#######################################

Protein: 1hz6     Program Version: 2       Number of monomers:   3         Simmetry:noncircular
Amino acids for each monomer: 67  63  63 
Distance cutoffs:  20.0   5.0 Angstrom        Algorithm: simmetrized interface
Bonded atoms (PDB atom serial numbers)
A:      5     9    11    13    14    24    26    27    44   206   219   226   234
      N     CB    ND1   CE1   NE2   CB    SD    CE    OE1   OG1   N     OE1   CD 
B:    659   674   675   784   655   679   748   725   723   750   751   805   741
      O     CE2   CZ    CZ    CB    O     CG    N     CE    OE1   OE2   CG2   CB 
     2.91  3.62  3.76  3.66  3.31  3.14  3.76  3.58  4.10  2.62  2.81  3.38  4.75
Bonded amino acids (PDB serial numbers)
A:     -1    -1    -1    -1    -1     1     1     1     3    25    27    27    28
        H     H     H     H     H     M     M     M     E     T     E     E     K
        1     1     1     1     1     0     0     0     1     1     1     1     1
        -     -     -     -     -     -     -     -     -     a     a     a     a
B:     21    22    22    36    20    23    32    29    28    32    32    39    31
        E     F     F     Y     A     K     E     A     K     E     E     T     S
        1     0     0     1     0     1     1     0     1     1     1     1     1
        b     b     b     a     b     b     a     a     a     a     a     a     a
#######################################

Protein: 1i7h     Program Version: 2       Number of monomers:   3         Simmetry:noncircular
Amino acids for each monomer: 109  109  108 
Distance cutoffs:  20.0   5.0 Angstrom        Algorithm: simmetrized interface
Bonded atoms (PDB atom serial numbers)
A:    542   559   567   569   572   575   766   769   775   781   813
      O     O     CD1   NE1   CZ2   N     NE    NH2   CG    OH    CE1
B:    856   855   871  1556  1548  1552  1253  1254  1567   870   966
      NZ    CE    CG2   O     O     OD2   OE1   OE2   CG2   CG1   CG2
     3.55  3.55  3.66  2.93  3.45  2.80  3.10  3.07  3.64  3.68  3.71
Bonded amino acids (PDB serial numbers)
A:     74    76    77    77    77    78   102   102   103   103   107
        D     A     W     W     W     G     R     R     Y     Y     H
        1     0     0     0     0     0     1     1     1     1     1
        a     -     -     -     -     -     -     -     -     -     -
B:      3     3     5    96    95    95    57    57    97     5    18
        K     K     V     L     D     D     E     E     V     V     V
        1     1     0     0     1     1     1     1     0     0     0
        b     b     b     b     -     -     b     b     b     b     b
#######################################

Protein: 1i8d     Program Version: 2       Number of monomers:   3         Simmetry:noncircular
Amino acids for each monomer: 206  201  185 
Distance cutoffs:  20.0   5.0 Angstrom        Algorithm: simmetrized interface
Bonded atoms (PDB atom serial numbers)
A:      6   665   669   674   680   688   689   691  1478  1500  1523  1526  1527  1562
      CG    CB    O     O     N     CE1   CE2   N     CG2   CG2   CD    NH1   NH2   NH1
B:   2311  2307  2308  2315  2294  2264  2340  2277  3034  3033  2608  2627  2621  3072
      O     OE2   N     CD1   O     CB    CD1   O     CG2   CG1   O     CA    CB    OE2
     3.41  3.14  2.74  3.46  2.88  3.60  3.64  2.79  4.22  3.58  3.09  3.71  3.58  2.27
Bonded amino acids (PDB serial numbers)
A:      1    87    88    89    90    90    90    91   191   194   197   197   197   202
        M     A     A     K     F     F     F     S     V     T     R     R     R     R
        0     0     0     1     0     0     0     1     0     1     1     1     1     1
        -     -     -     -     -     -     -     -     a     a     a     a     a     a
B:     94    93    94    94    92    88    98    90   191   191   136   138   137   196
        I     E     I     I     D     A     L     F     V     V     Y     G     K     E
        0     1     0     0     1     0     0     0     0     0     1     0     1     1
        -     -     -     -     -     -     -     -     a     a     -     -     -     a
#######################################

Protein: 1i8n     Program Version: 2       Number of monomers:   3         Simmetry:noncircular
Amino acids for each monomer: 89  89  89 
Distance cutoffs:  20.0   5.0 Angstrom        Algorithm: simmetrized interface
Bonded atoms (PDB atom serial numbers)
A:     13    23    25    28    33    36   236   242   257   258   267   283   284   425   452
      O     CG2   N     O     CA    CB    OG1   CB    OD1   OD2   OE2   NH1   NH2   O     ND2
B:    744   747   739   736   724   734  1163  1162   994   995  1136   968   969   978   947
      CA    CB    O     N     O     CG2   ND2   OD1   NH1   NH2   O     OD1   OD2   OE2   OG1
     3.21  3.79  3.16  3.11  3.05  3.60  2.89  3.87  2.71  2.73  4.51  2.67  2.83  4.81  2.95
Bonded amino acids (PDB serial numbers)
A:     38    39    40    40    41    41    66    67    69    69    70    72    72    91    94
        T     I     T     T     A     A     T     S     D     D     E     R     R     T     N
        1     0     1     1     0     0     1     1     1     1     1     1     1     1     1
        b     b     b     b     -     -     -     a     a     a     a     a     a     -     -
B:     41    41    40    40    38    39    94    94    72    72    91    69    69    70    66
        A     A     T     T     T     I     N     N     R     R     T     D     D     E     T
        0     0     1     1     1     0     1     1     1     1     1     1     1     1     1
        -     -     b     b     b     b     -     -     a     a     -     a     a     a     -
#######################################

Protein: 1idp     Program Version: 2       Number of monomers:   3         Simmetry:circular
Amino acids for each monomer: 147  147  147 
Distance cutoffs:  20.0   5.0 Angstrom        Algorithm: simmetrized interface
Bonded atoms (PDB atom serial numbers)
A:     13    17    23    28    37    39    62    69   640   644   660   663   667   676   678   775   776   798   801   802   806   821   992  1195  1196  1204  1205  1208  1209  1210  1214  1220  1223
      CB    OE2   CG1   C     CB    CD1   CB    OH    O     CD2   N     O     O     CG    NE    O     CB    CB    OE1   NE2   O     NH2   CD2   NH1   NH2   CD2   NE1   CZ2   CZ3   CH2   O     CG    OE2
B:   1300  1273  1301  1266  1262  1263  1267  1293  1871  1870  1875  1349  1321  1347  1362  1351  1352  1869  1872  1854  1850  2199  1849  1388  1389  1828  1838  2056  2074  2061  2078  2077  2063
      CD1   OG    CD2   CE2   CG    CD1   CZ    OH    CZ    CE2   O     CD2   CE    CG    OE2   CE2   CZ    CE1   N     O     NE2   NE2   OE1   OD1   OD2   CB    O     O     CB    CA    NE2   OE1   O  
     3.70  2.94  3.83  3.20  3.99  3.76  3.56  3.27  3.22  3.19  3.18  3.41  3.43  3.74  2.87  3.54  3.59  3.58  2.86  2.86  3.07  2.94  3.28  2.81  2.89  3.69  3.05  3.83  3.63  3.84  3.50  3.07  3.43
Bonded amino acids (PDB serial numbers)
A:     10    10    11    12    13    13    16    16    86    86    89    89    90    91    91   103   103   105   105   105   106   107   128   152   152   153   153   153   153   153   154   155   155
        E     E     I     T     F     F     Y     Y     F     F     G     G     T     R     R     Y     Y     Q     Q     Q     L     R     H     R     R     W     W     W     W     W     G     E     E
        1     1     0     1     0     0     1     1     0     0     0     0     1     1     1     1     1     1     1     1     0     1     1     1     1     0     0     0     0     0     0     1     1
        -     -     -     a     a     a     a     a     b     b     b     b     b     b     b     b     b     b     b     b     b     b     b     b     b     b     b     b     b     b     b     b     b
B:     17    14    17    13    13    13    13    16    86    86    87    24    20    24    25    24    24    86    87    85    84   126    84    28    28    82    83   109   111   110   111   111   110
        L     S     L     F     F     F     F     Y     F     F     I     Y     M     Y     E     Y     Y     F     I     H     Q     H     Q     D     D     R     T     P     Q     H     Q     Q     H
        0     1     0     0     0     0     0     1     0     0     0     1     0     1     1     1     1     0     0     1     1     1     1     1     1     1     1     0     1     1     1     1     1
        a     a     a     a     a     a     a     a     b     b     b     a     a     a     a     a     a     b     b     -     -     b     -     a     a     b     b     b     b     b     b     b     b
#######################################

Protein: 1ij2     Program Version: 2       Number of monomers:   3         Simmetry:circular
Amino acids for each monomer: 30  32  31 
Distance cutoffs:  20.0   5.0 Angstrom        Algorithm: simmetrized interface
Bonded atoms (PDB atom serial numbers)
A:      9    10    43    44    45    67    71    78   104   126   156   163   164   186   189   197   213   221   247   253
      CZ    NH1   CG    CD1   CD2   CB    NZ    CG2   CD2   CE    NE2   CD1   CD2   CB    OE1   CG2   NH2   CD2   CD2   CG1
B:    309   308   306   272   302   332   342   333   367   399   427   386   421   451   483   452   516   478   513   508
      OE2   OE1   CG    CG    CA    CG1   OE2   CG2   CD2   CE2   OE1   O     CA    CG1   CD    CG2   C     CA    O     CG1
     2.73  2.96  3.90  3.96  3.82  3.54  2.91  3.90  3.34  4.05  4.22  3.70  3.51  3.63  3.28  3.93  2.86  3.79  3.20  3.55
Bonded amino acids (PDB serial numbers)
A:      1     1     5     5     5     8     8     9    12    15    18    19    19    22    22    23    25    26    29    30
        R     R     L     L     L     K     K     V     L     K     H     L     L     E     E     V     R     L     L     V
        1     1     0     0     0     1     1     0     0     1     1     0     0     1     1     0     1     0     0     0
        a     a     a     a     a     a     a     a     a     a     a     a     a     a     a     a     a     a     a     a
B:      6     6     6     2     6     9    10     9    13    17    20    16    20    23    27    23    32    27    31    30
        E     E     E     M     E     V     E     V     L     Y     E     T     E     V     K     V     E     K     G     V
        1     1     1     0     1     0     1     0     0     1     1     1     1     0     1     0     1     1     0     0
        a     a     a     a     a     a     a     a     a     a     a     a     a     a     a     a     -     a     a     a
#######################################

Protein: 1ipj     Program Version: 2       Number of monomers:   3         Simmetry:circular
Amino acids for each monomer: 357  363  368 
Distance cutoffs:  20.0   5.0 Angstrom        Algorithm: simmetrized interface
Bonded atoms (PDB atom serial numbers)
A:    137   466   506   509   522   656   664   665   667   668   694   810   815   828   850   853  1002  1004  1009  1012  1019  1021  1028  1068  1082  1083  1101  1102  1109  1134  1145  1148  1152  1163  1166  1168  1171  1190  1192  1201  1202  1204  1209  1259  1261  1263  1265  1269  1276  1280  1281  1283  1292  1327  1329  1330  1332  1350  1357  1361  1363  1368  1372  1381  1401  1402  1454
      CZ    CD1   ND1   NE2   OD2   O     O     CB    OD1   ND2   NH1   O     O     OG1   CE1   OH    O     CG1   O     OD1   CG    CE    CG    O     CE2   CZ    CD1   CD2   N     O     N     O     OE1   O     CD1   CE1   OH    CA    O     CE1   CE2   N     OG    CG2   CA    O     OG    O     CZ    O     CB    ND1   OG    CG    OE1   OE2   CA    O     NH2   O     CG1   O     CD2   N     OE1   NE2   CD2
B:   5115  5625  4939  5277  5287  5578  5533  5485  5470  5538  5576  4951  4938  5553  5588  5598  3220  4957  3218  5269  3190  3195  3212  5099  5084  5285  5589  5667  5655  5109  5112  5132  5126  5087  5296  5503  5504  5131  5149  4916  5086  5072  5071  5836  4911  5776  4918  5768  5500  5763  5761  5762  5741  5739  5733  5767  5740  5672  5705  5675  5703  5674  5664  5673  5651  5647  5650
      CD1   CG2   CZ    O     CE1   CG    CA    ND2   O     OD1   O     O     CE2   CG1   CG2   OE2   ND2   O     CG    N     O     NE2   OE2   CD1   O     CD1   CD1   CZ    O     N     O     CG2   N     CG2   CG    CD1   CD2   CG1   NE    CB    CG1   OE2   OE1   O     CD2   NE2   CD    N     O     CB    C     O     CD2   CG    NH2   NZ    CD1   CB    OD1   N     CB    CD    CD2   CG    CD2   O     CD1
     3.91  4.14  3.65  2.62  3.73  2.99  3.11  3.25  3.01  3.53  2.89  2.97  3.42  3.73  3.29  2.61  3.04  3.71  2.84  2.94  4.63  4.29  2.95  2.98  3.50  3.56  3.23  3.62  2.86  3.05  2.96  3.63  3.02  3.62  3.39  3.31  3.08  3.93  2.57  3.56  3.57  3.27  2.40  3.87  3.82  2.61  3.44  3.10  3.51  3.03  3.39  2.86  3.16  3.92  2.96  3.13  3.94  3.84  2.90  3.10  3.33  2.96  3.32  3.58  3.76  2.86  3.41
Bonded amino acids (PDB serial numbers)
A:     24    62    67    67    69    87    88    88    88    88    91   106   107   109   111   111   130   130   131   131   132   132   133   138   139   139   141   141   143   146   148   148   148   150   150   150   150   153   153   154   154   155   155   161   162   162   162   163   163   164   164   164   165   169   169   169   170   172   172   173   173   174   174   176   184   184   191
        F     I     H     H     D     N     N     N     N     N     R     A     G     T     Y     Y     V     V     N     N     K     K     P     D     F     F     L     L     S     A     Q     Q     Q     Y     Y     Y     Y     G     G     F     F     S     S     T     S     S     S     F     F     H     H     H     S     E     E     E     I     R     R     V     V     L     L     G     Q     Q     L
        0     0     1     1     1     1     1     1     1     1     1     0     0     1     1     1     0     0     1     1     1     1     0     1     0     0     0     0     1     0     1     1     1     1     1     1     1     0     0     0     0     1     1     1     1     1     1     0     0     1     1     1     1     1     1     1     0     1     1     0     0     0     0     0     1     1     0
        b     b     b     b     -     -     -     -     -     -     b     -     -     b     b     b     -     -     -     -     -     -     -     b     b     b     -     -     -     -     -     -     -     a     a     a     a     a     a     a     a     a     a     a     a     a     a     a     a     a     a     a     -     a     a     a     a     a     a     a     a     a     a     -     -     -     -
B:    303   366   267   323   324   361   356   349   348   356   361   269   267   358   362   363    46   270    46   322    43    43    45   289   287   324   362   371   370   303   303   305   305   287   325   351   351   305   307   265   287   285   285   392   264   385   265   385   351   384   384   384   381   381   380   384   381   372   377   373   377   372   371   372   369   369   369
        L     V     F     A     Y     Q     D     N     R     D     Q     S     F     V     I     E     N     K     N     A     Q     Q     E     I     V     Y     I     F     A     L     L     V     V     V     P     L     L     V     R     P     V     E     E     D     L     Q     P     Q     L     K     K     K     L     L     R     K     L     P     D     G     D     P     F     P     L     L     L
        0     0     0     0     1     1     1     1     1     1     1     1     0     0     0     1     1     1     1     0     1     1     1     0     0     1     0     0     0     0     0     0     0     0     0     0     0     0     1     0     0     1     1     1     0     1     0     1     0     1     1     1     0     0     1     1     0     0     1     0     1     0     0     0     0     0     0
        -     a     b     -     -     a     -     b     b     -     a     -     b     a     -     a     a     -     a     -     a     a     a     b     b     -     -     a     a     -     -     b     b     b     -     -     -     b     b     b     b     b     b     -     b     a     b     a     -     a     a     a     a     a     a     a     a     -     a     -     a     -     a     -     a     a     a
#######################################

Protein: 1irm     Program Version: 2       Number of monomers:   3         Simmetry:noncircular
Amino acids for each monomer: 192  192  196 
Distance cutoffs:  20.0   5.0 Angstrom        Algorithm: simmetrized interface
Bonded atoms (PDB atom serial numbers)
A:    986  1017  1169  1175  1183  1221
      NZ    NZ    ND2   CG    CG2   NE2
B:   2834  2712  2849  2860  2857  2876
      NE    O     O     CG2   O     OE1
     2.47  3.96  2.94  3.99  2.67  3.34
Bonded amino acids (PDB serial numbers)
A:    149   153   174   175   176   180
        K     K     N     P     T     Q
        1     1     1     0     1     1
        a     a     -     -     -     a
B:    185   171   187   188   188   190
        R     S     N     T     T     E
        1     1     1     1     1     1
        a     -     -     -     -     -
#######################################

Protein: 1itt     Program Version: 2       Number of monomers:   3         Simmetry:circular
Amino acids for each monomer: 7  7  7 
Distance cutoffs:  20.0   5.0 Angstrom        Algorithm: simmetrized interface
Bonded atoms (PDB atom serial numbers)
A:      1     4    19    22    37
      N     O     N     O     N  
B:     49    50    56    68    74
      N     CA    O     CA    O  
     3.73  3.12  2.96  3.15  3.00
Bonded amino acids (PDB serial numbers)
A:      1     1     4     4     7
        G     G     G     G     G
        0     0     0     0     0
        -     -     -     -     -
B:      2     2     3     5     6
        G     G     P     G     P
        0     0     0     0     0
        -     -     -     -     -
#######################################

Protein: 1itz     Program Version: 2       Number of monomers:   3         Simmetry:noncircular
Amino acids for each monomer: 666  666  666 
Distance cutoffs:  20.0   5.0 Angstrom        Algorithm: simmetrized interface
Bonded atoms (PDB atom serial numbers)
A:    199   200   743   749   754   758   760   772   773   806   809   819   821   838   914   932   936  1236  1238  1260  1270  1271  1293  1304  1321  1345  1347  1479  1480  1483  1484  1487  1494  1495  1518  1527  1531  1535  1536  1553  1562  1564  1567  1591  1598  1626  1627  2937  2940  2941  2948  2950  3065  3142  3144  3148  3165  3169  3171  3181  3190  3402  3403  3406  3410  3418  3434  3436  3438  3462  3464  3465  3491  3626  3629  3638  3640  3646  3648  3657  3662  3687  3688  3691  3716  3748  3749  3761  3763  4514  4750  4774  4776  4778  4783  4815  4873  4885  4889  4899  4903  4904  4905  4907  4910  4916  4967
      CB    OG    O     NH1   O     OE1   N     CZ3   CH2   CB    N     ND1   CE1   OE2   CG2   CD    O     CA    O     SD    OE2   N     CG    OE2   OG    ND1   CE1   OG    N     O     CB    CD1   OD1   OD2   O     O     CD1   O     CB    OG1   OE1   N     O     CG2   CD    O     CB    O     OD1   OD2   CD1   N     NE2   O     CG    NH1   N     CB    CG2   NH1   OE1   O     CB    OD2   O     OH    NE    NH1   N     NE    NH1   NH2   CD1   O     OD1   O     CG    CB    CG2   CE1   O     CB    CG    OE2   CG2   O     CB    O     CG    CZ3   CD1   CB    CD    NE2   CB    CB    C     CG    CE2   CB    O     CB    OG    CA    CB    CG    CB 
B:   8705  8701  9990  8712  9986 10000  9993  9982 10050  9987  9988  8709  8740  8723  8731  8729  8501  8254  8252  8248  8273  6387  6378  6354  6645  6636  6601  8023  8024  8043  8020  8031  8033  8231  6430  8148  8230  8264  8225  6428  6404  6709  6710  6674  6681  6647  6650  6567  6562  6563  6570  6577  6610  6619  6614  6578  6343  6321  6319  6618  6353  8485  8521  8517  8493  6019  8489  8771  8486  8774  8721  8745  9968  5902  5833  8547  5921  6015  5997  5904  8548  8831  8519  8545  8832  8770  8799  9972  9956  9833  9836  9857  9866  9861  9860  9898  8846  8574  8844  5855  5837  5889  5892  5826  5843  5841  5856
      OE2   CB    CA    OD1   O     CD    CB    CB    CB    CB    OG    O     CE1   CG    CG2   CB    OH    CG2   CB    N     OE1   OE2   ND2   N     OE1   OG1   O     OD1   OD2   OG    O     CD1   N     NH1   CE1   NE2   CZ    NH1   O     ND1   OG    O     CB    CG2   CD    N     O     CB    OG    N     CD1   OD1   O     CB    CD1   OD2   SD    O     CA    O     OE2   O     N     NE    O     O     OD2   CG    CB    OE2   O     O     CG    ND1   NH2   NH1   OE2   CD    CG2   CE1   NH2   O     NH1   NE    CB    CB    CG2   CE2   C     CD1   CA    CB    CB    NE2   OE1   CB    CG    CD1   O     CZ3   O     CB    N     O     N     OE1   CH2
     4.22  3.56  3.44  2.65  3.45  3.81  3.52  3.79  3.63  3.60  2.75  2.82  3.35  3.08  3.53  3.88  2.84  3.84  3.82  3.39  2.57  2.77  3.77  2.72  2.68  2.60  3.21  2.67  3.05  4.92  3.20  3.50  2.98  3.16  3.19  3.02  3.53  2.86  3.55  2.53  2.54  2.89  3.57  3.91  3.81  2.96  3.49  3.13  2.58  3.04  3.51  3.12  3.06  3.56  3.60  2.95  3.55  3.88  3.95  2.93  2.54  3.51  4.01  3.21  4.75  2.67  3.14  3.96  4.06  2.68  3.13  2.84  3.63  2.86  3.15  3.20  2.98  3.93  3.54  3.40  2.98  3.47  3.96  2.70  3.47  3.45  3.40  3.47  3.69  3.77  3.69  3.94  4.32  4.22  4.15  3.91  3.78  3.58  3.38  3.90  3.38  3.65  2.89  3.49  3.59  3.92  3.64
Bonded amino acids (PDB serial numbers)
A:     36    36   104   104   105   105   106   106   106   111   112   113   113   115   125   128   129   169   169   172   173   174   177   178   181   185   185   201   202   202   202   202   203   203   207   208   208   209   209   211   212   213   213   216   217   220   220   392   392   392   393   394   408   418   418   418   421   421   421   422   423   452   452   452   453   453   455   455   456   459   459   459   463   482   482   484   484   485   485   486   487   490   490   490   493   497   497   499   499   599   630   633   633   633   634   638   647   648   648   650   651   651   651   652   652   653   660
        S     S     R     R     Q     Q     W     W     W     P     G     H     H     E     T     P     L     G     G     M     E     G     N     E     S     H     H     S     I     I     I     I     D     D     E     I     I     A     A     T     E     D     D     T     R     A     A     D     D     D     L     A     Q     R     R     R     V     V     V     R     E     D     D     D     Y     Y     R     R     G     R     R     R     L     D     D     P     P     T     T     H     Q     E     E     E     V     A     A     P     P     W     L     Q     Q     Q     K     A     K     F     F     A     S     S     S     A     A     P     E
        1     1     1     1     1     1     0     0     0     0     0     1     1     1     1     0     0     0     0     0     1     0     1     1     1     1     1     1     0     0     0     0     1     1     1     0     0     0     0     1     1     1     1     1     1     0     0     1     1     1     0     0     1     1     1     1     0     0     0     1     1     1     1     1     1     1     1     1     0     1     1     1     0     1     1     0     0     1     1     1     1     1     1     1     0     0     0     0     0     0     0     1     1     1     1     0     1     0     0     0     1     1     1     0     0     0     1
        -     -     -     -     -     -     -     -     -     -     -     -     -     -     -     -     -     a     a     a     a     a     a     a     a     a     a     b     -     -     -     -     -     -     a     a     a     a     a     -     -     a     a     a     a     a     a     -     -     -     a     a     -     -     -     -     -     -     -     a     a     a     a     a     a     a     a     a     a     a     a     a     a     -     -     -     -     -     -     -     -     a     a     a     a     a     a     -     -     a     -     a     a     a     a     -     -     -     -     -     -     -     -     -     -     a     a
B:    481   481   652   482   651   653   652   650   660   651   651   482   486   484   485   485   453   421   421   421   423   178   177   174   212   211   207   392   392   395   392   393   394   418   185   408   418   422   418   185   181   220   220   216   217   213   213   202   201   202   202   203   208   209   208   203   172   169   169   209   173   452   456   455   453   129   452   490   452   490   484   487   648   113   104   459   115   128   125   113   459   497   455   459   497   490   493   648   647   630   631   633   634   633   633   638   499   463   499   106   105   111   112   104   106   105   106
        E     E     A     D     S     P     A     A     E     S     S     D     H     P     T     T     Y     V     V     V     E     E     N     G     E     T     E     D     D     S     D     L     A     R     H     Q     R     R     R     H     S     A     A     T     R     D     D     I     S     I     I     D     I     A     I     D     M     G     G     A     E     D     G     R     Y     L     D     E     D     E     P     Q     F     H     R     R     E     P     T     H     R     A     R     R     A     E     V     F     K     L     G     Q     K     Q     Q     A     P     L     P     W     Q     P     G     R     W     Q     W
        1     1     0     1     1     0     0     0     1     1     1     1     1     0     1     1     1     0     0     0     1     1     1     0     1     1     1     1     1     1     1     0     0     1     1     1     1     1     1     1     1     0     0     1     1     1     1     0     1     0     0     1     0     0     0     1     0     0     0     0     1     1     0     1     1     0     1     1     1     1     0     1     0     1     1     1     1     0     1     1     1     0     1     1     0     1     0     0     1     0     0     1     1     1     1     0     0     0     0     0     1     0     0     1     0     1     0
        -     -     -     -     -     a     -     -     a     -     -     -     -     -     -     -     a     -     -     -     a     a     a     a     -     -     a     -     -     a     -     a     a     -     a     -     -     a     -     a     a     a     a     a     a     a     a     -     b     -     -     -     a     a     a     -     a     a     a     a     a     a     a     a     a     -     a     a     a     a     -     -     -     -     -     a     -     -     -     -     a     a     a     a     a     a     a     -     -     -     -     a     a     a     a     -     -     a     -     -     -     -     -     -     -     -     -
#######################################

Protein: 1iye     Program Version: 2       Number of monomers:   3         Simmetry:circular
Amino acids for each monomer: 304  304  304 
Distance cutoffs:  20.0   5.0 Angstrom        Algorithm: simmetrized interface
Bonded atoms (PDB atom serial numbers)
A:   1424  1444  1452  1464  1838  1865  1871  1875  1893  1896  1909  2050  2066
      CD1   O     O     OH    O     NH1   CB    OE2   O     CD1   CD2   O     CD1
B:   3547  3539  3546  3998  4001  3548  2892  3583  2884  2891  2861  2915  2879
      CG    CB    CB    O     CG2   OD1   CD1   CB    NZ    CG2   CB    NH2   O  
     3.49  3.53  3.87  2.62  3.51  2.83  4.02  3.10  3.15  4.21  3.43  2.92  3.76
Bonded amino acids (PDB serial numbers)
A:    185   188   189   190   240   243   244   244   247   247   248   268   270
        L     N     G     Y     V     R     E     E     Y     Y     L     D     I
        0     1     0     1     0     1     1     1     1     1     0     1     0
        b     -     -     -     -     -     a     a     a     a     a     -     b
B:    152   151   152   213   213   152    66   157    65    66    62    68    65
        N     P     N     T     T     N     I     A     K     I     D     R     K
        1     0     1     1     1     1     0     0     1     0     1     1     1
        -     -     -     a     a     -     a     -     a     a     a     a     a
#######################################

Protein: 1j0a     Program Version: 2       Number of monomers:   3         Simmetry:noncircular
Amino acids for each monomer: 325  325  325 
Distance cutoffs:  20.0   5.0 Angstrom        Algorithm: simmetrized interface
Bonded atoms (PDB atom serial numbers)
A:   1040  1048  1078  1682  1703  1761  1768
      CB    CB    OE2   CG2   OG    NZ    CD 
B:   3631  3630  3626  3436  3416  3230  3655
      NH2   NH1   CG    NH1   CG    OD2   NH2
     3.31  3.87  3.66  3.79  3.37  3.43  3.26
Bonded amino acids (PDB serial numbers)
A:    134   135   138   222   225   232   233
        M     K     E     V     S     K     E
        0     1     1     0     1     1     1
        a     a     a     a     a     a     a
B:    146   146   146   123   121    97   149
        R     R     R     R     E     D     R
        1     1     1     1     1     1     1
        a     a     a     -     b     b     -
#######################################

Protein: 1j4r     Program Version: 2       Number of monomers:   3         Simmetry:circular
Amino acids for each monomer: 107  107  107 
Distance cutoffs:  20.0   5.0 Angstrom        Algorithm: simmetrized interface
Bonded atoms (PDB atom serial numbers)
A:     57   188   190   303   333   336   337   352   353   793   818
      OG    CD2   NE2   O     O     OD1   ND2   CG    CD    OE2   NZ 
B:    887  1054  1083  1101  1090  1096  1093  1075  1092  1413  1066
      CG2   CE    O     NZ    CD    O     N     O     NZ    NZ    O  
     4.24  3.51  2.89  3.73  3.45  3.77  2.82  3.27  3.87  4.58  2.96
Bonded amino acids (PDB serial numbers)
A:      8    25    25    40    43    43    43    45    45   102   105
        S     H     H     R     N     N     N     P     P     E     K
        1     1     1     1     1     1     1     0     0     1     1
        b     b     b     -     -     -     -     -     -     b     b
B:      7    29    33    35    34    35    35    32    34    73    31
        I     M     G     K     K     K     K     D     K     K     E
        0     0     0     1     1     1     1     1     1     1     1
        b     b     -     b     -     b     b     -     -     b     -
#######################################

Protein: 1j5s     Program Version: 2       Number of monomers:   3         Simmetry:circular
Amino acids for each monomer: 451  450  450 
Distance cutoffs:  20.0   5.0 Angstrom        Algorithm: simmetrized interface
Bonded atoms (PDB atom serial numbers)
A:   2620  2626  2636  2653  2662  2686  2723  2724  2725  2753  2852  2855  2863  2878  2886  2905  2907  2908  2914  2929  2931  2936  2937  2946  2948  2954  2967  3113  3136  3141  3147  3164  3169  3170  3177  3178  3182  3186  3194  3207  3208  3209  3212  3213  3222  3474  3481  3490  3494  3497  3499  3503  3505  3508  3515  3516  3523  3582
      CE1   O     CG    O     OE1   NH2   CG    OD1   ND2   OD2   O     CG2   CD2   CB    OG1   O     OG1   CG2   CG1   NE    NH1   O     CB    CE1   CZ    CG    O     CE    CB    N     CD1   O     O     CB    CG1   CG2   O     OD2   CD2   CB    CG    CD1   CE2   CZ    ND2   O     O     O     CE    CA    O     O     CG    NE2   CG2   CD1   CD    CD2
B:   6307  6298  6306  6160  6128  6144  6179  6172  6152  6168  6541  6542  6296  6527  6297  6276  6278  6283  6277  6728  4198  6170  6257  6156  6166  4219  4236  6800  6769  6771  6770  4474  4489  6753  6725  6724  4482  4234  4454  4445  4446  4443  4449  4447  4230  3703  3704  3758  3780  3701  3717  4504  4516  4517  4470  4471  4508  4469
      CE1   ND2   CD2   OH    CD1   O     OD2   N     O     NE    OG1   CG2   CG    OD1   OD1   CG2   N     OG    CD1   CD2   OE1   NH1   O     CD2   CG    O     NH1   CE    CE1   CZ    CE2   O     CD    OG    CB    O     ND2   NE    CA    O     CB    CA    NE    CG    O     CG    SD    N     CG2   O     N     CD2   OE1   OE2   CG2   N     OH    CG1
     3.61  3.33  2.94  2.56  2.68  2.98  3.15  2.74  2.86  2.66  3.15  3.12  3.71  3.77  3.26  3.77  3.32  3.46  3.69  3.67  2.88  2.75  3.46  3.72  3.68  3.46  2.41  3.30  3.70  4.08  3.54  2.84  3.36  3.41  3.85  3.56  3.23  2.71  3.63  3.45  3.90  3.95  3.57  3.72  3.14  3.22  2.25  3.03  3.78  3.08  2.91  3.78  3.04  2.69  2.86  3.54  3.50  3.19
Bonded amino acids (PDB serial numbers)
A:    317   318   319   321   322   325   329   329   329   332   345   345   346   348   349   352   352   352   353   355   355   356   356   357   357   358   360   377   380   381   381   383   384   384   385   385   386   386   387   389   389   389   389   389   390   423   424   425   425   426   426   427   427   427   428   428   429   436
        F     L     R     A     E     R     N     N     N     D     T     T     H     P     T     T     T     T     I     R     R     A     A     F     F     P     V     M     K     Y     Y     A     S     S     V     V     D     D     L     Y     Y     Y     Y     Y     N     V     E     K     K     G     G     Q     Q     Q     I     I     P     L
        0     0     1     0     1     1     1     1     1     1     1     1     1     0     1     1     1     1     0     1     1     0     0     0     0     0     0     0     1     1     1     0     1     1     0     0     1     1     0     1     1     1     1     1     1     0     1     1     1     0     0     1     1     1     0     0     0     0
        -     -     a     a     a     a     a     a     a     -     a     a     a     a     a     a     a     a     a     a     a     a     a     a     a     -     b     a     a     a     a     a     a     a     -     -     -     -     a     a     a     a     a     a     a     a     a     a     a     -     -     -     -     -     -     -     a     a
B:    317   316   317   297   294   296   299   299   297   298   345   345   316   343   316   313   314   314   313   368    60   298   310   297   298    63    64   377   373   373   373    94    96   371   368   368    95    64    92    91    91    91    91    91    64     1     1     8    10     1     3    98    99    99    93    94    98    93
        F     N     F     Y     L     D     D     D     Y     R     T     T     N     D     N     I     S     S     I     F     E     R     G     Y     R     R     R     M     F     F     F     G     P     S     F     F     N     R     F     R     R     R     R     R     R     M     M     L     T     M     L     Y     E     E     V     G     Y     V
        0     1     0     1     0     1     1     1     1     1     1     1     1     1     1     0     1     1     0     0     1     1     0     1     1     1     1     0     0     0     0     0     0     1     0     0     1     1     0     1     1     1     1     1     1     0     0     0     1     0     0     1     1     1     0     0     1     0
        -     -     -     -     b     -     a     a     -     a     a     a     -     a     -     b     b     b     b     -     a     a     -     -     a     a     a     a     a     a     a     -     a     a     -     -     a     a     a     a     a     a     a     a     a     -     -     -     -     -     -     a     a     a     a     -     a     a
#######################################

Protein: 1j70     Program Version: 2       Number of monomers:   3         Simmetry:noncircular
Amino acids for each monomer: 512  512  511 
Distance cutoffs:  20.0   5.0 Angstrom        Algorithm: simmetrized interface
Bonded atoms (PDB atom serial numbers)
A:    836   840   857  1309  1311  1312  1317  1324  1326  1335  1337  1880  1881  1916  1917  3105  3106  3109  3110  3264  3283  3292  3293  3317  3320  3340  3342  3348  3364  3365  3367  3370  3374  3377  3394  3396  3398  3418  3421  3423  3444  3507  3519  3522  3530  3531  3552  3577  3578  3588  3589  3601  3605  3607  3617
      O     OD2   OE2   O     CG    CD1   OH    OD1   N     CE2   OH    CD2   CE1   CZ    NH1   O     CB    OE1   OE2   OG    OE1   OE1   NE2   CA    CB    O     OG    OG1   O     CB    CD1   CA    CG    NE2   CA    O     CA    CD1   CE2   OH    NZ    NZ    CB    OE1   CD1   CD2   CD1   OD1   OD2   CE2   CZ    O     O     OG    OG 
B:   7377  7387  7358  7442  7414  7411  7386  7435  7471  7468  7464  7459  7434  7484  7458  7492  7491  7487  7488  4951  4950  5411  4934  5406  5407  5975  5418  5403  6011  5973  5976  5431  5430  5420  7203  7204  7199  7695  7668  7671  7672  7616  7624  7601  7613  7625  7646  7517  7538  7682  7681  7512  7699  7711  7701
      OE1   NE2   OG    OG1   CB    CA    OE1   CB    NE2   CG    CA    CB    O     CA    O     CA    N     N     CA    OE2   OE1   OH    OD2   CD1   CD2   CE1   OD1   O     NH1   ND1   NE2   OH    CZ    N     OE1   OE2   O     O     O     OD1   OD2   OE1   CD1   NZ    CB    CD2   CD1   OH    NZ    CE2   CE1   CD1   O     OG    OG 
     2.89  3.34  2.78  3.69  3.32  3.52  2.76  3.99  2.72  3.70  3.52  3.36  3.24  3.54  2.66  3.75  4.13  3.80  3.47  3.04  2.92  2.44  3.38  3.52  3.39  3.31  4.17  4.21  3.02  3.42  3.45  3.53  3.83  2.74  3.37  3.17  3.56  3.85  3.52  2.38  2.62  3.39  4.48  3.41  4.30  3.31  3.40  2.48  2.74  3.75  3.49  3.53  3.33  2.51  2.43
Bonded amino acids (PDB serial numbers)
A:    107   107   109   167   167   167   167   168   169   169   169   236   236   240   240   386   386   386   386   407   409   410   410   414   414   417   417   418   420   420   420   421   421   421   424   424   425   427   427   427   429   436   438   438   439   439   442   445   445   446   446   448   449   449   451
        D     D     E     Y     Y     Y     Y     D     Y     Y     Y     H     H     R     R     E     E     E     E     S     E     Q     Q     A     A     S     S     T     L     L     L     Q     Q     Q     G     G     G     Y     Y     Y     K     K     E     E     L     L     L     D     D     F     F     G     S     S     S
        1     1     1     1     1     1     1     1     1     1     1     1     1     1     1     1     1     1     1     1     1     1     1     0     0     1     1     1     0     0     0     1     1     1     0     0     0     1     1     1     1     1     1     1     0     0     0     1     1     0     0     0     1     1     1
        -     -     -     -     -     -     -     -     -     -     -     a     a     a     a     a     a     a     a     a     a     a     a     a     a     a     a     a     a     a     a     a     a     a     -     -     -     -     -     -     b     a     a     a     a     a     a     a     a     a     a     a     a     a     -
B:    409   410   407   418   414   414   410   417   421   421   421   420   417   423   420   425   425   424   424   109   109   167   107   167   167   236   168   167   240   236   236   169   169   169   386   386   386   448   445   445   445   438   439   436   438   439   442   427   429   446   446   427   449   451   449
        E     Q     S     T     A     A     Q     S     Q     Q     Q     L     S     G     L     G     G     G     G     E     E     Y     D     Y     Y     H     D     Y     R     H     H     Y     Y     Y     E     E     E     G     D     D     D     E     L     K     E     L     L     Y     K     F     F     Y     S     S     S
        1     1     1     1     0     0     1     1     1     1     1     0     1     0     0     0     0     0     0     1     1     1     1     1     1     1     1     1     1     1     1     1     1     1     1     1     1     0     1     1     1     1     0     1     1     0     0     1     1     0     0     1     1     1     1
        a     a     a     a     a     a     a     a     a     a     a     a     a     a     a     -     -     -     -     -     -     -     -     -     -     a     -     -     a     a     a     -     -     -     a     a     a     a     a     a     a     a     a     a     a     a     a     -     b     a     a     -     a     -     a
#######################################

Protein: 1jcd     Program Version: 2       Number of monomers:   3         Simmetry:circular
Amino acids for each monomer: 50  52  50 
Distance cutoffs:  20.0   5.0 Angstrom        Algorithm: simmetrized interface
Bonded atoms (PDB atom serial numbers)
A:      7     8    19    22    48    49    65   115   116   118   143   144   162   166   184   188   189   210   213   214   238   259   264   284   316   317
      OD1   ND2   CG    NZ    O     CB    O     CD    CE    N     O     CB    O     OD2   CB    O     CB    O     OD1   OD2   CB    O     N     NH2   NH1   NH2
B:    370   369   386   394   434   410   463   489   462   482   531   505   555   559   558   579   550   604   607   588   599   657   628   655   656   686
      ND2   OD1   O     OD1   CB    N     ND2   OD1   OD1   CB    CB    N     CG    NH1   CZ    CB    N     CG    NZ    NE2   N     ND2   CB    CG    OD1   OD1
     3.29  2.82  4.05  2.80  3.74  3.64  2.96  2.90  2.79  3.72  3.50  3.61  3.38  2.78  3.91  3.49  3.74  3.49  3.25  4.14  3.45  2.98  3.59  3.22  3.01  2.76
Bonded amino acids (PDB serial numbers)
A:      3     3     5     5     9     9    12    19    19    20    23    23    26    26    29    30    30    33    33    33    37    40    41    43    47    47
        N     N     K     K     A     A     D     K     K     A     A     A     D     D     A     A     A     D     D     D     A     D     A     R     R     R
        1     1     1     1     0     0     1     1     1     0     0     0     1     1     0     0     0     1     1     1     0     1     0     1     1     1
        a     a     a     a     a     a     a     a     a     a     a     a     a     a     a     a     a     a     a     a     a     a     a     a     a     a
B:      3     3     6     7    13    10    17    21    17    20    27    24    31    31    31    34    31    38    38    35    38    45    41    45    45    49
        N     N     A     D     A     S     N     D     N     A     A     S     R     R     R     A     R     K     K     Q     K     N     A     N     N     D
        1     1     0     1     0     1     1     1     1     0     0     1     1     1     1     0     1     1     1     1     1     1     0     1     1     1
        a     a     a     a     a     a     a     a     a     a     a     a     a     a     a     a     a     a     a     a     a     a     a     a     a     a
#######################################

Protein: 1jgc     Program Version: 2       Number of monomers:   3         Simmetry:circular
Amino acids for each monomer: 160  160  160 
Distance cutoffs:  20.0   5.0 Angstrom        Algorithm: simmetrized interface
Bonded atoms (PDB atom serial numbers)
A:      1   502   526   528   530   907   921   922   923   930   945   953
      N     NH1   CD1   CE1   CZ    O     CG1   CG2   CD1   CG2   NZ    ND2
B:   2370  2313  2342  2337  2309  2106  2281  2257  2131  2314  2259  2258
      OE1   OE1   OD1   CA    O     NE    CD1   CD    NE    OE2   OE2   OE1
     2.69  2.74  3.42  3.35  3.58  4.81  4.04  3.54  3.45  3.50  3.06  3.16
Bonded amino acids (PDB serial numbers)
A:      1    61    64    64    64   112   114   114   114   115   117   118
        M     R     F     F     F     G     I     I     I     V     K     N
        0     1     0     0     0     0     0     0     0     0     1     1
        -     a     a     a     a     a     a     a     a     a     a     a
B:    135   128   132   132   128   102   124   121   105   128   121   121
        E     E     D     D     E     R     I     E     R     E     E     E
        1     1     1     1     1     1     0     1     1     1     1     1
        a     a     a     a     a     a     a     a     a     a     a     a
#######################################

Protein: 1ji7     Program Version: 2       Number of monomers:   3         Simmetry:noncircular
Amino acids for each monomer: 77  77  85 
Distance cutoffs:  20.0   5.0 Angstrom        Algorithm: simmetrized interface
Bonded atoms (PDB atom serial numbers)
A:     99   136   141   354   355   364   384   388   409   412   453   454   485   488   496   499
      CD1   CB    NH1   OE1   OE2   N     NZ    O     O     CD1   OD1   OD2   CE1   OH    NE    NH2
B:    645   922   921   939   942   910   901  1213  1241  1215  1127  1088  1125  1096  1196  1197
      N     CB    O     NE    NH2   O     O     OE1   CG    OE2   NH2   NZ    CZ    OE1   OD1   OD2
     4.55  3.99  3.11  3.01  2.77  2.97  2.77  2.43  3.27  2.87  2.79  2.78  3.52  4.76  2.80  2.77
Bonded amino acids (PDB serial numbers)
A:     27    31    31    56    56    58    60    61    64    64    69    69    72    72    73    73
        I     R     R     E     E     N     K     A     L     L     D     D     Y     Y     R     R
        0     1     1     1     1     1     1     0     0     0     1     1     1     1     1     1
        a     a     a     -     -     a     a     a     -     -     a     a     a     a     a     a
B:     15    46    46    48    48    45    44    80    83    80    71    67    71    68    79    79
        S     S     S     R     R     F     E     -     E     -     R     K     R     E     D     D
        1     1     1     1     1     0     1     -     1     -     1     1     1     1     1     1
        -     a     a     -     -     a     a     a     a     a     a     a     a     a     a     a
#######################################

Protein: 1jjh     Program Version: 2       Number of monomers:   3         Simmetry:noncircular
Amino acids for each monomer: 77  78  73 
Distance cutoffs:  20.0   5.0 Angstrom        Algorithm: simmetrized interface
Bonded atoms (PDB atom serial numbers)
A:    171   256   263   272   273   278   292   293   299   301   304   318   319   324   364   559   562   574   577   579   586   589   598   600   606   611   616   618   619
      NZ    CB    O     CG2   N     OG1   CG    CD1   CZ3   N     O     CG2   N     CG1   CD2   N     O     N     O     OG1   N     O     CD1   N     OD1   O     CE1   CZ    OXT
B:    944   938   939   919   924   921   913   912   892   898   893   876   883   789   988  1244  1225  1214  1211  1232  1202  1199  1198  1187  1204  1173  1056  1185  1184
      CG1   CG2   N     CZ3   O     N     CD1   CG    CG2   OG1   N     CB    O     CD    CD1   OXT   N     O     N     OD2   O     N     CZ    O     OG1   O     CZ    CA    N  
     3.95  3.95  2.90  3.48  2.95  3.02  3.62  3.68  3.43  2.60  2.74  4.04  2.78  4.83  4.20  2.46  2.79  3.23  3.01  2.74  3.05  3.24  3.43  3.01  2.45  3.93  3.24  3.53  3.09
Bonded amino acids (PDB serial numbers)
A:    346   355   356   357   358   358   360   360   360   361   361   362   363   363   377   403   403   405   405   405   407   407   408   409   409   410   410   410   410
        K     N     C     T     T     T     W     W     W     F     F     T     V     V     L     G     G     T     T     T     S     S     L     D     D     F     F     F     F
        1     1     1     1     1     1     0     0     0     0     0     1     0     0     0     0     0     1     1     1     1     1     0     1     1     0     0     0     0
        a     b     b     -     -     -     -     -     -     -     -     -     -     -     b     b     b     b     b     b     b     b     b     -     -     -     -     -     -
B:    363   362   363   360   361   361   360   360   357   358   358   355   356   346   377   410   409   407   407   409   405   405   404   403   405   401   386   403   403
        V     T     V     W     F     F     W     W     T     T     T     N     C     K     L     F     D     S     S     D     T     T     F     G     T     I     R     G     G
        0     1     0     0     0     0     0     0     1     1     1     1     1     1     0     0     1     1     1     1     1     1     0     0     1     0     1     0     0
        -     -     -     -     -     -     -     -     -     -     -     b     b     a     b     -     -     b     b     -     b     b     b     b     b     b     a     b     b
#######################################

Protein: 1jlj     Program Version: 2       Number of monomers:   3         Simmetry:circular
Amino acids for each monomer: 169  169  169 
Distance cutoffs:  20.0   5.0 Angstrom        Algorithm: simmetrized interface
Bonded atoms (PDB atom serial numbers)
A:    618   619   625   636   637   652   683   686   707   796   815   831   878   888   896   897   898   900   907   908   912   925
      O     CB    CZ    CG    CD    O     CG    OE2   NZ    CD1   CB    SD    CB    CD2   O     CB    CG    CE    CD1   CD2   O     NH2
B:   2058  2526  2073  2556  2523  2059  2043  2050  2068  2105  2106  2140  2466  2470  2090  2084  2473  2111  2496  2093  2081  2063
      NH1   CD1   CB    CA    O     NH2   O     CA    OE2   CD1   CD2   SD    CB    CA    CG    O     CB    CB    CD2   CE    N     O  
     2.95  3.88  3.70  3.79  3.32  2.87  4.11  3.52  3.55  3.21  3.25  3.10  3.80  4.09  3.60  3.49  3.63  3.80  3.68  3.17  4.21  2.84
Bonded amino acids (PDB serial numbers)
A:     90    90    90    92    92    94    98    98   101   113   116   117   124   125   127   127   127   127   128   128   129   130
        F     F     F     P     P     D     E     E     K     L     L     -     P     L     M     M     M     M     L     L     S     R
        0     0     0     0     0     1     1     1     1     0     0     -     0     0     0     0     0     0     0     0     1     1
        -     -     -     -     -     -     a     a     a     a     a     a     a     a     a     a     a     a     a     a     a     -
B:    106   168   108   172   168   106   105   106   107   113   113   117   160   161   111   110   161   114   164   111   110   107
        R     L     A     A     L     R     E     R     E     L     L     -     P     A     M     G     A     A     H     -     G     E
        1     0     0     0     0     1     1     1     1     0     0     -     0     0     0     0     0     0     1     -     0     1
        b     a     a     -     a     b     -     b     b     a     a     a     -     a     a     a     a     a     a     a     a     b
#######################################

Protein: 1jn1     Program Version: 2       Number of monomers:   3         Simmetry:circular
Amino acids for each monomer: 157  157  157 
Distance cutoffs:  20.0   5.0 Angstrom        Algorithm: simmetrized interface
Bonded atoms (PDB atom serial numbers)
A:     35   715   716   717   718   732   747   748   764   799   817   818   851   962   966   988   990   991  1005  1006  1007  1018  1025  1028  1030  1033  1038  1041  1051  1059  1061  1095  1146  1156  1157  1170  1171  1187
      CD1   CB    CG    OD1   ND2   OD1   OG1   CG2   CD1   NZ    NH1   NH2   OD2   O     OE1   CB    OD1   ND2   CD    CE    NZ    OG1   OG1   CA    O     CG2   CB    OE1   NZ    CD2   CA    NH1   OE2   CB    CG1   CD1   CD2   CD1
B:   1234  1224  1223  1230  1227  1239  1245  1257  1260  1433  1434  1615  1637  1226  1872  1581  1579  1605  1608  1552  1242  1256  1424  1276  1277  1278  1275  1285  1325  2308  2269  2295  2344  1243  1232  1231  1211  1208
      CD1   CZ    NE    O     N     N     ND1   CB    CD2   OG1   CG2   OD1   NZ    NH2   NZ    O     CA    N     O     O     O     O     ND1   CB    CG1   CG2   O     ND1   OD2   O     CD1   NH2   OE1   CB    CG1   CB    O     N  
     2.99  3.59  3.78  3.45  3.03  2.76  3.08  4.11  3.62  2.52  2.75  3.19  4.77  3.16  2.82  3.23  3.17  2.82  3.43  3.31  2.82  3.70  4.18  3.73  3.48  3.89  4.20  3.21  2.50  3.71  3.47  4.16  3.20  3.98  3.21  3.56  3.25  4.99
Bonded amino acids (PDB serial numbers)
A:      4    94    94    94    94    96    98    98   100   105   107   107   111   126   126   129   129   129   131   131   131   133   134   135   135   135   136   136   137   138   139   143   150   152   152   154   154   156
        I     N     N     N     N     D     T     T     I     K     R     R     D     E     E     N     N     N     K     K     K     T     T     T     T     T     E     E     K     L     G     R     E     V     V     L     L     I
        0     1     1     1     1     1     1     1     0     1     1     1     1     1     1     1     1     1     1     1     1     1     1     1     1     1     1     1     1     0     0     1     1     0     0     0     0     0
        b     b     b     b     b     b     b     b     b     -     -     -     a     a     a     b     b     b     b     b     b     b     -     -     -     -     -     -     -     a     a     a     b     b     b     b     b     b
B:      4     3     3     4     4     6     6     8     8    30    30    57    60     3    88    51    51    56    56    47     6     8    29    10    10    10    10    11    16   145   140   143   150     6     4     4     2     2
        I     R     R     I     I     H     H     F     F     T     T     D     K     R     K     G     G     G     G     D     H     F     H     V     V     V     V     H     D     E     F     R     E     H     I     I     I     I
        0     1     1     0     0     1     1     0     0     1     1     1     1     1     1     0     0     0     0     1     1     0     1     0     0     0     0     1     1     1     0     1     1     1     0     0     0     0
        b     b     b     b     b     b     b     b     b     -     -     a     a     b     -     a     a     -     -     a     b     b     -     b     b     b     b     b     -     -     a     a     b     b     b     b     b     b
#######################################

Protein: 1jqh     Program Version: 2       Number of monomers:   3         Simmetry:circular
Amino acids for each monomer: 291  287  291 
Distance cutoffs:  20.0   5.0 Angstrom        Algorithm: simmetrized interface
Bonded atoms (PDB atom serial numbers)
A:      4     5     9    19    20    24    25    38    39    44    45    48    50    60    63    81    94   118   456   484   681   689   691
      O     CB    O     CG1   CG2   O     CB    CG1   CG2   CB    CG    CA    O     CG    OE2   O     N     OE2   NH2   CD1   O     CG    OE1
B:   3605  3665  3667  3433  3670  3679  3678  3733  3685  3700  3682  3765  4073  4109  4110  4049  4046  4031  2777  3668  3677  4037  4038
      CG2   CE    N     NH2   O     N     CD2   CE    CD1   CG2   O     O     CD2   SD    CE    OE2   CG    CB    NH2   CA    CD1   CB    CG 
     2.94  3.70  2.98  4.01  2.60  2.67  3.18  3.77  3.52  3.34  2.85  4.00  3.76  3.73  3.26  3.30  3.33  4.24  3.98  3.21  3.75  3.46  3.22
Bonded amino acids (PDB serial numbers)
A:    984   984   985   986   986   987   987   988   988   989   989   990   990   991   991   993   995   997  1042  1045  1070  1071  1071
        A     A     D     V     V     Y     Y     V     V     P     P     D     D     E     E     E     A     E     R     I     S     Q     Q
        0     0     1     0     0     1     1     0     0     0     0     1     1     1     1     1     0     1     1     0     1     1     1
        -     -     -     b     b     b     b     -     -     -     -     -     -     -     -     -     -     -     a     a     -     -     -
B:   1157  1171  1172  1134  1172  1174  1173  1179  1174  1176  1174  1184  1222  1226  1226  1219  1219  1217  1042  1172  1173  1218  1218
        T     K     G     R     G     L     L     M     L     V     L     L     L     M     M     E     E     S     R     G     L     N     N
        1     1     0     1     0     0     0     0     0     0     0     0     0     0     0     1     1     1     1     0     0     1     1
        -     -     b     -     b     -     b     a     -     a     -     a     a     a     a     a     a     a     a     b     b     a     a
#######################################

Protein: 1js0     Program Version: 2       Number of monomers:   3         Simmetry:circular
Amino acids for each monomer: 124  124  124 
Distance cutoffs:  20.0   5.0 Angstrom        Algorithm: simmetrized interface
Bonded atoms (PDB atom serial numbers)
A:     30    54    58    98   346   348   366   428   433   445   446   477   497   504   530   532   533   559   567   798   799   802   817   820   832   835   836   840   843   845   846   856   859
      CB    CB    CE1   CE1   CB    CG2   CG2   NE2   CB    CB    SG    OD1   N     CE    O     OG1   CG2   OH    OE1   NZ    N     O     N     O     N     O     CB    O     N     C     O     N     O  
B:   1854  1845  1846  1870  1874  1876  1875  1840   961  1830  1842  1475  1884  1880  1478  1484  1469  1834  1901  1893  1903  1896  1888  1877  1859  1849  1860  1831  1838  1829  1835  1819  1822
      CG1   O     CB    CB    CE1   CZ    CE2   CG1   NZ    CD2   N     CG    OD2   O     NE2   OG1   O     OH    CG1   O     OXT   N     O     N     O     N     CB    CE1   O     CD1   N     O     CD 
     3.70  3.64  3.69  3.56  3.67  3.59  3.73  4.56  4.52  3.77  3.50  2.89  3.09  3.56  2.85  3.07  3.95  2.85  3.40  2.81  2.89  2.83  2.62  2.78  2.92  2.80  3.93  3.75  2.95  3.74  2.93  3.14  3.66
Bonded amino acids (PDB serial numbers)
A:      4     8     8    12    45    45    47    55    56    58    58    62    66    66    70    70    70    73    74   104   105   105   107   107   109   109   109   110   111   111   111   113   113
        A     F     F     H     T     T     V     Q     A     C     C     N     K     K     T     T     T     Y     Q     K     H     H     I     I     A     A     A     C     E     E     E     N     N
        0     0     0     1     1     1     0     1     0     1     1     1     1     1     1     1     1     1     1     1     1     1     0     0     0     0     0     1     1     1     1     1     1
        a     a     a     a     b     b     b     a     a     a     a     b     -     -     -     -     -     b     b     b     -     -     b     b     b     b     b     b     b     b     b     -     -
B:    118   117   117   120   120   120   120   116     1   115   117    69   121   121    69    70    68   115   124   123   124   124   122   121   119   118   119   115   116   115   116   114   114
        V     P     P     F     F     F     F     V     K     Y     P     Q     D     D     Q     T     G     Y     V     S     V     V     A     D     H     V     H     Y     V     Y     V     P     P
        0     0     0     0     0     0     0     0     1     1     0     1     1     1     1     1     0     1     0     1     0     0     0     1     1     0     1     1     0     1     0     0     0
        b     b     b     b     b     b     b     b     -     b     b     -     b     b     -     -     -     b     -     b     -     -     b     b     b     b     b     b     b     b     b     -     -
#######################################

Protein: 1js1     Program Version: 2       Number of monomers:   3         Simmetry:circular
Amino acids for each monomer: 324  318  318 
Distance cutoffs:  20.0   5.0 Angstrom        Algorithm: simmetrized interface
Bonded atoms (PDB atom serial numbers)
X:    286   290   292   293   511   512   513   527   529   544   560   652   653   654   661   671   673   679   680   682   692   713   724   725   735   747   756   760   786   787   803   805   809   812   817  2610  2615  2618  2619
      NH2   O     CG    OD1   CB    CG    OD1   CG1   CD1   CD2   CD1   NH1   NH2   N     O     CG2   N     SD    CE    CA    O     O     OE1   OE2   NE2   O     CB    OE2   CG1   CG2   O     SG    O     CD1   OH    NE2   CB    CD2   CE1
Y:   2907  2847  2844  2875  3098  3099  3096  3071  3049  3038  3012  4959  4936  4928  4890  4897  4875  4872  4876  4048  4870  4857  3021  3024  4881  5011  4846  4879  5032  4845  5064  5010  3079  3048  5031  2803  3920  3918  3916
      NH2   CZ    CD2   CG2   CD1   CD2   CB    OE1   CD1   CD    CD1   OE1   OD2   OD2   ND2   SD    O     N     CB    CG    NH1   O     NE    NH2   NH1   CD1   CD2   NE    CB    CD1   OE1   CG2   CD    CG    O     O     OH    CE2   CD2
     4.04  3.26  3.53  3.62  3.68  3.95  3.78  3.98  3.79  3.56  4.09  2.99  2.55  2.94  2.74  3.67  3.00  3.37  3.26  3.30  2.81  3.58  3.52  3.09  3.94  4.74  4.48  2.67  3.72  3.59  3.89  3.80  3.39  3.49  2.66  3.14  3.56  3.24  3.46
Bonded amino acids (PDB serial numbers)
X:     35    36    36    36    64    64    64    66    66    68    70    81    81    82    83    84    85    85    85    86    87    90    91    91    92    94    95    95    99    99   102   102   103   103   103   323   324   324   324
        R     N     N     N     N     N     N     I     I     L     I     R     R     G     V     I     M     M     M     D     G     P     E     E     H     L     E     E     V     V     C     C     Y     Y     Y     H     H     H     H
        1     1     1     1     1     1     1     0     0     0     0     1     1     0     0     0     0     0     0     1     0     0     1     1     1     0     1     1     0     0     1     1     1     1     1     1     1     1     1
        -     -     -     -     b     b     b     b     b     b     -     -     -     -     -     -     -     -     -     -     -     -     b     b     b     a     a     a     a     a     a     a     a     a     a     -     -     -     -
Y:     35    28    28    31    59    59    59    55    52    51    48   289   286   285   280   281   279   279   279   177   278   277    49    49   279   296   275   279   299   275   303   296    56    52   299    24   161   161   161
        R     F     F     V     L     L     L     Q     L     R     L     E     D     D     N     M     R     R     R     P     R     V     R     R     R     I     L     R     A     L     E     I     K     L     A     K     Y     Y     Y
        1     0     0     0     0     0     0     1     0     1     0     1     1     1     1     0     1     1     1     0     1     0     1     1     1     0     0     1     0     0     1     0     1     0     0     1     1     1     1
        -     -     -     -     a     a     a     a     a     a     a     a     a     a     -     -     -     -     -     -     -     -     a     a     -     a     -     -     a     -     a     a     a     a     a     a     a     a     a
#######################################

Protein: 1js9     Program Version: 2       Number of monomers:   3         Simmetry:circular
Amino acids for each monomer: 149  165  189 
Distance cutoffs:  20.0   5.0 Angstrom        Algorithm: simmetrized interface
Bonded atoms (PDB atom serial numbers)
A:    520   521   626   660   678   679   690   700   701   731   735   751   753   762   773   793   817
      OE1   OE2   O     CG    CG1   CG2   O     O     CB    OD2   O     O     CG    O     OG1   OD1   OD1
B:   1531  1536  2377  2378  2371  2367  2375  2347  2369  2321  1547  1545  2285  1543  1572  1574  1539
      N     CG    NH1   NH2   O     OH    NE    CG    CA    CE1   CE    CG    CG2   O     CD    OE2   OE2
     3.63  2.85  3.07  2.98  3.91  3.09  3.07  3.51  4.60  3.06  3.51  3.15  4.27  3.08  2.88  3.06  2.94
Bonded amino acids (PDB serial numbers)
A:    110   110   125   130   132   132   134   136   136   139   140   142   142   143   145   148   151
        E     E     V     K     V     V     A     M     M     D     A     R     R     G     T     D     N
        1     1     0     1     0     0     0     0     0     1     0     1     1     0     1     1     1
        -     -     -     -     -     -     b     b     b     -     -     -     -     -     -     -     -
B:     80    80   189   189   189   188   189   186   189   183    81    81   179    81    84    84    80
        E     E     R     R     R     Y     R     P     R     F     K     K     T     K     E     E     E
        1     1     1     1     1     1     1     0     1     0     1     1     1     1     1     1     1
        a     a     -     -     -     -     -     -     -     -     a     a     -     a     a     a     a
#######################################

Protein: 1k05     Program Version: 2       Number of monomers:   3         Simmetry:noncircular
Amino acids for each monomer: 135  142  142 
Distance cutoffs:  20.0   5.0 Angstrom        Algorithm: simmetrized interface
Bonded atoms (PDB atom serial numbers)
A:      4    16    20    49   443   450   453   985   997  1005  1010  1014  1022  1024  1026  1030  1032  1041
      O     CD2   O     ND2   O     O     CD1   CD    CD2   CE    O     CE    CD2   CA    O     O     CG    OG1
B:   2144  2136  2139  1600  1550  1579  1570  2140  2148  1175  2115  1171  1577  1146  1142  1147  2147  1129
      O     O     SD    CB    OE2   CD1   CB    CE    CD2   ND2   NH2   O     CB    O     CD2   CB    CD1   C  
     2.79  3.22  3.54  3.60  4.61  3.74  3.34  4.00  3.47  2.86  4.41  3.23  3.71  3.82  2.93  3.67  3.85  3.95
Bonded amino acids (PDB serial numbers)
A:    916   917   918   921   973   974   974  1042  1043  1044  1045  1045  1046  1047  1047  1048  1048  1049
        N     L     D     N     P     L     L     R     L     K     M     M     L     G     G     Q     Q     T
        1     0     1     1     0     0     0     1     0     1     0     0     0     0     0     1     1     1
        -     -     -     -     a     a     a     a     a     a     a     a     a     a     a     -     -     -
B:   1046  1045  1045   977   970   974   973  1045  1046   921  1042   921   974   918   917   918  1046   916
        L     M     M     A     E     L     P     M     L     N     R     N     L     D     L     D     L     N
        0     0     0     0     1     0     0     0     0     1     1     1     0     1     0     1     0     1
        a     a     a     a     a     a     a     a     a     a     a     a     a     a     -     a     a     -
#######################################

Protein: 1k4m     Program Version: 2       Number of monomers:   3         Simmetry:circular
Amino acids for each monomer: 213  213  213 
Distance cutoffs:  20.0   5.0 Angstrom        Algorithm: simmetrized interface
Bonded atoms (PDB atom serial numbers)
A:    129  1089  1413  1418  1419  1422  1423  1427  1428  1431  1447  1451  1523  1578  1587  1590
      CD1   N     CA    CD    N     O     CB    NE1   CE2   CZ3   O     ND2   NH1   O     O     OD1
B:   1985  3027  1954  1946  1962  3053  3054  3025  3024  3018  1752  3048  1751  1996  1984  1991
      CG2   OE1   O     O     O     CE1   NE2   CG    CB    CG    N     O     NZ    NH2   OG1   CG 
     3.58  2.70  3.91  3.32  3.26  3.12  3.50  3.66  3.78  3.42  4.01  2.82  4.95  3.37  2.72  2.66
Bonded amino acids (PDB serial numbers)
A:     17   136   175   175   176   176   176   176   176   176   178   178   187   195   196   196
        Y     G     P     P     W     W     W     W     W     W     N     N     R     E     D     D
        1     0     0     0     0     0     0     0     0     0     1     1     1     1     1     1
        a     -     -     -     -     -     -     -     -     -     -     -     a     -     -     -
B:     33   159    29    28    30   162   162   159   159   158     3   162     2    34    33    34
        T     E     L     N     I     H     H     E     E     P     S     H     K     R     T     R
        1     1     0     1     0     1     1     1     1     0     1     1     1     1     1     1
        -     a     a     a     a     a     a     a     a     -     -     a     -     -     -     -
#######################################

Protein: 1k5u     Program Version: 2       Number of monomers:   3         Simmetry:noncircular
Amino acids for each monomer: 129  128  129 
Distance cutoffs:  20.0   5.0 Angstrom        Algorithm: simmetrized interface
Bonded atoms (PDB atom serial numbers)
A:    140   144   155   814   818   850   853
      O     OD2   CG2   O     ND2   CD    NH1
B:   1521  1528  1519  1303  1700  1545  1710
      CG2   CD    CB    OE2   CE    OE2   NZ 
     4.33  3.49  3.68  4.13  4.24  3.22  4.56
Bonded amino acids (PDB serial numbers)
A:     28    28    30   114   114   119   119
        D     D     T     N     N     R     R
        1     1     1     1     1     1     1
        -     -     -     -     -     a     a
B:     78    79    78    49   100    81   101
        T     P     T     E     K     E     K
        1     0     1     1     1     1     1
        -     -     -     -     -     a     a
#######################################

Protein: 1kez     Program Version: 2       Number of monomers:   3         Simmetry:noncircular
Amino acids for each monomer: 267  267  267 
Distance cutoffs:  20.0   5.0 Angstrom        Algorithm: simmetrized interface
Bonded atoms (PDB atom serial numbers)
A:     13    17    46    48    77    85   110   115   116   146   148   173   175   177   201   202   212   215   220   221   223   225   227   229  1376  1377  1410
      N     CB    CA    O     CG    CB    O     CZ    NH1   CB    CD1   O     CG    CD2   CD1   CD2   O     OD1   O     CB    CD1   CE1   CZ    CA    OD1   OD2   CG2
B:   3388  3385  2232  2233  2243  2235  2237  2228  2224  2239  2238  2188  2185  2206  2036  2162  2129  2128  2089  2058  2060  2097  2159  2055  2025  2016  2029
      OD1   O     O     CB    O     CD1   CE1   OD2   O     CZ    CE2   CD1   O     O     CD1   CE1   NH2   NH1   CG    CA    O     CB    CG    OD1   N     O     CB 
     2.77  3.16  4.01  3.61  3.71  3.43  3.27  4.83  4.05  3.72  3.52  2.94  3.33  3.46  4.05  3.40  4.17  4.01  3.55  3.44  3.43  3.46  3.66  3.27  3.35  3.91  3.79
Bonded amino acids (PDB serial numbers)
A:     17    17    21    21    24    25    30    30    30    34    34    37    37    37    41    41    43    43    44    44    44    44    44    45   200   200   204
        A     A     G     G     Q     A     R     R     R     Y     Y     L     L     L     L     L     D     D     F     F     F     F     F     R     D     D     T
        0     0     0     0     1     0     1     1     1     1     1     0     0     0     0     0     1     1     0     0     0     0     0     1     1     1     1
        a     a     a     a     a     a     -     -     -     a     a     a     a     a     a     a     a     a     a     a     a     a     a     a     a     a     a
B:    200   200    44    44    45    44    44    43    43    44    44    37    37    40    18    34    30    30    24    21    21    25    34    20    17    15    17
        D     D     F     F     R     F     F     D     D     F     F     L     L     G     L     Y     R     R     Q     G     G     A     Y     D     A     S     A
        1     1     0     0     1     0     0     1     1     0     0     0     0     0     0     1     1     1     1     0     0     0     1     1     0     1     0
        a     a     a     a     a     a     a     a     a     a     a     a     a     a     a     a     -     -     a     a     a     a     a     a     a     -     a
#######################################

Protein: 1kht     Program Version: 2       Number of monomers:   3         Simmetry:circular
Amino acids for each monomer: 190  191  191 
Distance cutoffs:  20.0   5.0 Angstrom        Algorithm: simmetrized interface
Bonded atoms (PDB atom serial numbers)
A:    703   727   734   739   744   747   762   769   770   790   795   809  1140  1141  1142  1167  1170  1171  1176  1180  1204  1205  1229  1238  1259
      CG2   O     O     NZ    N     O     CD1   CG    CD    N     OG    CH2   CD    OE1   NE2   CG    CE1   CE2   O     CE    CB    SG    OG    CE1   CD1
B:   2700  2776  2356  2944  2764  2761  2760  2722  2752  2726  2733  2741  2784  2783  2781  2675  2672  2648  2698  2699  2697  2682  2706  2728  2737
      CE    NZ    CD1   OXT   O     N     CG2   O     O     O     O     O     CD1   CG2   CB    NH1   CD    CE2   CG    SD    CB    SG    OG    CG1   CD2
     3.79  3.14  3.39  3.08  2.63  2.83  3.70  3.12  3.30  2.84  2.79  3.14  3.89  3.80  3.86  3.59  3.49  3.59  3.72  3.68  3.86  3.77  2.85  3.41  3.71
Bonded amino acids (PDB serial numbers)
A:     94    98    99    99   101   101   102   103   103   107   107   108   150   150   150   153   153   153   154   154   157   157   161   162   165
        T     P     K     K     Y     Y     L     P     P     S     S     W     Q     Q     Q     F     F     F     M     M     C     C     S     Y     L
        1     0     1     1     1     1     0     0     0     1     1     0     1     1     1     0     0     0     0     0     1     1     1     1     0
        b     -     -     -     b     b     b     b     b     a     a     a     a     a     a     a     a     a     a     a     a     a     a     a     a
B:    160   171   117   192   170   170   169   163   168   164   165   166   172   172   172   156   156   153   160   160   160   157   161   164   165
        M     K     L     R     V     V     T     G     A     V     L     T     I     I     I     R     R     F     M     M     M     C     S     V     L
        0     1     0     1     0     0     1     0     0     0     0     1     0     0     0     1     1     0     0     0     0     1     1     0     0
        a     b     b     a     b     b     b     a     -     a     a     a     b     b     b     a     a     a     a     a     a     a     a     a     a
#######################################

Protein: 1ki9     Program Version: 2       Number of monomers:   3         Simmetry:circular
Amino acids for each monomer: 191  192  192 
Distance cutoffs:  20.0   5.0 Angstrom        Algorithm: simmetrized interface
Bonded atoms (PDB atom serial numbers)
A:    496   750   757   759   761   762   767   770   785   791   792   793   813   818   833  1166  1167  1194  1198  1202  1226  1250  1260  1281
      OD2   O     O     CG    CE    NZ    N     O     CD1   CB    CG    CD    N     CG1   CH2   OE1   OE2   CD1   O     CE    CB    OG1   CE1   CD1
B:   1496  2823  2807  2407  2974  2968  2812  2809  2808  2772  2770  2800  2774  2781  2789  2724  2829  2723  2745  2814  2744  2753  2776  2785
      N     CE    OG1   CD1   O     O     O     N     CG2   CA    O     O     O     O     O     NH2   CB    NH1   CG    CG1   CB    OG1   CG1   CD2
     3.63  2.98  2.89  3.75  3.36  3.31  2.87  2.70  3.39  3.98  3.47  3.35  3.13  3.68  3.32  3.47  3.73  3.73  3.58  3.55  3.98  3.20  3.55  3.68
Bonded amino acids (PDB serial numbers)
A:     65    98    99    99    99    99   101   101   102   103   103   103   107   107   108   150   150   153   154   154   157   161   162   165
        D     P     K     K     K     K     Y     Y     L     P     P     P     V     V     W     E     E     I     M     M     A     T     Y     L
        1     0     1     1     1     1     1     1     0     0     0     0     0     0     0     1     1     0     0     0     0     1     1     0
        a     -     -     -     -     -     b     b     b     b     b     b     a     a     a     a     a     a     a     a     a     a     a     a
B:      1   171   169   117   190   189   170   170   169   164   163   168   164   165   166   156   172   156   160   170   160   161   164   165
        M     K     T     I     V     S     V     V     T     V     G     A     V     L     T     R     I     R     M     V     M     T     V     L
        0     1     1     0     0     1     0     0     1     0     0     0     0     0     1     1     0     1     0     0     0     1     0     0
        -     b     b     b     a     a     b     b     b     a     a     -     a     a     a     a     b     a     a     b     a     a     a     a
#######################################

Protein: 1kk6     Program Version: 2       Number of monomers:   3         Simmetry:circular
Amino acids for each monomer: 207  207  205 
Distance cutoffs:  20.0   5.0 Angstrom        Algorithm: simmetrized interface
Bonded atoms (PDB atom serial numbers)
A:      8     9    12    18    19    86   125   144   145   268   290   294   533   537   552   570   938   939   951   958   959   960   981  1099  1100  1104  1105  1108  1211  1214  1287  1492  1516  1517  1518  1539  1547  1548  1550  1551  1553  1556  1564
      CE    N     O     CG    CD    CD1   CG2   CE2   CZ    O     CD2   OH    O     CD2   OG    CG    OD1   OD2   CB    CZ2   CZ3   CH2   NZ    O     CB    O     CB    ND2   CA    N     NH2   OD1   CG1   CG2   CD1   O     O     CB    CD1   CD2   CA    CB    CB 
B:   2403  2395  2396  2381  2416  2372  2376  2386  2384  2342  2387  2348  2337  2340  2349  2060  2323  2319  2329  2267  2281  2277  2047  2762  2661  2863  2763  2644  2862  2859  2317  2412  2358  2441  2356  2318  2315  2296  2440  2334  2312  2297  2309
      O     O     CB    CB    CZ3   O     CD2   CE2   CD2   OH    CZ    CG    CD1   CE2   CD    OH    OG    CA    OG1   O     CB    N     CD1   CG1   CE    ND2   CG2   CG1   OD1   O     O     NE1   CE1   CG    CD1   N     CA    NH1   CB    O     OD1   NH2   O  
     3.04  2.60  3.32  3.62  3.62  3.90  4.47  3.66  3.92  2.93  3.57  3.60  3.65  3.76  3.56  3.69  2.77  3.57  3.40  3.62  3.64  3.46  3.93  4.40  4.22  2.74  3.84  3.62  3.57  3.06  2.78  2.84  3.64  3.33  3.26  3.21  3.14  3.95  3.81  3.87  3.49  3.47  3.29
Bonded amino acids (PDB serial numbers)
A:      1     2     2     3     3    11    17    19    19    35    37    37    66    66    68    71   119   119   121   121   121   121   124   142   142   143   143   143   158   159   167   190   193   193   193   196   197   197   197   197   198   198   199
        M     G     G     P     P     I     V     F     F     Y     Y     Y     F     F     S     P     D     D     W     W     W     W     K     A     A     N     N     N     G     N     R     N     I     I     I     I     L     L     L     L     D     D     N
        0     0     0     0     0     0     0     0     0     1     1     1     0     0     1     0     1     1     0     0     0     0     1     0     0     1     1     1     0     1     1     1     0     0     0     0     0     0     0     0     1     1     1
        -     -     -     -     -     -     b     b     b     -     b     b     -     -     b     -     -     -     b     b     b     b     -     -     -     -     -     -     -     -     -     a     a     a     a     a     a     a     a     a     a     a     -
B:     97    96    96    94    98    93    93    94    94    89    94    90    89    89    90    52    87    87    88    80    82    82    51   145   129   159   145   127   159   159    86    98    91   101    91    87    86    83   101    89    85    83    85
        G     N     N     F     W     L     L     F     F     Y     F     P     Y     Y     P     Y     S     S     T     A     H     H     L     V     M     N     V     V     N     N     G     W     F     H     F     S     G     R     H     Y     D     R     D
        0     1     1     0     0     0     0     0     0     1     0     0     1     1     0     1     1     1     1     0     1     1     0     0     0     1     0     0     1     1     0     0     0     1     0     1     0     1     1     1     1     1     1
        a     -     -     a     a     a     a     a     a     -     a     a     -     -     a     -     -     -     -     a     -     -     b     b     -     -     b     b     -     -     -     a     a     a     a     -     -     -     a     -     -     -     -
#######################################

Protein: 1kke     Program Version: 2       Number of monomers:   3         Simmetry:noncircular
Amino acids for each monomer: 206  205  206 
Distance cutoffs:  20.0   5.0 Angstrom        Algorithm: simmetrized interface
Bonded atoms (PDB atom serial numbers)
A:     88   138   140   141   149   151   154   158   174   241   242   266   273   275   276   279   283   288   289   297   388   405   412   420   423   426   427   432   442   453   485   486   493   496   696   711   714   715   729   730   737   738   775   776   789  1131  1142  1146  1216  1218  1219  1484  1487  1490  1500  1505
      CD2   O     CG    CD    CG1   N     O     CD2   CE    CG2   CD1   O     CD    NE2   N     O     CD2   CB    OG1   CG2   CD1   O     O     CA    N     O     CB    CA    CE    CB    NH1   NH2   CD1   CE2   OD2   CD1   CE2   CZ    CG1   CG2   OD1   OD2   CE1   NE2   CB    O     N     CB    CE1   CZ    OH    CB    N     O     N     OG1
B:   1652  1612  1593  1597  1631  1617  1625  1723  1644  1637  1645  1640  1751  1757  1743  1756  1848  1760  1762  1790  1953  1923  1926  1906  1903  1916  1915  1951  2007  3129  1945  2310  2604  2603  2656  2669  2612  2654  2322  3101  2311  2304  2674  2323  2659  2697  2698  2797  2966  2964  2963  2813  2815  2814  2682  2679
      CD1   O     O     CD2   CG2   O     N     CD2   CG    OG1   CD    CA    O     CA    O     N     CD2   CB    OD1   CD2   CD1   NE    NH2   OD1   O     N     CD2   CG1   CE    CE1   CD    OD1   CB    O     N     CD1   CD2   CG1   CZ    CB    OD2   N     OH    OH    O     CB    OG1   CB    O     CA    N     CG    ND2   OD1   O     N  
     3.58  2.73  3.82  3.83  3.61  2.99  2.71  3.75  3.64  4.40  3.60  3.28  3.92  3.36  2.82  2.82  4.10  3.46  2.80  3.82  3.61  3.10  2.60  2.99  2.77  2.71  3.75  3.52  3.56  3.95  3.55  2.95  3.59  4.16  4.64  3.75  4.24  4.21  3.45  3.59  2.75  3.22  3.63  2.80  3.48  3.63  3.32  3.40  3.61  3.53  3.77  3.73  2.90  3.29  3.57  2.86
Bonded amino acids (PDB serial numbers)
A:    261   268   268   268   269   270   270   270   272   281   281   285   286   286   287   287   287   288   288   289   300   303   304   306   307   307   307   308   309   311   314   314   315   315   340   342   342   342   344   344   345   345   349   349   351   398   400   400   411   411   411   444   445   445   447   447
        L     K     K     K     V     L     L     L     M     I     I     G     Q     Q     L     L     L     T     T     V     I     V     S     G     I     I     I     G     M     P     R     R     F     F     D     F     F     F     V     V     D     D     H     H     C     T     A     A     Y     Y     Y     P     A     A     T     T
        0     1     1     1     0     0     0     0     0     0     0     0     1     1     0     0     0     1     1     0     0     0     1     0     0     0     0     0     0     0     1     1     0     0     1     0     0     0     0     0     1     1     1     1     1     1     0     0     1     1     1     0     0     0     1     1
        b     -     -     -     -     b     b     b     b     b     b     -     -     -     b     b     b     b     b     b     b     b     -     b     b     b     b     b     b     a     a     a     a     a     b     b     b     b     b     b     -     -     b     b     b     b     b     b     b     b     b     -     -     -     b     b
B:    261   255   253   253   258   256   258   270   260   259   260   260   274   275   273   275   287   275   275   279   300   297   297   295   295   297   296   300   309   454   299   346   386   386   393   394   387   392   347   451   346   346   394   347   393   398   398   413   433   433   433   415   415   415   396   396
        L     A     Y     Y     V     S     V     L     P     T     P     P     I     D     L     D     L     D     D     L     I     R     R     N     N     R     L     I     M     F     P     D     A     A     T     Y     F     V     Y     P     D     D     Y     Y     T     T     T     S     G     G     G     N     N     N     A     A
        0     0     1     1     0     1     0     0     0     1     0     0     0     1     0     1     0     1     1     0     0     1     1     1     1     1     0     0     0     0     0     1     0     0     1     1     0     0     1     0     1     1     1     1     1     1     1     1     0     0     0     1     1     1     0     0
        b     -     -     -     -     -     -     b     -     -     -     -     -     -     -     -     b     -     -     b     b     -     -     -     -     -     -     b     b     -     -     -     -     -     -     b     -     -     b     b     -     -     b     b     -     b     b     b     -     -     -     b     b     b     b     b
#######################################

Protein: 1knc     Program Version: 2       Number of monomers:   3         Simmetry:circular
Amino acids for each monomer: 174  174  173 
Distance cutoffs:  20.0   5.0 Angstrom        Algorithm: simmetrized interface
Bonded atoms (PDB atom serial numbers)
A:     87    89    90    91    94    95   116   117   142   149   150   922   944   963   972   973   977  1001  1008  1031  1032  1105  1112  1140  1141  1144  1145  1165  1166  1167  1175  1188  1190  1191  1199  1212  1214  1234  1236  1237  1242  1257  1261  1262  1283  1284  1290  1292
      O     CG    CD1   CD2   CZ    OH    OD1   OD2   CD2   OD1   ND2   CZ    O     CA    N     CA    OG    CD2   CG2   OE1   OE2   O     NH2   CG    CD1   CE2   CZ    CG    CD1   CD2   CE    CA    O     CB    CD1   OG    CA    CG    OE1   NE2   CB    CA    OG1   CG2   O     CB    CG    CD2
B:   2093  1802  1828  1803  1823  1826  2078  2086  2066  2059  2062  1967  1930  1928  1959  1957  1956  1934  1953  1991  2004  2002  2019  2027  2000  2032  1907  1903  1893  1900  2043  1895  1867  1869  2058  1865  1844  1839  1648  1626  1845  1689  1627  1824  1694  1663  1687  1685
      CD1   O     CA    CB    CB    CD2   N     N     NE    N     O     CD1   NH2   CZ    CE2   CD2   CD1   O     O     NH1   OH    CE2   OD1   CD1   CD2   O     CZ    CD1   O     O     O     CG1   CA    O     CD2   O     O     O     CZ    O     CB    CD2   CB    CG    CB    CB    CG    O  
     3.53  3.48  3.60  3.74  3.56  3.52  2.82  2.91  3.33  2.89  2.98  4.52  3.02  3.63  3.61  3.61  3.63  3.35  3.42  3.34  2.64  3.58  2.84  3.62  3.75  3.38  3.69  3.96  4.21  3.77  3.10  3.63  3.32  3.32  3.83  2.79  3.75  3.47  2.97  2.94  4.02  3.75  3.49  3.57  3.91  3.47  4.13  4.03
Bonded amino acids (PDB serial numbers)
A:     13    13    13    13    13    13    16    16    19    20    20   122   126   129   131   131   131   134   135   138   138   148   148   152   152   152   152   155   155   155   156   159   159   159   160   162   163   166   166   166   167   170   170   170   173   173   174   174
        Y     Y     Y     Y     Y     Y     D     D     L     N     N     F     A     G     S     S     S     L     V     E     E     R     R     F     F     F     F     L     L     L     K     A     A     A     I     S     G     Q     Q     Q     A     T     T     T     A     A     L     L
        1     1     1     1     1     1     1     1     0     1     1     0     0     0     1     1     1     0     0     1     1     1     1     0     0     0     0     0     0     0     1     0     0     0     0     1     0     1     1     1     0     1     1     1     0     0     0     0
        a     a     a     a     a     a     a     a     a     a     a     a     a     a     a     a     a     a     a     a     a     a     a     a     a     a     a     a     a     a     a     a     a     a     a     a     a     a     a     a     a     a     a     a     a     a     a     a
B:    106    69    73    69    72    72   105   106   103   103   103    91    86    86    90    90    90    87    90    94    95    95    97    98    95    99    84    84    83    84   100    83    80    80   102    79    76    75    47    44    76    52    44    72    53    49    52    52
        I     H     G     H     L     L     N     I     R     R     R     L     R     R     F     F     F     G     F     R     Y     Y     D     L     Y     R     F     F     V     F     P     V     M     M     L     G     A     A     R     A     A     L     A     L     A     P     L     L
        0     1     0     1     0     0     1     0     1     1     1     0     1     1     0     0     0     0     0     1     1     1     1     0     1     1     0     0     0     0     0     0     0     0     0     0     0     0     1     0     0     0     0     0     0     0     0     0
        a     a     a     a     a     a     a     a     -     -     -     a     a     a     a     a     a     a     a     -     -     -     -     -     -     -     a     a     a     a     -     a     a     a     -     a     a     a     -     a     a     a     a     a     a     a     a     a
#######################################

Protein: 1krr     Program Version: 2       Number of monomers:   3         Simmetry:circular
Amino acids for each monomer: 200  200  200 
Distance cutoffs:  20.0   5.0 Angstrom        Algorithm: simmetrized interface
Bonded atoms (PDB atom serial numbers)
A:    293   296   303   313   319   321   322   512   525   684   688   696   802   817   837  1077  1078  1081  1097  1101  1102  1120  1127  1129  1130  1212  1226  1242  1243  1336  1357  1428  1455  1458  1463  1465  1467  1494  1495  1497  1498  1502  1509  1510  1512  1522  1541  1542
      O     ND1   O     CD2   O     CG    CD    OE2   CG    CD1   CZ    ND2   OD1   CD1   CG    O     CB    ND2   NE1   CZ3   CH2   OG    ND1   CE1   NE2   OD1   CG2   O     CB    CG2   CG2   O     O     OD1   O     CG    CE    O     CB    CD1   CD2   OH    CD1   CD2   CE2   NZ    CZ    OH 
B:   1831  1868  1829  1826  1777  1791  1824  1795  2111  2106  2115  2109  2534  2465  2292  2529  2497  2499  2466  2462  2459  2426  2710  2408  2425  2500  2530  2827  2709  2481  2922  2489  2518  2480  2519  2491  2511  2578  2473  1672  2576  1656  2577  2596  2594  2838  2597  2595
      OH    CE1   CE2   CD1   CD1   O     CB    CE    OH    CD1   O     CE2   O     ND1   CG2   NH1   CB    ND1   CD2   O     N     CG2   CG2   O     OG1   CD2   NH2   CD1   CG1   CG1   CG1   ND1   CD1   CB    CD2   CE1   OE2   CE2   CB    CD1   CD2   O     CE1   CE2   CD2   O     CZ    CE1
     2.81  2.73  3.26  3.64  3.73  3.10  3.67  3.73  3.59  3.69  3.27  3.63  4.29  3.54  3.98  2.72  3.60  3.26  3.53  2.90  3.34  3.73  3.28  3.18  2.66  2.99  3.47  3.63  3.94  3.60  4.13  3.54  2.92  4.49  3.46  3.93  3.75  3.72  3.55  4.19  3.77  2.76  3.55  3.21  3.49  4.05  3.69  3.54
Bonded amino acids (PDB serial numbers)
A:     38    38    39    40    41    41    41    65    67    86    86    87   101   103   106   137   137   137   139   139   139   142   143   143   143   155   157   160   160   173   177   186   189   189   190   190   190   193   193   193   193   193   194   194   194   195   197   197
        H     H     S     H     P     P     P     E     P     F     F     N     N     L     P     N     N     N     W     W     W     S     H     H     H     N     V     A     A     V     V     N     D     D     K     K     K     Y     Y     Y     Y     Y     F     F     F     K     Y     Y
        1     1     1     1     0     0     0     1     0     0     0     1     1     0     0     1     1     1     0     0     0     1     1     1     1     1     0     0     0     0     0     1     1     1     1     1     1     1     1     1     1     1     0     0     0     1     1     1
        a     a     -     -     -     -     -     -     -     -     -     -     -     b     -     -     -     -     b     b     b     -     -     -     -     -     b     -     -     b     -     a     a     a     a     a     a     -     -     -     -     -     -     -     -     -     -     -
B:     34    38    34    34    27    30    34    30    69    69    70    69   123   115    91   122   119   119   115   115   115   109   145   107   109   119   122   163   145   117   177   118   121   117   121   118   120   128   116    14   128    12   128   130   130   165   130   130
        Y     H     Y     Y     L     K     Y     K     Y     Y     F     Y     K     H     V     R     H     H     H     H     H     T     V     N     T     H     R     I     V     V     V     H     L     V     L     H     E     Y     P     L     Y     G     Y     F     F     T     F     F
        1     1     1     1     0     1     1     1     1     1     0     1     1     1     0     1     1     1     1     1     1     1     0     1     1     1     1     0     0     0     0     1     0     0     0     1     1     1     0     0     1     0     1     0     0     1     0     0
        a     a     a     a     a     a     a     a     b     b     b     b     -     -     b     -     -     -     -     -     -     b     b     -     b     -     -     b     b     -     -     -     -     -     -     -     -     b     -     -     b     -     b     -     -     -     -     -
#######################################

Protein: 1kww     Program Version: 2       Number of monomers:   3         Simmetry:circular
Amino acids for each monomer: 149  149  149 
Distance cutoffs:  20.0   5.0 Angstrom        Algorithm: simmetrized interface
Bonded atoms (PDB atom serial numbers)
A:     13    65    66    67    86    90   120   121   169   170   176   190   194   201   210   221   223   226   227   228   232   234   235   243   251   263   265   266
      CD1   CG    SD    CE    CB    OE2   CD1   CD2   CD1   CD2   OG1   CB    NZ    CD1   CD2   O     CG    CE1   CE2   CZ    O     OG    OG    CE    O     CD    NZ    N  
B:   1201  1253  1222  1200  1252  1285  1308  1276  1627  1608  1340  1621  1612  2296  1365  1488  1620  1489  1473  1484  1397  1367  1366  1396  1491  1506  1487  1509
      CD2   CD1   CE    CD1   CG2   NZ    CD2   CD2   CG    O     ND2   CD2   OE1   CZ    CD2   CB    CD1   CG    O     N     CE    NE2   CE1   SD    ND2   CB    O     OE1
     3.28  3.34  3.40  3.29  3.99  2.85  3.68  3.69  3.41  3.23  2.70  3.58  2.85  3.54  3.89  3.07  3.79  3.31  3.42  3.55  3.82  2.76  3.14  3.86  2.95  3.52  2.98  2.86
Bonded amino acids (PDB serial numbers)
A:     74    81    81    81    84    84    88    88    94    94    95    97    97    98    99   101   101   101   101   101   102   102   102   103   105   106   106   107
        I     M     M     M     E     E     L     L     L     L     T     K     K     L     H     F     F     F     F     F     S     -     -     M     K     K     K     S
        0     0     0     0     1     1     0     0     0     0     1     1     1     0     1     0     0     0     0     0     1     -     -     0     1     1     1     1
        a     a     a     a     a     a     a     a     a     a     a     a     a     a     a     a     a     a     a     a     a     a     a     a     -     -     -     -
B:     78    85    81    78    85    89    92    88   132   130    96   131   130   219    99   115   131   115   113   115   103    99    99   103   115   117   115   117
        L     I     M     L     I     K     L     L     R     E     N     L     E     F     H     N     L     N     V     N     M     H     H     M     N     E     N     E
        0     0     0     0     0     1     0     0     1     1     1     0     1     0     1     1     0     1     0     1     0     1     1     0     1     1     1     1
        a     a     a     a     a     a     a     a     -     a     a     a     a     b     a     b     a     b     b     b     a     a     a     a     b     b     b     b
#######################################

Protein: 1kyq     Program Version: 2       Number of monomers:   3         Simmetry:noncircular
Amino acids for each monomer: 261  272  261 
Distance cutoffs:  20.0   5.0 Angstrom        Algorithm: simmetrized interface
Bonded atoms (PDB atom serial numbers)
A:     14    16    19    24    28    31    34    35    37    46    48    50    51    54    56    59    60    61    64    70    71    77    79   117   268   273   275   280   766   783   812   816   817   825  1018  1033  1036  1042  1043  1046  1047  1056  1064  1141  1144  1152  1157  1160  1163  1165  1213  1221  1229  1237  1239  1240  1243  1251  1252  1253  1256  1260  1261  1264  1267  1268  1269  1270  1273  1277  1283  1286  1289  1291  1298  1299  1302  1306  1316  1317  1318  1324  1341  1342  1350  1352  1353  1367  1369  1370  1376  1404  1412  1413  1443  1478  1533  1540  1563  1776  1797  1807  1836  1838  1839  1864
      CG1   N     O     NZ    O     N     O     CB    CD1   OE1   N     C     O     CD1   N     O     CB    N     O     NE2   N     CD    NE2   NZ    O     CA    O     CA    O     CB    CE2   OH    OH    CD1   O     O     CD    O     CB    OE1   NE2   NE2   CD2   O     OD1   CD1   N     O     CD1   CE1   OE2   CD1   O     O     CG    CD    NH1   CD1   CD2   N     O     OE1   NE2   C     CG1   CG2   CD1   N     O     CD2   CG1   N     O     OG    CG2   N     O     ND2   CG    CD1   CD2   OG    NH1   NH2   CD2   CE2   CZ    CB    CD1   CD2   CG1   OE1   CG2   CD1   CD2   CE    CB    CG2   CD1   NH2   O     OD1   CB    CG2   CD1   SG 
B:   2449  2442  2447  3480  3508  2243  2240  2265  2417  3512  2230  3525  2227  3400  3408  3405  3539  2213  2210  2249  3389  3413  2209  3392  2195  2198  2193  2194  3285  3294  3281  3282  3312  2217  3295  3076  3038  3290  3304  3055  3266  3291  3081  2250  2292  2234  2238  2235  2258  2256  2202  3624  2203  3547  3564  3550  3558  3625  3546  3537  3534  3554  2207  2225  3531  3516  3661  3521  3518  2229  3515  3504  3501  2239  3500  3485  3487  3509  3488  3486  3788  3844  4055  4021  4087  3781  3811  4084  4112  4045  3469  3726  3659  3660  3691  3650  3600  3566  3601  3589  3618  3590  3615  3653  3598  3617
      O     O     CA    OD1   OE1   O     N     CD1   O     C     O     CD2   N     CD1   O     N     OG    O     N     NE2   O     CE1   OG    OD1   N     O     CG1   CG2   CE    OE1   O     CB    CD2   CD2   NE2   CD1   O     O     NE2   CB    O     CB    OH    N     NZ    CD2   O     N     NE2   CD    CE    CG1   NZ    N     CG    O     O     CG2   CG2   O     N     ND2   O     OE1   CG1   CG2   CD1   O     N     C     CG1   O     N     CB    CD2   O     CG    NE2   CD    CB    CG2   NH2   OD1   NE    CD1   CB    CD1   CB    SG    O     CD1   CE    CG1   CG2   CD2   CG    CE2   CD2   CZ    NH1   CD2   NH2   CB    OE2   CD2   CD1
     3.06  2.78  3.26  2.96  3.16  2.98  2.80  3.80  3.92  3.30  2.87  3.73  2.87  3.62  3.06  2.76  3.31  2.83  3.03  2.84  2.98  3.24  3.07  3.44  2.86  3.18  3.12  3.81  3.18  3.47  3.33  3.56  2.71  3.57  2.81  4.30  3.21  3.65  3.38  3.41  2.90  3.33  2.62  2.89  2.76  3.61  2.81  3.05  3.36  3.32  2.93  3.97  3.49  2.86  3.28  3.03  3.24  3.84  3.45  2.89  2.81  2.63  2.83  3.24  4.07  3.48  3.87  2.97  2.99  3.76  4.00  2.93  2.92  3.28  3.86  2.73  2.99  2.58  3.67  3.63  3.42  2.86  2.35  2.83  3.75  3.88  3.47  3.94  3.72  3.52  3.62  3.58  3.90  3.74  3.75  3.83  3.88  3.45  3.98  3.31  3.60  2.41  3.93  3.90  3.69  4.26
Bonded amino acids (PDB serial numbers)
A:      2     3     3     3     4     5     5     5     5     6     7     7     7     7     8     8     8     9     9     9    10    10    10    14    34    35    35    36   104   106   108   108   108   109   131   133   133   134   134   134   134   135   136   147   147   148   149   149   149   149   155   156   158   159   159   159   159   160   160   161   161   161   161   162   162   162   162   163   163   163   164   165   165   165   166   167   167   167   169   169   169   170   172   172   173   173   173   176   176   176   177   180   181   181   184   188   196   197   200   225   228   229   233   233   233   236
        V     K     K     K     S     L     L     L     L     Q     L     L     L     L     A     A     A     H     H     H     Q     Q     Q     -     P     T     T     G     N     A     -     -     -     I     F     K     K     Q     Q     Q     Q     Q     L     D     D     F     Y     Y     Y     Y     E     I     D     R     R     R     R     L     L     Q     Q     Q     Q     I     I     I     I     L     L     L     I     S     S     S     T     N     N     N     L     L     L     S     R     R     F     F     F     L     L     L     V     E     I     I     L     -     A     V     L     R     T     D     I     I     I     C
        0     1     1     1     1     0     0     0     0     1     0     0     0     0     0     0     0     1     1     1     1     1     1     -     0     1     1     0     1     0     -     -     -     0     0     1     1     1     1     1     1     1     0     1     1     0     1     1     1     1     1     0     1     1     1     1     1     0     0     1     1     1     1     0     0     0     0     0     0     0     0     1     1     1     1     1     1     1     0     0     0     1     1     1     0     0     0     0     0     0     0     1     0     0     0     -     0     0     0     1     1     1     0     0     0     1
        -     -     -     -     -     b     b     b     b     b     b     b     b     b     b     b     b     b     b     b     -     -     -     -     a     a     a     a     -     -     b     b     b     b     a     -     -     -     -     -     -     -     b     -     -     b     b     b     b     b     b     b     -     -     -     -     -     b     b     b     b     b     b     b     b     b     b     b     b     b     b     b     b     b     b     -     -     -     -     -     -     a     a     a     a     a     a     a     a     a     a     a     a     a     a     a     a     a     a     a     a     a     a     a     a     a
B:     35    34    35   158   161     9     9    11    31   162     7   163     7   148   149   149   165     5     5     9   147   149     4   147     3     3     2     2   133   134   133   133   136     5   134   108   104   134   135   106   131   134   108    10    14     7     8     8    10    10     3   177     3   167   169   167   168   177   166   165   165   167     4     6   164   162   181   163   163     7   162   161   161     8   160   159   159   161   159   159   197   204   229   225   233   196   200   233   236   228   156   188   181   181   184   180   173   169   173   172   176   172   176   180   173   176
        T     P     T     D     Q     H     H     L     K     I     L     L     L     F     Y     Y     S     L     L     H     D     Y     S     D     K     K     V     V     K     Q     K     K     L     L     Q     Y     N     Q     Q     A     F     Q     Y     Q     K     L     A     A     Q     Q     K     V     K     N     L     N     G     V     T     S     S     N     S     Q     I     I     I     L     L     L     I     Q     Q     A     L     R     R     Q     R     R     V     R     D     R     I     A     L     I     C     T     I     -     I     I     L     E     F     L     F     R     L     R     L     E     F     L
        1     0     1     1     1     1     1     0     1     0     0     0     0     0     1     1     1     0     0     1     1     1     1     1     1     1     0     0     1     1     1     1     0     0     1     1     1     1     1     0     0     1     1     1     1     0     0     0     1     1     1     0     1     1     0     1     0     0     1     1     1     1     1     1     0     0     0     0     0     0     0     1     1     0     0     1     1     1     1     1     0     1     1     1     0     0     0     0     1     1     0     -     0     0     0     1     0     0     0     1     0     1     0     1     0     0
        a     a     a     -     b     b     b     -     a     b     b     b     b     b     b     b     b     b     b     b     -     b     -     -     -     -     -     -     -     -     -     -     b     b     -     b     -     -     -     -     a     -     b     -     -     b     b     b     -     -     -     a     -     -     -     -     -     a     b     b     b     -     -     b     b     b     a     b     b     b     b     b     b     b     b     -     -     b     -     -     a     a     a     a     a     a     a     a     a     a     b     a     a     a     a     a     a     -     a     a     a     a     a     a     a     a
#######################################

Protein: 1l5a     Program Version: 2       Number of monomers:   3         Simmetry:circular
Amino acids for each monomer: 424  424  424 
Distance cutoffs:  20.0   5.0 Angstrom        Algorithm: simmetrized interface
Bonded atoms (PDB atom serial numbers)
A:   1411  1427  1428  1430  1459  1465  1466  2552
      O     ND1   CD2   NE2   CG    CZ2   CZ3   OE1
B:   5532  5846  5533  5531  5845  5808  5809  5264
      NE1   CD2   CE2   CD2   CD1   CD    NE    OE1
     2.81  3.87  3.22  3.02  3.90  3.15  3.41  3.24
Bonded amino acids (PDB serial numbers)
A:    173   175   175   175   178   178   178   318
        T     H     H     H     W     W     W     Q
        1     1     1     1     0     0     0     1
        a     a     a     a     a     a     a     a
B:    264   307   264   264   307   303   303   231
        W     L     W     W     L     R     R     Q
        0     0     0     0     0     1     1     1
        -     a     -     -     a     a     a     -
#######################################

Protein: 1l7c     Program Version: 2       Number of monomers:   3         Simmetry:noncircular
Amino acids for each monomer: 240  229  233 
Distance cutoffs:  20.0   5.0 Angstrom        Algorithm: simmetrized interface
Bonded atoms (PDB atom serial numbers)
A:     31    43    45    73    78    79    94    95   117  1034  1040  1065  1066  1094  1117  1118  1127  1677  1685  1741  1744  1771
      OG    O     OG    OE2   CB    OG1   CG1   CG2   CD1   CD2   CG    OD1   ND2   CG1   OE1   NE2   OE2   OE1   OD1   NE    NH2   OH 
B:   2342  2222  2223  2394  2224  2221  2231  2199  2204  2426  2419  2452  2417  2470  2036  2038  2074  2040  2492  2451  2475  2427
      NH1   CG    OD1   OE2   ND2   CB    CD1   O     OE2   CG    CG    ND2   O     CD2   CB    CD    NZ    OE2   O     OD1   CB    CD 
     3.46  3.77  3.28  3.20  3.84  4.16  3.67  3.57  2.97  3.37  4.05  2.85  3.11  3.80  3.75  3.33  2.54  2.80  3.38  4.05  3.87  3.61
Bonded amino acids (PDB serial numbers)
A:    391   393   393   396   397   397   399   399   402   520   521   524   524   528   531   531   532   608   609   616   616   619
        S     S     S     E     T     T     V     V     L     L     E     N     N     I     Q     Q     E     E     N     R     R     Y
        1     1     1     1     1     1     0     0     0     0     1     1     1     0     1     1     1     1     1     1     1     1
        a     a     a     a     a     a     a     a     a     a     a     a     a     a     a     a     a     a     a     a     a     a
B:    451   435   435   458   435   435   436   432   432   463   462   466   462   469   413   413   417   413   473   466   470   463
        R     N     N     E     N     N     L     E     E     Q     P     N     P     L     E     E     K     E     A     N     A     Q
        1     1     1     1     1     1     0     1     1     1     0     1     0     0     1     1     1     1     0     1     0     1
        a     a     a     a     a     a     a     a     a     a     a     a     a     a     a     a     a     a     -     a     a     a
#######################################

Protein: 1le6     Program Version: 2       Number of monomers:   3         Simmetry:circular
Amino acids for each monomer: 123  123  123 
Distance cutoffs:  20.0   5.0 Angstrom        Algorithm: simmetrized interface
Bonded atoms (PDB atom serial numbers)
A:     19    41    42    43    85   100   105   106   541
      CD1   O     CB    N     O     N     OG1   CG2   OE1
B:   1812  1823  1814  1824  1742  1741  1770  1762  1746
      CD1   CD1   CE1   CD2   CB    O     O     O     NZ 
     3.58  4.02  3.42  3.69  3.35  3.60  2.76  3.10  4.23
Bonded amino acids (PDB serial numbers)
A:      3     6     6     7    14    16    16    16    72
        L     A     A     G     P     T     T     T     Q
        0     0     0     0     0     1     1     1     1
        a     a     a     a     -     a     a     a     -
B:    113   114   113   114   106   106   109   108   106
        F     L     F     L     K     K     F     L     K
        0     0     0     0     1     1     0     0     1
        a     a     a     a     a     a     -     a     a
#######################################

Protein: 1lgy     Program Version: 2       Number of monomers:   3         Simmetry:noncircular
Amino acids for each monomer: 265  265  265 
Distance cutoffs:  20.0   5.0 Angstrom        Algorithm: simmetrized interface
Bonded atoms (PDB atom serial numbers)
A:    652  2066  2067
      NH2   CD1   CD2
B:   4087  4135  4136
      OD2   CD1   CD2
     4.83  4.13  4.70
Bonded amino acids (PDB serial numbers)
A:     87   269   269
        R     L     L
        1     0     0
        a     -     -
B:    262   269   269
        D     L     L
        1     0     0
        -     -     -
#######################################

Protein: 1lnl     Program Version: 2       Number of monomers:   3         Simmetry:noncircular
Amino acids for each monomer: 408  408  408 
Distance cutoffs:  20.0   5.0 Angstrom        Algorithm: simmetrized interface
Bonded atoms (PDB atom serial numbers)
A:    400   401   406   410   411   418   421   422  2006
      CB    N     N     CB    CG    CB    CE    NZ    OE2
B:   6051  6053  5967  5951  5949  6438  6472  6491  6023
      CG    CD2   OD2   NE2   CD2   OG1   CB    OD1   O  
     4.39  4.18  3.88  2.96  3.13  4.38  3.94  3.02  3.82
Bonded amino acids (PDB serial numbers)
A:     51    52    53    53    53    54    54    54   245
        A     A     N     N     N     K     K     K     E
        0     0     1     1     1     1     1     1     1
        -     -     -     -     -     -     -     -     -
B:    336   336   324   322   322   383   387   389   332
        H     H     D     H     H     T     N     D     G
        1     1     1     1     1     1     1     1     0
        -     -     b     b     b     b     -     b     -
#######################################

Protein: 1ltk     Program Version: 2       Number of monomers:   3         Simmetry:noncircular
Amino acids for each monomer: 417  415  424 
Distance cutoffs:  20.0   5.0 Angstrom        Algorithm: simmetrized interface
Bonded atoms (PDB atom serial numbers)
A:     20   235   238   248   587   588   599   601  1054  1062  1063  1065  1067  1074  1075  1100  1119  1121  1122  1124  1128  1154  1344  1345  1381  1402  1433  1681  1692  1693  1719  1728  1998  2002  2016  2025  2026  2031  2050  2056  2058  2078  2271  2678  2679  2687  2897  3121  3128  3132  3146  3162  3163
      NE2   N     O     CG    CD    CE    CE2   OH    O     OD1   ND2   CA    O     OD1   ND2   NZ    CG    CE    NZ    CA    CG    OE1   O     CB    CG1   NZ    CE    NZ    O     CB    CD1   NE2   CD2   O     OD1   OE1   OE2   CB    NZ    CG1   CD1   OE2   CE1   OE1   OE2   CE    OD1   CD    CB    OE2   CG    O     CB 
B:   5262  4258  4259  4246  4243  4238  4251  4249  3773  3435  3442  3785  3783  3413  3422  6082  5842  5862  5861  5455  5456  5179  4863  4878  5215  5186  5209  4528  6330  6329  6313  6307  4338  4586  4565  4618  4584  6347  6346  6316  6349  3204  4308  4305  4303  4312  4284  4911  4903  5261  4876  5234  5214
      OE2   OD1   ND2   OD1   O     O     O     CA    NZ    OE2   OD1   OH    CE2   CA    O     OD2   CG1   OE1   CD    CE1   CE2   CB    CD    OG    CB    O     OE1   O     CG    CB    CG    NZ    OE1   NZ    CG1   NZ    CD    CB    O     OE2   CD1   NE2   CA    CE    CG    CG    NZ    OE1   CD1   OE1   O     NZ    O  
     3.25  3.03  2.96  3.50  3.26  3.37  3.43  3.32  3.13  3.36  4.02  3.82  3.98  3.03  2.69  4.30  4.14  3.47  3.45  3.38  3.42  3.31  4.07  3.96  3.99  3.27  2.97  3.49  4.24  4.38  3.74  2.81  2.81  2.84  3.79  3.00  3.20  3.52  2.67  3.77  3.33  3.42  3.52  3.03  3.88  3.11  3.12  3.34  3.65  3.35  3.57  3.22  3.44
Bonded amino acids (PDB serial numbers)
A:      1    29    29    30    74    74    75    75   134   135   135   136   136   137   137   140   143   143   143   144   144   147   171   171   176   179   183   215   217   217   220   221   256   257   258   259   259   260   263   264   264   267   291   343   343   344   374   405   406   406   408   411   411
        H     I     I     E     K     K     Y     Y     A     N     N     G     G     N     N     K     K     K     K     E     E     E     A     A     V     K     K     K     S     S     I     Q     L     F     D     E     E     A     K     I     I     E     F     E     E     -     D     K     E     E     P     L     L
        1     0     0     1     1     1     1     1     0     1     1     0     0     1     1     1     1     1     1     1     1     1     0     0     0     1     1     1     1     1     0     1     0     0     1     1     1     0     1     0     0     1     0     1     1     -     1     1     1     1     0     0     0
        -     b     b     b     a     a     a     a     -     -     -     -     -     -     -     b     a     a     a     a     a     a     -     -     a     -     b     -     a     a     a     a     -     -     -     -     -     a     a     a     a     a     -     -     -     a     -     -     -     -     a     a     a
B:    267   137   137   135   135   134   136   136    74    30    31    75    75    28    29   374   341   343   343   291   291   256   215   217   260   257   259   171   408   408   406   405   147   179   176   183   179   411   411   406   411     1   144   143   143   144   140   221   220   267   217   263   260
        E     N     N     N     N     A     G     G     K     E     N     Y     Y     P     I     D     V     E     E     F     F     L     K     S     A     F     E     A     P     P     E     K     E     K     V     K     K     L     L     E     L     H     E     K     K     E     K     Q     I     E     S     K     A
        1     1     1     1     1     0     0     0     1     1     1     1     1     0     0     1     0     1     1     0     0     0     1     1     0     0     1     0     0     0     1     1     1     1     0     1     1     0     0     1     0     1     1     1     1     1     1     1     0     1     1     1     0
        a     -     -     -     -     -     -     -     a     -     -     a     a     -     -     a     -     -     -     -     -     -     -     -     a     -     a     -     a     a     -     -     a     -     a     b     -     a     a     -     a     -     a     a     a     a     b     a     a     a     -     a     a
#######################################

Protein: 1lua     Program Version: 2       Number of monomers:   3         Simmetry:circular
Amino acids for each monomer: 287  287  287 
Distance cutoffs:  20.0   5.0 Angstrom        Algorithm: simmetrized interface
Bonded atoms (PDB atom serial numbers)
A:     41    60   226   228   230   244   261   330   338   388   390   391   399   402
      CD2   CZ    CG    CD2   NE2   OG1   OH    O     OH    O     OG1   CG2   NE    NH2
B:   2308  2290  2312  2313  2338  2282  2241  2256  2236  4053  2289  2264  2321  2320
      CD1   CG2   CZ    OH    O     CG1   O     CG1   OG1   NH2   CG1   CD1   OD2   OD1
     3.69  3.65  3.58  3.53  2.69  3.75  2.65  3.52  2.77  2.99  3.46  3.46  2.94  2.86
Bonded amino acids (PDB serial numbers)
A:      5     7    30    30    30    32    34    45    45    52    52    52    53    53
        L     F     H     H     H     T     Y     Y     Y     T     T     T     R     R
        0     0     1     1     1     1     1     1     1     1     1     1     1     1
        b     b     b     b     b     b     b     a     a     -     -     -     -     -
B:     24    21    24    24    29    20    15    17    14   261    21    18    25    25
        Y     V     Y     Y     D     V     P     V     T     R     V     F     D     D
        1     0     1     1     1     0     0     0     1     1     0     0     1     1
        a     a     a     a     -     a     -     a     -     a     a     a     a     a
#######################################

Protein: 1m4x     Program Version: 2       Number of monomers:   3         Simmetry:circular
Amino acids for each monomer: 413  413  413 
Distance cutoffs:  20.0   5.0 Angstrom        Algorithm: simmetrized interface
Bonded atoms (PDB atom serial numbers)
A:      7    11    16    23    25    27    28    29    35    37    38    39    58    59    60    61    62    64    68    96    98   117   133   137   143   151   356   390   786   804   811   816   818   840   847   849   850   881   883   884   890   932   933   934   936   940   954   959   960   965   978   985  1001  1003  1005  1023  1029  1041  1122  1464  1481  2654  2704
      CG2   O     CE1   CB    CD1   CE1   CE2   CZ    CG    CE    NZ    N     CG    CD1   CD2   CE1   CE2   OH    O     CE2   OH    O     O     CD1   CG    CB    CB    OE2   NH1   N     OD2   CB    OD1   CE2   CB    OD1   ND2   NE    NH1   NH2   CG    O     CB    CG    ND2   O     N     CG    CD1   O     N     OE1   CG    NE    NH1   CG    OH    CB    CG    CE3   OD1   CD1   O  
B:   4786  4352  3323  3567  4753  3353  4732  3351  4815  4885  4869  4359  5939  5929  4891  5924  4890  5917  5931  5936  5946  5953  5628  5867  5622  5694  5766  5662  5757  4035  4028  5784  5752  5477  5788  5717  5795  5475  5799  5474  5718  6169  5490  5487  5484  6168  6165  6166  6146  6171  6177  6188  6196  5669  6197  5729  5682  5755  5886  5660  5765  3244  3250
      OE2   O     CB    CD1   CD2   CD2   CG1   CG    NH2   CZ    O     O     CD    CG    CB    N     O     CB    OE1   O     N     O     NH1   O     O     OH    NE2   NH1   OH    ND2   N     O     CD1   CD1   O     O     CG2   CB    O     O     CB    CD2   ND2   CB    CA    CD1   O     CB    CA    CA    O     CG2   OE1   CG    OE2   CG2   OG    CE2   CD1   NE    OE1   CB    CZ 
     2.82  3.18  3.45  3.54  4.06  3.75  3.73  3.76  4.26  3.55  2.98  3.26  4.02  3.56  4.21  3.71  4.20  3.26  2.82  3.38  2.95  4.60  2.63  4.06  3.37  4.20  3.29  2.54  2.49  2.81  2.96  3.31  3.68  4.05  3.25  3.17  3.43  3.65  2.79  2.68  3.97  3.44  3.90  3.50  3.26  4.12  2.60  3.79  3.77  3.90  2.69  3.14  2.75  3.66  2.92  3.35  2.72  3.69  4.01  3.43  3.26  3.65  3.63
Bonded amino acids (PDB serial numbers)
A:     25    26    26    27    27    27    27    27    28    28    28    29    31    31    31    31    31    31    32    34    34    37    39    39    40    41    69    73   121   124   124   125   125   127   128   128   128   131   131   131   132   137   137   137   137   138   140   140   140   141   144   144   146   146   146   148   148   150   159   205   207   358   365
        T     F     F     F     F     F     F     F     K     K     K     T     Y     Y     Y     Y     Y     Y     R     Y     Y     F     I     I     E     S     D     E     R     D     D     D     D     Y     N     N     N     R     R     R     M     N     N     N     N     N     L     L     L     V     Q     Q     R     R     R     Y     Y     P     P     W     D     L     P
        1     0     0     0     0     0     0     0     1     1     1     1     1     1     1     1     1     1     1     1     1     0     0     0     1     1     1     1     1     1     1     1     1     1     1     1     1     1     1     1     0     1     1     1     1     1     0     0     0     0     1     1     1     1     1     1     1     0     0     0     1     0     0
        -     -     -     -     -     -     -     -     -     -     -     -     -     -     -     -     -     -     -     -     -     b     b     b     b     b     b     b     a     a     a     a     a     a     a     a     a     a     a     a     a     -     -     -     -     -     -     -     -     -     b     b     b     b     b     b     b     b     a     b     b     -     -
B:    215   159    34    66   211    37   209    37   218   226   225   160   365   364   227   364   227   363   364   365   367   368   325   356   325   333   341   329   340   123   123   344   340   306   345   336   346   306   347   306   336   397   307   307   307   397   397   397   394   398   399   400   401   330   401   337   332   340   358   329   341    26    26
        E     P     Y     L     L     F     I     F     R     Y     E     G     P     Q     L     Q     L     R     Q     P     G     T     R     F     R     Y     Q     R     Y     N     N     G     Y     Y     G     K     V     Y     T     Y     K     L     N     N     N     L     L     L     A     G     N     T     E     K     E     V     S     Y     L     R     Q     F     F
        1     0     1     0     0     0     0     0     1     1     1     0     0     1     0     1     0     1     1     0     0     1     1     0     1     1     1     1     1     1     1     0     1     1     0     1     0     1     1     1     1     0     1     1     1     0     0     0     0     0     1     1     1     1     1     0     1     1     0     1     1     0     0
        a     a     -     b     b     b     b     b     a     b     b     a     -     -     b     -     b     -     -     -     -     -     -     -     -     a     a     b     a     a     a     -     a     -     -     a     -     -     -     -     a     a     a     a     a     a     a     a     a     -     -     -     -     b     -     a     a     a     -     b     a     -     -
#######################################

Protein: 1m4y     Program Version: 2       Number of monomers:   3         Simmetry:noncircular
Amino acids for each monomer: 171  171  171 
Distance cutoffs:  20.0   5.0 Angstrom        Algorithm: simmetrized interface
Bonded atoms (PDB atom serial numbers)
A:    144   161   163   180   191   194   200   204   205   215   352   358   360   371   372   384   391   659   684   685   689   690
      CG1   CE1   CZ    CG2   O     CD1   CB    NZ    N     OD1   OG    CG1   N     OD1   OD2   SD    OG1   CG1   CB    CG    NH1   NH2
B:   2152  2136  2009  2238  2166  2098  2151  2156  2176  2173  2120  2142  2128  1913  1916  1851  1881  1923  1966  1965  1920  1938
      CD1   OE1   CD2   CB    CB    CD1   CG2   O     OD2   CB    O     CB    O     NE    NH2   CG1   CD    CG2   CZ    NE    O     CD 
     3.55  4.04  4.21  4.48  3.21  3.95  3.84  2.77  3.14  3.44  2.82  3.74  2.99  2.92  2.74  3.38  3.97  3.53  3.87  3.59  2.67  3.25
Bonded amino acids (PDB serial numbers)
A:     20    22    22    25    27    27    28    28    29    30    49    50    51    52    52    54    55    87    90    90    90    90
        V     F     F     T     L     L     K     K     G     N     S     V     A     D     D     M     T     V     R     R     R     R
        0     0     0     1     0     0     1     1     0     1     1     0     0     1     1     0     1     0     1     1     1     1
        b     b     b     b     b     b     b     b     -     -     a     a     a     a     a     a     a     a     a     a     a     a
B:    113   111    94   127   115   105   113   114   116   116   109   112   110    83    83    76    80    84    89    89    84    86
        I     E     L     P     P     I     I     Q     D     D     N     V     G     R     R     V     K     T     R     R     T     R
        0     1     0     0     0     0     0     1     1     1     1     0     0     1     1     0     1     1     1     1     1     1
        b     -     b     a     -     b     b     -     -     -     -     b     -     a     a     a     a     a     a     a     a     -
#######################################

Protein: 1m5e     Program Version: 2       Number of monomers:   3         Simmetry:noncircular
Amino acids for each monomer: 258  258  258 
Distance cutoffs:  20.0   5.0 Angstrom        Algorithm: simmetrized interface
Bonded atoms (PDB atom serial numbers)
A:    215   310   311   341   350  1898  1901  1911  1914  1939
      OE2   OE1   OE2   NZ    CE1   CB    OE1   CB    CD2   NZ 
B:   3387  3337  3346  3110  3338  3335  3322  3334  3343  3333
      NH2   OE1   N     OD2   OE2   CG    O     CB    CB    O  
     2.58  3.04  2.90  3.13  3.17  3.98  4.89  4.21  3.58  2.83
Bonded amino acids (PDB serial numbers)
A:     30    42    42    45    46   244   244   246   246   249
        E     E     E     K     H     Q     Q     L     L     K
        1     1     1     1     1     1     1     0     0     1
        a     a     a     a     a     a     a     a     a     a
B:    172   166   168   139   166   166   164   166   167   166
        R     E     S     D     E     E     S     E     P     E
        1     1     1     1     1     1     1     1     0     1
        -     -     -     -     -     -     a     -     -     -
#######################################

Protein: 1m8k     Program Version: 2       Number of monomers:   3         Simmetry:circular
Amino acids for each monomer: 169  169  169 
Distance cutoffs:  20.0   5.0 Angstrom        Algorithm: simmetrized interface
Bonded atoms (PDB atom serial numbers)
A:    618   623   637   642   811   812   820   836   844   845   848   856   881   882
      O     OE2   ND2   CB    CB    CG    CD1   OE1   CD    NE    NH2   CD2   OE1   OE2
B:   1647  1649  1664  1666  2675  2698  1670  2680  2676  2645  2642  1672  1676  2651
      O     CG    O     OG    O     O     O     CE1   CB    CA    OE1   CG    NE2   NE 
     3.39  3.51  2.86  3.53  3.70  3.60  3.39  3.17  4.30  3.61  3.11  3.64  2.87  2.98
Bonded amino acids (PDB serial numbers)
A:     82    82    84    85   106   106   107   109   110   110   110   111   114   114
        E     E     N     A     P     P     L     Q     R     R     R     L     E     E
        1     1     1     0     0     0     0     1     1     1     1     0     1     1
        -     -     a     a     a     a     a     a     a     a     a     a     a     a
B:     41    41    43    43   168   171    44   168   168   165   164    44    44   165
        Q     Q     S     S     H     K     H     H     H     R     E     H     H     R
        1     1     1     1     1     1     1     1     1     1     1     1     1     1
        -     -     -     -     a     a     -     a     a     a     a     -     -     a
#######################################

Protein: 1m8p     Program Version: 2       Number of monomers:   3         Simmetry:circular
Amino acids for each monomer: 573  573  573 
Distance cutoffs:  20.0   5.0 Angstrom        Algorithm: simmetrized interface
Bonded atoms (PDB atom serial numbers)
A:   2867  2877  2912  2913  2917  4340  4341  4342  4345  4351  4374  4376  4382  4405  4408  4428  4432  4433  4435  4439  4490
      NH2   NH1   CB    N     CB    CG    CD    NE    NH2   OG    CD2   NE2   CG    O     CD1   O     OE1   OE2   CA    OG    NH1
B:   7212  7161  7189  7169  7177  5980  5965  5957  5961  6002  5982  6242  6013  6228  6224  6200  6517  6504  6198  6229  6507
      NH2   O     OE2   O     CB    CA    O     O     OD2   OG    O     ND2   NH2   OE1   O     NE    CB    O     CG    NE2   OD1
     4.14  3.69  3.33  4.22  4.44  3.66  3.66  3.50  3.63  3.36  3.58  2.85  3.57  3.63  3.36  3.52  4.29  3.68  3.65  3.73  3.05
Bonded amino acids (PDB serial numbers)
A:    364   365   370   371   371   554   554   554   554   555   558   558   559   562   562   565   565   565   566   566   572
        R     R     A     H     H     R     R     R     R     S     H     H     E     L     L     E     E     E     S     S     R
        1     1     0     1     1     1     1     1     1     1     1     1     1     0     0     1     1     1     1     1     1
        a     a     -     -     -     a     a     a     a     a     a     a     a     a     a     a     a     a     a     a     -
B:    343   338   341   339   340   189   187   186   186   191   189   220   192   218   218   215   255   253   215   218   253
        R     D     E     T     D     G     K     D     D     S     G     N     R     Q     Q     R     M     N     R     Q     N
        1     1     1     1     1     0     1     1     1     1     0     1     1     1     1     1     0     1     1     1     1
        -     -     -     -     -     -     a     a     a     -     -     b     -     -     -     a     -     -     a     -     -
#######################################

Protein: 1m9u     Program Version: 2       Number of monomers:   3         Simmetry:noncircular
Amino acids for each monomer: 224  224  224 
Distance cutoffs:  20.0   5.0 Angstrom        Algorithm: simmetrized interface
Bonded atoms (PDB atom serial numbers)
A:    896   897  1098  1115  1120  1121  1139  1142  1159  1160  1164  1179  1182  1302  1303  1304  1306  1309  1310  1572  1575
      N     CA    CG    N     OG1   CG2   CG    NE2   O     CB    O     CG1   CA    O     CB    CG    N     O     CB    O     OD1
B:   3037  3040  3034  3032  3305  3039  3302  3024  2889  2894  2890  2912  2909  2845  2833  2827  2627  2851  2624  2869  2872
      CA    CB    CG    O     OD1   O     O     O     O     O     CB    CA    CG1   N     O     CB    CA    CG2   O     CG    NE2
     3.82  3.71  4.29  3.13  2.52  3.19  3.32  2.65  2.96  4.14  3.96  4.09  4.49  3.38  3.65  4.11  3.83  3.23  3.78  3.23  2.70
Bonded amino acids (PDB serial numbers)
A:    133   133   161   164   164   164   167   167   170   170   171   173   173   186   186   186   186   186   186   223   223
        G     G     P     T     T     T     Q     Q     A     A     A     V     G     P     P     P     A     A     A     D     D
        0     0     0     1     1     1     1     1     0     0     0     0     0     0     0     0     0     0     0     1     1
        -     -     b     a     a     a     a     a     a     a     a     a     a     -     -     -     -     -     -     -     -
B:    186   186   186   186   223   186   223   185   170   171   170   173   173   164   162   161   133   164   132   167   167
        A     A     P     P     D     A     D     D     A     A     A     G     V     T     V     P     G     T     A     Q     Q
        0     0     0     0     1     0     1     1     0     0     0     0     0     1     0     0     0     1     0     1     1
        -     -     -     -     -     -     -     -     a     a     a     a     a     a     b     b     -     a     -     a     a
#######################################

Protein: 1mej     Program Version: 2       Number of monomers:   3         Simmetry:noncircular
Amino acids for each monomer: 201  201  201 
Distance cutoffs:  20.0   5.0 Angstrom        Algorithm: simmetrized interface
Bonded atoms (PDB atom serial numbers)
B:   1195  1266  1267
      NZ    OE1   OE2
A:   1662  1874  1873
      OD2   NH2   NH1
     4.35  3.33  3.23
Bonded amino acids (PDB serial numbers)
B:    157   167   167
        K     E     E
        1     1     1
        -     a     a
A:     19    48    48
        D     R     R
        1     1     1
        a     a     a
#######################################

Protein: 1mww     Program Version: 2       Number of monomers:   3         Simmetry:circular
Amino acids for each monomer: 120  118  120 
Distance cutoffs:  20.0   5.0 Angstrom        Algorithm: simmetrized interface
Bonded atoms (PDB atom serial numbers)
A:      1     8   119   121   150   265   274   278   298   299   302   317   318   321   327   537   855   856   872   875   876   878   882   883   895   899   900   902   904   914   918   919   925   926   954   964
      N     CE    NH2   CA    CB    O     O     O     CB    N     O     NH2   N     O     CE2   OD1   OE1   NE2   O     ND1   CD2   NE2   O     CB    CE3   N     CA    O     CA    N     CB    CG    N     CA    OD1   OE2
B:   1786  1375  1365  1389  1384  1417  1403  1407  1469  1381  1378  1021  1362  1363  1387  1819  1802  1817  1628  1571  1569  1592  1803  1806  1801  1791  1627  1788  1775  1752  1763  1438  1664  1662  1601  1637
      OE1   CE1   OD1   OH    CD1   CE1   CA    CG    CE1   O     N     CE2   O     CB    CE2   NZ    CG2   CD    CD1   OE1   CG    NZ    N     O     OG1   O     CG2   N     O     O     NE2   NH2   CZ    CE1   NZ    NZ 
     2.68  3.51  2.72  3.30  3.38  3.66  2.97  3.86  3.90  3.10  2.79  3.36  2.90  3.16  3.71  2.62  3.35  3.86  3.25  3.82  3.46  2.87  2.78  3.39  3.25  2.85  3.70  2.94  3.69  3.50  3.95  2.78  3.43  3.46  2.49  2.69
Bonded amino acids (PDB serial numbers)
A:      1     1    15    16    19    34    35    36    38    39    39    40    41    41    41    65   104   104   107   107   107   107   108   108   109   110   110   110   111   112   112   112   113   113   117   118
        M     M     R     E     A     K     G     K     A     I     I     R     F     F     F     N     Q     Q     H     H     H     H     C     C     W     G     G     G     F     R     R     R     G     G     D     E
        0     0     1     1     0     1     0     1     0     0     0     1     0     0     0     1     1     1     1     1     1     1     1     1     0     0     0     0     0     1     1     1     0     0     1     1
        -     -     a     a     a     -     -     -     -     b     b     b     b     b     b     b     b     b     a     a     a     a     -     -     b     b     b     b     b     -     -     -     -     -     -     -
B:     98    49    48    50    50    53    52    52    59    50    50     5    48    48    50   102   100   102    79    72    72    75   101   101   100    99    79    99    97    94    95    55    83    83    76    80
        E     F     D     Y     Y     F     P     P     Y     Y     Y     F     D     D     Y     K     T     K     I     E     E     K     I     I     T     I     I     I     V     A     H     R     F     F     K     K
        1     0     1     1     1     0     0     0     1     1     1     0     1     1     1     1     1     1     0     1     1     1     0     0     1     0     0     0     0     0     1     1     0     0     1     1
        b     b     -     b     b     -     -     -     -     b     b     b     -     -     b     b     b     b     a     a     a     a     b     b     b     b     a     b     b     a     a     -     a     a     a     a
#######################################

Protein: 1n69     Program Version: 2       Number of monomers:   3         Simmetry:noncircular
Amino acids for each monomer: 78  80  78 
Distance cutoffs:  20.0   5.0 Angstrom        Algorithm: simmetrized interface
Bonded atoms (PDB atom serial numbers)
A:     12    16    19    42    44    64    65    71    73    91    94    95   118   181   209   210   236   269   302   303   324   345   346   371   377   379   382   401   404   417   440   564   569   576   586   587
      OD2   O     CG2   OD2   CA    OE1   NE2   CG    CE    O     OD1   OD2   OG1   CZ    CD1   CD2   NE2   OE1   CD1   CD2   CG    CG1   CG2   N     CD1   CE1   OH    CB    OE1   OH    CD1   CD1   O     O     CE2   CZ 
B:    712   691   710   713   690   607   606   657  1201   637   619   660   618   636  1187  1204  1179  1182   998  1000   997   944   920   921   971   883   858   907   906   854   910   851   820   797   798   721
      OD1   CE    CB    OD2   SD    CB    O     CB    CD1   CG2   N     OD2   OD2   CG1   O     CE2   O     CD1   CE2   OH    CE1   CE    CD1   CD2   SG    O     O     CB    O     NE2   NE    ND1   CB    CE1   CE2   CD1
     3.22  3.54  3.68  2.12  3.63  3.48  2.91  3.63  3.54  3.76  2.74  2.30  4.70  4.24  3.08  3.81  2.60  3.44  4.17  3.37  4.10  3.42  4.00  3.43  3.65  3.71  2.74  3.69  3.12  2.75  2.86  3.92  3.35  4.12  3.66  3.66
Bonded amino acids (PDB serial numbers)
A:      2     3     3     6     7     9     9    10    10    13    13    13    16    24    28    28    31    35    39    39    43    46    46    50    50    50    50    53    53    54    57    73    74    75    76    76
        D     V     V     D     C     Q     Q     M     M     D     D     D     T     F     L     L     H     E     L     L     M     I     I     Y     Y     Y     Y     Q     Q     Y     I     L     V     G     F     F
        1     0     0     1     1     1     1     0     0     1     1     1     1     0     0     0     1     1     0     0     0     0     0     1     1     1     1     1     1     1     0     0     0     0     0     0
        a     a     a     a     a     a     a     a     a     a     a     a     a     a     a     a     a     a     a     a     a     a     a     a     a     a     a     a     a     a     a     a     a     -     -     -
B:     13    10    13    13    10    -1    -1     6    76     3     1     6     0     3    74    76    73    73    50    50    50    43    39    39    47    35    32    38    38    31    38    31    27    24    24    14
        D     M     D     D     M     M     M     D     F     V     G     D     D     V     V     F     L     L     Y     Y     Y     M     L     L     C     E     V     R     R     H     R     H     A     F     F     I
        1     0     1     1     0     0     0     1     0     0     0     1     1     0     0     0     0     0     1     1     1     0     0     0     1     1     0     1     1     1     1     1     0     0     0     0
        a     a     a     a     a     -     -     a     -     a     -     a     -     a     a     -     a     a     a     a     a     a     a     a     a     a     a     a     a     a     a     a     a     -     -     a
#######################################

Protein: 1ng0     Program Version: 2       Number of monomers:   3         Simmetry:circular
Amino acids for each monomer: 192  192  218 
Distance cutoffs:  20.0   5.0 Angstrom        Algorithm: simmetrized interface
Bonded atoms (PDB atom serial numbers)
A:    579   581   588   606   614   615   616   621   675   692   693   706   949   950   954   957   981   984  1116  1129  1130  1131  1132  1154  1161
      CB    CD1   CG    O     OD1   OD2   N     OG    CG2   O     CB    OG1   OD1   OD2   O     CD    CB    ND2   ND2   CD2   CE1   NE2   N     OD2   CG2
B:   1825  2915  2510  2971  2965  2929  2953  2954  2936  2923  2931  2921  1494  2913  2487  1832  2467  2470  2595  2658  2528  2659  2626  2514  2647
      CB    CA    CB    CD1   N     CG1   O     CB    OG    OG    N     O     OD1   NZ    CD1   CD1   O     OD1   OE2   CE2   OG    CZ    CD2   NZ    OG1
     4.07  3.71  3.76  3.56  3.02  3.86  3.00  3.30  3.43  2.73  3.47  2.97  2.75  2.97  3.65  3.40  4.18  3.51  3.31  3.43  3.87  3.61  3.71  2.87  4.31
Bonded amino acids (PDB serial numbers)
A:    135   135   136   138   139   139   140   140   147   150   150   152   187   187   188   188   191   191   206   208   208   208   209   211   212
        L     L     D     A     D     D     S     S     T     S     S     T     D     D     E     E     N     N     N     H     H     H     L     D     T
        0     0     1     0     1     1     1     1     1     1     1     1     1     1     1     1     1     1     1     1     1     1     0     1     1
        -     -     -     -     -     -     -     -     a     a     a     -     a     a     a     a     -     -     a     a     a     a     a     a     a
B:    106   245   195   253   253   247   251   251   248   246   248   246    62   244   193   107   191   191   205   213   197   213   209   195   212
        A     G     K     L     L     V     T     T     S     S     S     S     D     K     W     L     N     N     E     Y     S     Y     L     K     T
        0     0     1     0     0     0     1     1     1     1     1     1     1     1     0     0     1     1     1     1     1     1     0     1     1
        b     -     b     -     -     -     a     a     a     -     a     -     b     b     -     b     -     -     -     a     -     a     a     b     a
#######################################

Protein: 1nkv     Program Version: 2       Number of monomers:   3         Simmetry:circular
Amino acids for each monomer: 245  231  248 
Distance cutoffs:  20.0   5.0 Angstrom        Algorithm: simmetrized interface
Bonded atoms (PDB atom serial numbers)
A:   1412  1438  1446  1447  1450  1474  1475  1494  1495  1503  1511  1512  1518  1537  1538  1549  1698  1701  1720  1761  1767  1792  1796
      OE1   OD1   CD    NE    NH2   C     O     O     CB    CZ3   CD1   CD2   OG1   NH1   NH2   NH2   O     OD1   CB    CG2   OG1   CD    NH2
B:   2089  3165  2113  2143  3161  3157  3145  3147  3138  3140  3146  2140  2162  3134  3685  2794  3093  3696  3139  3066  3045  3040  3179
      NZ    CE    CG2   CG2   O     OE2   O     CG1   O     CG1   CB    O     NH2   OD2   O     CD1   OD1   NH1   CB    CG2   CB    CD2   CD1
     3.21  3.19  3.61  3.62  2.59  3.16  3.15  3.89  3.25  3.62  3.63  3.62  2.98  3.05  3.09  3.89  4.21  4.18  3.97  3.25  3.21  4.24  3.63
Bonded amino acids (PDB serial numbers)
A:    190   193   194   194   194   197   197   200   200   200   201   201   202   204   204   205   224   224   227   231   232   235   235
        E     D     R     R     R     A     A     W     W     W     L     L     T     R     R     R     N     N     P     V     T     R     R
        1     1     1     1     1     0     0     0     0     0     0     0     1     1     1     1     1     1     0     0     1     1     1
        a     a     a     a     a     a     a     a     a     a     a     a     a     a     a     a     a     a     a     a     a     a     a
B:     24   184    27    31   184   183   182   182   181   181   182    31    33   180   247   135   175   248   181   171   168   167   186
        K     -     T     V     -     E     V     V     V     V     V     V     R     D     A     I     D     R     V     V     P     L     L
        1     -     1     0     -     1     0     0     0     0     0     0     1     1     0     0     1     1     0     0     0     0     0
        a     b     a     a     b     b     b     b     b     b     b     a     -     b     b     b     a     -     b     a     a     a     b
#######################################

Protein: 1nlf     Program Version: 2       Number of monomers:   3         Simmetry:noncircular
Amino acids for each monomer: 254  254  254 
Distance cutoffs:  20.0   5.0 Angstrom        Algorithm: simmetrized interface
Bonded atoms (PDB atom serial numbers)
A:      4    16    19    20    22    26    36    37    39    46    60    61    62    69    70    83    84    89    91    92    93    95   107   116   121   139   203   220  1127  1128  1129  1151  1157  1159  1179  1206  1207  1212  1358  1376
      O     O     ND1   CD2   NE2   O     CB    CG    N     CD1   CG1   CG2   CD1   CD1   CD2   O     CB    CB    CD1   CD2   CE1   CZ    CA    CG    O     CD2   CG1   CG2   OG    N     CA    CB    CG    OE1   O     OE1   OE2   CB    ND2   NH1
B:   2742  2708  2488  2713  2728  2716  2691  2709  2696  2519  2680  2661  2547  2664  2646  2555  2545  2634  2632  2544  2631  2658  2558  2513  2529  2495  2481  2480  3035  3034  3013  2977  3016  3017  2750  2985  2988  2736  2972  2475
      OG    OE1   CG    O     O     CD    CD1   NE2   O     NE2   O     CA    CD1   CB    OE1   ND1   CB    CD    CB    O     O     CG1   NE2   O     NE2   OG1   CG    CB    OE2   OE1   O     NH2   CG2   CD1   CD2   NE    NH2   O     CG    OD2
     2.56  2.62  3.84  3.39  2.83  3.64  3.66  3.11  2.95  3.25  4.18  4.08  3.44  4.10  3.50  2.92  3.81  3.82  3.61  3.15  3.68  4.10  3.66  3.72  2.81  3.43  4.02  4.06  2.61  3.34  3.35  3.96  3.68  3.65  2.98  2.90  3.12  3.26  3.86  2.52
Bonded amino acids (PDB serial numbers)
A:      2     4     4     4     4     5     6     6     7     7     9     9     9    10    10    12    12    13    13    13    13    13    16    17    18    20    28    31   153   154   154   157   158   158   161   164   164   165   205   207
        A     H     H     H     H     K     P     P     I     I     I     I     I     L     L     A     A     F     F     F     F     F     A     P     P     L     V     T     S     G     G     A     Q     Q     G     E     E     A     N     R
        0     1     1     1     1     1     0     0     0     0     0     0     0     0     0     0     0     0     0     0     0     0     0     0     0     0     0     1     1     0     0     0     1     1     0     1     1     0     1     1
        -     -     -     -     -     -     -     -     -     -     a     a     a     a     a     a     a     a     a     a     a     a     -     -     -     -     b     -     a     a     a     a     a     a     a     a     a     a     a     -
B:    114   109    80   110   112   110   107   109   108    84   106   103    87   103   100    88    87    99    99    87    99   102    88    84    85    81    79    79   149   149   147   143   147   147   115   144   144   113   143    78
        S     Q     P     P     I     P     L     Q     I     H     L     A     L     A     Q     H     L     R     R     L     R     V     H     H     H     T     P     P     E     E     I     R     I     I     L     R     R     G     R     D
        1     1     0     0     0     0     0     1     0     1     0     0     0     0     1     1     0     1     1     0     1     0     1     1     1     1     0     0     1     1     0     1     0     0     0     1     1     0     1     1
        -     -     a     -     -     -     b     -     b     a     b     a     a     a     a     a     a     a     a     a     a     a     a     a     a     a     a     a     -     -     -     a     -     -     -     a     a     -     a     -
#######################################

Protein: 1nmt     Program Version: 2       Number of monomers:   3         Simmetry:noncircular
Amino acids for each monomer: 392  392  389 
Distance cutoffs:  20.0   5.0 Angstrom        Algorithm: simmetrized interface
Bonded atoms (PDB atom serial numbers)
A:     35   142   143   149   159   166  1042  1043  1053  1062  1064  1083  1284  1288  1297  1302  1310  3002  3075  3081
      OD1   O     CB    O     CG1   CB    CG    OD1   NZ    CZ    NH2   CG    O     CD1   N     CG    CG2   NH2   CE    CB 
B:   4103  4411  3278  3286  4398  3295  3819  3818  4403  4019  4025  4126  5031  5161  5029  4055  5072  4094  5042  5407
      NZ    ND2   CB    CG    O     OE1   CA    N     NE2   CB    O     OD2   CE2   OE2   CD2   NZ    OE2   ND2   NZ    CD1
     4.04  3.06  3.61  3.25  3.62  3.02  3.69  3.61  3.49  3.62  2.81  3.24  3.81  3.17  3.77  3.96  3.44  3.20  3.27  3.18
Bonded amino acids (PDB serial numbers)
A:     64    78    78    79    80    81   185   185   186   187   187   190   215   215   217   217   218   423   433   434
        D     P     P     L     I     S     N     N     K     R     R     P     I     I     P     P     T     R     K     K
        1     0     0     0     0     1     1     1     1     1     1     0     0     0     0     0     1     1     1     1
        -     -     -     -     -     -     -     -     -     -     -     a     -     -     -     -     -     -     -     -
B:    167   204    68    69   203    70   132   132   203   157   158   170   283   297   283   161   287   166   284   327
        K     N     T     P     Q     E     G     G     Q     P     V     D     Y     E     Y     K     E     N     K     I
        1     1     1     0     1     1     0     0     1     0     0     1     1     1     1     1     1     1     1     0
        b     -     -     a     a     a     -     -     a     b     b     b     a     a     a     b     a     -     a     -
#######################################

Protein: 1no1     Program Version: 2       Number of monomers:   3         Simmetry:noncircular
Amino acids for each monomer: 66  66  66 
Distance cutoffs:  20.0   5.0 Angstrom        Algorithm: simmetrized interface
Bonded atoms (PDB atom serial numbers)
A:     85   107   110   112   116   120   122   141   157   349   379   380   409   410   421   427   429
      NZ    O     CD    OE2   O     CD2   CE2   CG    NH2   CE    OG1   CG2   O     CB    O     CA    O  
B:    695   718   712   710   745   743   735   668   955   770   767   765   984   777   985   971   972
      OD2   OG1   O     CA    NE1   CD1   O     CE1   O     NH1   CD    CB    CB    CG1   OG    OG1   CG2
     3.20  3.11  3.58  3.36  3.42  4.09  3.13  4.21  3.20  3.20  3.60  3.84  3.17  4.34  3.57  3.90  3.43
Bonded amino acids (PDB serial numbers)
A:     11    15    15    15    16    16    16    18    20    46    50    50    54    54    56    57    57
        K     E     E     E     F     F     F     P     R     -     T     T     K     K     N     K     K
        1     1     1     1     0     0     0     0     1     -     1     1     1     1     1     1     1
        a     a     a     a     a     a     a     -     -     a     a     a     a     a     a     -     -
B:     25    29    28    28    33    33    32    21    59    35    35    35    63    36    63    61    61
        D     T     G     G     W     W     A     F     P     R     R     R     S     V     S     T     T
        1     1     0     0     0     0     0     0     0     1     1     1     1     0     1     1     1
        a     a     a     a     a     a     a     -     -     a     a     a     a     a     a     a     a
#######################################

Protein: 1nsq     Program Version: 2       Number of monomers:   3         Simmetry:circular
Amino acids for each monomer: 152  152  152 
Distance cutoffs:  20.0   5.0 Angstrom        Algorithm: simmetrized interface
Bonded atoms (PDB atom serial numbers)
A:    109   128   129   132   140   143   542   545   567   762   763   775   784   789   790   791   792   826   830   838   843   858   865   867   884   887
      CB    CB    CG    NE2   NE    NH2   CE1   OH    OG    O     CB    O     CD1   O     CB    CG    CD    O     O     O     CE1   CG2   CG    OE1   CB    NE 
B:   2375  2377  2381  2383  2391  1443  2384  2382  2385  1918  1894  1919  1992  2002  2004  1914  1916  1457  1450  1452  1445  2402  1857  2406  2389  2367
      O     CG    CE2   CZ2   CG1   O     CZ3   CE3   CH2   OE1   OG1   NE2   CD1   CA    O     O     CG    NZ    CA    O     CG    CE1   CD2   N     O     O  
     3.20  3.93  3.59  3.76  3.88  3.31  3.71  3.63  3.76  3.48  4.51  3.34  4.65  4.12  3.36  3.66  4.26  2.69  3.32  3.51  3.50  4.00  3.94  2.80  3.25  3.02
Bonded amino acids (PDB serial numbers)
A:     15    18    18    18    19    19    68    68    71    98    98   100   101   102   102   102   102   107   108   109   109   111   112   112   115   115
        D     Q     Q     Q     R     R     Y     Y     S     A     A     S     L     P     P     P     P     G     D     F     F     I     Q     Q     R     R
        1     1     1     1     1     1     1     1     1     0     0     1     0     0     0     0     0     0     1     0     0     0     1     1     1     1
        a     a     a     a     -     -     a     a     -     a     a     a     a     a     a     a     a     a     a     a     a     -     -     -     -     -
B:    150   150   150   150   151    31   150   150   150    90    87    90   101   103   103    90    90    32    32    32    31   152    82   153   151   149
        W     W     W     W     I     Q     W     W     W     Q     T     Q     L     G     G     Q     Q     K     K     K     Q     Y     L     E     I     D
        0     0     0     0     0     1     0     0     0     1     1     1     0     0     0     1     1     1     1     1     1     1     0     1     0     1
        -     -     -     -     -     -     -     -     -     -     -     -     -     -     -     -     -     -     -     -     -     -     -     -     -     -
#######################################

Protein: 1nvf     Program Version: 2       Number of monomers:   3         Simmetry:noncircular
Amino acids for each monomer: 388  388  388 
Distance cutoffs:  20.0   5.0 Angstrom        Algorithm: simmetrized interface
Bonded atoms (PDB atom serial numbers)
A:    263   648   703   704   711   741   748   771   778   779   790   796   799   800   806   939   941   957   962   964   972   974   975  1138  1168  1183  1202  1209  1212  1221  1222  1225  1251  1252  1977  1978  1982  1986  2683  2687  2691  2703  2706  2707  2735  2742
      OG1   NH1   OE1   OE2   OD1   CD1   OG    CG    CG    CD    N     CD    NH1   NH2   CG    CA    O     N     CG    CE    NE    NH1   NH2   O     OG1   CD1   CB    O     CD1   CD1   N     O     CZ3   CH2   NH1   NH2   O     OE1   CB    O     CD2   O     CD    CE    CA    CB 
B:   5709  3686  3623  4195  3622  4186  4157  5716  5665  5657  5695  5677  4960  4956  5708  4199  4196  4183  5679  5661  4112  5681  4176  3946  3715  3713  3949  3931  3716  3678  3915  3913  4952  4951  4226  4225  3774  3773  3753  3938  3752  3770  3934  3948  3237  3745
      CA    OD2   NH2   CD1   NH1   CD1   CD1   CB    CD2   CB    O     O     OE1   O     N     O     N     O     CG    O     O     CE    CB    NE    CD1   CB    NH2   N     CD2   OE2   O     CA    NH2   NH1   CH2   CZ3   NH2   NH1   CD    CE    CG    CD    O     NH1   OG1   CG 
     3.78  2.96  3.15  3.04  3.07  3.66  3.53  4.21  3.79  4.05  4.84  2.88  3.52  3.06  4.03  3.10  3.07  2.80  3.56  4.24  2.84  3.25  3.51  2.94  4.00  3.35  3.39  2.72  4.00  3.55  3.04  3.14  3.90  3.86  3.80  3.81  2.69  3.23  4.02  3.40  3.51  2.84  3.96  3.40  3.92  4.41
Bonded amino acids (PDB serial numbers)
A:     37    86    93    93    94    97    98   101   102   102   105   105   105   105   106   127   127   129   129   129   130   130   130   153   157   159   162   163   163   164   165   165   168   168   259   259   260   260   353   354   354   356   356   356   360   361
        T     R     E     E     D     L     S     P     P     P     R     R     R     R     D     T     T     M     M     M     R     R     R     T     T     L     N     L     L     I     G     G     W     W     R     R     E     E     A     L     L     K     K     K     G     P
        1     1     1     1     1     0     1     0     0     0     1     1     1     1     1     1     1     0     0     0     1     1     1     1     1     0     1     0     0     0     0     0     0     0     1     1     1     1     0     0     0     1     1     1     0     0
        -     a     a     a     a     a     a     -     -     -     -     -     -     -     -     a     a     a     a     a     a     a     a     b     b     -     b     b     b     b     b     b     -     -     -     -     -     -     -     -     -     -     -     -     -     -
B:    360    94    86   164    86   163   159   361   354   353   358   356   260   260   360   165   165   163   356   354   153   356   162   130    97    97   130   129    97    93   127   127   259   259   168   168   105   105   102   129   102   105   129   130    37   101
        G     D     R     I     R     L     L     P     L     A     N     K     E     E     G     G     G     L     K     L     T     K     N     R     L     L     R     M     L     E     T     T     R     R     W     W     R     R     P     M     P     R     M     R     T     P
        0     1     1     0     1     0     0     0     0     0     1     1     1     1     0     0     0     0     1     0     1     1     1     1     0     0     1     0     0     1     1     1     1     1     0     0     1     1     0     0     0     1     0     1     1     0
        -     a     a     b     a     b     -     -     -     a     -     -     -     -     -     b     b     b     -     -     b     -     b     a     a     a     a     a     a     a     a     a     -     -     -     -     -     -     -     a     -     -     a     a     -     -
#######################################

Protein: 1nx8     Program Version: 2       Number of monomers:   3         Simmetry:circular
Amino acids for each monomer: 248  256  246 
Distance cutoffs:  20.0   5.0 Angstrom        Algorithm: simmetrized interface
Bonded atoms (PDB atom serial numbers)
A:    988   994   999  1002  1003  1004  1028  1072  1436  1445  1454  1468  1471  1472  1476  1477  1481  1504
      CG    CB    CB    CD2   CE1   NE2   NE    OE1   O     CE1   CG2   CG    CE1   NE2   O     CB    OE2   CA 
B:   3676  2124  3751  3753  3731  3733  3778  2927  2924  2923  3958  2948  2946  2949  2935  2932  2919  2937
      CB    OH    CD1   CE1   CG    CE    OE2   NZ    CG    CB    OD2   NH1   NE    NH2   CD2   CB    N     CE2
     4.01  3.82  3.80  3.59  3.65  3.83  4.70  2.93  3.93  3.52  4.36  3.84  3.71  3.76  3.85  3.81  2.79  3.66
Bonded amino acids (PDB serial numbers)
A:    143   144   145   145   145   145   148   153   208   209   210   212   212   212   213   213   213   217
        P     A     H     H     H     H     R     E     G     F     T     H     H     H     E     E     E     F
        0     0     1     1     1     1     1     1     0     0     1     1     1     1     1     1     1     0
        a     a     a     a     a     a     a     a     -     -     a     a     a     a     a     a     a     a
B:    228    18   235   235   233   233   237   125   125   125   258   127   127   127   126   126   125   126
        P     Y     F     F     K     K     E     K     K     K     D     R     R     R     F     F     K     F
        0     1     0     0     1     1     1     1     1     1     1     1     1     1     0     0     1     0
        -     b     -     -     b     b     -     -     -     -     -     -     -     -     -     -     -     -
#######################################

Protein: 1o7k     Program Version: 2       Number of monomers:   3         Simmetry:circular
Amino acids for each monomer: 124  120  120 
Distance cutoffs:  20.0   5.0 Angstrom        Algorithm: simmetrized interface
Bonded atoms (PDB atom serial numbers)
A:     67    74    75    94   102   105   106   114   119   121   239   257   258   274   323   327   344   843   929
      NH2   ND1   CD2   O     O     CD1   CD2   O     CE1   CZ    CE    CD1   CD2   NZ    O     OE1   CG2   CB    NH2
B:   1595  1652  1655  1817  1778  1697  1717  1753  1751  1750  1726  1701  1700  1654  1707  1702  1704  1842  1605
      CG    CB    CD2   OG1   CB    O     CE2   NH1   NE    CD    OD2   CD2   CD1   ND1   CH2   NE1   CE3   OE2   OE2
     3.96  3.37  3.53  4.12  3.02  3.67  3.99  2.39  3.36  3.59  3.83  3.81  3.84  3.01  4.13  3.85  3.59  3.78  3.23
Bonded amino acids (PDB serial numbers)
A:      7     8     8    11    12    12    12    14    14    14    27    29    29    31    37    37    39    99   110
        R     H     H     L     L     L     L     F     F     F     -     L     L     K     E     E     V     S     R
        1     1     1     0     0     0     0     0     0     0     -     0     0     1     1     1     0     1     1
        b     b     b     b     b     b     b     b     b     b     b     b     b     b     b     b     b     a     a
B:     67    74    74    93    89    80    81    85    85    85    82    80    80    74    80    80    80    96    68
        P     H     H     T     N     W     F     R     R     R     D     W     W     H     W     W     W     E     E
        0     1     1     1     1     0     0     1     1     1     1     0     0     1     0     0     0     1     1
        a     -     -     a     a     a     a     a     a     a     -     a     a     -     a     a     a     a     a
#######################################

Protein: 1o91     Program Version: 2       Number of monomers:   3         Simmetry:circular
Amino acids for each monomer: 131  131  131 
Distance cutoffs:  20.0   5.0 Angstrom        Algorithm: simmetrized interface
Bonded atoms (PDB atom serial numbers)
A:     14    15    46    61   198   203   206   207   208   210   403   424   441   669   672   676   679   683   691   695   699   700   924   926   930   941   942   949   980   990   993   994   996  1000
      CB    CG    OG1   OE2   CD2   CB    CD2   CE1   CE2   OH    CB    CE1   CE1   CB    CD2   N     O     CD2   OD2   O     OE1   NE2   CA    O     CD2   CG2   N     CD2   OG    CG    CE1   CE2   OH    O  
B:   2062  2059  1768  1623  1611  1771  1773  1787  1403  1404  1428  1762  1646  1690  1675  1671  1692  1650  1731  1736  1750  1747  1630  1530  1632  1647  1627  1624  1760  2052  2053  1423  2037  2065
      CE1   CG    N     CE    O     O     CG1   CB    CG1   CG2   OH    OG    O     CD    O     OE2   NZ    CD2   OD1   O     O     N     CD1   NE1   CE1   CB    O     N     O     CD1   CD2   CD1   OH    OH 
     3.40  3.59  2.81  3.27  3.32  3.62  3.57  3.95  4.10  3.49  3.46  2.77  3.26  3.73  3.56  2.67  2.82  3.39  3.25  4.65  2.97  2.69  3.98  3.36  3.65  4.19  3.58  3.04  4.02  3.73  3.64  3.37  2.72  2.62
Bonded amino acids (PDB serial numbers)
A:    614   614   618   620   638   639   639   639   639   639   663   665   667   695   695   696   696   696   697   698   698   698   730   730   730   731   732   732   736   738   738   738   738   739
        M     M     T     E     L     Y     Y     Y     Y     Y     A     H     H     F     F     L     L     L     D     Q     Q     Q     Y     Y     Y     V     H     H     S     Y     Y     Y     Y     L
        0     0     1     1     0     1     1     1     1     1     0     1     1     0     0     0     0     0     1     1     1     1     1     1     1     0     1     1     1     1     1     1     1     0
        -     -     b     b     b     b     b     b     b     b     b     b     b     -     -     -     -     -     b     b     b     b     -     -     -     -     -     -     b     b     b     b     b     b
B:    741   741   704   685   684   704   704   706   659   659   661   702   688   692   691   690   692   688   697   698   700   700   686   674   686   688   686   686   702   740   740   661   738   741
        Y     Y     V     M     M     V     V     L     V     V     Y     S     Y     K     Y     E     K     Y     D     Q     S     S     Y     W     Y     Y     Y     Y     S     L     L     Y     Y     Y
        1     1     0     0     0     0     0     0     0     0     1     1     1     1     1     1     1     1     1     1     1     1     1     0     1     1     1     1     1     0     0     1     1     1
        b     b     b     -     -     b     b     b     b     b     b     b     -     -     -     -     -     -     b     b     b     b     -     b     -     -     -     -     b     b     b     b     b     b
#######################################

Protein: 1obw     Program Version: 2       Number of monomers:   3         Simmetry:circular
Amino acids for each monomer: 175  175  175 
Distance cutoffs:  20.0   5.0 Angstrom        Algorithm: simmetrized interface
Bonded atoms (PDB atom serial numbers)
A:    192   194   200   201   209   230   272   277   288   292   303   306   307   308   313   314   318   332   334   340   343   344   633  1128
      CG    OD2   CG    CD    CD1   OH    OE1   O     CB    O     CD1   CE2   CZ    N     CG1   CG2   O     NH1   N     CD1   CE2   CZ    CD    O  
B:   1977  1975  1982  1980  1986  1998  1423  1381  1394  2024  2028  1499  2029  2027  2245  2036  2246  2233  2242  1970  2211  1963  2005  2261
      CD1   CB    OH    CE2   O     N     CG    N     CD2   N     CB    CE1   CG1   O     CD1   OG1   CD2   O     O     CD    CB    CG2   OE1   NZ 
     3.87  3.64  3.42  3.43  3.37  2.95  4.64  2.57  3.67  2.92  3.79  3.70  3.85  2.88  3.68  3.69  3.28  3.19  2.95  3.93  3.87  3.55  4.02  4.88
Bonded amino acids (PDB serial numbers)
A:     26    26    27    27    28    30    35    36    38    39    40    40    40    41    41    41    42    43    44    44    44    44    81   144
        D     D     P     P     I     Y     E     S     A     L     F     F     F     V     V     V     D     R     F     F     F     F     P     L
        1     1     0     0     0     1     1     1     0     0     0     0     0     0     0     0     1     1     0     0     0     0     0     0
        -     -     -     -     b     b     -     -     -     b     b     b     b     b     b     b     b     b     b     b     b     b     -     -
B:     77    77    77    77    78    80     6     1     2    84    84    16    84    84   113    85   113   112   113    76   109    75    80   115
        Y     Y     Y     Y     P     Q     P     S     L     V     V     Y     V     V     L     T     L     K     L     P     P     T     Q     K
        1     1     1     1     0     1     0     1     0     0     0     1     0     0     0     1     0     1     0     0     0     1     1     1
        -     -     -     -     -     -     -     -     a     b     b     b     b     b     -     b     -     -     -     -     b     -     -     -
#######################################

Protein: 1ocx     Program Version: 2       Number of monomers:   3         Simmetry:circular
Amino acids for each monomer: 182  182  182 
Distance cutoffs:  20.0   5.0 Angstrom        Algorithm: simmetrized interface
Bonded atoms (PDB atom serial numbers)
A:    323   690   691   692   693   696   807   823   824   843  1065  1068  1081  1086  1087  1089  1104  1114  1117  1197  1228  1230  1232  1234  1337  1391  1409
      CB    CB    CG    CD1   CD2   CZ    CB    SD    CE    CG    O     OD1   CB    CE2   CE3   CZ3   CA    NE    NH2   OD1   O     OG    CA    O     N     CE    CD2
B:   1638  1960  1958  1957  1959  1956  2385  2373  2371  2145  2378  2386  2377  2323  2374  2319  2296  2275  2259  2354  2656  2555  2657  2754  2751  2340  2339
      NH1   NH2   CZ    NE    NH1   CD    OD1   CG    O     CD1   NH2   ND2   NH1   CD2   CD    O     OH    CE1   O     CG    CG1   OD1   CG2   OD1   O     CD1   CG2
     4.53  3.66  3.51  3.61  3.36  3.29  3.61  3.87  3.70  3.88  3.28  2.84  3.10  3.67  3.54  3.28  3.32  3.52  2.50  3.66  3.73  2.59  4.31  3.08  3.42  3.81  2.99
Bonded amino acids (PDB serial numbers)
A:     40    84    84    84    84    84    99   101   101   104   135   135   137   137   137   137   140   141   141   153   158   158   159   159   175   181   183
        A     F     F     F     F     F     N     M     M     P     N     N     W     W     W     W     G     R     R     N     S     S     G     G     N     K     L
        0     0     0     0     0     0     1     0     0     0     1     1     0     0     0     0     0     1     1     1     1     1     0     0     1     1     0
        -     -     -     -     -     -     -     b     b     -     -     -     b     b     b     b     -     -     -     -     -     -     -     -     -     b     -
B:     29    67    67    67    67    67   121   120   120    89   120   121   120   113   120   113   109   107   105   117   161   145   161   175   175   115   115
        R     R     R     R     R     R     N     R     R     L     R     N     R     H     R     H     Y     H     G     P     V     N     V     N     N     I     I
        1     1     1     1     1     1     1     1     1     0     1     1     1     1     1     1     1     1     0     0     0     1     0     1     1     0     0
        a     b     b     b     b     b     a     a     a     b     a     a     a     -     a     -     b     b     -     a     b     -     b     -     -     -     -
#######################################

Protein: 1oms     Program Version: 2       Number of monomers:   3         Simmetry:noncircular
Amino acids for each monomer: 114  115  118
[truncated: 1,379,068 more chars]
