# Supplementary material for: Oligomeric Interfaces Under the Lens: Gemini
Source: PLoS One. 2010 Mar 25;5(3):e9897. doi: 10.1371/journal.pone.0009897 (PMC2845623; doi:10.1371/journal.pone.0009897)
Supplement: Text S2 — i04out. GeminiDistances Outputs for tetrameric proteins. (4.80 MB TXT) [file pone.0009897.s002.txt]

Protein: 13PK     Program Version: 2       Number of monomers:   4         Simmetry:noncircular
Amino acids for each monomer: 415  415  415  415 
Distance cutoffs:  20.0   5.0 Angstrom        Algorithm: simmetrized interface
Bonded atoms (PDB atom serial numbers)
A:    209   228   229   234   242   243   261   299   300   302   303   323   328   351   373   383   703   711   712   714   732   733   741   745   757   760   772  1444  2603  2605  2622  2623  2678  2876  2879  2880  2884  2888  2913
      NZ    CD    CE    O     O     CB    OD2   CD    NE    NH1   NH2   N     CG    CD    O     OG1   NZ    NE    CZ    NH2   O     CB    O     CD2   O     CD1   NH2   NZ    O     CG    CG1   CG2   CE2   O     CD1   CD2   O     CA    NZ 
D:  10141 10087 10086 10117 10129 10116  9644  9685  9684  9686  9683 12260 12271 12063 12006 12032  9612 10098 10096 10095  9627  9618 12263  9626  9593 11989 12007 12296 10142 10144  9757 10156  9735  9708  9705 10125  9711  9712 10828
      O     NZ    CE    CB    CD2   O     OD1   CZ    NE    NH1   CD    O     N     CZ    CG1   OG    CD    NH2   CZ    NE    CB    O     CD1   O     NZ    CG    CG2   CE    CB    CD1   O     NH2   CD    CA    CD1   O     CB    CG    NZ 
     3.24  2.81  3.18  3.47  3.26  3.12  4.75  3.73  3.65  3.77  3.66  3.43  3.63  3.58  3.71  4.49  3.06  3.42  3.36  3.44  3.41  3.53  3.39  3.52  3.94  3.94  3.02  3.16  4.62  3.86  3.89  2.86  3.40  3.43  3.65  3.97  3.94  3.60  2.65
Bonded amino acids (PDB serial numbers)
A:     30    33    33    34    35    35    37    41    41    41    41    45    45    48    51    52    97    98    98    98   101   101   102   102   104   104   105   195   345   345   347   347   354   384   384   384   385   386   389
        K     K     K     I     T     T     D     R     R     R     R     P     P     K     L     T     K     R     R     R     E     E     L     L     L     L     R     K     E     E     V     V     F     L     L     L     S     G     K
        1     1     1     0     1     1     1     1     1     1     1     0     0     1     0     1     1     1     1     1     1     1     0     0     0     0     1     1     1     1     0     0     0     0     0     0     1     0     1
        -     -     -     -     -     -     -     a     a     a     a     a     a     a     a     a     a     a     a     a     a     a     a     a     -     -     -     a     -     -     a     a     a     a     a     a     a     -     a
D:    104    97    97   101   102   101    37    41    41    41    41   384   386   354   347   350    33    98    98    98    35    34   384    35    30   345   347   389   104   104    51   105    48    45    44   102    45    45   195
        L     K     K     E     L     E     D     R     R     R     R     L     G     F     V     S     K     R     R     R     T     I     L     T     K     E     V     K     L     L     L     R     K     P     L     L     P     P     K
        0     1     1     1     0     1     1     1     1     1     1     0     0     0     0     1     1     1     1     1     1     0     0     1     1     1     0     1     0     0     0     1     1     0     0     0     0     0     1
        -     a     a     a     a     a     -     a     a     a     a     a     -     a     a     -     -     a     a     a     -     -     a     -     -     -     a     a     -     -     a     -     a     a     a     a     a     a     a
#######################################

Protein: 150L     Program Version: 2       Number of monomers:   4         Simmetry:noncircular
Amino acids for each monomer: 164  162  162  162 
Distance cutoffs:  20.0   5.0 Angstrom        Algorithm: simmetrized interface
Bonded atoms (PDB atom serial numbers)
A:    118   119   149   160   163   164   165   169   174   177   180   184   205   214   217   300   302  1098  1109  1110
      NH1   NH2   CB    O     CD    CE    NZ    O     N     O     CG2   O     OH    CE1   OH    O     CG    O     CD    OE1
C:   2605  3088  3089  2602  2613  3121  3156  2606  2599  3842  2593  3351  3316  3125  3157  3184  3173  3833  3826  3323
      ND2   OE1   OE2   CB    CD1   O     OD1   N     CA    NE1   O     SG    CB    ND2   OD2   NH1   CG1   CG2   O     CG2
     2.88  3.83  3.64  3.46  3.76  3.42  2.61  3.54  3.96  2.92  2.76  3.68  3.55  4.14  2.33  3.59  3.97  3.60  4.20  3.76
Bonded amino acids (PDB serial numbers)
A:     14    14    18    19    19    19    19    20    21    21    21    22    24    25    25    37    37   140   141   141
        R     R     Y     K     K     K     K     D     T     T     T     E     Y     Y     Y     P     P     N     Q     Q
        1     1     1     1     1     1     1     1     1     1     1     1     1     1     1     0     0     1     1     1
        b     b     b     b     b     b     b     -     -     -     -     -     -     b     b     -     -     a     a     a
C:      2    64    64     2     3    68    72     3     2   158     1    97    93    68    72    76    75   157   156    94
        N     E     E     N     I     N     D     I     N     W     M     C     A     N     D     R     V     T     G     V
        1     1     1     1     0     1     1     0     1     0     0     1     0     1     1     1     0     1     0     0
        -     a     a     -     a     a     a     a     -     -     -     a     a     a     a     a     a     -     -     a
#######################################

Protein: 1A0C     Program Version: 2       Number of monomers:   4         Simmetry:noncircular
Amino acids for each monomer: 437  437  437  437 
Distance cutoffs:  20.0   5.0 Angstrom        Algorithm: simmetrized interface
Bonded atoms (PDB atom serial numbers)
A:    469   470   479   483   486   487   488   490   495   505   513  1178  1180  1194  1223  1233  1234  1506  1523  1524  1525  1558  1559  1874  1888  1890  1895  1896  1906  1922  2424  2436  2448  2452  2463  2466  2751  2753  2767  2773  2789
      OD1   OD2   NE2   O     CD1   CD2   CE1   CZ    N     O     CG2   O     OG    CG    CG1   CE1   NE2   CH2   CZ    NH1   NH2   OE1   OE2   NZ    CD    NZ    CB    CG    CD    NZ    OD2   O     CD2   O     CE3   CH2   CB    CD    NH1   CB    CE2
C:   8523  8522  7477  8178  8904  8504  8894  8872  8176  8192  8221  7493  7481  7503  7511  9771  9787  7485  9765  7468  7467  9749  9751  7488  9446  9434  9464  7486  7484  9422  8920  8888  8886  9461  9450  8893  8556  8557  8521  8231  8232
      NH2   NH1   NE2   OG    CD    CH2   CG    NZ    O     CG    CG1   N     O     O     CG2   CB    CE2   CD2   NH1   OD2   OD1   CB    CD    CZ    CD2   O     CH2   CE1   CD1   OD2   NZ    NZ    CD    CE3   O     CB    OE1   OE2   CZ    CE1   NE2
     2.99  2.98  3.22  3.10  3.57  3.85  3.51  3.64  2.98  3.24  3.34  2.98  3.12  3.27  3.33  3.84  4.04  3.84  3.32  2.98  2.99  3.52  3.80  3.62  3.64  2.75  3.57  3.49  3.55  2.88  2.87  2.74  3.62  3.37  3.38  3.55  3.50  3.77  3.31  3.81  4.02
Bonded amino acids (PDB serial numbers)
A:     57    57    58    59    59    59    59    59    61    62    63   145   145   147   150   151   151   187   190   190   190   194   194   233   235   235   236   236   237   239   300   302   303   304   305   305   342   342   343   344   346
        D     D     Q     F     F     F     F     F     K     A     T     S     S     P     V     H     H     W     R     R     R     E     E     K     K     K     E     E     P     K     D     L     L     G     W     W     R     R     R     A     F
        1     1     1     0     0     0     0     0     1     0     1     1     1     0     0     1     1     0     1     1     1     1     1     1     1     1     1     1     0     1     1     0     0     0     0     0     1     1     1     0     0
        -     -     -     -     -     -     -     -     -     -     -     -     -     a     -     -     -     -     -     -     -     -     -     -     -     -     -     -     -     -     -     -     -     -     -     -     -     -     -     -     -
C:    190   190    58   145   237   187   236   233   145   147   150    61    59    62    63   344   346    59   343    57    57   342   342    59   303   302   305    59    59   300   239   235   235   305   304   236   194   194   190   151   151
        R     R     Q     S     P     W     E     K     S     P     V     K     F     A     T     A     F     F     R     D     D     R     R     F     L     L     W     F     F     D     K     K     K     W     G     E     E     E     R     H     H
        1     1     1     1     0     0     1     1     1     0     0     1     0     0     1     0     0     0     1     1     1     1     1     0     0     0     0     0     0     1     1     1     1     0     0     1     1     1     1     1     1
        -     -     -     -     -     -     -     -     -     a     -     -     -     -     -     -     -     -     -     -     -     -     -     -     -     -     -     -     -     -     -     -     -     -     -     -     -     -     -     -     -
#######################################

Protein: 1A0D     Program Version: 2       Number of monomers:   4         Simmetry:noncircular
Amino acids for each monomer: 437  437  437  437 
Distance cutoffs:  20.0   5.0 Angstrom        Algorithm: simmetrized interface
Bonded atoms (PDB atom serial numbers)
A:    450   451   457   462   465   466   467   469   474   482   487   490  1150  1152  1170  1171  1201  1210  1211  1481  1499  1500  1533  1850  1866  1871  1872  1881  1891  1893  1898  2384  2396  2407  2408  2412  2423  2426  2706  2727  2743
      OD1   OD2   CG    O     CD1   CD2   CE1   CZ    N     O     CB    ND2   CA    O     CB    CG    CG2   CE1   NE2   CH2   NH1   NH2   OE1   NZ    NZ    CB    CG    CG    CA    O     NZ    OD2   O     CD1   CD2   O     CE3   CH2   CB    O     CE2
C:   8488  8487  7445  8138  8869  8469  8860  8838  8140  8159  8158  8189  7450  7462  7475  7470  7478  9715  9731  7454  7439  7438  9694  7457  9384  9414  7455  7453  9396  9395  9372  8886  8854  8881  8879  9411  9400  8859  8521  8198  8199
      NH2   NH1   CG    CA    CG    CH2   CG    NZ    O     CG    CB    CG2   O     N     CB    O     ND2   O     CE2   CD2   OD2   OD1   CB    CZ    O     CH2   CE1   CD1   CD2   CD1   OD2   NZ    NZ    O     CA    CE3   O     CB    OE1   CE1   NE2
     2.96  3.55  4.45  3.07  3.53  4.01  3.42  3.74  2.87  3.64  3.77  3.43  3.05  2.88  3.78  3.66  3.47  3.91  3.82  4.02  3.55  2.95  3.51  3.76  3.11  3.59  3.45  3.52  4.36  3.92  3.15  3.12  3.10  3.92  4.34  3.22  3.20  3.60  3.47  3.86  3.78
Bonded amino acids (PDB serial numbers)
A:     56    56    57    58    58    58    58    58    60    61    62    62   143   143   145   145   148   149   149   185   188   188   192   231   233   234   234   235   237   237   237   298   300   301   301   302   303   303   340   342   344
        D     D     P     F     F     F     F     F     A     G     N     N     T     T     P     P     V     H     H     W     R     R     E     K     K     E     E     P     K     K     K     D     L     L     L     G     W     W     R     G     F
        1     1     0     0     0     0     0     0     0     0     1     1     1     1     0     0     0     1     1     0     1     1     1     1     1     1     1     0     1     1     1     1     0     0     0     0     0     0     1     0     0
        -     -     -     -     -     -     -     -     -     -     -     -     -     -     a     a     -     -     -     -     -     -     -     -     -     -     -     -     -     -     -     -     -     -     -     -     -     -     -     -     -
C:    188   188    57   143   235   185   234   231   143   145   145   148    58    60    62    61    62   342   344    58    56    56   340    58   300   303    58    58   301   301   298   237   233   237   237   303   302   234   192   149   149
        R     R     P     T     P     W     E     K     T     P     P     V     F     A     N     G     N     G     F     F     D     D     R     F     L     W     F     F     L     L     D     K     K     K     K     W     G     E     E     H     H
        1     1     0     1     0     0     1     1     1     0     0     0     0     0     1     0     1     0     0     0     1     1     1     0     0     0     0     0     0     0     1     1     1     1     1     0     0     1     1     1     1
        -     -     -     -     -     -     -     -     -     a     a     -     -     -     -     -     -     -     -     -     -     -     -     -     -     -     -     -     -     -     -     -     -     -     -     -     -     -     -     -     -
#######################################

Protein: 1A0J     Program Version: 2       Number of monomers:   4         Simmetry:noncircular
Amino acids for each monomer: 220  220  220  220 
Distance cutoffs:  20.0   5.0 Angstrom        Algorithm: simmetrized interface
Bonded atoms (PDB atom serial numbers)
A:    595   605   608   611   947   951   954   956   957  1144  1146  1151  1160  1296  1435  1436  1438  1440  1442  1465  1466  1493
      ND2   O     CD    NH1   O     O     N     C     O     O     CG    O     NE2   OE1   CB    CG    CD2   CE2   OH    OE1   NE2   CE 
C:   4287  4618  4307  4304  3933  3934  3932  3931  3930  4788  4787  4271  4766  3929  4761  4759  4758  4754  4765  4482  4764  4760
      OG    OE1   OH    CE1   NH1   NH2   CZ    NE    CD    NE2   OE1   CA    CA    CG    CE1   CD1   CG    CA    N     NE2   OH    CD2
     4.57  3.17  3.94  3.44  3.49  3.39  3.57  3.48  3.28  3.91  3.45  3.50  3.56  3.72  3.68  3.55  3.66  3.65  2.97  3.05  2.87  3.93
Bonded amino acids (PDB serial numbers)
A:     95    97    97    97   146   147   148   148   148   173   173   174   175   192   217   217   217   217   217   221   221   224
        N     R     R     R     G     S     S     S     S     P     P     G     Q     Q     Y     Y     Y     Y     Y     Q     Q     K
        1     1     1     1     0     1     1     1     1     0     0     0     1     1     1     1     1     1     1     1     1     1
        -     -     -     -     -     -     -     -     -     -     -     -     -     -     -     -     -     -     -     -     -     -
C:    149   192   151   151    97    97    97    97    97   221   221   147   219    97   217   217   217   217   219   175   217   217
        S     Q     Y     Y     R     R     R     R     R     Q     Q     S     G     R     Y     Y     Y     Y     G     Q     Y     Y
        1     1     1     1     1     1     1     1     1     1     1     1     0     1     1     1     1     1     0     1     1     1
        -     -     -     -     -     -     -     -     -     -     -     -     -     -     -     -     -     -     -     -     -     -
#######################################

Protein: 1A2Z     Program Version: 2       Number of monomers:   4         Simmetry:noncircular
Amino acids for each monomer: 220  220  220  220 
Distance cutoffs:  20.0   5.0 Angstrom        Algorithm: simmetrized interface
Bonded atoms (PDB atom serial numbers)
A:    587   596   601   603   993   996   999  1000  1020  1034  1035  1047  1359  1360  1363  1390  1391  1392  1421  1431  1452  1461  1462  1465  1469  1482  1487  1503  1504  1518
      CE1   OG    CB    OD1   O     CD    NH1   NH2   O     CG    CD    CG2   O     CB    N     O     CB    CG1   CZ    CE2   O     NZ    N     O     ND2   CG    O     SG    SG    CG 
C:   4956  4960  4963  4957  4887  4885  4895  4916  4858  4854  4855  4947  4528  4529  4514  4491  4488  4523  4494  4926  4541  4081  4097  4090  4095  4977  4982  4998  4999  5015
      NZ    O     OD1   N     CG1   O     OD1   CZ    N     O     CB    O     CG    CD    O     NE    CB    N     NH2   CE2   CG2   CE1   OD1   OG    CB    CG    O     SG    SG    OE1
     3.68  2.61  3.28  2.78  3.80  3.76  4.39  3.72  3.29  3.51  3.67  3.76  3.52  3.70  3.34  3.94  4.22  3.80  3.74  4.16  3.72  3.70  2.78  2.62  3.31  3.89  3.67  2.03  2.68  4.45
Bonded amino acids (PDB serial numbers)
A:     74    75    76    76   126   126   126   126   129   131   131   133   172   172   173   176   176   176   179   180   183   184   185   185   185   187   188   190   190   192
        Y     S     N     N     R     R     R     R     G     P     P     T     P     P     D     V     V     V     F     F     G     K     N     N     N     P     S     -     -     E
        1     1     1     1     1     1     1     1     0     0     0     1     0     0     1     0     0     0     0     0     0     1     1     1     1     0     1     -     -     1
        -     -     -     -     a     a     a     a     -     -     -     b     a     a     a     -     -     -     -     -     -     -     -     -     -     -     -     -     -     a
C:    184   185   185   185   176   176   177   179   173   172   172   183   131   131   129   126   126   131   126   180   133    74    76    75    76   187   188   190   190   192
        K     N     N     N     V     V     N     F     D     P     P     G     P     P     G     R     R     P     R     F     T     Y     N     S     N     P     S     -     -     E
        1     1     1     1     0     0     1     0     1     0     0     0     0     0     0     1     1     0     1     0     1     1     1     1     1     0     1     -     -     1
        -     -     -     -     -     -     -     -     a     a     a     -     -     -     -     a     a     -     a     -     b     -     -     -     -     -     -     -     -     a
#######################################

Protein: 1A3A     Program Version: 2       Number of monomers:   4         Simmetry:noncircular
Amino acids for each monomer: 145  141  146  144 
Distance cutoffs:  20.0   5.0 Angstrom        Algorithm: simmetrized interface
Bonded atoms (PDB atom serial numbers)
A:    376   385   388   389   395   400   403   405   414   420   426   430   513   527   692   694   695   704   822   825   851   852   860   882   903   911   912
      O     O     CD1   CD2   OG1   O     CD    CA    O     CE2   O     CD2   OE2   NZ    CG    OE1   OE2   OE2   CB    ND2   CG2   CD1   OE1   OG1   OG1   OD1   ND2
C:   2736  2593  2629  2619  2719  3084  3054  3085  3094  3067  3092  3115  2628  2937  3046  2760  3058  3050  2659  2658  3135  2663  2676  3139  3116  3145  3144
      CG1   NE    CG2   CB    NE2   CG2   O     CD1   NE2   OE2   CD    OG1   OG1   OE2   O     NZ    ND2   ND2   O     C     CB    CD2   OE2   CA    CG2   ND2   OD1
     3.59  2.96  3.56  3.72  2.67  3.15  3.75  3.91  3.26  3.82  3.30  3.78  2.70  4.76  3.42  3.04  3.19  2.65  3.23  3.46  3.59  4.29  4.12  4.17  3.74  3.44  3.51
Bonded amino acids (PDB serial numbers)
A:     51    52    52    52    53    54    54    55    56    56    57    57    69    71    92    92    92    93   109   109   112   112   113   116   119   120   120
        K     L     L     L     T     P     P     T     Y     Y     L     L     E     K     E     E     E     E     N     N     I     I     Q     T     T     N     N
        1     0     0     0     1     0     0     1     1     1     0     0     1     1     1     1     1     1     1     1     0     0     1     1     1     1     1
        a     a     a     a     -     -     -     -     -     -     -     -     a     a     -     -     -     -     -     -     a     a     a     a     a     a     a
C:     68    49    53    52    65   112   109   112   113   110   113   116    53    93   108    71   109   108    57    57   119    57    59   120   116   120   120
        V     R     T     L     H     I     N     I     Q     E     Q     T     T     E     N     K     N     N     L     L     T     L     E     N     T     N     N
        0     1     1     0     1     0     1     0     1     1     1     1     1     1     1     1     1     1     0     0     1     0     1     1     1     1     1
        a     a     -     a     -     a     a     a     a     -     a     a     -     -     a     a     a     a     -     -     a     -     -     a     a     a     a
#######################################

Protein: 1A4C     Program Version: 2       Number of monomers:   4         Simmetry:noncircular
Amino acids for each monomer: 129  129  129  129 
Distance cutoffs:  20.0   5.0 Angstrom        Algorithm: simmetrized interface
Bonded atoms (PDB atom serial numbers)
A:    362   363   365   379   386   398   405   407   842
      O     CB    CD    CE    H     HZ2   OG    HG    OE2
C:   2786  2812  2778  2763  2762  3242  3230  2765  2798
      H     CB    SD    CB    O     OE2   CA    CD    HZ2
     1.84  4.02  3.78  3.77  1.93  4.53  3.89  3.87  4.77
Bonded amino acids (PDB serial numbers)
A:     38    38    38    39    40    41    42    42    91
        K     K     K     M     A     K     S     S     E
        1     1     1     0     0     1     1     1     1
        -     -     -     -     -     -     -     -     b
C:     40    43    39    38    38    91    90    38    41
        A     A     M     K     K     E     G     K     K
        0     0     0     1     1     1     0     1     1
        -     -     -     -     -     b     -     -     -
#######################################

Protein: 1A4E     Program Version: 2       Number of monomers:   4         Simmetry:noncircular
Amino acids for each monomer: 488  488  488  488 
Distance cutoffs:  20.0   5.0 Angstrom        Algorithm: simmetrized interface
Bonded atoms (PDB atom serial numbers)
A:      1     4    14    15    23    39    47    51    53    54    58    61    62    66    69    72    74    79    87    88    89    93    94    96    97    98   100   106   108   113   119   125   127   128   130   131   145   158   180   199   200   257   258   263   266   267   280   282   287   313   319   321   338   344   346   347   348   371   372   375   382   402   951   954  2474  2478  2485  2486  2502  2507  2546  2547  2584  2585  2592  2593  2644  2694  2699  2720  2722  2728  2764  2785  2789  2791  2818  2830  2831  2837  2840  2858  2860  2873  2877  2885  2913  2935  2937  2941  2953  2958  2961  2965  2966  2976  2994  2995  2996  3000  3009  3014  3016  3017  3019  3020  3032  3034  3035  3038  3046  3049  3053  3069  3076  3084  3086  3090  3096  3098  3099  3132  3167  3182  3185  3187  3188  3195  3197  3200  3206  3223  3238  3259  3260  3268  3317  3320
      N     O     CG1   CG2   NE    O     O     NE    NH1   NH2   O     CG2   N     CB    N     O     OG1   O     O     CB    OG    O     CB    CG2   N     CA    O     CG    ND2   CB    O     CA    O     CB    OD1   ND2   CB    CZ    OE1   CG2   CD1   CD1   CD2   CB    OE1   NE2   CB    CD1   OH    CA    OD2   CA    CB    CG    CD2   CE1   NE2   O     CB    NE    O     CG2   N     O     O     CD2   OD1   ND2   CB    CE2   OE1   NE2   O     CB    OG1   CG2   OE2   O     NE2   CB    CD1   CB    OD1   CB    CZ    NH2   O     O     CB    O     OD1   CG    CD2   CA    CG1   CG    CG    O     OG    O     CD1   N     O     CD2   CE1   ND2   CG1   CG2   CD1   O     CA    OD1   N     CA    O     N     CG    CE    N     O     O     CG2   O     ND2   CD1   O     CA    OG    CG    OE1   OE2   CD1   O     N     O     OG1   CG2   CD1   CE1   OH    CG1   CG    O     CG2   CD1   OE1   O     CD1
B:   6986  6879  6899  7029  6874  7120  7115  7100  7032  7031  6898  7140  7118  7131  6894  6909  6891  6886  6793  6791  6795  4884  6526  6525  6846  6868  6870  6530  4887  7139  7129  7137  7158  7145  7193  7171  7133  7065  7192  7250  7253  6627  6661  6656  7201  6632  6518  6517  6577  6724  6929  6927  6721  6928  6763  6933  6773  6950  6764  6718  6949  6957  4026  4041  7019  7023  7002  7017  6947  6952  6960  6971  4215  4213  4029  4027  4220  4190  4200  4187  4193  4191  4311  4308  4271  4246  6965  4279  4305  6967  4281  4021  4020  6981  6966  6979  4025  4031  4033  3956  4012  4007  4002  3991  3947  4005  4254  4277  4252  4280  6438  6435  4315  4304  6440  4335  6751  6770  6479  6480  6818  6982  3941  6419  3937  6418  6407  6411  3948  3987  3986  4091  3984  3980  3995  3972  3994  4052  3999  4078  4046  4060  4064  4113  4063  4199  4132  4133
      O     NZ    CE1   CG    O     OG1   N     O     OE2   OE1   CD2   CG2   O     CE2   O     ND2   N     CD1   CD2   CG    NE2   N     CG2   OG1   CG    O     OG    O     O     CG1   CD2   O     OE1   O     CD1   O     OH    CD1   CG2   O     CD1   O     CB    CD2   OE1   NE2   CB    O     OE2   NH2   CD1   CG1   NE    CG2   O     O     OD1   CA    CB    CB    N     CB    O     ND2   CA    OG    ND2   O     OD1   O     N     O     CD1   CB    CG2   CB    OH    CD1   NE2   O     CA    CD2   NH2   NE    CB    CA    CG    CD2   CB    CE    NE2   CB    O     CG1   SD    O     C     CA    O     NE    O     OG1   N     O     CG1   O     CA    CG    OD2   CE1   CD2   CB    O     O     CE2   CG2   O     O     OE1   NE2   CG    CG2   OD2   ND2   O     OD1   O     CD2   CG2   NH2   NH1   CZ    NE    O     N     O     CG2   O     CB    CB    CB    O     ND2   OE1   OD1   OE1   CG2   CD1
     4.18  3.98  3.76  3.58  2.94  2.96  2.97  2.80  2.98  3.00  3.47  3.89  3.00  3.64  2.88  2.97  3.10  3.40  3.68  3.94  4.00  3.03  3.79  3.71  3.65  3.26  2.73  3.07  2.91  3.61  3.14  3.32  3.35  3.16  4.13  2.81  3.37  3.72  3.47  4.68  3.81  3.82  3.80  3.71  3.01  3.09  3.71  3.58  2.95  3.76  3.62  4.54  3.51  3.70  3.28  3.17  2.83  3.10  3.67  3.97  2.98  3.62  3.03  2.98  3.22  4.31  2.92  2.87  3.65  3.18  3.30  3.05  3.66  3.73  3.74  3.83  2.83  3.72  3.15  4.60  3.81  3.89  4.64  3.88  3.47  3.73  3.66  3.43  3.63  3.35  2.79  3.94  3.65  4.05  3.71  3.45  3.65  3.21  2.80  2.90  3.44  3.10  2.90  3.52  3.58  2.93  4.51  3.63  3.66  3.25  3.78  3.59  2.92  3.04  3.24  3.76  3.60  3.36  3.26  2.96  3.38  3.91  3.90  2.98  3.79  2.90  3.28  4.32  3.59  3.13  2.92  3.58  2.75  3.01  3.07  3.39  3.81  3.28  3.56  3.46  3.59  3.26  2.89  3.57  4.13  3.15  4.67  3.73
Bonded amino acids (PDB serial numbers)
A:     15    15    16    16    17    19    20    20    20    20    21    21    22    22    23    23    23    24    25    25    25    26    26    26    27    27    27    28    28    29    30    31    31    31    31    31    33    34    37    39    39    47    47    48    48    48    50    50    50    54    54    55    57    58    58    58    58    61    61    61    62    64   137   137   320   320   321   321   323   323   328   328   334   334   335   335   341   349   349   352   352   353   357   360   360   360   363   365   365   366   366   368   368   370   370   371   375   378   378   379   380   381   381   381   381   382   385   385   385   386   387   387   388   388   388   389   390   390   391   391   392   392   393   395   396   397   398   398   399   399   399   403   408   410   410   410   410   411   411   411   412   414   416   418   418   419   425   425
        D     D     V     V     R     D     R     R     R     R     V     V     V     V     T     T     T     N     S     S     S     T     T     T     G     G     G     N     N     P     I     N     N     N     N     N     P     F     Q     I     I     L     L     Q     Q     Q     Y     Y     Y     D     D     S     A     H     H     H     H     R     R     R     E     I     N     N     L     L     N     N     F     F     Q     Q     S     S     T     T     E     Q     Q     L     L     F     D     R     R     R     L     P     P     N     N     H     H     I     I     P     P     S     S     K     F     F     F     F     F     N     I     I     I     R     D     D     G     G     G     P     M     M     N     N     V     V     N     N     F     G     S     S     E     E     E     L     S     T     T     T     T     Y     Y     Y     I     Q     R     I     I     Q     W     W
        1     1     0     0     1     1     1     1     1     1     0     0     0     0     1     1     1     1     1     1     1     1     1     1     0     0     0     1     1     0     0     1     1     1     1     1     0     0     1     0     0     0     0     1     1     1     1     1     1     1     1     1     0     1     1     1     1     1     1     1     1     0     1     1     0     0     1     1     0     0     1     1     1     1     1     1     1     1     1     0     0     0     1     1     1     1     0     0     0     1     1     1     1     0     0     0     0     1     1     1     0     0     0     0     0     1     0     0     0     1     1     1     0     0     0     0     0     0     1     1     0     0     1     1     0     0     1     1     1     1     1     0     1     1     1     1     1     1     1     1     0     1     1     0     0     1     0     0
        -     -     -     -     -     -     -     -     -     -     -     -     -     -     -     -     -     -     -     -     -     -     -     -     -     -     -     -     -     -     -     -     -     -     -     -     -     -     -     -     -     -     -     -     -     -     a     a     a     a     a     a     a     a     a     a     a     a     a     a     -     -     b     b     -     -     -     -     a     a     -     -     -     -     -     -     b     a     a     a     a     a     a     a     a     a     -     -     -     -     -     a     a     -     -     a     -     -     -     -     -     -     -     -     -     -     -     -     -     -     -     -     -     -     -     -     -     -     -     -     -     -     -     -     -     -     -     -     -     -     -     -     -     -     -     -     -     -     -     -     -     -     -     -     -     -     -     -
B:    393   379   381   399   379   410   410   408   399   399   381   412   410   411   381   382   381   380   368   368   368   137   335   335   375   378   378   336   137   412   411   412   414   413   418   416   411   403   418   425   425   349   353   352   419   349   334   334   341   360   385   385   360   385   365   386   366   388   365   360   388   389    26    28   398   398   395   397   387   388   390   391    50    50    26    26    50    47    48    47    48    47    61    61    57    54   390    58    61   390    58    25    25   392   390   392    26    27    27    17    24    23    23    21    16    23    55    58    54    58   323   323    62    61   323    64   363   366   328   328   371   392    15   321    15   321   320   320    16    20    20    34    20    20    22    19    21    30    22    33    29    31    31    37    31    48    39    39
        N     K     F     E     K     T     T     S     E     E     F     I     T     Y     F     N     F     F     H     H     H     N     T     T     P     S     S     T     N     I     Y     I     Q     Q     I     R     Y     L     I     W     W     Q     F     L     Q     Q     S     S     E     R     I     I     R     I     P     R     N     G     P     R     G     P     T     N     S     S     N     G     D     G     M     N     Y     Y     T     T     Y     L     Q     L     Q     L     R     R     A     D     M     H     R     M     H     S     S     V     M     V     T     G     G     R     N     T     T     V     V     T     S     H     D     H     F     F     E     R     F     I     L     N     Q     Q     P     V     D     N     D     N     L     L     V     R     R     F     R     R     V     D     V     I     V     P     P     N     N     Q     N     Q     I     I
        1     1     0     1     1     1     1     1     1     1     0     0     1     1     0     1     0     0     1     1     1     1     1     1     0     1     1     1     1     0     1     0     1     1     0     1     1     0     0     0     0     1     0     0     1     1     1     1     1     1     0     0     1     0     0     1     1     0     0     1     0     0     1     1     1     1     1     0     1     0     0     1     1     1     1     1     1     0     1     0     1     0     1     1     0     1     0     1     1     0     1     1     1     0     0     0     1     0     0     1     1     1     1     0     0     1     1     1     1     1     0     0     1     1     0     0     0     1     1     1     0     0     1     1     1     1     0     0     0     1     1     0     1     1     0     1     0     0     0     0     0     1     1     1     1     1     0     0
        -     -     -     -     -     -     -     -     -     -     -     -     -     -     -     -     -     -     a     a     a     b     -     -     -     -     -     -     b     -     -     -     -     -     -     -     -     -     -     -     -     a     a     a     -     a     -     -     b     a     -     -     a     -     -     -     -     -     -     a     -     -     -     -     -     -     -     -     -     -     -     -     a     a     -     -     a     -     -     -     -     -     a     a     a     a     -     a     a     -     a     -     -     -     -     -     -     -     -     -     -     -     -     -     -     -     a     a     a     a     a     a     -     a     a     -     -     -     -     -     a     -     -     -     -     -     -     -     -     -     -     -     -     -     -     -     -     -     -     -     -     -     -     -     -     -     -     -
#######################################

Protein: 1A4S     Program Version: 2       Number of monomers:   4         Simmetry:noncircular
Amino acids for each monomer: 503  503  503  503 
Distance cutoffs:  20.0   5.0 Angstrom        Algorithm: simmetrized interface
Bonded atoms (PDB atom serial numbers)
A:    589   590   591   625   628   650   952   974   975   984  1006  1015  1025  1026  1032  1034  1128  3301  3305  3307  3329  3489  3495  3498  3625  3738  3751  3755
      CG1   CG2   CD1   NE    NH2   CD1   NE2   OE1   OE2   CE1   CA    CD1   O     CB    O     OG1   CZ    CD1   O     OG    CG    CG2   CG    OE2   OE1   CG2   O     CE 
C:   8570 11116 11107  8593  8326  8591  8207  8243  8246  8644  8624  8652  8602  8600 11243  8633 10948 11356 11373 11369  8746  8209  8643  8208  8650 10919 10925 10923
      NE2   OE2   CG2   OE2   NH2   CD    CG1   NE    NH2   CB    CA    OG1   CE1   CD1   OE1   CD1   ND1   CG2   CE    O     CZ    CD1   O     CG2   O     CD1   OG    O  
     3.77  3.64  3.84  2.77  2.80  3.56  3.57  2.59  3.03  4.02  3.64  3.41  3.75  4.03  3.16  3.17  3.96  4.97  3.66  3.18  4.05  3.68  4.00  3.31  3.15  4.73  2.95  3.50
Bonded amino acids (PDB serial numbers)
A:     80    80    80    84    84    87   124   127   127   128   131   132   134   134   135   135   148   437   438   438   441   462   463   463   480   494   496   496
        I     I     I     R     R     L     Q     E     E     Y     G     L     P     P     T     T     F     I     S     S     H     V     E     E     Q     V     M     M
        0     0     0     1     1     0     1     1     1     1     0     0     0     0     1     1     0     0     1     1     1     0     1     1     1     0     0     0
        a     a     a     a     a     a     a     a     a     a     a     a     a     a     a     a     b     a     a     a     a     -     -     -     -     b     -     -
C:    124   463   462   127    94   127    80    84    84   134   131   135   128   128   480   132   441   494   496   496   148    80   134    80   135   437   438   438
        Q     E     V     E     R     E     I     R     R     P     G     T     Y     Y     Q     L     H     V     M     M     F     I     P     I     T     I     S     S
        1     1     0     1     1     1     0     1     1     0     0     1     1     1     1     0     1     0     0     0     0     0     0     0     1     0     1     1
        a     -     -     a     a     a     a     a     a     a     a     a     a     a     -     a     a     b     -     -     b     a     a     a     a     a     a     a
#######################################

Protein: 1A79     Program Version: 2       Number of monomers:   4         Simmetry:noncircular
Amino acids for each monomer: 171  171  171  171 
Distance cutoffs:  20.0   5.0 Angstrom        Algorithm: simmetrized interface
Bonded atoms (PDB atom serial numbers)
A:     40    52    71    74    75    90   102   104   105   106   107   108   223   240   249   251   252   427   439   444   588   593   599   609   651   785   790   803   805   811   863
      O     OD2   CD    NH1   NH2   CD1   CB    CD1   CD2   CE1   CE2   CZ    OD1   OE2   CB    OD1   ND2   O     O     NZ    O     CA    OE1   OE2   NZ    N     OG1   CD2   CA    CE    NH2
D:   4766  4730  4861  5468  5479  4825  4700  4697  4701  4694  4738  4724  5473  4890  4688  4555  4689  4767  4774  4775  5252  5242  5243  5258  5245  5476  5237  5461  5528  5504  5477
      NH1   OH    CD1   O     CA    SG    OE1   CB    OE2   CA    OE1   CG    O     NZ    CD1   ND2   CD2   NH2   OD1   ND2   OG    O     CB    OG    OD1   OD1   OE1   CB    OH    CG2   OD2
     2.90  2.59  4.40  3.11  3.69  3.40  3.35  3.68  3.52  3.71  3.63  3.75  3.01  2.59  3.48  2.72  2.90  2.27  4.59  3.02  3.07  3.42  3.11  3.07  2.60  2.96  2.70  3.64  4.49  4.34  2.56
Bonded amino acids (PDB serial numbers)
A:     14    15    18    18    18    20    22    22    22    22    22    22    37    39    41    41    41    63    64    64    81    82    82    83    88   104   104   106   107   107   113
        L     D     R     R     R     I     F     F     F     F     F     F     N     E     N     N     N     Y     K     K     V     E     E     E     K     T     T     L     K     K     R
        0     1     1     1     1     0     0     0     0     0     0     0     1     1     1     1     1     1     1     1     0     1     1     1     1     1     1     0     1     1     1
        b     b     b     b     b     b     -     -     -     -     -     -     -     -     -     -     -     -     -     -     a     -     -     -     a     b     b     a     a     a     b
D:     79    75    90   165   167    86    72    72    72    72    76    75   166    93    71    55    71    79    80    80   137   136   136   138   136   166   135   164   172   170   166
        R     Y     L     A     G     C     E     E     E     E     E     Y     D     K     F     N     F     R     N     N     S     D     D     S     D     D     E     D     Y     V     D
        1     1     0     0     0     1     1     1     1     1     1     1     1     1     0     1     0     1     1     1     1     1     1     1     1     1     1     1     1     0     1
        a     a     a     -     -     a     a     a     a     a     a     a     -     a     a     a     a     a     a     a     -     -     -     -     -     -     -     -     b     b     -
#######################################

Protein: 1A7B     Program Version: 2       Number of monomers:   4         Simmetry:noncircular
Amino acids for each monomer: 93  93  93  93 
Distance cutoffs:  20.0   5.0 Angstrom        Algorithm: simmetrized interface
Bonded atoms (PDB atom serial numbers)
A:    193   211   235   255   564   636   639   664
      OE1   NH1   OE2   CB    ND2   CD    NH1   OD2
C:   1735  1715  1691  1673  2119  2043  2044  2144
      CB    OE2   NH1   OE1   NH1   OD1   ND2   OD2
     4.45  3.18  3.19  4.37  2.76  4.12  2.78  2.47
Bonded amino acids (PDB serial numbers)
A:     29    31    33    36    77    87    87    90
        E     R     E     S     N     R     R     D
        1     1     1     1     1     1     1     1
        b     b     b     -     b     -     -     b
C:     36    33    31    29    87    77    77    90
        S     E     R     E     R     N     N     D
        1     1     1     1     1     1     1     1
        -     b     b     b     -     b     b     b
#######################################

Protein: 1A92     Program Version: 2       Number of monomers:   4         Simmetry:noncircular
Amino acids for each monomer: 50  50  50  49 
Distance cutoffs:  20.0   5.0 Angstrom        Algorithm: simmetrized interface
Bonded atoms (PDB atom serial numbers)
A:    232   377   399   401   418   419   422
      CE    NZ    CA    O     CD2   CE1   OH 
D:   1672  1644  1622  1623  1621  1652  1650
      CE    O     OD1   ND2   CG    CD1   CG1
     4.94  2.80  3.23  2.85  3.52  3.77  3.45
Bonded amino acids (PDB serial numbers)
A:     38    55    59    59    61    61    61
        K     K     G     G     Y     Y     Y
        1     1     0     0     1     1     1
        a     a     -     -     -     -     -
D:     60    56    53    53    53    57    57
        K     G     N     N     N     I     I
        1     0     1     1     1     0     0
        -     a     a     a     a     a     a
#######################################

Protein: 1A95     Program Version: 2       Number of monomers:   4         Simmetry:noncircular
Amino acids for each monomer: 145  150  150  145 
Distance cutoffs:  20.0   5.0 Angstrom        Algorithm: simmetrized interface
Bonded atoms (PDB atom serial numbers)
A:     34    48    67    76   103   129   184   197   199   221   349   356   360   364   375  1082  1083  1097  1100  1103  1106  1107  1108  1111
      CD1   CG2   CB    CG    CD1   NH2   CG    O     OG    O     O     NH2   O     OE1   CA    O     CB    CB    N     O     CG2   CD1   N     O  
C:   2378  2353  2323  2351  2308  3384  3407  3428  3425  3429  3398  3383  3414  3401  3422  2633  2404  2626  2641  2459  2458  2397  2637  2646
      CD1   CE    CG2   CG    CG2   CB    CG2   NH1   CD    NH2   CB    O     OG    N     O     NH2   NH2   O     OE1   CE    SD    O     O     O  
     3.86  3.37  3.83  4.59  4.21  3.97  3.92  2.69  3.34  3.03  3.82  2.70  2.76  3.12  3.03  2.86  3.94  3.90  3.08  3.54  4.02  3.24  2.88  2.56
Bonded amino acids (PDB serial numbers)
A:      6     8    10    11    14    17    24    26    26    29    48    48    49    49    51   146   146   148   149   149   149   149   150   150
        I     T     D     M     I     R     M     S     S     W     R     R     E     E     G     V     V     P     I     I     I     I     S     S
        0     1     1     0     0     1     0     1     1     0     1     1     1     1     0     0     0     0     0     0     0     0     1     1
        b     -     a     a     a     a     -     a     a     -     a     a     a     a     -     -     -     -     -     -     -     -     -     -
C:     14    11     8    11     6   146   149   152   152   152   148   146   150   149   152    48    17    48    49    24    24    17    49    50
        I     M     T     M     I     V     I     R     R     R     P     V     S     I     R     R     R     R     E     M     M     R     E     L
        0     0     1     0     0     0     0     1     1     1     0     0     1     0     1     1     1     1     1     0     0     1     1     0
        a     a     -     a     b     -     -     -     -     -     -     -     -     -     -     a     a     a     a     -     -     a     a     a
#######################################

Protein: 1ADJ     Program Version: 2       Number of monomers:   4         Simmetry:noncircular
Amino acids for each monomer: 420  420  420  420 
Distance cutoffs:  20.0   5.0 Angstrom        Algorithm: simmetrized interface
Bonded atoms (PDB atom serial numbers)
A:    528   531   532   536   556   557
      CB    OE1   NE2   O     N     CA 
C:   7173  7170  7178  7174  7199  7198
      OE1   CB    O     NE2   CA    N  
     4.02  3.72  3.30  4.00  3.32  3.35
Bonded amino acids (PDB serial numbers)
A:     69    69    69    70    73    73
        Q     Q     Q     D     G     G
        1     1     1     1     0     0
        b     b     b     -     -     -
C:     69    69    70    69    73    73
        Q     Q     D     Q     G     G
        1     1     1     1     0     0
        -     -     -     -     -     -
#######################################

Protein: 1AG8     Program Version: 2       Number of monomers:   4         Simmetry:noncircular
Amino acids for each monomer: 493  493  493  493 
Distance cutoffs:  20.0   5.0 Angstrom        Algorithm: simmetrized interface
Bonded atoms (PDB atom serial numbers)
A:    585   617   619   644   977   978   982  1009  1021  1034  1038  1045  1047  1066  1069  1152  3315  3335  3337  3338  3343  3372  3373  3504  3505  3508  3630  3745  3758  3765  3770  3785
      OG    NE    NH1   ND2   NH1   NH2   O     CA    CE2   O     OD2   CD    NZ    ND1   NE2   CD2   OD1   CB    OD1   ND2   CB    OE1   NE2   O     CB    OE1   OE1   O     CG1   CG    O     N  
C:   8553  8573  8576  8243  8219  8220  8647  8609  8645 11105  8585  8621  8582 11230 11104 10937 11345 11359  8752 11340 11365 11385 11370  8669  8634  8638  8668 10915 10938 10943 10973 10972
      NZ    CG    CZ    OD1   NH1   NH2   NZ    CA    CD    CB    CD1   CE2   O     OE1   O     OD1   O     CG2   CD2   CG1   CG    N     O     NE2   O     OD2   CE1   OD1   ND2   CB    NE2   OE1
     4.63  4.03  3.26  4.74  3.01  3.39  3.15  3.98  3.47  4.09  3.32  3.58  2.96  4.12  4.34  4.51  4.02  3.78  4.36  3.66  3.97  2.77  3.04  4.28  3.97  3.20  4.03  3.75  3.84  3.88  2.89  2.86
Bonded amino acids (PDB serial numbers)
A:     82    86    86    89   130   130   131   134   135   137   137   138   138   140   140   151   437   440   440   440   441   444   444   462   462   462   479   494   495   496   497   499
        S     R     R     N     R     R     Y     G     W     D     D     K     K     H     H     F     D     N     N     N     Y     Q     Q     Q     Q     Q     E     R     V     P     Q     N
        1     1     1     1     1     1     1     0     0     1     1     1     1     1     1     0     1     1     1     1     1     1     1     1     1     1     1     1     0     0     1     1
        a     a     a     a     a     a     a     a     -     -     -     -     -     -     -     b     a     a     a     a     a     a     a     -     -     -     -     b     -     -     -     -
C:    127   130   130    89    86    86   138   134   138   462   131   135   131   479   462   440   494   495   151   493   496   499   497   140   137   137   140   437   440   441   444   444
        K     R     R     N     R     R     K     G     K     Q     Y     W     Y     E     Q     N     R     V     F     V     P     N     Q     H     D     D     H     D     N     Y     Q     Q
        1     1     1     1     1     1     1     0     1     1     1     0     1     1     1     1     1     0     0     0     0     1     1     1     1     1     1     1     1     1     1     1
        a     a     a     a     a     a     -     a     -     -     a     -     a     a     -     a     b     -     b     b     -     -     -     -     -     -     -     a     a     a     a     a
#######################################

Protein: 1AGQ     Program Version: 2       Number of monomers:   4         Simmetry:noncircular
Amino acids for each monomer: 91  96  91  95 
Distance cutoffs:  20.0   5.0 Angstrom        Algorithm: simmetrized interface
Bonded atoms (PDB atom serial numbers)
A:     64    82   108   111   116   131   132   217   218   222   236   237   240   242   245   309   311   312   313   319   321   323   324   331   332   349   350   353   378   386   417   420   429   435   451   452   456   465   466   468   469   475   631   635   646   655   656   717
      CD1   CD2   O     OD1   O     CD1   CD2   CE2   CZ    O     CD1   CD2   CZ    N     O     CB    SD    CE    N     CD1   CE1   CZ    OH    OD1   OD2   CG1   CG2   CD1   ND2   CD2   NE    NH2   CA    O     SG    SG    O     CD    NE    NH1   NH2   CG    CD2   O     O     O     CB    OXT
B:   1153  1160  1115  1159  1107  1044  1042  1114  1081  1054  1188  1168  1167  1057  1189  1396   859   857  1407  1416   949  1236   969  1229  1230   943   847   945   843   835   791   809   972  1226  1212  1213  1190  1196  1478  1064  1065  1055  1043  1039  1046  1082  1040  1227
      O     NH2   CD2   NH1   ND2   CE    SD    CD1   CG2   CE1   CG2   CD2   CD1   OH    N     O     CD2   CG    O     O     O     CG    N     NH1   NH2   CE1   CD2   CZ    O     O     CD1   CD2   O     CD    SG    SG    CA    O     OXT   OD1   OD2   CE2   SD    CB    N     CD1   CG    NE 
     3.81  3.75  3.40  3.71  2.74  3.77  3.82  3.48  3.61  3.63  3.38  3.44  3.28  2.94  2.98  3.49  3.66  3.55  3.17  3.77  3.48  3.49  2.97  2.72  3.11  3.16  3.47  3.31  2.89  3.82  4.20  4.09  3.22  3.40  1.99  2.00  3.70  3.39  2.71  2.82  2.84  3.36  4.03  3.54  3.26  3.59  3.58  2.73
Bonded amino acids (PDB serial numbers)
A:     47    49    53    53    54    56    56    66    66    67    68    68    68    69    69    79    79    79    80    80    80    80    80    81    81    83    83    83    86    87    91    91    99   100   102   102   103   104   104   104   104   105   124   125   126   127   127   135
        I     L     D     D     L     L     L     F     F     R     Y     Y     Y     C     C     M     M     M     Y     Y     Y     Y     Y     D     D     -     -     -     N     L     R     R     G     Q     -     -     C     R     R     R     R     P     L     R     K     H     H     I
        0     0     1     1     0     0     0     0     0     1     1     1     1     1     1     0     0     0     1     1     1     1     1     1     1     -     -     -     1     0     1     1     0     1     -     -     1     1     1     1     1     0     0     1     1     1     1     0
        b     b     a     a     a     -     -     b     b     b     b     b     b     b     b     a     a     a     a     a     a     a     a     a     a     a     a     a     a     a     -     -     -     -     b     b     b     b     b     b     b     b     b     -     -     -     -     b
B:     92    92    87    92    86    79    79    87    83    80    98    93    93    80    99   125    56    56   126   127    67   105    69   104   104    66    54    66    54    53    47    49    69   104   102   102    99   100   135    81    81    80    79    79    80    83    79   104
        R     R     L     R     N     -     -     L     I     Y     V     L     L     Y     G     R     L     L     K     H     R     P     C     R     R     F     L     F     L     D     I     L     C     R     -     -     G     Q     I     D     D     Y     -     M     Y     I     -     R
        1     1     0     1     1     -     -     0     0     1     0     0     0     1     0     1     0     0     1     1     1     0     1     1     1     0     0     0     0     1     0     0     1     1     -     -     0     1     0     1     1     1     -     0     1     0     -     1
        -     -     a     -     a     a     a     a     a     a     -     -     -     a     -     -     -     -     -     -     b     b     b     b     b     b     a     b     a     a     b     b     b     b     b     b     -     -     b     a     a     a     a     a     a     a     a     b
#######################################

Protein: 1AIH     Program Version: 2       Number of monomers:   4         Simmetry:noncircular
Amino acids for each monomer: 170  168  168  170 
Distance cutoffs:  20.0   5.0 Angstrom        Algorithm: simmetrized interface
Bonded atoms (PDB atom serial numbers)
A:     66    70    74    77   117   143   259   284   285   290   544   558   560   571   953   972   973   983  1007  1008  1010  1011  1017  1027  1034  1042  1043  1049  1050  1084  1126  1159  1213  1226  1240  1242  1243  1244  1259  1264  1270  1271  1284  1285  1288  1289  1305  1306  1313  1314  1333  1334  1336  1340  1344  1345  1348
      CE1   N     CB    OE1   OH    CD1   O     O     CB    CA    O     O     CG    CA    CE1   CG    ND1   CD1   O     CB    OD1   ND2   CA    ND2   CG2   CD1   CD2   CG1   CG2   CD1   CG2   CE    CB    OG    O     CG    CD1   CD2   OG    CB    CG1   CG2   O     CB    CD2   CE1   CG    CD    CD1   CD2   CB    CG    N     CB    O     CB    OE1
B:   2675  2679  2678  2677  2666  2644  2645  2636  2642  2628  2575  2602  2571  2601  2627  2635  2667  2616  2620  2618  2659  2655  2619  2350  2365  2518  2489  2561  2558  2595  2488  2457  2373  2381  1891  2413  2380  2407  2318  1884  1905  1895  2342  2314  2348  2338  2272  1614  1473  1589  1405  1447  2304  2341  2334  1407  1400
      O     OE1   CD    CG    CD    CD1   CD2   CG    CB    CG    CD2   CG2   O     CG1   CB    CB    N     CB    CE1   CD1   ND2   O     CD2   O     CG2   CB    SD    O     N     CB    CG    CG2   CD1   CG2   CG    CG1   CG1   OE2   CZ    CG1   CB    C     ND2   CD1   CA    O     O     O     CD1   O     CG    OH    ND1   OD1   CE    OE1   N  
     3.88  2.75  3.20  3.36  3.46  3.58  3.36  3.41  4.00  3.87  3.95  3.61  3.75  3.88  3.48  3.55  3.13  3.46  3.54  3.65  3.58  2.77  3.56  4.42  3.50  3.83  3.81  3.80  4.08  3.69  3.97  3.82  3.81  3.94  3.13  4.10  3.47  3.20  3.47  3.79  3.56  3.75  2.89  3.42  3.63  3.54  3.10  3.22  3.89  3.38  3.95  3.46  3.07  3.01  3.31  3.89  2.85
Bonded amino acids (PDB serial numbers)
A:    175   176   176   176   180   183   199   202   202   203   236   238   238   240   286   289   289   290   293   293   293   293   295   296   297   298   298   299   299   303   309   313   319   321   323   323   323   323   325   326   327   327   329   329   329   329   331   331   332   332   335   335   336   336   337   337   337
        Y     E     E     E     Y     L     R     L     L     A     T     P     P     S     F     H     H     F     N     N     N     N     G     N     I     L     L     V     V     I     I     M     A     S     L     L     L     L     S     A     V     V     F     F     F     F     P     P     L     L     P     P     A     A     Q     Q     Q
        1     1     1     1     1     0     1     0     0     0     1     0     0     1     0     1     1     0     1     1     1     1     0     1     0     0     0     0     0     0     0     0     0     1     0     0     0     0     1     0     0     0     0     0     0     0     0     0     0     0     0     0     0     0     1     1     1
        -     a     a     a     a     a     a     a     a     a     b     b     b     -     a     a     a     a     -     -     -     -     -     -     a     a     a     a     a     a     a     a     -     -     a     a     a     a     a     a     a     a     a     a     a     a     -     -     -     -     -     -     -     -     -     -     -
B:    337   337   337   337   335   332   332   331   332   330   323   327   323   327   330   331   336   329   329   329   334   334   329   295   297   316   313   322   322   326   313   309   298   299   238   303   299   302   290   237   240   239   293   290   295   293   285   202   183   199   176   180   289   293   292   176   176
        Q     Q     Q     Q     P     L     L     P     L     N     L     V     L     V     N     P     A     F     F     F     N     N     F     G     I     A     M     H     H     A     M     I     L     V     P     I     V     E     F     V     S     I     N     F     G     N     T     L     L     R     E     Y     H     N     M     E     E
        1     1     1     1     0     0     0     0     0     1     0     0     0     0     1     0     0     0     0     0     1     1     0     0     0     0     0     1     1     0     0     0     0     0     0     0     0     1     0     0     1     0     1     0     0     1     1     0     0     1     1     1     1     1     0     1     1
        -     -     -     -     -     -     -     -     -     -     a     a     a     a     -     -     -     a     a     a     -     -     a     -     a     a     a     -     -     a     a     a     a     a     b     a     a     a     a     b     -     -     -     a     -     -     a     a     a     a     a     a     a     -     a     a     a
#######################################

Protein: 1APX     Program Version: 2       Number of monomers:   4         Simmetry:noncircular
Amino acids for each monomer: 249  249  249  249 
Distance cutoffs:  20.0   5.0 Angstrom        Algorithm: simmetrized interface
Bonded atoms (PDB atom serial numbers)
A:    134   152   153   155   159   167   183   186   189   190   214   221   240   242   807   816   819   820   829   831   835   850   851  1389  1400  1741  1749  1776
      NZ    O     CB    CD    NH2   CE    CD    NH1   CA    C     O     CG    CD    NZ    O     O     CG2   CD1   CA    O     O     OE1   OE2   CB    CD1   OE1   OD1   CD2
B:   3666  2745  2747  2766  3692  3658  2723  2767  2732  3316  2130  3307  2158  2135  2099  2105  2131  2735  2068  2069  2071  2074  2102  2137  2107  2084  2050  2072
      OD2   CA    O     OE1   CD2   OE2   O     OE2   O     CD1   O     CD1   NZ    O     CD    CA    CB    CG2   O     CB    CD    NH1   NH1   CG    O     NZ    NZ    NE 
     3.28  3.13  3.67  3.46  3.94  4.84  3.57  3.39  3.07  3.70  4.03  4.17  3.24  3.34  3.44  3.35  3.68  4.01  3.04  3.61  3.43  3.08  2.84  3.87  3.66  3.09  3.39  4.18
Bonded amino acids (PDB serial numbers)
A:     18    21    21    21    21    22    24    24    25    25    28    29    31    31   106   107   107   107   109   109   110   112   112   184   185   228   229   232
        K     R     R     R     R     K     R     R     G     G     A     E     K     K     E     I     I     I     G     G     G     E     E     L     I     E     D     F
        1     1     1     1     1     1     1     1     0     0     0     1     1     1     1     0     0     0     0     0     0     1     1     0     0     1     1     0
        a     a     a     a     a     a     a     a     a     a     a     a     a     a     a     a     a     a     -     -     -     -     -     -     -     a     a     a
B:    229   109   109   112   232   228   106   112   107   185    28   184    31    29    24    25    28   107    21    21    21    21    24    29    25    22    18    21
        D     G     G     E     F     E     E     E     I     I     A     L     K     E     R     G     A     I     R     R     R     R     R     E     G     K     K     R
        1     0     0     1     0     1     1     1     0     0     0     0     1     1     1     0     0     0     1     1     1     1     1     1     0     1     1     1
        -     -     -     -     -     -     -     -     -     -     -     -     -     -     -     -     -     -     -     -     -     -     -     -     -     -     -     -
#######################################

Protein: 1ARZ     Program Version: 2       Number of monomers:   4         Simmetry:noncircular
Amino acids for each monomer: 270  269  271  271 
Distance cutoffs:  20.0   5.0 Angstrom        Algorithm: simmetrized interface
Bonded atoms (PDB atom serial numbers)
A:    325  1499  1675
      O     OD2   OG 
B:   2283  3643  3467
      CB    OG    OD2
     4.40  2.84  2.74
Bonded amino acids (PDB serial numbers)
A:     52   215   238
        L     D     S
        0     1     1
        a     -     -
B:     55   238   215
        A     S     D
        0     1     1
        -     -     -
#######################################

Protein: 1AV1     Program Version: 2       Number of monomers:   4         Simmetry:noncircular
Amino acids for each monomer: 201  201  201  201 
Distance cutoffs:  20.0   5.0 Angstrom        Algorithm: simmetrized interface
Bonded atoms (PDB atom serial numbers)
A:      1    15    16    33    78    79   105   109   136   145   171   196   199   225   226   235   236   267   301   302   329   366   367   389   390   422   423   452   453   478   481   515   539   583   584   609   614   616   621   647   681   701   705   706   714   770   804   861   883   891   917   918   946   950   979   980  1004  1005  1006  1007  1008  1016  1036  1040  1070  1071  1129  1130  1131  1160  1204  1208  1210  1211  1213  1235  1241  1245  1298  1300  1328  1329  1353  1404  1411  1412  1444  1465  1552  1560  1577  1585  1590  1613  1615  1646
      N     CD1   CD2   CD2   OD1   OD2   OG    O     CD    CD1   CB    CA    CB    OE1   OE2   CE1   CE2   ND2   OE1   OE2   CD1   SD    CE    OD1   OD2   CG1   CG2   CG1   CG2   CE1   OH    CE2   CB    OE1   OE2   CD2   CB    CD1   OH    CG    CD2   O     OE1   OE2   CD2   NZ    CD1   CD2   OE2   CE    CD    NE    O     CD2   CD1   CD2   CG    ND1   CD2   CE1   NE2   CD2   CD2   OH    CD1   CD2   CZ    NH1   NH2   CD1   O     NE    NH1   NH2   CA    CA    CD2   OH    CD2   NE2   CD1   CD2   NZ    OD2   CD1   CD2   CD2   CG1   CB    CD2   OE1   CD1   OH    CD    NZ    OE1
B:   3112  3088  3096  3084  3052  3049  3027  2976  2999  2956  2948  2890  2893  2915  2917  2886  2889  2855  2834  2859  2808  2778  2755  2747  2750  2719  2718  2664  2684  2656  2653  2595  2598  2565  2600  2568  2539  2538  2487  2508  2480  2418  2453  2445  2452  2382  2328  2269  2298  2205  2232  2229  2162  2191  2159  2122  2125  2127  2124  2128  2126  2100  2101  2092  2070  2038  2009  2014  2002  1956  1874  1915  1911  1948  1883  1873  1884  1849  1819  1818  1794  1793  1751  1694  1693  1704  1681  1670  3235  3238  3263  3233  3208  3170  3225  3179
      CB    O     O     O     OD2   CB    CB    CD1   CD    CD2   NE2   CE1   OH    CD    NZ    CB    CD2   CD    OD1   NH2   CD1   NH1   CB    NE    NH2   CD2   CD1   CD2   CD2   NE2   ND1   CB    CD2   CD    NE2   NH1   CE    SD    CD1   CD1   NZ    NZ    CD2   OE2   CD1   CA    CD1   OH    NZ    CH2   OE2   CG    CE1   NZ    CG    CB    CD2   CE2   CD1   CZ    CE1   CG1   CG2   CD    CG1   OD2   CA    SD    O     OG1   OE2   ND2   O     CD    CE1   OE1   CE2   CG2   CB    O     CD2   CD1   O     CB    O     OD1   CD2   CG    CE1   OH    NZ    CD1   CD2   OG    OE1   CE1
     3.90  2.71  2.75  2.88  4.67  4.08  4.07  4.29  3.59  4.33  2.95  3.21  3.09  3.42  3.09  3.21  4.08  3.49  2.70  3.45  4.23  2.99  3.48  3.12  2.85  3.26  3.26  3.71  3.96  3.49  2.94  3.05  3.71  3.08  3.05  3.28  3.36  3.09  3.95  3.88  4.78  4.36  3.73  4.29  3.71  4.83  4.11  3.00  3.18  3.92  3.27  3.30  3.07  3.06  3.91  3.90  3.92  3.56  3.64  3.25  3.28  4.84  4.23  3.18  4.44  3.37  3.21  2.78  2.52  4.73  2.70  3.12  2.92  2.89  3.20  2.91  3.36  2.76  3.15  2.92  3.72  3.63  3.40  3.67  2.95  2.96  3.40  3.29  3.80  3.26  4.04  3.62  3.38  4.19  3.71  4.04
Bonded amino acids (PDB serial numbers)
A:     43    44    44    46    51    51    55    56    59    60    63    67    67    70    70    71    71    74    78    78    82    86    86    89    89    93    93    97    97   100   100   104   107   111   111   114   115   115   115   118   122   125   125   125   126   133   137   144   147   148   151   151   155   155   159   159   162   162   162   162   162   163   166   166   170   170   177   177   177   181   188   188   188   188   189   192   192   192   199   199   203   203   206   213   214   214   218   221   232   233   235   236   236   239   239   243
        M     L     L     L     D     D     S     T     K     L     Q     V     V     E     E     F     F     N     E     E     L     M     M     D     D     V     V     V     V     Y     Y     F     K     E     E     L     Y     Y     Y     K     L     E     E     E     L     K     L     L     E     M     R     R     H     H     L     L     H     H     H     H     H     L     Y     Y     L     L     R     R     R     L     R     R     R     R     L     Y     Y     Y     H     H     L     L     K     D     L     L     L     V     A     L     E     Y     Y     K     K     Q
        0     0     0     0     1     1     1     1     1     0     1     0     0     1     1     0     0     1     1     1     0     0     0     1     1     0     0     0     0     1     1     0     1     1     1     0     1     1     1     1     0     1     1     1     0     1     0     0     1     0     1     1     1     1     0     0     1     1     1     1     1     0     1     1     0     0     1     1     1     0     1     1     1     1     0     1     1     1     1     1     0     0     1     1     0     0     0     0     0     0     1     1     1     1     1     1
        -     -     -     -     a     a     a     a     a     a     a     a     a     a     a     a     a     a     a     a     a     a     a     a     a     a     a     a     a     a     a     a     a     a     a     a     a     a     a     a     a     a     a     a     a     a     a     a     a     a     a     a     a     a     a     a     a     a     a     a     a     a     a     a     a     a     a     a     a     a     a     a     a     a     a     a     a     a     a     a     a     a     a     a     a     a     a     -     a     a     a     a     a     a     a     a
B:    221   218   219   217   213   213   210   203   206   200   199   192   192   195   195   192   192   188   184   188   181   177   174   173   173   170   170   163   166   162   162   155   155   151   155   151   148   148   141   144   140   133   137   136   137   129   122   115   118   108   111   111   104   107   104   100   100   100   100   100   100    97    97    96    93    89    86    86    85    79    70    74    74    78    71    70    71    67    63    63    60    60    55    48    48    49    46    45   236   236   239   236   233   228   235   229
        V     L     L     G     D     D     A     L     K     L     H     Y     Y     K     K     Y     Y     R     N     R     L     R     L     R     R     L     L     L     Y     H     H     H     H     R     H     R     M     M     L     L     K     K     L     E     L     G     L     Y     K     W     E     E     F     K     F     Y     Y     Y     Y     Y     Y     V     V     K     V     D     M     M     E     T     E     N     N     E     F     E     F     V     Q     Q     L     L     S     D     D     N     L     K     Y     Y     K     Y     L     S     E     F
        0     0     0     0     1     1     0     0     1     0     1     1     1     1     1     1     1     1     1     1     0     1     0     1     1     0     0     0     1     1     1     1     1     1     1     1     0     0     0     0     1     1     0     1     0     0     0     1     1     0     1     1     0     1     0     1     1     1     1     1     1     0     0     1     0     1     0     0     1     1     1     1     1     1     0     1     0     0     1     1     0     0     1     1     1     1     0     1     1     1     1     1     0     1     1     0
        -     a     a     a     a     a     a     a     a     a     a     a     a     a     a     a     a     a     a     a     a     a     a     a     a     a     a     a     a     a     a     a     a     a     a     a     a     a     a     a     a     a     a     a     a     a     a     a     a     a     a     a     a     a     a     a     a     a     a     a     a     a     a     a     a     a     a     a     a     a     a     a     a     a     a     a     a     a     a     a     a     a     a     -     -     -     -     -     a     a     a     a     a     a     a     a
#######################################

Protein: 1AV2     Program Version: 2       Number of monomers:   4         Simmetry:noncircular
Amino acids for each monomer: 16  16  16  16 
Distance cutoffs:  20.0   5.0 Angstrom        Algorithm: simmetrized interface
Bonded atoms (PDB atom serial numbers)
A:     51   160   163   167   170   171   174   175   195
     HD22   CD1   CE2   CH2   HB2   HB3   HE3   HZ2  HD22
C:    619   745   741   742   737   734   731   759   746
     HD21   HE3   HB2   HB3   CZ3   CE2   CD1   HB1   HZ2
     1.13  3.47  3.24  3.16  3.14  3.26  3.83  3.29  3.42
Bonded amino acids (PDB serial numbers)
A:      4    11    11    11    11    11    11    11    12
        -     W     W     W     W     W     W     W     -
        -     0     0     0     0     0     0     0     -
        b     b     b     b     b     b     b     b     b
C:      4    11    11    11    11    11    11    12    11
        -     W     W     W     W     W     W     -     W
        -     0     0     0     0     0     0     -     0
        b     b     b     b     b     b     b     b     b
#######################################

Protein: 1AX4     Program Version: 2       Number of monomers:   4         Simmetry:noncircular
Amino acids for each monomer: 465  465  465  465 
Distance cutoffs:  20.0   5.0 Angstrom        Algorithm: simmetrized interface
Bonded atoms (PDB atom serial numbers)
A:     25    40    44    48    53    63    68    71    74    75    77    78    79    82    85    87    99   100   102   104   107   109   110   111   114   115   116   118   119   127   128   132   435   436   439   450   451   457   483  2530  2531  3306  3317  3319  3332  3338  3347  3352  3355  3363  3364  3365
      NH2   CG2   O     OE1   O     CD1   N     O     CD    NE    NH1   NH2   N     O     CG2   N     O     CB    SD    N     O     CG1   CG2   N     O     CB    CG    OE1   OE2   CE    NZ    O     CB    N     O     N     CA    OD2   CD1   OE1   OE2   O     O     CG1   OH    OG1   ND2   CB    OD2   CD2   CE1   NE2
C:   7412 10751 10753 10726  7519  7496  7501  7498 10707  7505 10720  7506 10705  7822 10694  7486  7474  7487  7838  7826  7837  7450 10699  7458  7455  7480  7844  7462  7465  9918  9919  7440  7469  7477  7491  7494  7489  7503  7490  7514  7515  7470  7466  7461  7464  7435 10743  7422 10735  7427  7447  7431
      NH2   CD2   NE2   OG1   O     CG1   O     N     CG1   OE1   OH    OE2   O     CB    O     O     N     CB    CA    O     N     CD1   CZ    O     N     CD    OD2   NE    NH2   OE1   OE2   O     O     O     N     O     SD    CG    CE    CE    NZ    CB    N     CD    NH1   OE1   OD2   CA    ND2   CG2   O     O  
     1.67  3.35  3.14  2.80  3.30  3.53  2.79  2.91  3.54  3.12  3.20  3.22  2.93  3.57  3.25  2.87  2.81  3.47  3.67  3.07  3.02  3.50  3.66  3.00  2.86  3.94  3.97  3.04  3.15  3.56  3.03  3.21  3.58  3.67  3.14  3.08  3.75  3.91  3.30  3.33  3.32  3.32  2.85  3.37  3.27  2.67  2.72  3.90  2.63  3.26  3.28  3.09
Bonded amino acids (PDB serial numbers)
A:      4     6     7     7     8     9    10    10    10    10    10    10    11    11    11    12    13    13    13    14    14    14    14    15    15    15    15    15    15    16    16    17    56    57    57    59    59    59    62   321   321   420   421   421   422   423   424   425   425   426   426   426
        R     V     E     E     P     F     R     R     R     R     R     R     I     I     I     K     M     M     M     V     V     V     V     E     E     E     E     E     E     K     K     I     A     M     M     D     D     D     W     E     E     R     V     V     Y     T     N     D     D     H     H     H
        1     0     1     1     0     0     1     1     1     1     1     1     0     0     0     1     0     0     0     0     0     0     0     1     1     1     1     1     1     1     1     0     0     0     0     1     1     1     0     1     1     1     0     0     1     1     1     1     1     1     1     1
        -     -     -     -     -     -     -     -     -     -     -     -     -     -     -     -     -     -     -     -     -     -     -     -     -     -     -     -     -     -     -     -     -     -     -     a     a     a     a     -     -     -     -     -     -     -     a     a     a     a     a     a
C:      4   426   426   423    17    14    15    15   421    15   422    15   421    56   420    13    12    13    59    57    59     9   420    10    10    12    59    10    10   321   321     8    11    12    14    14    13    15    13    16    16    11    11    10    10     7   425     6   424     6     9     7
        R     H     H     T     I     V     E     E     V     E     Y     E     V     A     R     M     K     M     D     M     D     F     R     R     R     K     D     R     R     E     E     P     I     K     V     V     M     E     M     K     K     I     I     R     R     E     D     V     N     V     F     E
        1     1     1     1     0     0     1     1     0     1     1     1     0     0     1     0     1     0     1     0     1     0     1     1     1     1     1     1     1     1     1     0     0     1     0     0     0     1     0     1     1     0     0     1     1     1     1     0     1     0     0     1
        -     a     a     -     -     -     -     -     -     -     -     -     -     -     -     -     -     -     a     -     a     -     -     -     -     -     a     -     -     -     -     -     -     -     -     -     -     -     -     -     -     -     -     -     -     -     a     -     a     -     -     -
#######################################

Protein: 1B12     Program Version: 2       Number of monomers:   4         Simmetry:noncircular
Amino acids for each monomer: 239  211  226  222 
Distance cutoffs:  20.0   5.0 Angstrom        Algorithm: simmetrized interface
Bonded atoms (PDB atom serial numbers)
A:     41    42    48   208  1749  1766  1769  1831  1834  1840  1856  1865
      CB    CG    OH    CD2   CB    NE1   CZ2   O     CD1   CB    O     N  
D:   7063  7061  7069  7060  7085  6990  7008  5552  5387  5392  6978  7094
      CD1   CB    CB    O     O     O     CE    CD2   CD1   OH    CB    N  
     3.66  3.71  2.86  3.55  3.28  2.86  3.61  3.64  3.72  3.13  3.48  2.99
Bonded amino acids (PDB serial numbers)
A:     81    81    81   102   298   300   300   316   316   317   319   321
        Y     Y     Y     L     A     W     W     L     L     S     I     G
        1     1     1     0     0     0     0     0     0     1     0     0
        b     b     b     b     b     b     b     a     a     a     a     -
D:    316   316   317   316   319   300   301   102    81    81   298   321
        L     L     S     L     I     W     M     L     Y     Y     A     G
        0     0     1     0     0     0     0     0     1     1     0     0
        a     a     a     a     a     b     b     b     b     b     b     -
#######################################

Protein: 1B25     Program Version: 2       Number of monomers:   4         Simmetry:noncircular
Amino acids for each monomer: 611  611  611  611 
Distance cutoffs:  20.0   5.0 Angstrom        Algorithm: simmetrized interface
Bonded atoms (PDB atom serial numbers)
A:    908   911   926   931   972   985   989  1000  1001  1002  1005  1007  1022  1024  1033  1060  1155  1160  1162  1163  1164  1168  1171  1173  1525  1526
      CE1   OH    CD1   OH    ND2   OG    O     CD1   CD2   N     O     OG    N     C     CD2   NZ    OE1   O     CG1   CG2   CD1   O     ND1   CE1   NH1   NH2
D:  15524 15534 15362 15363 15350 15345 15333 15361 15287 15292 15532 15529 15521 15512 15525 15516 15421 15383 15523 15269 15394 15368 15366 15272 15381 15246
      CG2   CE1   CD2   N     O     CB    ND2   CD1   CD1   OH    ND1   O     O     O     CD1   OE1   NZ    N     CG1   CE1   CD2   OG    O     OH    OE1   NZ 
     3.53  3.56  3.53  2.98  2.82  3.12  2.88  3.59  3.68  2.92  2.83  2.74  2.86  2.87  3.65  2.74  2.81  2.98  3.60  3.56  3.65  2.65  2.80  3.55  3.60  3.78
Bonded amino acids (PDB serial numbers)
A:    120   120   122   122   127   129   130   131   131   132   132   132   135   135   136   139   150   151   151   151   151   152   152   152   202   202
        Y     Y     Y     Y     N     S     I     L     L     S     S     S     G     G     L     K     E     I     I     I     I     H     H     H     R     R
        1     1     1     1     1     1     0     0     0     1     1     1     0     0     0     1     1     0     0     0     0     1     1     1     1     1
        b     b     b     b     b     b     b     b     b     b     b     b     -     -     -     -     a     a     a     a     a     a     a     a     b     b
D:    151   152   131   132   130   129   127   131   122   122   152   152   151   150   151   150   139   135   151   120   136   132   132   120   134   117
        I     H     L     S     I     S     N     L     Y     Y     H     H     I     E     I     E     K     G     I     Y     L     S     S     Y     E     K
        0     1     0     1     0     1     1     0     1     1     1     1     0     1     0     1     1     0     0     1     0     1     1     1     1     1
        a     a     b     b     b     b     b     b     b     b     a     a     a     a     a     a     -     -     a     b     -     b     b     b     -     -
#######################################

Protein: 1B4W     Program Version: 2       Number of monomers:   4         Simmetry:noncircular
Amino acids for each monomer: 122  122  122  122 
Distance cutoffs:  20.0   5.0 Angstrom        Algorithm: simmetrized interface
Bonded atoms (PDB atom serial numbers)
A:     25    57   136   151   192   481
      CD1   NH2   OE1   CG2   CZ    CH2
C:   2064  1987  1956  2081  2120  2087
      CG    NH2   CD2   CG2   CE1   CG1
     3.45  4.08  4.69  3.24  3.46  4.46
Bonded amino acids (PDB serial numbers)
A:      3     6    17    19    24    70
        L     R     E     V     F     W
        0     1     1     0     0     0
        a     a     -     a     -     -
C:     17     6     3    19    24    20
        E     R     L     V     F     V
        1     1     0     0     0     0
        -     a     a     a     -     a
#######################################

Protein: 1B6S     Program Version: 2       Number of monomers:   4         Simmetry:noncircular
Amino acids for each monomer: 351  355  350  350 
Distance cutoffs:  20.0   5.0 Angstrom        Algorithm: simmetrized interface
Bonded atoms (PDB atom serial numbers)
A:      8    16   102   138   151   153   156   160   162   167  1952  1954  2033  2034  2070  2076  2091  2096  2114  2115  2129  2130  2235  2237  2241  2243  2269  2271  2273  2277  2294  2295  2305  2321  2330  2341  2373  2374  2500  2538  2539
      CE    CE    NH2   NE2   O     CG    OE2   O     CG    O     O     OG    NH1   NH2   CD2   CG    CG    O     CG1   CG2   OD1   ND2   O     CG    CE2   OH    O     CG    CD2   O     O     CB    CD2   CE1   CD2   N     OD1   OD2   OD1   NH1   NH2
B:   5159  5026  2903  2908  2854  2890  2881  5126  2889  5028  5106  5079  5054  5056  5023  5020  5062  5080  5323  5090  5324  5285  4861  4855  2767  2919  4818  4819  4854  4876  4739  4881  4900  4737  2917  2912  2925  2760  4915  4899  4914
      OD2   CE2   O     OE2   NH2   NE2   NH2   N     OE1   OH    CE1   O     O     CG    CD1   O     O     CB    NH1   CD2   NH2   OD1   CG    CD2   CD    O     NH1   NH2   CD1   CG    OG    O     CG2   O     CA    O     CA    CE    ND2   CG1   OD1
     3.42  4.24  2.89  2.35  2.67  2.89  3.07  2.80  4.52  2.94  3.03  2.95  3.20  3.50  3.77  3.32  3.26  3.33  2.97  3.71  2.69  2.52  3.13  4.04  4.64  2.75  2.77  3.41  3.95  3.58  2.96  3.52  3.58  3.16  4.02  2.97  3.76  4.03  2.83  3.80  3.08
Bonded amino acids (PDB serial numbers)
A:      1     2    14    18    21    21    21    22    22    23   255   255   264   264   269   270   272   273   275   275   277   277   292   292   292   292   295   295   295   296   298   298   299   301   302   304   306   306   322   327   327
        M     K     R     Q     E     E     E     P     P     L     S     S     R     R     L     P     P     Q     V     V     N     N     Y     Y     Y     Y     L     L     L     K     P     P     L     H     L     W     D     D     D     R     R
        0     1     1     1     1     1     1     0     0     0     1     1     1     1     0     0     0     1     0     0     1     1     1     1     1     1     0     0     0     1     0     0     0     1     0     0     1     1     1     1     1
        -     b     a     a     a     a     a     a     a     a     -     -     a     a     -     -     -     -     -     -     -     -     a     a     a     a     a     a     a     a     -     -     -     b     b     b     -     -     -     a     a
B:    306   292    21    21    14    18    17   304    18   292   301   298   295   295   292   292   296   298   327   299   327   322   270   269     2    23   264   264   269   272   255   273   275   255    23    22    24     1   277   275   277
        D     Y     E     E     R     Q     R     W     Q     Y     H     P     L     L     Y     Y     K     P     R     L     R     D     P     L     K     L     R     R     L     P     S     Q     V     S     L     P     G     M     N     V     N
        1     1     1     1     1     1     1     0     1     1     1     0     0     0     1     1     1     0     1     0     1     1     0     0     1     0     1     1     0     0     1     1     0     1     0     0     0     0     1     0     1
        -     a     a     a     a     a     a     b     a     a     b     -     a     a     a     a     a     -     a     -     a     b     -     -     b     a     a     a     -     -     -     -     -     -     a     a     -     -     -     -     -
#######################################

Protein: 1B79     Program Version: 2       Number of monomers:   4         Simmetry:noncircular
Amino acids for each monomer: 102  103  102  103 
Distance cutoffs:  20.0   5.0 Angstrom        Algorithm: simmetrized interface
Bonded atoms (PDB atom serial numbers)
A:    467   471   474   475   496   504   526   527   598   606   607   609   638
      CD2   O     CG2   CD1   N     OE2   OE1   OE2   N     CE1   CE2   N     CB 
B:   1271  1403  1465  1263  1401  1434  1405  1394  1323  1402  1267  1322  1300
      CD1   CE2   CE    CD2   CD2   CB    N     N     OE2   CE1   O     OE1   OE2
     3.62  3.65  3.62  3.80  4.04  3.21  2.71  2.63  2.77  3.35  3.54  2.87  3.30
Bonded amino acids (PDB serial numbers)
A:     83    84    84    84    88    88    91    91   102   102   102   103   106
        L     I     I     I     E     E     E     E     F     F     F     A     A
        0     0     0     0     1     1     1     1     0     0     0     0     0
        a     a     a     a     a     a     a     a     a     a     a     a     a
B:     84   102   110    83   102   106   103   102    91   102    84    91    88
        I     F     K     L     F     A     A     F     E     F     I     E     E
        0     0     1     0     0     0     0     0     1     0     0     1     1
        a     a     a     a     a     a     a     a     a     a     a     a     a
#######################################

Protein: 1B7B     Program Version: 2       Number of monomers:   4         Simmetry:noncircular
Amino acids for each monomer: 307  307  307  307 
Distance cutoffs:  20.0   5.0 Angstrom        Algorithm: simmetrized interface
Bonded atoms (PDB atom serial numbers)
A:    124   132   136   421   422   427   450   455   456   461   472   489   494   521   533   535   536   542   555   556   563   579   585   603   604   608   610   612   632   634   658   663   664   673   701   702   722   725   760   815   817   818   822   830   834   845   867  1309  1318  1328  1331  1338  1339  1364  1396  1399  1473  1474  1503  1510  1523
      O     N     CB    O     CB   HD22   CD1   O     CB   HE21  HE21   CB    CB    O     OD1  HD21  HD22   CG    SD    CE    CD    OD2   OG1   O     CB    O     CG    CE    CA    O     CG    CZ    OH    NE1  HD21  HD22   OD1  HD22   OD1   OE1  HE21  HE22   O     CB    O     N     OE1   NE2   OE2   CB    OE1   OG1   CG2   CG2   OD1  HD22   CG2   CD1   O    HE22   O  
C:   5256  5270  5277  5250  5247  5235  5249  5170  5169  5186  5175  5208  5203  5141  5136  5164  5135  4838  5390  4846  4850  5378  5387  5346  5348  5324  5322  5354  5317  5565  6188  6187  5293  5299  5581  6237  6023  6240  6224  6052  6042  6045  6029  6053  5559  5548  5415  5436  5536  5531  5532  5529  6086  6110  6078  6113  5375  5373  5439  5474  5416
      CG    CE    CD   HD22   OD1   O    HD21   CB    O    HE21  HE21   CB    CB   HD22   CB    CD1   O     O     CZ2   N     CB    OH    NE1   CA    O     CG    O     OG    O     CD1   CD1   CG2   OD2   OG1   OE1   O     NE2   CD1  HE22   OG1   CB    OE1   CG    CG2   N     O    HD21   OD1   O    HE21  HE22   OE1   CD2   OD1   CG2  HD22   CE1   CD1  HD22   OD1  HD22
     3.15  3.88  3.82  2.14  3.47  3.62  3.41  3.69  3.76  2.01  2.01  4.04  4.07  3.48  3.34  3.39  2.08  3.15  3.64  3.86  3.81  3.17  3.28  3.37  3.44  3.61  3.60  3.72  3.44  3.38  3.81  3.63  3.02  3.34  2.01  1.91  3.05  3.43  2.51  3.17  3.31  3.15  4.11  3.61  3.41  3.27  2.14  3.18  4.11  3.33  3.19  3.20  3.63  3.46  3.61  3.30  3.58  3.65  3.40  2.51  1.87
Bonded amino acids (PDB serial numbers)
A:     19    21    21    57    57    57    60    61    61    61    62    64    65    69    70    70    70    71    73    73    74    76    77    80    80    81    81    81    84    84    88    88    88    89    92    92    95    95    99   106   106   106   107   108   109   111   113   170   171   173   173   174   174   177   181   181   193   193   198   198   200
        A     A     A     N     N     N     L     Q     Q     Q     Q     A     A     K     N     N     N     P     M     M     P     D     T     A     A     M     M     M     G     G     Y     Y     Y     W     N     N     N     N     N     Q     Q     Q     V     A     T     L     Q     H     E     E     E     T     T     T     N     N     I     I     Q     Q     L
        0     0     0     1     1     1     0     1     1     1     1     0     0     1     1     1     1     0     0     0     0     1     1     0     0     0     0     0     0     0     1     1     1     0     1     1     1     1     1     1     1     1     0     0     1     0     1     1     1     1     1     1     1     1     1     1     0     0     1     1     0
        -     a     a     a     a     a     a     a     a     a     a     a     -     -     -     -     -     -     -     -     -     a     a     a     a     a     a     a     a     a     a     a     a     a     a     a     a     a     a     b     b     b     b     b     b     -     b     -     -     a     a     a     a     a     -     -     b     b     -     -     -
C:     71    73    74    70    70    69    70    61    61    62    61    65    64    57    57    60    57    19    89    21    21    88    89    84    84    81    81    85    80   111   193   193    76    77   113   200   170   200   198   174   173   173   171   174   111   109    92    95   107   106   106   106   178   181   177   181    88    88    95    99    92
        P     M     P     N     N     K     N     Q     Q     Q     Q     A     A     N     N     L     N     A     W     A     A     Y     W     G     G     M     M     S     A     L     I     I     D     T     Q     L     H     L     Q     T     E     E     E     T     L     T     N     N     V     Q     Q     Q     L     N     T     N     Y     Y     N     N     N
        0     0     0     1     1     1     1     1     1     1     1     0     0     1     1     0     1     0     0     0     0     1     0     0     0     0     0     1     0     0     0     0     1     1     1     0     1     0     1     1     1     1     1     1     0     1     1     1     0     1     1     1     0     1     1     1     1     1     1     1     1
        -     -     -     -     -     -     -     a     a     a     a     -     a     a     a     a     a     -     a     a     a     a     a     a     a     a     a     a     a     -     b     b     a     a     b     -     a     -     -     a     a     a     a     a     -     b     a     a     b     b     b     b     a     a     a     a     a     a     a     a     a
#######################################

Protein: 1BAV     Program Version: 2       Number of monomers:   4         Simmetry:noncircular
Amino acids for each monomer: 307  307  307  307 
Distance cutoffs:  20.0   5.0 Angstrom        Algorithm: simmetrized interface
Bonded atoms (PDB atom serial numbers)
A:   1256  1264  1271  1275  1283  1298  1576  1938  1952  2175  2180  2182  2186
      O     OG    CD    O     OG    OG1   CE2   O     O     O     CA    O     O  
B:   2449  2441  2448  2633  2606  2567  2788  3425  3415  2786  2787  2766  2765
      CD    O     CG    OD2   OD2   CG    O     OE2   CB    CA    C     NH2   NH1
     4.06  2.82  3.90  4.98  2.90  4.67  3.01  3.02  3.48  3.38  3.51  2.84  2.84
Bonded amino acids (PDB serial numbers)
A:    158   159   160   161   162   164   198   245   247   274   275   275   276
        S     S     P     C     S     T     Y     T     I     T     G     G     R
        1     1     0     1     1     1     1     1     0     1     0     0     1
        -     -     -     -     -     -     -     a     -     -     -     -     -
B:      2     1     2    23    20    16    43   122   121    43    43    40    40
        R     A     R     D     D     D     E     E     S     E     E     R     R
        1     0     1     1     1     1     1     1     1     1     1     1     1
        -     -     -     a     a     a     -     -     a     -     -     b     b
#######################################

Protein: 1BBP     Program Version: 2       Number of monomers:   4         Simmetry:noncircular
Amino acids for each monomer: 173  173  173  173 
Distance cutoffs:  20.0   5.0 Angstrom        Algorithm: simmetrized interface
Bonded atoms (PDB atom serial numbers)
A:      1     6     8    24    27    44    45   295   318   320   327   329   330   332   345   511   516   519   521   555   962   986   987   989  1005  1007  1277
      N     CG    ND2   CE1   OH    OD1   OD2   OG    CD    NZ    CD1   CE1   CE2   OH    NZ    CD1   CB    CD2   NE2   OH    CB    O     CB    CD    N     C     NE2
C:   2789  2794  2813  3106  2796  3132  3309  2815  2812  3752  3775  3750  2819  3795  2832  3777  3788  3774  2833  3766  3118  3307  3116  3299  3117  3120  4064
      N     CG    CE2   CD    ND2   CE    NE2   OH    CE1   OD1   CB    CB    O     C     OD1   CD    NZ    O     OD2   O     CE2   CD2   CD2   CD1   CE1   OH    OE1
     3.13  3.69  3.67  3.60  3.12  3.84  3.11  3.20  3.35  3.60  3.34  3.53  3.46  3.22  3.20  3.70  4.38  3.33  2.74  4.46  3.56  3.32  3.38  3.45  3.52  3.13  4.52
Bonded amino acids (PDB serial numbers)
A:      2     2     2     4     4     6     6    36    39    39    40    40    40    40    42    63    64    64    64    68   122   125   125   125   128   128   163
        N     N     N     Y     Y     D     D     S     K     K     Y     Y     Y     Y     K     I     H     H     H     Y     D     K     K     K     H     H     Q
        1     1     1     1     1     1     1     1     1     1     1     1     1     1     1     0     1     1     1     1     1     1     1     1     1     1     1
        -     -     -     -     -     -     -     -     -     -     -     -     -     -     -     b     -     -     -     b     b     -     -     -     b     b     a
C:      2     2     4    39     2    42    64     4     4   122   125   122     5   128     6   125   126   125     6   124    40    64    40    63    40    40   163
        N     N     Y     K     N     K     H     Y     Y     D     K     D     H     H     D     K     K     K     D     D     Y     H     Y     I     Y     Y     Q
        1     1     1     1     1     1     1     1     1     1     1     1     1     1     1     1     1     1     1     1     1     1     1     0     1     1     1
        -     -     -     -     -     -     -     -     -     b     -     b     -     b     -     -     -     -     -     -     -     -     -     b     -     -     a
#######################################

Protein: 1BD3     Program Version: 2       Number of monomers:   4         Simmetry:noncircular
Amino acids for each monomer: 224  224  224  224 
Distance cutoffs:  20.0   5.0 Angstrom        Algorithm: simmetrized interface
Bonded atoms (PDB atom serial numbers)
D:    164   165   185   186   187   193   195   211   239   241   242   262   266   277   278   284   286   336   360   365   398   401   428   436   460   461   479   491   525   568   569   573   576   582   583   589   590   597   598   613   628   631   635   643   665   667   848   852  1624  1669  1684  1685  1691  1695  1701
      CE    NZ    O     CB    N     CD    NE2   NE    O     OG1   CG2   O     NE    OD2   N     CD    NZ    OE2   CG    CZ    NE    NH2   NH2   CD2   OE1   OE2   O     ND2   CE2   CG1   CG2   O     CG2   OG1   CG2   CG    CD    CD1   CD2   CG2   CE1   OH    O     CA    CD1   CE1   CD    NH2   ND2   O     O     CB    O     O     CA 
A:   5531  5836  6019  5892  5858  5847  6036  6018  5936  6016  6010  5957  5995  5935  5940  5947  5973  6219  6216  6215  5828  5827  5795  5825  5768  5765  5562  5554  5553  5644  5606  5645  5651  7058  7051  7062  5629  7036  7025  7052  5633  5578  5581  5609  5586  5552  5730  5703  5964  5963  5950  5980  5949  5956  5955
      CE    OE1   CG2   CE2   ND2   CB    CZ    CG1   CG2   O     CA    CD    CE1   CG1   O     O     OD2   NH2   NE    CD    OE2   OE1   NH2   CG    NH2   NE    NE2   N     CB    OD2   O     N     CD    O     O     O     O     O     CB    CB    NE    NE    NH2   CG2   CB    O     CE1   OE2   CD1   CG    CG2   CG2   OG1   CG    CB 
     3.14  3.34  3.55  3.73  2.93  3.85  3.12  4.07  3.97  3.51  3.20  3.06  3.06  3.38  3.05  2.79  3.07  2.37  3.70  3.17  2.68  2.81  3.68  3.79  2.48  2.63  3.18  2.94  3.54  3.77  4.02  3.04  3.63  2.99  2.76  3.54  3.36  2.86  3.29  3.24  3.34  2.62  2.63  3.25  3.67  3.49  3.15  2.31  3.39  3.77  2.76  3.35  3.09  3.38  3.88
Bonded amino acids (PDB serial numbers)
D:     40    40    43    43    44    44    44    46    50    50    50    53    53    54    55    55    55    61    64    64    68    68    71    72    75    75    78    79    83    88    88    89    89    90    90    91    91    92    92    94    96    96    97    98   101   101   126   126   224   229   231   231   232   233   234
        K     K     A     A     Q     Q     Q     R     T     T     T     R     R     D     K     K     K     E     F     F     R     R     R     L     E     E     L     N     F     V     V     T     T     T     T     P     P     L     L     V     Y     Y     H     G     F     F     R     R     N     I     P     P     G     I     G
        1     1     0     0     1     1     1     1     1     1     1     1     1     1     1     1     1     1     0     0     1     1     1     0     1     1     0     1     0     0     0     1     1     1     1     0     0     0     0     0     1     1     1     0     0     0     1     1     1     0     0     0     0     0     0
        -     -     a     a     a     a     a     a     a     a     a     a     a     -     -     -     -     a     a     a     a     a     a     a     a     a     a     a     b     b     b     b     b     -     -     -     -     -     -     -     b     b     b     b     b     b     -     -     -     -     -     -     -     -     -
A:     40    76    99    83    79    78   101    99    88    99    98    91    96    88    89    90    93   126   126   126    75    75    71    75    68    68    44    44    43    54    50    55    55   232   231   233    53   229   228   231    53    46    46    50    47    43    64    61    92    92    90    94    90    91    91
        K     E     V     F     N     L     F     V     V     V     G     P     Y     V     T     T     D     R     R     R     E     E     R     E     R     R     Q     Q     A     D     T     K     K     G     P     I     R     I     Y     P     R     R     R     T     A     A     F     E     L     L     T     V     T     P     P
        1     1     0     0     1     0     0     0     0     0     0     0     1     0     1     1     1     1     1     1     1     1     1     1     1     1     1     1     0     1     1     1     1     0     0     0     1     0     1     0     1     1     1     1     0     0     0     1     0     0     1     0     1     0     0
        -     a     -     -     a     a     -     -     b     -     b     -     b     b     b     -     -     -     -     -     a     a     a     a     a     a     a     a     a     -     a     -     -     -     -     -     a     -     -     -     a     a     a     a     a     a     a     a     -     -     -     -     -     -     -
#######################################

Protein: 1BI9     Program Version: 2       Number of monomers:   4         Simmetry:noncircular
Amino acids for each monomer: 478  477  480  482 
Distance cutoffs:  20.0   5.0 Angstrom        Algorithm: simmetrized interface
Bonded atoms (PDB atom serial numbers)
A:    631   665   666   690  1009  1011  1016  1019  1052  1055  1072  1079  1081  3370  3392  3400  3401  3420  3639  3656  3663  3668
      OG    NH1   NH2   OD2   NE    NH1   O     CD1   CD1   CE2   OD2   CD    NZ    OD1   CD1   SD    CE    OG    CG1   CG2   CG    O  
C:   8373  8399  8397  8078  8054  8053  8469  8460  8468  8467  8407  8443  8404 11065 11057 11063 11064 11069 10780 10781 10787 10808
      CE    NH1   NE    OD2   NH2   NH1   NZ    OD2   CE    CD    CD1   CE2   O     CD    CG2   CB    CG    O     CD1   CD2   CG    OG 
     4.79  3.21  3.21  4.20  3.31  3.37  3.08  3.47  3.26  3.25  3.59  3.20  3.25  3.73  3.50  3.75  3.54  4.94  4.10  4.15  3.38  4.90
Bonded amino acids (PDB serial numbers)
A:     82    86    86    89   130   130   131   131   135   135   137   138   138   437   440   441   441   444   493   495   496   497
        S     R     R     D     R     R     Y     Y     W     W     D     K     K     N     L     M     M     S     V     I     P     Q
        1     1     1     1     1     1     1     1     0     0     1     1     1     1     0     0     0     1     0     0     0     1
        a     a     a     a     a     a     a     a     a     a     -     -     -     a     a     a     a     a     b     -     -     -
C:    127   130   130    89    86    86   138   137   138   138   131   135   131   496   495   496   496   497   440   440   441   444
        K     R     R     D     R     R     K     D     K     K     Y     W     Y     P     I     P     P     Q     L     L     M     S
        1     1     1     1     1     1     1     1     1     1     1     0     1     0     0     0     0     1     0     0     0     1
        a     a     a     a     a     a     -     -     -     -     a     a     a     -     -     -     -     -     a     a     a     a
#######################################

Protein: 1BKO     Program Version: 2       Number of monomers:   4         Simmetry:noncircular
Amino acids for each monomer: 278  278  278  278 
Distance cutoffs:  20.0   5.0 Angstrom        Algorithm: simmetrized interface
Bonded atoms (PDB atom serial numbers)
A:    155   160   188   193   197   203   213   311   325   336   339   340   345   346   382   383   919   935   944   946   953  1015  1109  1116  1122  1123  1133  1136  1140  1168  1169  1182  1183  1184  1196  1206  1208  1211  1213  1214  1219  1228  1229  1245  1253  1254  1327  1328  1343  1344  1363  1368  1370  1385  1386  1393  1396  1443  1462  1471  1477  1478  1790  1803
      CG2   O     OE2   CB    CE1   O     CG1   CG2   OG    O     CG2   CD1   CB    OG    NH1   NH2   NZ    OD1   NE    NH1   OG    NE2   OD1   CG    CB    OG    O     CD    NH2   CG2   CD1   CG    SD    CE    O     CH2   CA    CB    OD1   ND2   CB    OD1   OD2   CD1   OD1   OD2   OE1   OE2   OE1   NE2   CB    CE2   OH    CE    NZ    ND1   NE2   OE1   NH2   O     NH1   NH2   OD2   ND1
B:   3698  3697  3695  3424  3418  3425  3411  3442  3688  2685  3670  3665  2684  3745  2646  2647  3530  3520  3555  3547  3556  3521  2515  2499  2496  2505  3779  3785  2612  3503  3506  3498  3486  3485  3484  3471  3523  3522  3515  3531  3317  3221  3516  3248  3246  3250  3629  3621  3763  3773  2642  2641  3764  2626  4092  2490  2457  2648  3672  3646  3435  3452  3437  3439
      NE2   CE1   ND1   CB    CG    OG    OD1   NH2   NZ    NH2   CE2   CB    NH1   OE1   O     CB    OD1   O     OD1   CD1   OD2   CB    CG1   CE1   CG    O     NH1   CB    OG1   NE1   CZ2   O     CE    SD    CG    CD1   CD    CG    OD1   OD2   NE2   NZ    ND2   NH1   NE    N     OE1   OH    NH1   O     CD1   CG2   NH2   CB    OD2   OE2   CG2   OG    OH    NE2   O     NH1   CG    NE 
     2.98  3.26  3.00  3.79  3.31  3.90  4.82  3.49  3.32  3.55  3.41  3.49  3.39  2.80  3.80  2.94  3.23  2.98  3.18  3.27  2.85  3.44  4.95  3.71  4.21  4.48  2.81  3.74  3.59  3.68  3.78  3.81  3.52  3.65  3.65  3.78  4.11  3.89  3.49  2.83  3.39  2.87  2.74  3.79  2.68  2.91  2.95  2.82  3.20  3.34  3.33  3.49  2.89  3.47  3.39  2.88  3.49  2.73  2.91  3.46  2.79  3.56  3.20  3.17
Bonded amino acids (PDB serial numbers)
A:     20    21    24    25    25    26    27    40    42    44    44    44    45    45    49    49   114   116   117   117   118   126   137   138   139   139   141   141   141   144   144   146   146   146   148   148   149   149   149   149   150   151   151   153   154   154   164   164   166   166   168   168   168   170   170   171   171   177   179   181   181   181   220   222
        I     S     E     F     F     D     V     T     S     I     I     I     S     S     R     R     K     N     R     R     S     Q     N     P     S     S     R     R     R     I     I     M     M     M     W     W     N     N     N     N     P     D     D     L     D     D     E     E     Q     Q     Y     Y     Y     K     K     H     H     E     R     R     R     R     D     H
        0     1     1     0     0     1     0     1     1     0     0     0     1     1     1     1     1     1     1     1     1     1     1     0     1     1     1     1     1     0     0     0     0     0     0     0     1     1     1     1     0     1     1     0     1     1     1     1     1     1     1     1     1     1     1     1     1     1     1     1     1     1     1     1
        -     -     -     -     -     -     -     -     -     -     -     -     -     -     b     b     -     -     -     -     -     a     -     -     -     -     -     -     -     b     b     b     b     b     -     -     -     -     -     -     a     a     a     a     a     a     b     b     b     b     b     b     b     -     -     -     -     b     b     -     -     -     b     b
B:    171   171   171   139   138   139   137   141   170    49   168   168    49   177    45    45   151   150   154   153   154   150    27    25    25    26   181   182    40   148   148   148   146   146   146   144   150   150   149   151   126   114   149   117   117   118   164   163   179   181    44    44   179    42   220    24    20    45   168   166   141   142   141   141
        H     H     H     S     P     S     N     R     K     R     Y     Y     R     E     S     S     D     P     D     L     D     P     V     F     F     D     R     S     T     W     W     W     M     M     M     I     P     P     N     D     Q     K     N     R     R     S     E     Y     R     R     I     I     R     S     D     E     I     S     Y     Q     R     R     R     R
        1     1     1     1     0     1     1     1     1     1     1     1     1     1     1     1     1     0     1     0     1     0     0     0     0     1     1     1     1     0     0     0     0     0     0     0     0     0     1     1     1     1     1     1     1     1     1     1     1     1     0     0     1     1     1     1     0     1     1     1     1     1     1     1
        -     -     -     -     -     -     -     -     -     b     b     b     b     b     -     -     -     -     -     -     -     -     -     -     -     -     -     b     b     -     -     -     b     b     b     b     -     -     -     -     a     -     -     -     -     -     b     b     b     -     b     b     b     b     b     -     -     -     b     b     -     -     -     -
#######################################

Protein: 1BNL     Program Version: 2       Number of monomers:   4         Simmetry:noncircular
Amino acids for each monomer: 178  178  178  178 
Distance cutoffs:  20.0   5.0 Angstrom        Algorithm: simmetrized interface
Bonded atoms (PDB atom serial numbers)
A:     36    53    54    55    63    65   541   586   604   606   607
      NH1   CD2   CE1   CE2   CD    NE2   CG    O     CB    CD1   CD2
B:   1969  1989  1987  1939  1448  1446  1436  1419  1437  1434  1433
      O     CD1   CB    CG1   NE2   CD    CD2   NH1   CE1   CG    CB 
     2.74  3.92  3.67  3.84  3.14  3.16  3.75  2.73  3.55  3.81  4.08
Bonded amino acids (PDB serial numbers)
A:      4     6     6     6     7     7    70    76    78    78    78
        R     F     F     F     Q     Q     P     D     L     L     L
        1     0     0     0     1     1     0     1     0     0     0
        -     -     -     -     -     -     b     -     -     -     -
B:     76    78    78    72     7     7     6     4     6     6     6
        D     L     L     V     Q     Q     F     R     F     F     F
        1     0     0     0     1     1     0     1     0     0     0
        -     -     -     b     -     -     -     -     -     -     -
#######################################

Protein: 1BP5     Program Version: 2       Number of monomers:   4         Simmetry:noncircular
Amino acids for each monomer: 328  328  334  334 
Distance cutoffs:  20.0   5.0 Angstrom        Algorithm: simmetrized interface
Bonded atoms (PDB atom serial numbers)
A:     81  2194  2219
      OE2   CB    NZ 
D:  10241 10103  9389
      CB    OH    O  
     3.32  4.81  3.04
Bonded amino acids (PDB serial numbers)
A:     13   288   291
        E     P     K
        1     0     1
        a     -     -
D:    335   317   229
        P     Y     D
        0     1     1
        -     a     -
#######################################

Protein: 1BRL     Program Version: 2       Number of monomers:   4         Simmetry:noncircular
Amino acids for each monomer: 340  319  340  319 
Distance cutoffs:  20.0   5.0 Angstrom        Algorithm: simmetrized interface
Bonded atoms (PDB atom serial numbers)
A:    140   141   147   169   172   179   359   367   374   408   424   432   457   458   460   472   473   478   480   482   501   503   505   611   624   627   650   651   652   674   675   682   704   730   737   739   753   906   909   918  1206  1208  1219  1236  1240  1241  1244  1258  1260  1266  1269  2053  2094  2095  2136  2144
      OE1   NE2   OG1   CB    CE    CD    ND1   CB    N     O     O     ND2   CG1   CG2   CA    O     CB    CB    ND1   CE1   CA    O     CA    OG1   ND1   NE2   CZ    NH1   NH2   OE1   OE2   OD1   CG    OE1   CG    CE    CE    O     CG2   CE1   CB    CD1   CD    CD1   O     CB    OE1   CB    OD1   CB    N     CG2   OD1   OD2   OH    OD2
B:   3947  3938  3419  3420  3394  3443  3367  3922  3939  3935  3345  3363  3395  3375  3427  3153  3132  3428  3179  3180  3162  3184  3182  3346  3596  3585  3308  3298  3307  3052  3050  3134  3142  2830  2854  3156  2863  3320  3888  3343  3586  3587  3584  3062  3060  3057  3078  3097  3068  2822  2823  3899  3881  3901  3850  3605
      N     OD1   OE1   NE2   CD1   OE2   OE2   O     ND2   O     NH1   CB    CD2   OE1   SD    CA    O     CE    N     CA    CZ    CA    O     NH2   CE1   CE1   ND1   O     CG    CE1   ND1   OG1   CG2   OD1   CG2   CB    OE1   CE1   CB    NE    CE2   CZ    CD2   CE1   CD1   O     ND2   CG2   O     CB    OG    CB    O     CD    O     OD1
     2.74  2.91  2.92  3.51  3.80  4.05  3.01  3.38  3.23  3.33  3.73  3.13  3.75  3.50  3.89  3.29  3.39  3.70  3.11  3.08  3.43  4.00  3.60  3.46  3.56  4.03  3.52  3.03  3.62  3.11  2.56  2.93  4.15  3.14  3.83  3.66  4.82  2.95  3.91  3.23  3.07  3.41  3.42  2.99  2.95  4.15  3.99  3.59  3.22  3.26  3.32  3.59  3.71  3.21  2.97  4.60
Bonded amino acids (PDB serial numbers)
A:     17    17    18    21    21    22    45    46    47    51    53    54    57    57    58    60    60    61    61    61    64    64    65    80    82    82    85    85    85    88    88    89    92    95    96    96    98   116   116   117   153   153   154   156   157   157   157   159   159   160   161   260   265   265   270   271
        Q     Q     T     M     M     K     H     F     T     L     G     N     V     V     A     A     A     H     H     H     G     G     A     T     H     H     R     R     R     E     E     D     L     Q     M     M     K     V     V     F     F     F     P     I     Q     Q     Q     N     N     P     S     I     D     D     Y     D
        1     1     1     0     0     1     1     0     1     0     0     1     0     0     0     0     0     1     1     1     0     0     0     1     1     1     1     1     1     1     1     1     0     1     0     0     1     0     0     0     0     0     0     0     1     1     1     1     1     0     1     0     1     1     1     1
        a     a     a     a     a     a     -     -     -     -     -     a     a     a     a     a     a     a     a     a     a     a     a     -     a     a     a     a     a     a     a     a     a     a     a     a     a     a     a     a     -     -     -     b     b     b     b     -     -     -     -     -     -     -     -     -
B:    161   159    95    95    92    98    88   157   159   159    85    88    92    89    96    61    57    96    64    64    61    65    64    85   117   116    81    80    81    45    45    57    58    18    21    61    22    82   153    85   116   116   116    46    46    46    48    51    47    17    17   154   152   154   149   118
        H     N     Q     Q     L     E     E     S     N     N     R     E     L     E     M     F     T     M     G     G     F     M     G     R     F     F     H     T     H     H     H     T     V     D     I     F     E     H     F     R     F     F     F     F     F     F     N     V     S     S     S     P     S     P     D     N
        1     1     1     1     0     1     1     1     1     1     1     1     0     1     0     0     1     0     0     0     0     0     0     1     0     0     1     1     1     1     1     1     0     1     0     0     1     1     0     1     0     0     0     0     0     0     1     0     1     1     1     0     1     0     1     1
        -     -     a     a     a     a     a     b     -     -     a     a     a     a     a     a     a     a     a     a     a     a     a     a     a     a     -     -     -     -     -     a     a     a     a     a     a     a     -     a     a     a     a     -     -     -     -     -     -     a     a     -     -     -     -     -
#######################################

Protein: 1BU6     Program Version: 2       Number of monomers:   4         Simmetry:noncircular
Amino acids for each monomer: 497  499  498  498 
Distance cutoffs:  20.0   5.0 Angstrom        Algorithm: simmetrized interface
Bonded atoms (PDB atom serial numbers)
O:    226   229   374   401   403   410   440   468   493   494   498   513   515   516  1361  1822  1826  1831  1832  1836  1838  1845  1868
      NE    NH2   CB    CD1   NE1   CA    CB    CB    OG1   CG2   O     CB    OD1   OD2   NZ    ND2   O     N     CA    CA    O     CA    NH1
X:  12202 12170 12228 12221 12223 12224 12198 12171 12165 12140 12104 12107 13097 12439 12245 13574 13562 13568 13567 13121 13558 13605 13581
      OE2   CB    O     O     OG1   CG2   CB    OG    OG    CA    CB    CE    NZ    O     OD1   O     O     CA    N     NE2   ND2   NH2   CA 
     4.43  3.36  4.02  3.30  3.00  2.99  3.49  2.89  3.10  2.98  4.38  3.33  3.45  3.99  3.37  3.01  3.72  2.93  2.94  3.96  2.94  3.52  4.51
Bonded amino acids (PDB serial numbers)
O:     33    33    50    53    53    54    58    62    65    65    66    68    68    68   172   228   229   230   230   231   231   233   236
        R     R     M     W     W     A     S     E     T     T     K     D     D     D     K     N     I     G     G     G     G     G     R
        1     1     0     0     0     0     1     1     1     1     1     1     1     1     1     1     0     0     0     0     0     0     1
        -     -     a     a     a     a     a     a     a     a     a     -     -     -     a     -     -     -     -     -     -     -     -
X:     62    58    66    65    65    65    62    58    57    54    50    50   172    93    68   231   229   230   230   175   228   236   233
        E     S     K     T     T     T     E     S     S     A     M     M     K     T     D     G     I     G     G     Q     N     R     G
        1     1     1     1     1     1     1     1     1     0     0     0     1     1     1     0     0     0     0     1     1     1     0
        a     a     a     a     a     a     a     a     a     a     a     a     a     -     a     -     -     -     -     -     -     -     -
#######################################

Protein: 1BXB     Program Version: 2       Number of monomers:   4         Simmetry:noncircular
Amino acids for each monomer: 387  387  387  387 
Distance cutoffs:  20.0   5.0 Angstrom        Algorithm: simmetrized interface
Bonded atoms (PDB atom serial numbers)
A:    232   255  1785  1801  1982  1983  1988  1990  1991  1997  2007  2059  2063  2078  2082  2088  2100  2108  2114  2118  2307  2329  2331  2341  2397  2402  2450  2453  2459  2487  2488  2525  2915  2932  2949  2966  2972  2979  2981  2983  3009  3017  3018  3037  3044  3046  3047  3063  3066  3069  3071  3074
      O     OE2   O     ND2   NH1   NH2   CB    SD    CE    OG    NH1   CD    NH2   O     O     O     OD1   CD1   CB    NZ    N     O     OG1   OE2   CB    CB    NE    NH2   OG1   CG2   CD1   NH2   O     NH1   N     N     CD1   CG    OE1   N     OD2   OE1   NE2   CG1   CG    OE1   OE2   O     CD1   CA    O     CD1
D:  12221 12238 11313 11289 11297 11107 11296 11294 11288 11303 11091 12324 12315 12343 11424 11420 11406 12372 11394 11388 12287 12255 12278 12272 12289 12285 12353 12352 12323 12380 12350 12377  9538  9561 11635 11647 11637 11708 11613 11703 11369 11765 11365 11384 11794 11759 11756 12375 11414 12369 11831 11793
      O     NH1   NH1   NH2   CE    ND2   SD    CB    NH1   OG    O     NE2   OD2   CG1   NZ    CB    OD1   CD1   O     O     OE1   N     CD1   N     N     CG    OE2   OE1   OE1   CD1   CG    O     O     OE2   O     OE2   OG1   CB    N     CB    NH2   OG1   CD    O     CD1   NH2   NE    CA    CD1   O     NH2   CG2
     4.51  4.85  3.38  3.66  3.49  3.66  3.90  3.90  3.55  2.70  3.42  3.21  2.65  4.19  2.68  4.30  4.28  3.80  4.29  2.72  2.95  2.90  3.75  3.09  4.56  3.54  2.82  3.20  3.12  3.72  4.11  2.39  4.36  4.73  2.83  2.99  3.74  3.44  2.92  4.41  2.63  3.06  3.27  4.15  4.10  3.15  2.79  3.30  3.77  3.30  2.34  3.74
Bonded amino acids (PDB serial numbers)
A:     29    31   224   226   249   249   250   250   250   251   252   258   258   260   261   262   263   264   265   265   290   292   292   293   300   301   307   307   308   311   311   315   365   366   369   371   371   372   372   373   375   376   376   379   380   380   380   382   382   383   383   383
        V     E     G     N     R     R     M     M     M     S     R     R     R     G     S     E     N     L     K     K     L     T     T     E     A     F     R     R     T     I     I     R     R     R     Y     L     L     E     E     R     D     Q     Q     V     E     E     E     L     L     L     L     L
        0     1     0     1     1     1     0     0     0     1     1     1     1     0     1     1     1     0     1     1     0     1     1     1     0     0     1     1     1     0     0     1     1     1     1     0     0     1     1     1     1     1     1     0     1     1     1     0     0     0     0     0
        -     -     -     -     -     -     -     -     -     -     -     -     -     -     -     -     -     a     a     a     -     -     -     -     a     a     a     a     a     a     a     a     a     a     -     a     a     a     a     a     a     a     a     a     a     a     a     a     a     -     -     -
D:    365   366   252   249   250   226   250   250   249   251   224   376   375   379   265   265   263   382   262   261   372   369   371   371   373   372   380   380   376   383   380   383    29    31   292   293   292   301   290   300   258   308   258   260   311   307   307   383   264   382   315   311
        R     R     R     R     M     N     M     M     R     S     G     Q     D     V     K     K     N     L     E     S     E     Y     L     L     R     E     E     E     Q     L     E     L     V     E     T     E     T     F     L     A     R     T     R     G     I     R     R     L     L     L     R     I
        1     1     1     1     0     1     0     0     1     1     0     1     1     0     1     1     1     0     1     1     1     1     0     0     1     1     1     1     1     0     1     0     0     1     1     1     1     0     0     0     1     1     1     0     0     1     1     0     0     0     1     0
        a     a     -     -     -     -     -     -     -     -     -     a     a     a     a     a     -     a     -     -     a     -     a     a     a     a     a     a     a     -     a     -     -     -     -     -     -     a     -     a     -     a     -     -     a     a     a     -     a     a     a     a
#######################################

Protein: 1BXS     Program Version: 2       Number of monomers:   4         Simmetry:noncircular
Amino acids for each monomer: 494  494  494  494 
Distance cutoffs:  20.0   5.0 Angstrom        Algorithm: simmetrized interface
Bonded atoms (PDB atom serial numbers)
A:    601   654   943   973   994  1003  1006  1019  1023  1030  1031  1032  1048  1049  1133  3305  3306  3328  3482  3483  3487  3609  3747  3752  3756  3775
      OG    ND2   NZ    O     CA    CD1   CE2   O     OD2   CD    CE    NZ    OE1   NE2   CD2   OD1   OD2   CD1   O     CB    NE2   OE1   N     OG    O     CB 
C:   8515  8226  8173  8604  8566  8603  8602 11055 11059  8578  8575  8545 11054 11181 10900 11319 11324  8705  8620  8591  8595  8621 10877 10878 10907 10925
      NZ    ND2   OG    NZ    CA    CE    CD    CB    NE2   CE2   CD1   O     O     OE1   CD1   N     OG    CD2   OE1   O     OD2   NE2   OD1   OD2   CG2   CB 
     4.18  4.08  4.10  3.20  3.68  3.31  3.46  4.01  2.98  3.52  3.36  3.20  4.27  2.80  3.77  2.75  2.88  3.73  4.26  3.93  2.94  2.74  2.76  2.76  3.65  4.99
Bonded amino acids (PDB serial numbers)
A:     82    89   127   131   134   135   135   137   137   138   138   138   140   140   151   437   437   440   462   462   462   479   496   496   497   499
        S     N     K     Y     G     W     W     D     D     K     K     K     Q     Q     F     D     D     I     Q     Q     Q     E     S     S     Q     N
        1     1     1     1     0     0     0     1     1     1     1     1     1     1     0     1     1     0     1     1     1     1     1     1     1     1
        a     a     a     a     a     a     a     a     a     a     a     a     -     -     b     a     a     a     -     -     -     a     -     -     -     -
C:    127    89    82   138   134   138   138   462   462   135   135   131   462   479   440   496   496   151   140   137   137   140   437   437   441   444
        K     N     S     K     G     K     K     Q     Q     W     W     Y     Q     E     I     S     S     F     Q     D     D     Q     D     D     T     S
        1     1     1     1     0     1     1     1     1     0     0     1     1     1     0     1     1     0     1     1     1     1     1     1     1     1
        a     a     a     a     a     a     a     -     -     a     a     a     -     a     a     -     -     b     -     a     a     -     a     a     a     a
#######################################

Protein: 1BZY     Program Version: 2       Number of monomers:   4         Simmetry:noncircular
Amino acids for each monomer: 214  214  214  214 
Distance cutoffs:  20.0   5.0 Angstrom        Algorithm: simmetrized interface
Bonded atoms (PDB atom serial numbers)
A:     16    23    24    90    93   113   121   124   129   135   141   142   269   281   291   313   315   326   343   345   351   352
      C     CG1   CG2   CE1   OH    O     O     CD1   O     CE2   CB    SG    CG    N     CD1   CB    OD1   NH1   OE2   CA    NE    CZ 
C:   3517  3482  3516  3415  3683  3744  3718  3416  3743  3705  3735  3769  3682  3707  3485  3527  3673  3513  3533  3534  3521  3505
      CD2   CE1   CD1   CG1   CD1   CZ    NH1   CG2   NE    CB    OE2   NH1   CG    OD1   OH    CE2   N     O     CB    SG    O     O  
     3.69  3.58  4.01  3.67  3.83  3.13  2.98  3.85  3.26  3.81  3.60  3.40  4.30  2.68  3.98  3.75  2.75  2.85  3.83  3.41  3.02  3.18
Bonded amino acids (PDB serial numbers)
A:      6     7     7    16    16    19    20    20    21    21    22    22    37    39    40    43    43    44    46    47    47    47
        G     V     V     Y     Y     D     L     L     F     F     C     C     P     G     L     D     D     R     E     R     R     R
        0     0     0     1     1     1     0     0     0     0     1     1     0     0     0     1     1     1     1     1     1     1
        -     -     -     -     -     a     a     a     -     -     -     -     -     a     a     a     a     a     a     a     a     a
C:     20    16    20     7    40    47    44     7    47    43    46    50    40    43    16    21    39    20    22    22    21    19
        L     Y     L     V     L     R     R     V     R     D     E     R     L     D     Y     F     G     L     C     C     F     D
        0     1     0     0     0     1     1     0     1     1     1     1     0     1     1     0     0     0     1     1     0     1
        a     -     a     -     a     a     a     -     a     a     a     a     a     a     -     -     a     a     -     -     -     a
#######################################

Protein: 1C03     Program Version: 2       Number of monomers:   4         Simmetry:noncircular
Amino acids for each monomer: 163  163  163  163 
Distance cutoffs:  20.0   5.0 Angstrom        Algorithm: simmetrized interface
Bonded atoms (PDB atom serial numbers)
A:     66    87    96   117   118   120   129   151   171   172   173   175   182   183   204   206   501   502   528   529   550   556   643   655   673   681   703
      OD1   OG1   CD1   CB    CG    OE1   CD1   CE    O     CB    CG    OD2   OD1   OD2   CD1   CE1   CE1   NE2   CD    CE    O     CB    CD    NH1   NE2   ND2   NH1
C:   2730  2732  2729  2708  2678  2699  3162  3141  3293  3255  3257  3267  3285  3315  3113  3140  2816  2872  2818  2763  2741  3168  2784  2787  2794  2783  2795
      CG    OE1   CB    CD1   OD1   OG1   O     CE    ND2   CD    OE2   NH1   NE2   NH1   CE1   CD    CD1   NE2   CE1   CE    CD1   CB    CB    OD2   OD1   O     OD2
     3.33  3.55  3.46  3.40  3.33  3.59  4.07  3.17  3.59  3.34  3.46  2.86  2.71  3.24  3.69  3.91  3.82  4.97  3.92  3.23  4.07  3.89  3.35  2.97  2.78  3.69  3.36
Bonded amino acids (PDB serial numbers)
A:     10    12    13    16    16    16    17    20    23    23    23    23    24    24    27    27    64    64    67    67    71    72    83    84    86    87    90
        N     T     I     E     E     E     I     M     D     D     D     D     D     D     F     F     H     H     K     K     A     A     E     R     Q     N     R
        1     1     0     1     1     1     0     0     1     1     1     1     1     1     0     0     1     1     1     1     0     0     1     1     1     1     1
        a     a     a     a     a     a     a     a     a     a     a     a     a     a     a     a     a     a     a     a     a     a     a     a     a     a     a
C:     16    16    16    13    10    12    71    67    87    83    83    84    86    90    64    67    27    34    27    20    17    72    23    23    24    23    24
        E     E     E     I     N     T     A     K     N     E     E     R     Q     R     H     K     F     Q     F     M     I     A     D     D     D     D     D
        1     1     1     0     1     1     0     1     1     1     1     1     1     1     1     1     0     1     0     0     0     0     1     1     1     1     1
        a     a     a     a     a     a     a     a     a     a     a     a     a     a     a     a     a     a     a     a     a     a     a     a     a     a     a
#######################################

Protein: 1C0M     Program Version: 2       Number of monomers:   4         Simmetry:noncircular
Amino acids for each monomer: 221  216  222  216 
Distance cutoffs:  20.0   5.0 Angstrom        Algorithm: simmetrized interface
Bonded atoms (PDB atom serial numbers)
A:    387   388   411   416   447   448   467   470   472   473   480   489   497   655   696   697   698  1035  1067  1068  1088  1089  1098  1116  1118  1123  1153  1154  1240  1274  1276  1279  1280  1283  1288  1294  1299  1310  1316  1318  1324  1330  1350  1355  1515  1522  1523  1705  1722  1723  1724  1728
      CG1   CG2   CA    ND1   O     CB    CG2   CA    O     CB    CG2   N     CB    NE1   CZ2   CZ3   CH2   O     OE1   OE2   O     CB    NZ    CB    CD1   OH    CE1   NE2   CG1   O     CG    NE1   CE2   CZ3   O     NH1   O     N     CG2   CA    CD2   OG1   CG    O     CB    CZ2   CZ3   O     CB    CG    CD    O  
B:   2739  2750  2768  2762  2793  2769  2822  2820  2858  2792  2184  2857  2827  2771  2802  2825  2823  2123  2359  2121  2177  2151  2402  2174  2171  2201  2988  2176  2987  3001  2979  2980  2981  2946  3027  2992  3021  3024  3019  3032  3203  3035  3213  3360  3214  3238  3365  3242  3359  3255  3237  3358
      O     NZ    CB    C     CB    CG    CD1   CB    NE2   O     CG2   CE1   OH    OE1   NZ    CE2   CD2   NE2   NE1   CD2   CB    O     CH2   CA    CG2   CB    CH2   O     CZ3   CA    CB    CG    CD1   CD1   CD1   O     N     O     CG1   O     O     CG2   CG1   NE1   CG2   CG    CH2   NH1   CD2   CD2   CB    CD1
     3.89  3.51  3.88  3.46  3.50  3.42  3.41  3.97  2.62  3.51  4.21  3.60  3.78  2.59  3.86  3.78  3.83  3.27  2.94  2.90  3.61  3.60  3.22  4.14  3.68  3.57  3.54  3.62  3.82  3.06  3.39  3.34  3.46  4.62  3.69  3.08  2.78  2.83  4.08  4.22  3.59  4.06  3.47  2.81  3.40  3.38  3.69  2.58  3.45  3.60  3.99  3.59
Bonded amino acids (PDB serial numbers)
A:     99    99   103   103   106   106   109   110   110   110   111   113   114   134   138   138   138   183   187   187   190   190   191   194   194   194   198   198   209   213   213   213   213   213   214   214   215   217   217   218   218   219   222   223   242   242   242   265   267   267   267   268
        V     V     H     H     A     A     I     A     A     A     V     G     R     W     W     W     W     S     E     E     A     A     K     Y     Y     Y     H     H     I     W     W     W     W     W     R     R     P     V     V     L     L     T     P     P     W     W     W     V     P     P     P     D
        0     0     1     1     0     0     0     0     0     0     0     0     1     0     0     0     0     1     1     1     0     0     1     1     1     1     1     1     0     0     0     0     0     0     1     1     0     0     0     0     0     1     0     0     0     0     0     0     0     0     0     1
        a     a     a     a     a     a     a     a     a     a     a     a     -     a     a     a     a     a     a     a     a     a     a     a     a     a     a     a     a     a     a     a     a     a     a     a     -     -     -     -     -     -     -     b     b     b     b     b     b     b     b     -
B:    183   184   187   186   190   187   194   194   198   190   111   198   194   187   191   194   194   103   134   103   110   106   138   110   109   114   213   110   213   215   213   213   213   209   218   214   218   218   217   219   240   219   241   259   241   244   259   244   259   246   244   259
        S     K     E     G     A     E     Y     Y     H     A     V     H     Y     E     K     Y     Y     H     W     H     A     A     W     A     I     R     W     A     W     P     W     W     W     I     L     R     L     L     V     T     L     T     V     W     V     R     W     R     W     Y     R     W
        1     1     1     0     0     1     1     1     1     0     0     1     1     1     1     1     1     1     0     1     0     0     0     0     0     1     0     0     0     0     0     0     0     0     0     1     0     0     0     1     0     1     0     0     0     1     0     1     0     1     1     0
        a     a     a     a     a     a     a     a     a     a     a     a     a     a     a     a     a     a     a     a     a     a     a     a     a     -     a     a     a     -     a     a     a     a     -     a     -     -     -     -     b     -     b     b     b     -     b     -     b     b     -     b
#######################################

Protein: 1C4D     Program Version: 2       Number of monomers:   4         Simmetry:noncircular
Amino acids for each monomer: 15  15  15  15 
Distance cutoffs:  20.0   5.0 Angstrom        Algorithm: simmetrized interface
Bonded atoms (PDB atom serial numbers)
A:     43   105   114   129   130
      CG2   CE3   CD2   CZ3   CH2
C:    304   376   361   369   368
      CG1   CD2   CB    CZ3   CZ2
     3.97  4.37  4.45  4.76  4.34
Bonded amino acids (PDB serial numbers)
A:      7    13    14    15    15
        V     W     -     W     W
        0     0     -     0     0
        b     b     b     -     -
C:      7    14    13    13    13
        V     -     W     W     W
        0     -     0     0     0
        b     b     b     b     b
#######################################

Protein: 1C5D     Program Version: 2       Number of monomers:   4         Simmetry:noncircular
Amino acids for each monomer: 213  214  213  215 
Distance cutoffs:  20.0   5.0 Angstrom        Algorithm: simmetrized interface
Bonded atoms (PDB atom serial numbers)
L:      7     8   277   295   329   333   335   336   355   356   383   666   668   682   699   721   722   727   728   730   731   735   747   748   749   750   752   877   893   895   915   916   931   938   979   980   994  1022  1023  1024  1204  1208  1218  1219  1223  1231  1233  1237  1287  1326  1329  1340  1367  1583  1627  1631  1638
      OD1   OD2   OH    NE2   CB    O     CG    CD    OE1   NE2   NH2   CE2   OH    CD2   CD2   CG    CD1   O     CB    CD1   CD2   OH    CB    CG    CD1   CD2   CE2   OG    CD2   CE2   CB    OG    OE1   CG    CB    OG    CG2   CG    OD1   ND2   O     O     CD1   CD2   O     O     OG    O     NZ    OG    C     OG    OG    O     O     OE1   SG 
H:   2086  2082  2436  1927  2481  2470  1967  2474  2448  2424  2420  1960  1928  2440  2427  1990  2054  1987  1982  1985  2443  2428  1963  1964  1966  1977  1907  2700  2623  2698  2612  2600  3211  2603  2727  2741  2619  2901  3021  2921  2956  2957  2937  2994  2940  2918  2925  2927  2879  2902  2920  3008  2743  2653  2638  2644  2642
      CB    N     O     OE1   O     CD1   CD2   CE3   CB    O     ND2   N     NE2   CD2   CD1   CH2   CB    CE3   CG    NE1   CZ    CD2   O     CB    CD1   N     CG1   OG1   C     O     CD    CD1   NZ    CE2   CD2   CD    CD1   CD2   OG    CZ    OE1   NE2   O     CG2   CG2   CD2   O     CG    N     CE1   CE2   OG1   NZ    OD1   CA    CA    SG 
     3.16  3.15  2.62  3.14  3.53  3.50  3.54  3.78  4.04  2.85  3.45  3.75  3.12  3.63  3.48  3.61  3.96  3.60  3.80  3.51  3.54  3.58  3.47  3.92  3.42  3.70  3.83  3.42  3.54  3.25  3.54  3.42  3.31  3.25  3.41  3.54  3.53  4.36  3.70  3.39  3.53  3.50  3.38  4.19  3.71  3.21  2.68  3.44  4.81  2.88  3.27  2.72  3.27  4.20  3.12  3.10  2.03
Bonded amino acids (PDB serial numbers)
L:      1     1    36    38    43    44    44    44    46    46    49    87    87    89    91    94    94    95    95    95    95    95    97    97    97    97    97   115   117   117   120   120   122   123   130   130   132   136   136   136   157   158   159   159   160   161   161   162   168   173   174   175   179   207   212   212   213
        D     D     Y     Q     A     P     P     P     Q     Q     R     Y     Y     L     Y     L     L     Y     Y     Y     Y     Y     F     F     F     F     F     S     F     F     S     S     E     Q     S     S     V     N     N     N     G     V     L     L     D     S     S     V     K     S     M     S     S     S     E     E     C
        1     1     1     1     0     0     0     0     1     1     1     1     1     0     1     0     0     1     1     1     1     1     0     0     0     0     0     1     0     0     1     1     1     1     1     1     0     1     1     1     0     0     0     0     1     1     1     0     1     1     0     1     1     1     1     1     1
        -     -     b     b     -     -     -     -     b     b     -     b     b     b     -     -     -     -     -     -     -     -     -     -     -     -     -     b     b     b     -     -     a     a     b     b     b     b     b     b     -     b     b     b     b     b     b     b     -     -     b     b     b     b     -     -     -
H:     61    61   104    39   108   107    45   107   105   103   102    45    39   104   103    47    58    47    47    47   104   103    45    45    45    47    37   141   129   141   127   126   210   126   145   147   128   168   184   170   175   175   173   180   173   170   171   171   166   168   170   182   147   134   132   133   132
        S     S     F     Q     G     W     L     W     D     Y     N     L     Q     F     Y     W     Y     W     W     W     F     Y     L     L     L     W     V     T     A     T     P     Y     K     Y     L     K     L     H     S     F     Q     Q     V     T     V     F     P     P     D     H     F     T     K     D     C     G     C
        1     1     0     1     0     0     0     0     1     1     1     0     1     0     1     0     1     0     0     0     0     1     0     0     0     0     0     1     0     1     0     1     1     1     0     1     0     1     1     0     1     1     0     1     0     0     0     0     1     1     0     1     1     1     1     0     1
        -     -     -     b     -     -     b     -     -     -     -     b     b     -     -     b     -     b     b     b     -     -     b     b     b     b     b     b     -     b     b     b     b     b     b     b     b     -     b     -     b     b     b     b     b     -     -     -     -     -     -     b     b     -     -     -     -
#######################################

Protein: 1C72     Program Version: 2       Number of monomers:   4         Simmetry:noncircular
Amino acids for each monomer: 217  217  217  217 
Distance cutoffs:  20.0   5.0 Angstrom        Algorithm: simmetrized interface
Bonded atoms (PDB atom serial numbers)
A:    459   461   462   465   472   550   567   581   582   583   594   602   626   628   629   662   664   735   768   791   795   802   818   824   826   827   836   837   861   888   920  1113  1118  1143  1149  1152
      CB    CD1   CD2   CZ    CD    CG2   CD2   CD    OE1   NE2   CB    CB    NE    NH1   NH2   NE    NH1   OE2   OE1   O     OD2   CG2   OE1   CB    OD1   ND2   CE1   NE2   OD2   CE    NH2   O     NE2   NH2   CG    CE1
B:   2636  2637  2601  2949  2918  2569  2602  2628  2661  2624  2627  2591  2429  2428  2426  2535  2595  2464  2349  2402  2465  2371  2618  2382  2396  2394  2259  2261  2383  2686  2688  2263  2272  2250  2265  2254
      CE1   NE2   CG1   CG    NE2   NE2   CG2   N     OD2   CB    ND2   O     NH2   NH1   NE    OE2   OD2   NH1   CG1   CB    NH2   O     OE1   OE1   OD1   CB    CB    CD1   NE2   CG    CE    CE1   CD    O     CZ    OD2
     4.02  3.47  3.86  3.50  4.15  3.44  3.51  3.74  3.19  3.37  3.28  3.64  4.08  3.93  3.96  3.17  2.85  2.58  3.74  3.57  2.55  3.81  4.30  3.04  3.06  3.13  4.03  3.81  3.11  4.61  4.74  3.66  3.31  3.87  3.36  3.38
Bonded amino acids (PDB serial numbers)
A:     56    56    56    56    57    67    69    71    71    71    73    74    77    77    77    81    81    90    94    97    97    98   100   101   101   101   102   102   105   108   112   136   136   139   140   140
        F     F     F     F     P     V     L     Q     Q     Q     N     A     R     R     R     R     R     E     Q     D     D     V     E     N     N     N     H     H     D     M     R     Q     Q     R     F     F
        0     0     0     0     0     0     0     1     1     1     1     0     1     1     1     1     1     1     1     1     1     0     1     1     1     1     1     1     1     0     1     1     1     1     0     0
        -     -     -     -     -     b     b     a     a     a     a     a     a     a     a     a     a     a     a     a     a     a     a     a     a     a     a     a     a     a     a     a     a     a     a     a
B:    102   102    98   140   136    94    98   102   105   101   101    97    77    77    77    90    97    81    67    74    81    70   100    71    73    73    56    56    71   108   108    56    57    55    56    55
        H     H     V     F     Q     Q     V     H     D     N     N     D     R     R     R     E     D     R     V     A     R     T     E     Q     N     N     F     F     Q     M     M     F     P     D     F     D
        1     1     0     0     1     1     0     1     1     1     1     1     1     1     1     1     1     1     0     0     1     1     1     1     1     1     0     0     1     0     0     0     0     1     0     1
        a     a     a     a     a     a     a     a     a     a     a     a     a     a     a     a     a     a     b     a     a     b     a     a     a     a     -     -     a     a     a     -     -     -     -     -
#######################################

Protein: 1C7G     Program Version: 2       Number of monomers:   4         Simmetry:noncircular
Amino acids for each monomer: 456  456  456  456 
Distance cutoffs:  20.0   5.0 Angstrom        Algorithm: simmetrized interface
Bonded atoms (PDB atom serial numbers)
A:     40    44    48    51    53    60    63    68    71    73    74    75    78    79    85    87    90    93    94    97    99   101   105   107   108   109   112   114   124   128   130   131   143   144   347   355   363   440   444   455   462   492  2417  3203  3214  3229  3235  3262
      CB    O     OE1   CA    O     O     CD1   N     O     CG    CD    NE    NH2   N     CG2   N     O     CD    CE    CA    O     OG    O     CG1   CG2   N     O     CG    CG2   O     CG1   CG2   CG    SD    O     O     OH    CB    O     N     OD2   CZ2   NE2   O     O     OH    OG1   CE1
B:   6858  3969  6841  3750  3737  6868  3713  3718  3715  3736  6835  3961  3953  6820  6809  3705  4046  3722  4098  4050  3693  3707  4061  3669  6813  3677  3674  4068  5999  6023  3679  3659  6041  3660  3684  3681  3650  3696  3708  3711  3720  3700  3749  3691  3685  3680  3654  3666
      O     OH    OG1   SD    CG2   CE1   CG1   O     N     CG1   OH    O     O     O     O     O     CB    OE1   CZ2   O     N     OG    N     CD1   NE    O     N     OD2   CD    NE2   CG    O     CG    CB    NH2   NE    O     O     N     O     CG    CE    CG    CG2   N     CD    OE1   O  
     3.62  2.75  2.80  4.07  3.61  3.21  3.62  3.05  2.91  3.66  3.56  2.97  2.78  2.97  3.52  2.95  3.51  4.24  4.45  2.98  2.94  2.79  3.05  3.70  3.91  2.80  3.01  3.79  4.20  3.47  3.81  2.98  3.62  3.83  2.78  2.97  2.57  3.26  3.00  2.99  3.86  4.39  4.30  3.43  3.09  3.32  2.78  3.16
Bonded amino acids (PDB serial numbers)
A:      5     6     6     7     7     8     8     9     9     9     9     9     9    10    10    11    11    11    11    12    12    12    13    13    13    14    14    14    15    16    16    16    18    18    43    44    44    55    56    58    58    61   311   410   411   412   413   416
        A     E     E     P     P     F     F     R     R     R     R     R     R     I     I     K     K     K     K     S     S     S     V     V     V     E     E     E     T     V     V     V     M     M     I     Y     Y     A     M     D     D     W     Q     R     V     Y     T     H
        0     1     1     0     0     0     0     1     1     1     1     1     1     0     0     1     1     1     1     1     1     1     0     0     0     1     1     1     1     0     0     0     0     0     0     1     1     0     0     1     1     0     1     1     0     1     1     1
        -     -     -     -     -     -     -     -     -     -     -     -     -     -     -     -     -     -     -     -     -     -     -     -     -     -     -     -     -     -     -     -     -     -     -     -     -     -     -     a     a     a     -     -     -     -     -     a
B:    415    44   413    18    16   416    13    14    14    16   412    44    43   411   410    12    55    14    61    56    11    12    58     8   410     9     9    58   308   311     9     7   313     7     9     9     6    11    13    13    14    11    18    10    10     9     6     8
        A     Y     T     M     V     H     V     E     E     V     Y     Y     I     V     R     S     A     E     W     M     K     S     D     F     R     R     R     D     E     Q     R     P     E     P     R     R     E     K     V     V     E     K     M     I     I     R     E     F
        0     1     1     0     0     1     0     1     1     0     1     1     0     0     1     1     0     1     0     0     1     1     1     0     1     1     1     1     1     1     1     0     1     0     1     1     1     1     0     0     1     1     0     0     0     1     1     0
        a     -     -     -     -     a     -     -     -     -     -     -     -     -     -     -     -     -     a     -     -     -     a     -     -     -     -     a     a     -     -     -     a     -     -     -     -     -     -     -     -     -     -     -     -     -     -     -
#######################################

Protein: 1CE9     Program Version: 2       Number of monomers:   4         Simmetry:noncircular
Amino acids for each monomer: 34  34  34  34 
Distance cutoffs:  20.0   5.0 Angstrom        Algorithm: simmetrized interface
Bonded atoms (PDB atom serial numbers)
A:     21    44    46    53    56    77    79    80   103   105   106   133   136   137   167   176   199   200   215   216   221   223   224   231   257   281
      CG2   CB    CD1   CG    OE2   O     CG1   CG2   CB    CD1   CD2   O     OD1   ND2   CD2   OE2   CG1   CG2   NH1   NH2   CB    CD1   CD2   CD    CG2   NH2
B:    329   327   303   330   290   388   353   363   386   360   396   449   419   385   458   450   476   483   553   552   504   482   540   506   539   507
      CD1   CB    CG1   CD2   SD    CD1   CG    CG2   CB    O     CD1   CD1   OD1   O     OE1   CD2   OE2   CG2   OE2   OE1   CB    CG1   CG2   CD1   CG1   CD2
     3.48  3.93  3.80  3.93  4.07  3.66  3.69  3.65  4.11  3.98  4.24  3.67  2.85  3.23  4.05  3.91  3.71  3.46  2.77  2.96  3.91  3.65  3.75  3.88  3.45  4.44
Bonded amino acids (PDB serial numbers)
A:      3     6     6     7     7    10    10    10    13    13    13    17    17    17    20    21    24    24    26    26    27    27    27    28    31    34
        V     L     L     E     E     V     V     V     L     L     L     N     N     N     L     E     V     V     R     R     L     L     L     K     V     R
        0     0     0     1     1     0     0     0     0     0     0     1     1     1     0     1     0     0     1     1     0     0     0     1     0     1
        a     a     a     a     a     a     a     a     a     a     a     a     a     a     a     a     a     a     a     a     a     a     a     a     a     -
B:      6     6     3     6     1    13     9    10    13    10    14    20    17    13    21    20    23    24    33    33    27    24    31    27    31    27
        L     L     V     L     M     L     K     V     L     V     L     L     N     L     E     L     E     V     E     E     L     V     V     L     V     L
        0     0     0     0     0     0     1     0     0     0     0     0     1     0     1     0     1     0     1     1     0     0     0     0     0     0
        a     a     a     a     -     a     a     a     a     a     a     a     a     a     a     a     a     a     -     -     a     a     a     a     a     a
#######################################

Protein: 1CF1     Program Version: 2       Number of monomers:   4         Simmetry:noncircular
Amino acids for each monomer: 373  360  380  368 
Distance cutoffs:  20.0   5.0 Angstrom        Algorithm: simmetrized interface
Bonded atoms (PDB atom serial numbers)
A:     79   416   498   522   537   538   541   549   550   553   555   562   567   570   571   576   584   586   589   592   593   606   620   622   624   625   626   627   641   642   935  1118  1197  1206  1207  1210  1243
      NH2   OG    OE2   OD2   CE    N     O     CD2   N     O     OG    CD1   N     O     CB    NH1   CD    CZ    N     O     CB    CA    O     CG    CD2   CE1   CE2   CZ    OE1   NE2   OH    NZ    O     O     CB    OD2   NZ 
D:   9796 11408 11464 10181 10203 10201 10214 10221 10217 10228 10227 10233 10231 10248 10240 11414 10254 10256 10251 10269 10268 10276 10277 11391 11390 11403 11396 11398 11378 11376 10278 11406 10581 11373 11341 10572 11422
      O     OG    CG    CD    CG    O     N     OE1   O     N     CB    OG    O     N     CD1   OG    CD    NE2   O     CA    N     CE1   CE2   O     C     N     N     C     O     CA    CZ    O     NZ    CD1   CG2   NZ    OE1
     3.35  3.00  4.80  3.22  3.36  2.99  2.61  3.67  2.98  3.21  3.48  3.26  3.16  3.12  4.05  3.34  3.51  3.25  3.25  3.85  3.98  3.84  4.06  3.61  3.44  3.40  3.46  3.50  3.51  3.62  4.13  3.05  4.46  3.19  3.89  2.93  4.75
Bonded amino acids (PDB serial numbers)
A:     18    60    70    73    75    76    76    77    78    78    78    79    80    80    80    80    81    81    82    82    82    84    85    85    85    85    85    85    87    87   125   150   161   162   162   162   166
        R     S     E     D     M     G     G     L     S     S     S     F     R     R     R     R     R     R     D     D     D     Y     F     F     F     F     F     F     Q     Q     Y     K     E     D     D     D     K
        1     1     1     1     0     0     0     0     1     1     1     0     1     1     1     1     1     1     1     1     1     1     0     0     0     0     0     0     1     1     1     1     1     1     1     1     1
        -     b     -     -     -     -     -     -     -     -     -     b     b     b     b     b     b     b     b     b     b     b     b     b     b     b     b     b     b     b     -     b     -     -     -     -     -
D:    137   344   352   186   189   189   191   191   191   193   192   193   193   195   194   345   195   195   195   197   197   197   197   342   342   344   343   343   340   340   197   344   236   339   334   235   346
        Q     S     P     P     R     R     E     E     E     S     A     S     S     Q     W     S     Q     Q     Q     F     F     F     F     L     L     S     T     T     G     G     F     S     K     L     T     K     E
        1     1     0     0     1     1     1     1     1     1     0     1     1     1     0     1     1     1     1     0     0     0     0     0     0     1     1     1     0     0     0     1     1     0     1     1     1
        -     -     b     -     b     b     b     b     b     b     b     b     b     -     b     -     -     -     -     -     -     -     -     -     -     -     -     -     -     -     -     -     b     -     b     b     -
#######################################

Protein: 1CF2     Program Version: 2       Number of monomers:   4         Simmetry:noncircular
Amino acids for each monomer: 336  336  336  336 
Distance cutoffs:  20.0   5.0 Angstrom        Algorithm: simmetrized interface
Bonded atoms (PDB atom serial numbers)
P:     97   272   276   281   313   314   315  1318  1319  1325  1326  1341  1342  1384  1936  1939  1952  1965  1977  1983  1985  2010  2011  2013  2020  2032  2037  2041  2042  2045  2046  2081  2083  2086  2093  2094  2612
      NZ    N     CB    CE2   CG    SD    CE    O     CB    O     CB    CG1   CG2   ND2   O     OD1   CD2   OG    CB    CG    OE1   OE1   OE2   CA    CE1   O     NZ    O     CB    OE1   OE2   CG    NE    NH2   OD1   ND2   CD2
R:   4624  4549  4553  4626  4655  4633  4654  4590  4650  4596  4623  4578  4598  3997  2885  2917  2891  3954  3931  3938  3955  3939  2710  2894  2927  4694  3932  2959  2926  4699  4696  4645  4659  4658  4706  4707  2950
      OE2   O     OD2   CA    CB    CE1   O     CB    NZ    CG    OE1   OG    OE1   ND2   N     NE    CD1   CG1   O     O     CG2   CB    NZ    CE2   SD    CG    CB    NZ    CG    NH2   NE    O     OE2   OE1   OD1   ND2   NZ 
     2.71  2.86  3.18  4.00  3.89  3.79  3.67  3.25  4.27  3.69  3.59  3.47  4.03  2.84  2.88  3.20  3.44  3.49  3.30  3.74  4.08  3.63  2.71  3.79  3.96  3.77  3.95  3.14  3.85  2.70  2.54  3.83  2.69  2.65  3.14  2.54  4.61
Bonded amino acids (PDB serial numbers)
P:     14    38    38    38    42    42    42   172   172   173   173   175   175   181   253   253   255   257   259   260   260   263   263   264   264   266   266   267   267   267   267   272   272   272   273   273   336
        K     F     F     F     M     M     M     P     P     A     A     V     V     N     D     D     L     S     A     E     E     E     E     Y     Y     K     K     E     E     E     E     R     R     R     N     N     L
        1     0     0     0     0     0     0     0     0     0     0     0     0     1     1     1     0     1     0     1     1     1     1     1     1     1     1     1     1     1     1     1     1     1     1     1     0
        a     a     a     a     a     a     a     -     -     -     -     -     -     -     -     -     -     -     a     a     a     a     a     a     a     a     a     a     a     a     a     a     a     a     a     a     -
R:    263   253   253   264   267   264   267   259   266   260   263   257   260   181    38    41    38   175   172   173   175   173    14    38    42   272   172    46    42   272   272   266   267   267   273   273    45
        E     D     D     Y     E     Y     E     A     K     E     E     S     E     N     F     R     F     V     P     A     V     A     K     F     M     R     P     K     M     R     R     K     E     E     N     N     K
        1     1     1     1     1     1     1     0     1     1     1     1     1     1     0     1     0     0     0     0     0     0     1     0     0     1     0     1     0     1     1     1     1     1     1     1     1
        a     a     a     a     a     a     a     a     a     a     a     -     a     -     a     a     a     -     -     -     -     -     a     a     a     a     -     -     a     a     a     a     a     a     a     a     a
#######################################

Protein: 1CG2     Program Version: 2       Number of monomers:   4         Simmetry:noncircular
Amino acids for each monomer: 389  389  389  389 
Distance cutoffs:  20.0   5.0 Angstrom        Algorithm: simmetrized interface
Bonded atoms (PDB atom serial numbers)
A:    775  1303  1308  1311  1778  1779  1786  2541  2615
      NZ    O     CB    OD2   O     CB    CG2   CE2   CE2
B:   4086  3555  5402  5400  4563  4562  4570  5326  4094
      O     NZ    OH    CE2   CB    O     CG2   CE2   OD2
     2.87  2.98  3.75  3.98  4.94  4.80  4.03  3.92  3.89
Bonded amino acids (PDB serial numbers)
A:    133   205   206   206   272   272   273   382   391
        K     G     D     D     N     N     V     F     Y
        1     0     1     1     1     1     0     0     1
        b     -     -     -     -     -     -     -     b
B:    205   133   391   391   272   272   273   382   206
        G     K     Y     Y     N     N     V     F     D
        0     1     1     1     1     1     0     0     1
        -     b     b     b     -     -     -     -     -
#######################################

Protein: 1CH4     Program Version: 2       Number of monomers:   4         Simmetry:noncircular
Amino acids for each monomer: 146  146  146  146 
Distance cutoffs:  20.0   5.0 Angstrom        Algorithm: simmetrized interface
Bonded atoms (PDB atom serial numbers)
A:      1     8    17  1016  1021  1045  1103  1124  1127  1128  1131  1132
      N     N     NE2   OD2   CB    CB    O     O     CD    NE    NH2   OXT
B:   2257  2265  2236  2264  2261  2260  1150  1134  2178  2154  2149  1141
      O     OXT   O     NH2   NE    CD    NE2   N     CB    CB    OD2   N  
     3.02  2.82  2.86  3.55  3.40  3.38  2.80  2.97  3.33  3.37  3.48  2.82
Bonded amino acids (PDB serial numbers)
A:      1     2     2   131   132   135   144   146   146   146   146   146
        V     H     H     D     K     A     K     R     R     R     R     R
        0     1     1     1     1     0     1     1     1     1     1     1
        -     -     -     a     a     a     -     -     -     -     -     -
B:    146   146   144   146   146   146     2     1   135   132   131     2
        R     R     K     R     R     R     H     V     A     K     D     H
        1     1     1     1     1     1     1     0     0     1     1     1
        -     -     -     -     -     -     -     -     a     a     a     -
#######################################

Protein: 1CLX     Program Version: 2       Number of monomers:   4         Simmetry:noncircular
Amino acids for each monomer: 345  345  345  345 
Distance cutoffs:  20.0   5.0 Angstrom        Algorithm: simmetrized interface
Bonded atoms (PDB atom serial numbers)
A:   1726  1994  2010
      CB    O     ND2
C:   5563  5609  5635
      OG1   ND2   NH2
     4.20  2.92  3.66
Bonded amino acids (PDB serial numbers)
A:    222   256   258
        S     D     N
        1     1     1
        -     -     -
C:     25    31    34
        T     N     R
        1     1     1
        -     a     a
#######################################

Protein: 1CNT     Program Version: 2       Number of monomers:   4         Simmetry:noncircular
Amino acids for each monomer: 150  130  146  126 
Distance cutoffs:  20.0   5.0 Angstrom        Algorithm: simmetrized interface
Bonded atoms (PDB atom serial numbers)
1:      6   530   554   563   595   604   605   645   655   676   677   678   679   701   706   709   710   736   757   759   762   764   789   798   799   821   822   823   830   869   873   874   876   890   894
      CG    OE2   CD    CG2   O     OG1   CG2   CD2   OE1   ND1   CD2   CE1   NE2   CD1   O     CD1   CD2   CB    CB    CD1   CE2   OH    OE1   OE1   OE2   CG1   CG2   CD1   CD1   NZ    O     CB    CG2   N     CB 
4:   4116  4349  4337  4333  4282  4307  4279  4281  4258  4218  4259  4249  4216  4224  4170  4196  4222  4169  4135  4136  4168  4159  4138  4112  4137  4104  4069  4106  4076  4060  4064  4062  4065  4038  4039
      NE2   CB    CD1   O     CG2   OE1   O     CG1   OE1   CG    OE2   OE1   O     OH    CD2   CB    CE2   CD1   CG    ND1   CG    CB    CE1   CB    CD2   ND1   O     CE1   CA    O     OE1   CG    NE2   OE1   OE2
     3.16  3.96  3.37  4.00  3.74  3.95  3.86  4.37  3.13  3.20  2.92  2.80  3.39  3.62  3.74  4.14  3.48  3.83  3.55  3.39  3.78  3.89  3.26  3.67  2.99  4.32  4.56  4.40  4.46  3.27  3.32  3.82  3.42  4.02  3.66
Bonded amino acids (PDB serial numbers)
1:     11    92    95    96   100   101   101   106   107   110   110   110   110   113   114   114   114   118   121   121   121   121   124   125   125   128   128   128   129   133   134   134   134   137   137
        P     E     Q     V     P     T     T     H     Q     H     H     H     H     L     L     L     L     A     Y     Y     Y     Y     E     E     E     I     I     I     L     K     I     I     I     N     N
        0     1     1     0     0     1     1     1     1     1     1     1     1     0     0     0     0     0     1     1     1     1     1     1     1     0     0     0     0     1     0     0     0     1     1
        -     a     a     -     -     -     -     a     a     a     a     a     a     a     a     a     a     a     a     a     a     a     a     a     a     a     a     a     a     -     -     -     -     -     -
4:    107   136   134   134   128   131   128   128   125   121   125   124   121   121   114   118   121   114   110   110   114   113   110   107   110   106   102   106   103    95    95    95    95    92    92
        Q     R     I     I     I     E     I     I     E     Y     E     E     Y     Y     L     A     Y     L     H     H     L     L     H     Q     H     H     E     H     G     Q     Q     Q     Q     E     E
        1     1     0     0     0     1     0     0     1     1     1     1     1     1     0     0     1     0     1     1     0     0     1     1     1     1     1     1     0     1     1     1     1     1     1
        a     -     -     -     a     -     a     a     a     a     a     a     a     a     a     a     a     a     a     a     a     a     a     a     a     a     -     a     a     -     -     -     -     a     a
#######################################

Protein: 1CPC     Program Version: 2       Number of monomers:   4         Simmetry:noncircular
Amino acids for each monomer: 162  172  162  172 
Distance cutoffs:  20.0   5.0 Angstrom        Algorithm: simmetrized interface
Bonded atoms (PDB atom serial numbers)
A:      1     7    23    35    43    66    67    89    90   109   113   128   129   130   131   135   138   162   175   196   205   226   232   258   282   305   307   326   327   350   686   687   689   718   724   742   744   745   751   809   812   814
      N     SD    OG1   O     O     CG1   CG2   OD1   OD2   O     O     CD2   CE1   CE2   CZ    O     CD1   O     CD1   CB    CE1   O     CE2   CB    CD1   CD    NZ    OG1   CG2   CB    CD    NE    NH1   CG    OH    O     CG1   CG2   CG1   CD1   CE2   OH 
B:   1219  1260  1239  1952  1223  1222  1950  1904  2023  1889  1930  1917  1857  1883  1886  1549  1948  1954  1520  1492  1465  1439  1455  1440  1420  1392  1400  1348  1345  1352  1334  1331  1310  1282  1335  1251  1283  1393  1256  1311  1308  1288
      O     CB    OD2   CE1   CE    SD    CD1   OH    NH1   NE    OH    OG1   OE2   CA    CB    CG2   CB    CZ    CB    SD    ND2   CG1   CA    CG2   OG    CG2   OD1   CD2   CB    OH    C     O     OD1   CG1   O     CD1   CG2   CD1   N     OD2   CB    CB 
     3.02  3.76  2.74  3.66  3.84  3.83  3.49  2.62  2.85  3.84  2.60  4.00  3.66  3.56  3.78  3.38  3.46  3.44  4.22  3.70  3.35  3.35  3.47  3.85  4.09  3.77  3.59  3.57  3.57  3.42  3.55  3.52  2.92  3.58  2.70  3.59  3.63  4.12  3.81  3.89  3.85  3.23
Bonded amino acids (PDB serial numbers)
A:      1     1     3     5     6     9     9    13    13    16    17    18    18    18    18    19    19    23    24    27    28    31    31    34    38    42    42    45    45    48    93    93    93    97    97   100   100   100   101   110   110   110
        M     M     T     L     T     V     V     D     D     G     R     F     F     F     F     L     L     E     I     A     F     F     F     A     L     K     K     T     T     A     R     R     R     Y     Y     V     V     V     V     Y     Y     Y
        0     0     1     0     1     0     0     1     1     0     1     0     0     0     0     0     0     1     0     0     0     0     0     0     0     1     1     1     1     0     1     1     1     1     1     0     0     0     0     1     1     1
        -     -     a     a     a     a     a     a     a     -     -     -     -     -     -     -     -     a     a     a     a     a     a     a     a     a     a     a     a     a     a     a     a     a     a     a     a     a     a     a     a     a
B:      1     6     3   100     1     1   100    94   110    93    97    96    89    93    93    45   100   100    42    38    35    31    34    31    28    24    25    18    18    18    17    16    13     9    17     5     9    24     6    13    13    10
        M     A     D     F     M     M     F     Y     R     R     Y     T     E     R     R     T     F     F     N     M     N     V     G     V     S     I     D     Y     Y     Y     E     G     D     V     E     F     V     I     A     D     D     S
        0     0     1     0     0     0     0     1     1     1     1     1     1     1     1     1     0     0     1     0     1     0     0     0     1     0     1     1     1     1     1     0     1     0     1     0     0     0     0     1     1     1
        -     a     a     a     -     -     a     a     a     a     a     a     a     a     a     a     a     a     a     a     a     a     a     a     a     a     a     -     -     -     -     -     a     a     -     a     a     a     a     a     a     a
#######################################

Protein: 1CQD     Program Version: 2       Number of monomers:   4         Simmetry:noncircular
Amino acids for each monomer: 216  216  216  216 
Distance cutoffs:  20.0   5.0 Angstrom        Algorithm: simmetrized interface
Bonded atoms (PDB atom serial numbers)
A:   1008  1017  1018  1023  1029  1031  1033  1138  1152
      OD2   O     CB    N     CD    CZ    NH2   OG    ND2
D:   5259  5274  5276  5264  5268  5058  5057  5252  5245
      OD1   CG1   CD1   O     CD2   CD    CG    O     O  
     2.39  3.61  4.48  3.15  3.34  3.30  3.21  2.66  2.78
Bonded amino acids (PDB serial numbers)
A:    137   139   139   141   141   141   141   154   156
        D     A     A     R     R     R     R     S     N
        1     0     0     1     1     1     1     1     1
        -     -     -     a     a     a     a     -     -
D:     46    48    48    47    47    17    17    45    44
        D     I     I     L     L     P     P     G     T
        1     0     0     0     0     0     0     0     1
        -     -     -     -     -     -     -     -     a
#######################################

Protein: 1CRK     Program Version: 2       Number of monomers:   4         Simmetry:circular
Amino acids for each monomer: 380  380  380  380 
Distance cutoffs:  20.0   5.0 Angstrom        Algorithm: simmetrized interface
Bonded atoms (PDB atom serial numbers)
A:   1076  1177  2080  2093  2098  2102  2107  2109  2117  2121  2123  2132
      CD2   OE2   O     OE1   O     NE    CA    O     CD2   CZ2   CH2   OE2
D:   9198  9217  9361  9267  9230  9270  9233  9212  9211  9213  9197  9367
      CG    CB    CG    CD    CB    NH1   CD2   OG    CB    N     CB    CB 
     3.61  3.99  3.40  3.55  3.60  4.01  3.50  2.94  3.48  3.78  3.90  3.84
Bonded amino acids (PDB serial numbers)
A:    135   148   260   261   262   262   263   263   264   264   264   265
        L     E     K     E     R     R     G     G     W     W     W     E
        0     1     1     1     1     1     0     0     0     0     0     1
        -     a     a     a     a     a     -     -     -     -     -     -
D:     10    13    31    19    15    19    15    12    12    13    10    32
        P     A     P     R     Y     R     Y     S     S     A     P     A
        0     0     0     1     1     1     1     1     1     0     0     0
        -     a     a     -     -     -     -     a     a     a     -     a
#######################################

Protein: 1CS1     Program Version: 2       Number of monomers:   4         Simmetry:noncircular
Amino acids for each monomer: 384  384  384  384 
Distance cutoffs:  20.0   5.0 Angstrom        Algorithm: simmetrized interface
Bonded atoms (PDB atom serial numbers)
A:     11    18    20    33    40    60    61    71    72    89    97   160   168  1526  1534  1538  1540  1553  1776  1804  1812  1834  1839  1855  1856  1869  1889  2445  2466  2467  2515  2518  2523  2527  2768  2770  2772  2779  2787  2799  2808
      NH2   CD    NZ    O     OG1   CG1   CG2   NH1   NH2   CD1   OD1   CG1   CG2   ND2   O     CD2   NE2   OD1   CE1   OH    CD2   CG    NH2   O     CB    CG2   CB    O     OG1   CG2   O     CG2   CB    OE2   CG1   CD1   CA    OE2   OD2   OE1   OD2
D:  11204 11550 11562 11535 11571 11278 11531 11542 11229 11286 11230 11290 10297 10602  8931 10595 10632 10567 10539 10316 10575 10301 10289 11533 11281 10631 10690  8833  8835  8860  8823 10619  8852  8923  8824 10618  8796  8834  8782  8783  8803
      OG    OD2   OE1   CA    OD2   O     CG1   OE2   OG1   CB    CG2   OE2   O     NH2   CG2   O     CG2   OH    CE1   OD1   CD2   CD2   ND2   CD1   CG2   OG1   CD2   CZ    NH2   OD1   CG1   CB    CD1   CG1   CG2   O     O     NH1   CE    NZ    OG1
     2.72  3.22  3.25  4.10  2.56  3.38  3.57  2.77  2.93  3.43  4.13  3.94  3.57  2.75  3.45  3.72  3.83  2.56  4.38  2.59  3.85  3.48  2.65  3.40  3.99  3.83  4.00  2.95  2.84  3.75  3.40  3.93  3.42  3.83  3.72  3.72  4.01  2.70  2.98  2.85  2.57
Bonded amino acids (PDB serial numbers)
A:      3     4     4     6     7    10    10    11    11    14    15    23    24   201   203   203   203   205   236   239   240   243   243   246   246   247   250   320   322   322   330   330   331   331   366   366   367   367   368   370   371
        R     K     K     A     T     V     V     R     R     L     N     V     V     N     H     H     H     D     F     Y     L     R     R     R     R     T     P     L     T     T     V     V     E     E     I     I     E     E     D     E     D
        1     1     1     0     1     0     0     1     1     0     1     0     0     1     1     1     1     1     0     1     0     1     1     1     1     1     0     0     1     1     0     0     1     1     0     0     1     1     1     1     1
        -     -     -     a     a     a     a     a     a     -     -     -     -     -     -     -     -     -     a     a     a     a     a     a     a     a     a     -     -     -     -     -     -     -     -     -     -     -     -     a     a
D:    319   368   370   367   371   330   366   367   322   331   322   331   203   243    24   243   247   239   236   205   240   203   201   366   330   247   254    11    11    15    10   246    14    23    10   246     6    11     4     4     7
        S     D     E     E     D     V     I     E     T     E     T     E     H     R     V     R     T     Y     F     D     L     H     N     I     V     T     L     R     R     N     V     R     L     V     V     R     A     R     K     K     T
        1     1     1     1     1     0     0     1     1     1     1     1     1     1     0     1     1     1     0     1     0     1     1     0     0     1     0     1     1     1     0     1     0     0     0     1     0     1     1     1     1
        -     -     a     -     a     -     -     -     -     -     -     -     -     a     -     a     a     a     a     -     a     -     -     -     -     a     a     a     a     -     a     a     -     -     a     a     a     a     -     -     a
#######################################

Protein: 1CSK     Program Version: 2       Number of monomers:   4         Simmetry:noncircular
Amino acids for each monomer: 58  58  58  58 
Distance cutoffs:  20.0   5.0 Angstrom        Algorithm: simmetrized interface
Bonded atoms (PDB atom serial numbers)
A:     10    11   213   227   230   233   242   249   261   263   298   442   456
      OG1   CG2   CG2   N     O     CG2   CA    NZ    O     CG    OH    CB    NH2
B:    688   684   690   468   902   752   899   903   718   858   716   694   704
      CB    N     CG2   CG2   CE    CE1   CB    NZ    O     CB    CA    O     CD 
     3.96  3.58  3.65  3.54  3.28  3.50  4.31  2.86  4.18  4.34  3.76  3.70  3.26
Bonded amino acids (PDB serial numbers)
A:     12    12    38    41    41    41    43    43    45    45    48    67    68
        T     T     I     V     V     V     K     K     P     P     Y     K     R
        1     1     0     0     0     0     1     1     0     0     1     1     1
        b     b     b     b     b     b     -     -     -     -     b     b     -
B:     41    41    41    12    67    48    67    67    45    62    45    42    43
        V     V     V     T     K     Y     K     K     P     A     P     T     K
        0     0     0     1     1     1     1     1     0     0     0     1     1
        b     b     b     b     b     b     b     b     -     -     -     -     -
#######################################

Protein: 1CT9     Program Version: 2       Number of monomers:   4         Simmetry:noncircular
Amino acids for each monomer: 497  495  495  495 
Distance cutoffs:  20.0   5.0 Angstrom        Algorithm: simmetrized interface
Bonded atoms (PDB atom serial numbers)
A:    131   132   141   172   197   220   223   249   253   260   264   273   276   277   284  2268  2276  2294  2297  2318  2320  2328  2329  2353  2525  2526  2527  2528  2536  2558  2559  2587  3007
      NH1   NH2   NZ    OE2   NH2   CD    NH1   O     O     O     OD2   NE1   CZ2   CZ3   OG    NE2   OE1   CB    OD2   NE    NH1   OD1   OD2   CE1   NE    CZ    NH1   NH2   CE    O     CB    CE    CH2
D:  14164 14163 15414 14188 14220 14874 14195 14395 14392 14390 14426 14143 14142 14402 14394 11985 12126 12016 11984 12025 11994 12076 12047 12050 12106 12119 12137 12102 12130 14455 12117 14425 12073
      OD2   OD1   OE1   NH2   CE1   CH2   OD1   NH2   NE    CG    CB    OE1   CD    CD    NH1   NH2   NE1   CD2   NH1   OE2   NZ    NH1   NE    NH2   O     CA    OG    O     CZ3   NZ    OD2   O     CD 
     2.98  3.07  3.87  3.79  3.72  3.59  2.66  2.85  2.51  3.31  3.32  3.32  3.75  3.11  3.29  3.19  2.90  4.01  2.76  4.52  5.00  3.20  2.83  3.84  2.93  3.52  2.73  3.05  3.34  2.65  3.32  3.70  3.42
Bonded amino acids (PDB serial numbers)
A:     17    17    18    22    25    28    28    31    32    33    33    34    34    34    35   302   303   306   306   309   309   310   310   313   334   334   334   334   335   338   338   342   395
        R     R     K     E     R     R     R     G     P     D     D     W     W     W     S     Q     E     D     D     R     R     D     D     Y     R     R     R     R     K     A     A     K     W
        1     1     1     1     1     1     1     0     0     1     1     0     0     0     1     1     1     1     1     1     1     1     1     1     1     1     1     1     1     0     0     1     0
        a     a     a     a     a     a     a     a     -     -     -     b     b     b     b     a     a     a     a     a     a     a     a     a     a     a     a     a     a     a     a     -     -
D:    306   306   471   309   313   395   310   334   334   334   338   303   303   335   334    17    34    21    17    22    18    28    25    25    32    34    35    31    34   342    33   338    28
        D     D     Q     R     Y     W     D     R     R     R     A     E     E     K     R     R     W     L     R     E     K     R     R     R     P     W     S     G     W     K     D     A     R
        1     1     1     1     1     0     1     1     1     1     0     1     1     1     1     1     0     0     1     1     1     1     1     1     0     0     1     0     0     1     1     0     1
        a     a     a     a     a     -     a     a     a     a     a     a     a     a     a     a     b     a     a     a     a     a     a     a     -     b     b     a     b     -     -     a     a
#######################################

Protein: 1CYD     Program Version: 2       Number of monomers:   4         Simmetry:noncircular
Amino acids for each monomer: 242  242  242  242 
Distance cutoffs:  20.0   5.0 Angstrom        Algorithm: simmetrized interface
Bonded atoms (PDB atom serial numbers)
A:   1167  1170  1189  1195  1218  1510  1511  1521  1531  1541  1589  1590  1609  1612  1618  1639  1641  1642  1643  1645  1679  1686  1696  1697  1701  1703  1709  1714  1722  1728  1734  1736  1740  1743  1760  1766  1784  1792  1793
      O     CD    O     CB    C     O     CB    CD2   NH1   NZ    OD1   OD2   CB    ND2   OG    CB    CD1   CD2   CE1   CZ    O     NH2   O     CB    O     OG    OG1   O     CA    O     CG1   CD1   O     CD1   N     CA    O     O     CB 
D:   7196  7187  6914  7195  6913  6621  6592  7118  6628  7099  7100  7106  7082  7088  7048  7046  7044  7045  7042  7021  7012  6985  6944  6992  7163  6993  7143  7169  7146  7131  7137  7139  7112  7125  7104  7117  6573  6598  6572
      CB    O     CB    O     O     C     O     CB    CG    O     CB    OG    O     NH1   CZ    CE1   CD1   CD2   CB    OG    CB    OE2   NZ    OD1   N     OD2   O     CA    CD1   O     CG1   CD1   OG1   CA    O     O     CD    CB    CG 
     3.51  4.44  3.51  3.37  2.99  3.03  3.55  4.03  3.77  2.76  3.66  2.63  3.24  2.82  3.56  3.78  3.77  4.08  3.82  3.66  3.22  2.97  2.82  3.63  2.64  2.68  3.19  3.21  4.55  4.14  4.25  4.14  3.17  4.48  2.76  3.21  3.94  3.36  3.38
Bonded amino acids (PDB serial numbers)
A:    161   161   164   165   168   205   205   206   207   208   214   214   217   217   218   221   221   221   221   221   226   226   228   228   229   229   230   231   233   234   235   235   236   236   239   240   242   243   243
        K     K     A     M     G     P     P     L     R     K     D     D     N     N     S     F     F     F     F     F     R     R     A     A     S     S     T     S     G     G     I     I     L     L     A     G     L     A     A
        1     1     0     0     0     0     0     0     1     1     1     1     1     1     1     0     0     0     0     0     1     1     0     0     1     1     1     1     0     0     0     0     0     0     0     0     0     0     0
        a     a     a     a     -     -     -     -     -     -     a     a     a     a     a     a     a     a     a     a     -     -     -     -     -     -     -     -     -     b     b     b     b     b     -     -     -     -     -
D:    243   242   205   243   205   168   164   231   169   228   228   229   226   226   221   221   221   221   221   218   217   213   208   214   239   214   236   240   236   234   235   235   230   233   229   231   161   165   161
        A     L     P     A     P     G     A     S     P     A     A     S     R     R     F     F     F     F     F     S     N     E     K     D     A     D     L     G     L     G     I     I     T     G     S     S     K     M     K
        0     0     0     0     0     0     0     1     0     0     0     1     1     1     0     0     0     0     0     1     1     1     1     1     0     1     0     0     0     0     0     0     1     0     1     1     1     0     1
        -     -     -     -     -     -     a     -     -     -     -     -     -     -     a     a     a     a     a     a     a     a     -     a     -     a     b     -     b     b     b     b     -     -     -     -     a     a     a
#######################################

Protein: 1CZ7     Program Version: 2       Number of monomers:   4         Simmetry:noncircular
Amino acids for each monomer: 342  337  364  365 
Distance cutoffs:  20.0   5.0 Angstrom        Algorithm: simmetrized interface
Bonded atoms (PDB atom serial numbers)
A:     16    33    37    39    65    73   100   124   132   159   161   162   187   194   215   217   229  1207
      CD1   CG2   O     SG    OE1   CD1   OG    OE1   CD    CB    CD1   CD2   CG2   CG2   CB    CD1   NH2   OD1
B:   2729  3919  2786  2751  3889  2777  2812  2844  2836  2871  2843  2876  2941  2906  2929  2927  2899  2778
      CD2   OD1   CD2   SG    O     OE1   OG    CD    OE1   CB    CG    CA    NH2   CG2   CD1   CB    CG2   NE2
     3.16  4.01  3.72  3.13  4.64  4.21  3.06  3.05  3.14  3.75  3.55  3.79  3.81  3.61  3.80  3.50  3.76  3.26
Bonded amino acids (PDB serial numbers)
A:    321   323   324   324   327   328   331   334   335   338   338   338   341   342   345   345   346   470
        L     T     C     C     Q     L     S     E     R     L     L     L     T     V     L     L     R     N
        0     1     1     1     1     0     1     1     1     0     0     0     1     0     0     0     1     1
        a     a     a     a     a     a     a     a     a     a     a     a     a     a     a     a     a     -
B:    321   470   328   324   467   327   331   335   334   338   335   339   346   342   345   345   341   327
        L     N     L     C     G     Q     S     R     E     L     R     H     R     V     L     L     T     Q
        0     1     0     1     0     1     1     1     1     0     1     1     1     0     0     0     1     1
        -     -     a     a     a     a     a     a     a     a     a     a     a     a     a     a     a     a
#######################################

Protein: 1D1J     Program Version: 2       Number of monomers:   4         Simmetry:noncircular
Amino acids for each monomer: 138  136  137  138 
Distance cutoffs:  20.0   5.0 Angstrom        Algorithm: simmetrized interface
Bonded atoms (PDB atom serial numbers)
A:      1    36    38    47    70    72    95   941   945   946   953   972   973   974   976   979  1006  1009  1015
      N     O     OG    CE1   CB    OD1   SG    O     OE1   OE2   CD1   CB    CG    CD1   CE1   OH    NE    NH2   OG 
B:   1111  1054  1052  1088  1066  1064  1022  1994  2024  2027  1997  1992  1991  1990  1959  1971  1963  1964  1961
      SG    OG    O     OD1   OH    CE2   N     CE1   NE    NH2   OH    CD1   CG    CB    O     CD1   OE1   OE2   CG 
     3.12  2.83  2.78  3.03  3.44  3.16  3.80  3.66  2.89  2.87  3.52  3.69  3.98  3.65  3.67  4.12  2.95  3.01  4.36
Bonded amino acids (PDB serial numbers)
A:      1     5     5     6     9     9    12   129   129   129   130   133   133   133   133   133   136   136   137
        A     S     S     Y     N     N     C     E     E     E     L     Y     Y     Y     Y     Y     R     R     S
        0     1     1     1     1     1     1     1     1     1     0     1     1     1     1     1     1     1     1
        -     a     a     a     a     a     -     a     a     a     a     a     a     a     a     a     a     a     a
B:     12     5     5     9     6     6     2   133   136   136   133   133   133   133   129   130   129   129   129
        C     S     S     N     Y     Y     G     Y     R     R     Y     Y     Y     Y     E     L     E     E     E
        1     1     1     1     1     1     0     1     1     1     1     1     1     1     1     0     1     1     1
        -     a     a     a     a     a     -     a     a     a     a     a     a     a     a     a     a     a     a
#######################################

Protein: 1D2E     Program Version: 2       Number of monomers:   4         Simmetry:noncircular
Amino acids for each monomer: 397  397  397  397 
Distance cutoffs:  20.0   5.0 Angstrom        Algorithm: simmetrized interface
Bonded atoms (PDB atom serial numbers)
A:   1527  1529  1530  1531  1532  1534  1761  1859  1862  1880  2000  2203  2214  2976  2980  3004
      CA    O     CB    CG    CD    OE2   NZ    CB    ND2   NH1   NH1   NZ    O     N     CB    OE2
D:  10350 10375 10381 10377 10395 10397 10361 12193 12207 11501 10330 10357 12022 11427 11437 11075
      O     CA    O     O     CG    CE    OE1   CB    OG1   OE2   OE2   O     NZ    O     O     ND2
     3.41  3.27  3.11  3.22  3.83  3.93  4.58  4.86  4.92  3.99  4.15  4.26  2.31  2.76  3.58  3.60
Bonded amino acids (PDB serial numbers)
A:    255   255   255   255   255   255   285   298   298   300   315   342   344   441   441   444
        E     E     E     E     E     E     K     N     N     R     R     K     G     A     A     E
        1     1     1     1     1     1     1     1     1     1     1     1     0     0     0     1
        -     -     -     -     -     -     b     b     b     b     b     -     -     -     -     a
D:    204   207   208   207   209   209   205   441   443   353   201   205   418   344   346   298
        T     G     Y     G     K     K     E     A     T     E     E     E     K     G     I     N
        1     0     1     0     1     1     1     0     1     1     1     1     1     0     0     1
        a     -     -     -     -     -     a     -     a     b     a     a     -     -     -     -
#######################################

Protein: 1D2Z     Program Version: 2       Number of monomers:   4         Simmetry:noncircular
Amino acids for each monomer: 102  150  108  153 
Distance cutoffs:  20.0   5.0 Angstrom        Algorithm: simmetrized interface
Bonded atoms (PDB atom serial numbers)
A:     74   278   285   288   290   359   489   521   523   527   531   532   536   539   543   544   552   561   562   592   616   621   642   644   803   834
      NH2   O     O     CD    NZ    NE2   O     CA    O     O     OE1   NE2   O     CD1   CZ    OH    ND2   CE1   NE2   CG2   CB    CB    CD    NZ    CD2   OH 
B:   1082  1961  1967  1957  1955  1089  1090  1081  1805  1800  1136  1775  1933  1969  1965  1966  1823  1975  1964  1985  1988  1992  2003  2007  2006  2010
      OE2   N     CD    N     OD1   OD1   ND2   OE1   OG    N     NZ    O     NH1   CA    CB    CG    OD2   O     O     N     O     CD1   CB    N     CD2   O  
     2.94  2.95  3.45  4.18  4.13  3.31  3.15  4.10  2.67  3.01  2.76  3.14  2.90  3.51  3.46  3.37  2.88  3.31  2.75  3.93  3.50  3.76  4.32  3.51  3.90  4.81
Bonded amino acids (PDB serial numbers)
A:     35    62    63    63    63    71    88    92    92    93    93    93    94    94    94    94    95    96    96   100   103   104   106   106   125   128
        -     V     K     K     K     Q     N     G     G     Q     Q     Q     Y     Y     Y     Y     N     H     H     T     A     L     K     K     L     Y
        -     0     1     1     1     1     1     0     0     1     1     1     1     1     1     1     1     1     1     1     0     0     1     1     0     1
        -     -     -     -     -     a     a     a     a     a     a     a     a     a     a     a     -     -     -     a     a     a     a     a     -     -
B:     50   165   165   164   163    51    51    50   143   143    56   140   160   166   165   165   146   167   165   169   169   169   171   172   171   172
        E     P     P     G     D     N     N     E     S     S     K     E     R     G     P     P     D     A     P     I     I     I     L     E     L     E
        1     0     0     0     1     1     1     1     1     1     1     1     1     0     0     0     1     0     0     0     0     0     0     1     0     1
        -     -     -     -     -     -     -     -     a     a     a     -     -     -     -     -     a     -     -     -     -     -     -     -     -     -
#######################################

Protein: 1D4C     Program Version: 2       Number of monomers:   4         Simmetry:noncircular
Amino acids for each monomer: 570  566  568  570 
Distance cutoffs:  20.0   5.0 Angstrom        Algorithm: simmetrized interface
Bonded atoms (PDB atom serial numbers)
A:     74    83    85   281   283   290   326   327   350
      O     O     CG    O     SG    ND1   OE1   OE2   CB 
C:  10548 10543 10535 10764 10510 10767 10729 11985 10743
      CG    N     OD2   CB    O     OE1   O     OE2   NH2
     3.82  3.18  3.26  3.56  4.01  2.57  4.36  4.54  3.77
Bonded amino acids (PDB serial numbers)
A:     11    12    12    41    41    42    47    47    51
        E     M     M     C     C     H     E     E     A
        1     0     0     1     1     1     1     1     0
        a     a     a     a     a     a     a     a     a
C:    328   328   326   359   324   359   355   520   356
        K     K     D     E     K     E     T     E     R
        1     1     1     1     1     1     1     1     1
        a     a     a     -     a     -     b     -     b
#######################################

Protein: 1D4F     Program Version: 2       Number of monomers:   4         Simmetry:noncircular
Amino acids for each monomer: 430  430  430  430 
Distance cutoffs:  20.0   5.0 Angstrom        Algorithm: simmetrized interface
Bonded atoms (PDB atom serial numbers)
A:    110   112   115   139   141   158   169   170   191   201  1483  1490  1496  1498  1499  1546  1550  1557  1558  1561  1580  1593  1595  1597  1611  1613  1621  1757  1762  2191  2207  2413  2426  2428  2437  2480  2567  2685  2701  2709  3069  3077
      CD1   NE1   CZ2   CD    NZ    O     CG2   CD1   OD1   OE2   O     NH2   CG    OE1   OE2   CB    NZ    CD    NE    NH2   OD1   CB    SD    N     CA    O     CE    O     CE1   NZ    OD2   CG1   O     CG1   CD    NH1   CD1   CB    CD2   CB    CD2   ND2
C:   9068  9077  9079  9055  9060  9122  9209  9070  8849  8263  8404  8399  8402  8192  8247  8170  8137  8199  8198  8222  8203  9327  9328  8140  9710  9711  6843  8141  8125  9719  6833  6782  6752  6812  6757  6810  6811  8235  8250  8237  8253  8833
      O     CB    CD    CG1   O     NH1   CD1   CG1   OD2   CE    CE1   O     CD1   NZ    N     OD1   CB    CD    CG    OD1   NH2   CB    CG    OE1   CD1   CD2   OE2   OE2   O     ND2   OD1   CE    CD1   CD1   CZ2   CG1   CG2   CB    O     SD    CA    NZ 
     3.58  3.90  4.21  4.01  2.66  4.23  4.13  3.46  2.64  3.39  3.18  3.25  3.65  2.55  2.72  3.87  3.03  3.90  3.83  3.04  3.33  3.27  3.37  3.00  4.62  4.15  3.24  3.04  3.39  3.27  2.76  3.32  3.43  3.36  4.17  4.42  4.45  3.29  4.30  3.38  4.12  3.59
Bonded amino acids (PDB serial numbers)
A:     16    16    16    19    19    22    23    23    26    27   195   195   196   196   196   203   203   204   204   204   207   209   209   210   212   212   213   234   234   290   292   318   320   320   321   326   336   353   355   356   401   402
        W     W     W     K     K     D     I     I     N     E     R     R     E     E     E     K     K     R     R     R     D     M     M     I     G     G     K     F     F     K     D     V     I     I     K     R     I     P     F     V     L     N
        0     0     0     1     1     1     0     0     1     1     1     1     1     1     1     1     1     1     1     1     1     0     0     0     0     0     1     0     0     1     1     0     0     0     1     1     0     0     0     0     0     1
        a     a     a     a     a     a     a     a     a     -     a     a     a     a     a     a     a     a     a     a     a     -     -     -     -     -     -     -     -     -     -     b     b     b     b     b     b     a     a     a     a     a
C:    320   321   321   318   319   326   336   320   292   213   234   234   234   203   211   200   196   204   204   207   204   353   353   196   401   401    27   196   195   402    26    19    16    23    16    23    23   209   211   209   212   290
        I     K     K     V     N     R     I     I     D     K     F     F     F     K     A     D     E     R     R     D     R     P     P     E     L     L     E     E     R     N     N     K     W     I     W     I     I     M     A     M     G     K
        0     1     1     0     1     1     0     0     1     1     0     0     0     1     0     1     1     1     1     1     1     0     0     1     0     0     1     1     1     1     1     1     0     0     0     0     0     0     0     0     0     1
        b     b     b     b     b     b     -     b     -     -     -     -     -     a     -     a     a     a     a     a     a     a     a     a     -     -     -     a     a     -     a     a     a     a     a     a     a     -     -     -     -     -
#######################################

Protein: 1D5N     Program Version: 2       Number of monomers:   4         Simmetry:noncircular
Amino acids for each monomer: 205  205  205  205 
Distance cutoffs:  20.0   5.0 Angstrom        Algorithm: simmetrized interface
Bonded atoms (PDB atom serial numbers)
A:   1069  1078  1079  1090  1091  1100  1649
      O     NZ    NZ    OD1   OD2   NZ    NZ 
D:   6158  6142  5448  5507  5508  6157  5454
      CB    CA    OD2   NZ    NZ    O     CG 
     3.29  4.90  2.79  2.51  3.46  2.98  4.29
Bonded amino acids (PDB serial numbers)
A:    134   134   134   136   136   137   205
        K     -     -     D     D     K     K
        1     -     -     1     1     1     1
        b     b     b     -     -     b     -
D:    154   152    61    68    68   154    62
        A     G     D     -     -     A     Q
        0     0     1     -     -     0     1
        a     a     a     a     a     a     a
#######################################

Protein: 1D8W     Program Version: 2       Number of monomers:   4         Simmetry:noncircular
Amino acids for each monomer: 402  402  401  402 
Distance cutoffs:  20.0   5.0 Angstrom        Algorithm: simmetrized interface
Bonded atoms (PDB atom serial numbers)
A:     12    15    43    77   100   101   111   112  1980  1982  1983  2187  2188  2256  2260  2264  2273  2278  2280  2513  2515  2546  2580  2610  2636  2795  2808  2813  2814  2840  2843  2867  2874  2876  2877  2890  2891  2895  2899  2900  2901  2936  2938  2973  2974  3062  3066  3085  3090  3131
      CB    OE1   N     CD1   OE1   NE2   NH1   NH2   O     OG1   CG2   NH1   NH2   CD2   O     CD2   N     CG    OD2   CG2   N     CB    CD1   ND2   NZ    OD2   N     OG1   CG2   CA    CB    OE1   CG    OE1   OE2   O     CB    NZ    O     CB    OG    CG    OE1   OE1   OE2   N     CB    NE1   CH2   NH2
D:   9744  9766  9743  9709  9681  9682 12631 12632 11846 11845 11641 11640 11638 12524 12553 12549 11937 11936 11931 12458 12471 12472 12496 12525 12559 12789 12171 12173 12204 12238 12746 11915 12721 12717 12743 12586 11922 11918 12594 12588 12294 12557 12597  9777  9778 12534 12532 12535 12501 12453
      CD2   OE1   CD1   N     OE1   NE2   OE1   OE2   NH2   NH1   CG2   OG1   O     CD    NZ    CB    OD1   CG    N     CB    OG1   CG2   CD2   OE1   OG    NH2   CG2   N     CB    CD1   CZ2   N     CA    CA    NE1   CZ2   CD2   O     CG    CH2   NZ    O     NE2   NH1   NH2   OE1   CG    OE2   CB    OD2
     3.52  2.40  3.89  3.75  2.34  2.30  2.91  2.84  2.64  2.54  3.87  2.55  2.79  3.57  2.82  4.41  2.95  3.36  3.01  3.70  2.76  3.46  3.93  2.82  3.05  2.74  3.87  2.83  3.49  3.87  3.85  2.80  3.80  3.83  2.70  3.30  4.29  2.88  3.05  3.65  3.12  3.02  2.63  3.03  2.79  3.74  3.68  2.90  3.84  2.85
Bonded amino acids (PDB serial numbers)
A:     12    12    16    19    22    22    23    23   274   274   274   300   300   308   309   309   311   311   311   340   341   344   348   352   355   376   378   378   378   382   382   385   386   386   386   388   388   388   389   389   389   393   393   397   397   409   409   411   411   416
        Q     Q     A     L     Q     Q     R     R     T     T     T     R     R     L     L     L     D     D     D     I     N     A     I     N     K     D     T     T     T     A     A     E     E     E     E     K     K     K     S     S     S     Q     Q     E     E     S     S     W     W     R
        1     1     0     0     1     1     1     1     1     1     1     1     1     0     0     0     1     1     1     0     1     0     0     1     1     1     1     1     1     0     0     1     1     1     1     1     1     1     1     1     1     1     1     1     1     1     1     0     0     1
        a     a     a     a     a     a     a     a     -     -     -     -     -     -     -     -     a     a     a     -     a     a     a     a     a     a     a     a     a     a     a     a     a     a     a     a     a     a     -     -     -     a     a     a     a     -     -     a     a     a
D:     19    22    19    16    12    12   397   397   300   300   274   274   274   385   388   388   311   311   311   377   378   378   381   385   389   416   340   341   344   348   411   309   409   408   411   392   309   309   393   392   355   389   393    23    23   386   386   386   382   376
        L     Q     L     A     Q     Q     E     E     R     R     T     T     T     E     K     K     D     D     D     Y     T     T     L     E     S     R     I     N     A     I     W     L     S     G     W     W     L     L     Q     W     K     S     Q     R     R     E     E     E     A     D
        0     1     0     0     1     1     1     1     1     1     1     1     1     1     1     1     1     1     1     1     1     1     0     1     1     1     0     1     0     0     0     0     1     0     0     0     0     0     1     0     1     1     1     1     1     1     1     1     0     1
        a     a     a     a     a     a     a     a     -     -     -     -     -     a     a     a     a     a     a     a     a     a     a     a     -     a     -     a     a     a     a     -     -     -     a     a     -     -     a     a     a     -     a     a     a     a     a     a     a     a
#######################################

Protein: 1DCU     Program Version: 2       Number of monomers:   4         Simmetry:noncircular
Amino acids for each monomer: 330  323  328  325 
Distance cutoffs:  20.0   5.0 Angstrom        Algorithm: simmetrized interface
Bonded atoms (PDB atom serial numbers)
A:      5    21    24    30    40    45    49    57    64    78    85   112   114   115   124   141   151   223   225   246   273   274   303   322  1373  1376  1377  1378  1383  1392
      CB    N     O     CE2   OE1   O     CD1   CD1   CG2   OG1   OG    CB    CD1   CD2   NE2   OE1   NE2   CG1   CD1   OG    SD    CE    NE2   OG    CG    CE1   CE2   CZ    O     OE2
D:   7912  7943  7968  7944  7962  7948  7950  7974  7692  7499  7644  7643  7637  7535  7975  7561  7618  7532  7570  7534  7483  8798  7457  8784  7694  7723  7716  7720  8799  7714
      OE2   OD1   NH1   ND2   O     O     SG    CB    CG    CG2   CG2   CG1   CG2   CD2   OG    OE1   CB    CB    OE1   CD1   OG1   OE1   N     CE2   CE    NE2   CA    CG    OE2   NZ 
     3.12  2.91  2.65  3.29  4.06  4.34  3.29  3.78  4.41  3.41  3.68  3.43  3.58  3.60  3.90  2.86  3.47  4.01  3.58  3.48  3.79  3.58  3.43  4.14  3.19  3.58  3.64  3.46  2.62  2.50
Bonded amino acids (PDB serial numbers)
A:     12    16    16    16    17    18    18    19    20    22    23    26    26    26    27    29    30    40    40    43    47    47    51    54   215   215   215   215   216   217
        K     Y     Y     Y     E     I     I     I     T     T     S     L     L     L     Q     E     Q     I     I     S     M     M     Q     S     Y     Y     Y     Y     G     E
        1     1     1     1     1     0     0     0     1     1     1     0     0     0     1     1     1     0     0     1     0     0     1     1     1     1     1     1     0     1
        -     -     -     -     -     -     -     -     a     a     a     a     a     a     a     a     a     a     a     a     a     a     a     a     -     -     -     -     -     b
D:     87    91    94    91    94    92    92    95    47    22    40    40    39    26    95    29    37    26    30    26    20   217    17   215    47    51    51    51   217    50
        E     N     R     N     R     C     C     S     M     T     I     I     T     L     S     E     E     L     Q     L     T     E     E     Y     M     Q     Q     Q     E     K
        1     1     1     1     1     1     1     1     0     1     0     0     1     0     1     1     1     0     1     0     1     1     1     1     0     1     1     1     1     1
        a     a     a     a     a     a     a     -     a     a     a     a     a     a     -     a     a     a     a     a     a     b     -     -     a     a     a     a     b     a
#######################################

Protein: 1DFO     Program Version: 2       Number of monomers:   4         Simmetry:noncircular
Amino acids for each monomer: 416  417  417  416 
Distance cutoffs:  20.0   5.0 Angstrom        Algorithm: simmetrized interface
Bonded atoms (PDB atom serial numbers)
A:      4     7     8    12    14    19    21    23    37    40    41    45    50    57    74    77    80    82    89    90   103   106   111   112   125   139   140   146   148   161   162   165   172   175   199   210   211   271   292   313   330   331   332   336   340   342   343   354   355   357   366   367   376   377   381   383   385   389   390   395   400   407   408   412   414   419   422   423   429   433   442   444   498   509   516   525   530   533   537   557   559   560   561   586   593   619   620   651   652   764   767   785   793   794   816   818   885   988  1027  1030  1038  1039  1075  1076  1746  1791  1794  1796  1797  1950  1951  1952  1955  1957  1961  1971  1982  1992  1993  2030  2077  2109  2588  2592  2600  2682  2692  2694  2793  3120  3122  3127  3135  3139  3143  3146  3147  3148
      O     CD1   CD2   O     N     CG    NE    NH1   O     SD    CE    O     N     CD1   O     CD1   CE2   OH    OD1   OD2   OE1   CA    CD1   CD2   CZ3   O     CB    CG    CE    O     CB    OE1   CG    OE2   NE    OE1   NE2   CG2   OE2   N     CB    CG    CD    O     NE    NH1   NH2   O     CB    SD    OE1   NE2   O     CB    NE2   CA    O     O     CB    O     NE2   CD1   CD2   O     OG1   O     OD1   ND2   CG    N     CE2   OH    O     O     CZ    CD2   N     O     O     CB    CD1   CD2   CE1   CG2   CG1   CD1   CD2   NH1   NH2   CB    CD2   OG    OE1   NE2   CE1   CZ    CG    CD1   O     CG2   ND2   N     CD1   CD2   NE2   CB    NE    NH1   NH2   O     CB    CG    CA    O     O     N     O     CD1   CD2   O     CE    OE2   CG2   O     CB    O     CD1   CE1   CZ    O     CG    O     CB    CE1   N     O     CB    OXT
B:   6311  3461  5952  3488  6314  6316  6303  6302  3487  3489  3499  3497  3523  3493  5238  3500  5245  5270  3804  3805  3773  3772  3746  5191  3524  3710  3739  3564  3547  3713  3712  3714  3565  3586  3690  3557  3552  3678  3590  3579  3194  3169  3197  3214  3202  3198  3234  3540  3542  3546  3207  3282  3534  3533  3571  3511  3512  3514  3305  3368  3367  3303  3329  4953  3538  3447  3470  6310  3332  3449  4954  4903  5852  5758  5850  3428  5750  5746  3356  3296  3319  3318  3322  3297  3268  3263  3260  3246  3247  3917  3946  5132  3920  5122  3971  3969  4229  5112  5116  5113  5111  5118  4228  4038  3601  5154  5143  3569  3599  4191  4141  4183  4180  4192  3947  3938  4951  5153  4948  3269  3231  3239  3686  3683  3662  3668  3669  3651  3165  3151  3157  3158  3179  3164  3161  3171  3156  3175
      N     O     NH1   CG    O     OXT   CB    O     CB    CD    NH1   NE    OE1   O     CE    NH2   CG    OE2   NH1   NH2   CD2   CD1   CG1   O     NE2   CB    CG2   CD1   CB    CD2   CD1   CE1   CD2   CG    O     NE2   O     CD2   N     OD1   O     O     SD    CD1   O     CE    CD1   CA    O     O     N     CZ3   CB    O     OG1   O     CB    SD    CE    NE2   OE1   CG    CG    NH1   NE2   CD    N     OH    OE2   OE2   NH2   NE2   CE1   CB    CD1   CG2   O     CG2   NE    O     CB    O     OE1   CB    CD1   CA    OE1   OD1   OD2   CB    OE1   N     CD2   O     CZ    CE1   CD2   CB    CA    CG    O     O     CD1   CG    OH    CD2   O     O     CE2   ND2   CD1   CG2   O     N     NE2   OG    NE    CD1   CB    CD2   O     OH    O     N     O     CE2   CZ    O     CD2   CA    CE    N     CZ    CD1   O     N     SD    CB 
     3.02  3.40  3.95  3.57  3.18  3.08  3.37  3.81  3.69  3.99  2.99  2.99  3.18  3.54  3.33  3.46  3.68  2.80  3.43  2.38  3.99  3.69  4.09  3.46  3.03  3.74  3.77  4.31  3.62  3.64  3.51  3.44  3.26  3.55  3.06  2.86  2.99  3.67  2.62  3.06  3.69  3.58  3.95  3.54  3.02  3.12  3.43  3.36  3.39  3.74  3.22  3.27  3.44  3.46  3.29  3.35  3.40  3.80  3.63  2.99  2.85  4.29  3.30  3.00  3.27  3.60  3.10  2.98  3.56  2.67  3.01  3.07  3.28  3.71  3.60  3.71  3.40  3.41  3.08  3.70  3.52  3.72  3.39  3.80  4.06  3.55  3.84  3.49  2.40  4.15  3.31  3.20  3.29  3.00  3.77  3.76  3.75  3.87  3.59  3.58  2.96  2.99  4.50  3.74  3.04  3.61  3.77  3.04  3.03  2.97  3.93  3.62  3.58  3.00  3.04  3.23  3.80  4.14  3.62  3.53  3.36  2.82  3.40  3.30  3.61  3.80  3.62  3.34  4.43  3.35  3.28  2.85  3.43  3.66  3.26  2.99  3.44  3.21
Bonded amino acids (PDB serial numbers)
A:      2     2     2     3     4     4     4     4     6     6     6     7     8     8    11    11    11    11    12    12    14    15    15    15    16    18    18    19    19    21    21    21    22    22    25    26    26    33    36    39    41    41    41    42    42    42    42    44    44    44    45    45    47    47    47    48    48    49    49    50    50    51    51    52    52    53    53    53    54    55    55    55    63    64    64    65    66    66    67    70    70    70    70    73    74    77    77    81    81    96    96    99   100   100   103   103   112   127   133   133   134   135   139   139   228   235   235   235   235   258   258   258   259   259   260   262   264   265   265   270   277   281   343   344   345   356   357   357   371   414   414   415   416   416   417   417   417   417
        L     L     L     K     R     R     R     R     M     M     M     N     I     I     Y     Y     Y     Y     D     D     E     L     L     L     W     A     A     M     M     Q     Q     Q     E     E     R     Q     Q     I     E     T     P     P     P     R     R     R     R     M     M     M     Q     Q     Q     Q     Q     G     G     S     S     Q     Q     L     L     T     T     N     N     N     K     Y     Y     Y     R     Y     Y     Y     G     G     G     Y     Y     Y     Y     I     V     L     L     R     R     H     H     S     Q     Q     F     F     P     L     V     V     N     F     L     L     H     R     R     R     R     P     P     P     G     G     G     G     P     L     L     A     K     E     T     V     N     P     F     F     R     P     P     V     Y     Y     A     A     A     A
        0     0     0     1     1     1     1     1     0     0     0     1     0     0     1     1     1     1     1     1     1     0     0     0     0     0     0     0     0     1     1     1     1     1     1     1     1     0     1     1     0     0     0     1     1     1     1     0     0     0     1     1     1     1     1     0     0     1     1     1     1     0     0     1     1     1     1     1     1     1     1     1     1     1     1     1     0     0     0     1     1     1     1     0     0     0     0     1     1     1     1     1     1     1     0     0     0     0     0     0     1     0     0     0     1     1     1     1     1     0     0     0     0     0     0     0     0     0     0     0     1     1     1     0     1     0     0     0     1     0     0     0     1     1     0     0     0     0
        -     -     -     -     -     -     -     -     -     -     -     a     a     a     a     a     a     a     a     a     a     a     a     a     a     a     a     a     a     a     a     a     a     a     a     a     a     -     -     -     a     a     a     a     a     a     a     a     a     a     a     a     a     a     a     a     a     a     a     a     a     a     a     a     a     a     a     a     a     -     -     -     b     -     -     -     -     -     -     a     a     a     a     a     a     a     a     a     a     -     -     a     a     a     a     a     -     a     -     -     a     a     a     a     -     -     -     -     -     -     -     -     -     -     -     -     -     a     a     a     a     a     b     -     b     -     -     -     a     -     -     -     b     b     b     b     b     b
B:    417    38   371    41   417   417   416   416    41    41    42    42    45    42   277    42   278   281    81    81    77    77    74   270    45    70    73    51    49    70    70    70    51    54    67    50    50    65    55    53     6     3     6     8     7     6    11    48    48    49     8    16    47    47    52    44    44    44    19    26    26    19    22   235    47    36    39   416    22    36   235   228   357   345   357    33   344   343    25    18    21    21    21    18    15    15    14    12    12    96   100   262    96   260   103   103   139   258   259   258   258   259   139   112    55   265   264    52    55   134   127   133   133   135   100    99   235   265   235    15    11    11    66    66    64    64    64    63     2     1     1     2     4     2     2     4     1     4
        A     Y     R     P     A     A     Y     Y     P     P     R     R     Q     R     K     R     E     E     R     R     L     L     V     A     Q     Y     I     L     S     Y     Y     Y     L     K     G     Q     Q     Y     Y     N     M     K     M     I     N     M     Y     G     G     S     I     W     Q     Q     T     M     M     M     M     Q     Q     M     E     R     Q     E     T     Y     E     E     R     H     F     N     F     I     V     T     R     A     Q     Q     Q     A     L     L     E     D     D     H     Q     G     H     G     F     F     L     P     G     P     P     G     L     P     Y     L     P     T     Y     N     L     V     V     F     Q     S     R     L     R     L     Y     Y     G     G     Y     Y     Y     R     L     M     M     L     R     L     L     R     M     R
        0     1     1     0     0     0     1     1     0     0     1     1     1     1     1     1     1     1     1     1     0     0     0     0     1     1     0     0     1     1     1     1     0     1     0     1     1     1     1     1     0     1     0     0     1     0     1     0     0     1     0     0     1     1     1     0     0     0     0     1     1     0     1     1     1     1     1     1     1     1     1     1     0     1     0     0     0     1     1     0     1     1     1     0     0     0     1     1     1     1     1     0     1     0     0     0     0     0     0     0     0     0     0     0     1     0     0     1     1     1     0     0     0     0     1     1     1     0     1     0     1     1     0     0     1     1     1     1     0     0     0     0     1     0     0     1     0     1
        -     -     a     a     -     -     -     -     a     a     a     a     a     a     a     a     a     a     a     a     a     a     a     a     a     a     a     a     a     a     a     a     a     a     -     a     a     -     -     a     -     b     -     -     -     -     -     a     a     a     -     a     a     a     a     a     a     a     a     a     a     a     a     -     a     -     -     -     a     -     -     -     -     b     -     -     -     b     a     a     a     a     a     a     a     a     a     a     a     -     a     -     -     -     a     a     a     -     -     -     -     -     a     -     -     a     -     a     -     a     a     -     -     a     a     a     -     a     -     a     -     -     -     -     -     -     -     b     b     -     -     b     -     b     b     -     -     -
#######################################

Protein: 1DGF     Program Version: 2       Number of monomers:   4         Simmetry:noncircular
Amino acids for each monomer: 497  497  497  497 
Distance cutoffs:  20.0   5.0 Angstrom        Algorithm: simmetrized interface
Bonded atoms (PDB atom serial numbers)
A:     10    11    30    35    53    54    62    70   259   262   263   266   267   271   274   275   276   279   281   289   291   294   296   302   303   304   305   307   310   312   314   315   319   320   323   325   326   328   330   337   338   345   377   398   400   402   409   434   456   458   459   464   467   474   479   487   492   494   499   503   509   518   538   541   894   903   911   914  1207  1208  1212  1213  1217  1219  1222  1223  1230  1231  1240  1247  1273  1284  1318  1327  1331  1339  1342  1343  1347  1350  1355  1357  1358  1359  1367  1368  1399  1406  1486  1975  1976  2007  2009  2039  2042  2065  2076  2338  2342  2351  2359  2565  2572  2584  2590  2591  2593  2594  2756  2757  2775  2796  2800  2803  2835  2866  2867  2873  2901  2905  3398  3400  3404  3409  3419  3430  3431  3432  3435  3444  3452  3453  3457  3459  3460  3461  3463  3471  3760  3778
      NH1   NH2   O     O     OE1   NE2   CE    OE1   NZ    C     O     CD1   CD2   O     OD1   ND2   N     O     CG1   CG2   N     O     OG1   CB    CG1   CG2   N     C     CA    O     CG    CD    O     CB    NE    NH1   NH2   CA    O     CD    N     CD2   OD2   CD1   CE1   CZ    CG2   CE    CD1   CE1   CE2   O     OD1   CG    NH2   OE1   O     CG    NH2   O     CA    O     O     CG2   OE1   O     CA    O     OD1   OD2   O     CB    CA    O     CG2   CD1   CD1   CD2   CE1   CB    CG2   NE2   NH1   ND2   O     CB    OE1   NE2   O     CG2   CB    ND1   CD2   CE1   CD1   CD2   OD1   CG    NH1   O     CB    CG    OE1   CB    OD2   CG2   NH1   CA    CG    CD    CD2   O     O     N     CD1   CD2   CE2   CZ    O     CB    CE    O     OE1   CA    CZ    OD1   OD2   OG1   CG    NE2   CB    CD1   CZ    O     O     CG1   CG2   N     O     CA    NH1   NH2   O     CG    CD1   CD2   CE2   OD1   O     NE2
C:  11808  9457  9408  9442  9385  9400  9464 11826  9277  9280  9288  9544  9289 11500 11505 11519  9265 11492  9266 11478 11483 11480 11509 11479 11446 11463 11467 11511 11507 10833 11508 11510 10815 10417 10400 10396 10409 11450 10814 11452 10858 10854 11501  9275  9271 10861 10893  9270  9305  9331  9298 10931 10925 10959 10924  9342 10963  8576  8596  8567  8561  8552  8557  8511  8968  8960  8952  8973  8334  8339  8492  8458  8456  8317  8320  8314  8321  8325  8517  8514  8516  8545 10100  8111 10642 10630  8112 10623 10123  8088 10648 10649 10652 10651  8089 10097  8069  8120  8324 10065 10066 10033 10034  9426  9376  9405  9425  8383  8381  8384  8378  9401  9397  9389  9413  9415  9417  9416  8388  8377  8370  8403  8396  8460  8467  8537  8525  8522  8532  8550  8361  8386  8395  8364  8363  8347  8357  8352  8349  8337  8329  8435  8332  8368  8371  8354  8365  8333  8068  8128
      O     OD1   CG2   OD1   ND2   OE1   CG    NE2   O     CG2   CD1   NH1   CD2   NH1   O     OD1   OD1   CA    OD2   CG1   O     N     CD2   CG2   CB    O     O     CE2   CG    CE    CD1   CE1   CB    CD2   CG    CA    CD    CE1   O     CZ    OE1   O     NH2   CA    CB    CA    CZ    O     CB    CG2   CE1   OG1   OD2   CG    OD1   NE2   NE2   O     O     CA    O     CG    NH2   O     CA    O     OE1   O     N     CG1   CE    CE1   CD1   NZ    C     CG    O     CD2   CE2   CD1   CE1   OE1   OD2   OE1   N     O     NE2   O     CG2   O     CD1   CD2   CZ    CE2   CB    CB    NH2   CE    CD1   CG    CD    O     CB    CD2   NH1   O     CD1   NH1   NE    NH2   CB    NE2   CB    O     CB    ND1   CE1   CD2   O     O     O     CD2   N     CZ    CG2   NH2   OD1   O     CG    O     CG1   CA    CD    CA    N     CG2   CA    O     N     O     O     OD2   OD1   CA    CB    OG1   C     ND2   NH1   OE1
     2.84  2.93  3.76  4.50  2.87  2.96  3.52  2.95  3.13  3.32  3.25  4.03  3.92  2.81  3.23  3.21  2.99  3.34  3.44  3.41  3.01  3.27  3.46  4.04  4.20  3.88  3.01  3.34  3.88  3.95  3.77  3.78  3.23  4.37  3.61  3.46  3.57  3.65  3.97  3.55  2.99  3.90  2.84  4.09  3.75  3.70  3.65  3.49  3.78  3.85  3.67  2.76  2.70  3.64  2.91  2.63  2.97  3.67  2.90  3.95  3.99  3.63  2.94  3.50  3.35  2.01  3.37  2.66  2.99  3.42  3.59  3.74  4.03  3.09  3.26  3.96  3.09  4.10  3.67  3.78  3.78  2.64  2.98  2.89  2.94  3.12  2.93  2.94  3.14  3.74  3.47  3.21  3.49  3.36  3.67  3.51  2.89  3.48  4.14  3.18  3.96  3.16  3.92  3.46  2.99  3.15  3.62  3.47  3.67  3.59  4.38  2.91  3.13  2.92  3.47  3.19  3.40  3.50  3.91  3.17  3.96  3.97  3.00  3.72  3.80  2.93  2.68  2.75  3.69  2.95  3.74  3.58  3.51  3.39  2.91  3.52  4.15  3.29  3.03  3.34  2.88  2.92  3.21  3.81  3.99  3.63  3.26  3.25  2.86  2.87
Bonded amino acids (PDB serial numbers)
A:      5     5     8     9    11    11    12    13    38    39    39    39    39    40    40    40    41    41    41    42    43    43    43    44    44    44    45    45    46    46    46    46    47    47    47    47    47    48    48    49    50    50    54    57    57    57    58    61    64    64    64    65    65    66    66    67    68    68    68    69    70    71    73    73   119   120   121   121   157   157   158   158   159   159   159   159   160   160   161   162   165   166   170   171   172   173   173   173   174   174   175   175   175   175   176   176   180   181   189   251   251   255   255   259   259   262   263   295   295   296   297   322   323   325   325   325   325   325   347   347   349   352   352   353   356   360   360   361   364   364   425   425   425   426   428   429   429   430   430   431   431   431   432   432   432   432   432   433   469   471
        R     R     A     S     Q     Q     M     Q     K     L     L     L     L     N     N     N     V     V     V     I     T     T     T     V     V     V     G     G     P     P     P     P     R     R     R     R     R     G     G     P     L     L     D     F     F     F     T     M     F     F     F     D     D     R     R     E     R     R     R     I     P     E     V     V     E     -     -     -     D     D     P     P     I     I     I     I     L     L     F     P     I     H     R     N     P     Q     Q     Q     T     T     H     H     H     H     L     L     D     M     R     A     A     Q     Q     D     D     I     R     N     N     P     F     P     V     Y     Y     Y     Y     Y     P     P     K     Q     Q     G     F     D     D     T     H     H     Y     Y     Y     S     E     V     V     R     R     R     R     R     F     F     F     F     F     N     D     Q
        1     1     0     1     1     1     0     1     1     0     0     0     0     1     1     1     0     0     0     0     1     1     1     0     0     0     0     0     0     0     0     0     1     1     1     1     1     0     0     0     0     0     1     0     0     0     1     0     0     0     0     1     1     1     1     1     1     1     1     0     0     1     0     0     1     -     -     -     1     1     0     0     0     0     0     0     0     0     0     0     0     1     1     1     0     1     1     1     1     1     1     1     1     1     0     0     1     0     1     0     0     1     1     1     1     0     1     1     1     0     0     0     0     1     1     1     1     1     0     0     1     1     1     0     0     1     1     1     1     1     1     1     1     1     1     0     0     1     1     1     1     1     0     0     0     0     0     1     1     1
        -     -     -     -     a     a     a     a     -     -     -     -     -     -     -     -     -     -     -     b     b     b     b     b     b     b     -     -     -     -     -     -     -     -     -     -     -     -     -     -     -     -     a     a     a     a     a     a     a     a     a     a     a     -     -     -     -     -     -     -     -     -     -     -     -     -     -     -     a     a     a     a     a     a     a     a     a     a     a     a     a     a     -     -     -     -     -     -     -     -     -     -     -     -     -     -     a     a     a     a     a     a     a     a     a     a     a     -     -     -     -     -     -     a     a     a     a     a     -     -     a     a     a     a     a     a     a     a     a     a     -     -     -     -     b     b     b     b     b     b     b     b     -     -     -     -     -     -     -     a
C:    469   180   174   178   171   173   181   471   159   159   160   189   160   431   432   433   157   431   157   429   430   430   432   429   425   427   428   432   432   349   432   432   347   297   295   295   296   425   347   425   352   352   431   159   158   353   356   158   162   165   161   361   360   364   360   166   364    71    73    70    69    68    68    64   121   120   119   121    41    41    61    57    57    38    39    38    39    39    64    64    64    67   259    11   325   323    11   322   262     8   325   325   325   325     8   259     5    12    39   255   255   251   251   176   170   174   176    47    47    47    47   173   173   172   175   175   175   175    48    47    46    50    50    57    58    66    65    65    66    68    44    48    49    45    45    42    44    43    43    41    40    54    40    46    46    43    45    40     5    13
        D     D     T     D     N     Q     M     Q     I     I     L     R     L     R     F     N     D     R     D     V     R     R     F     V     Y     G     E     F     F     K     F     F     P     F     N     N     P     Y     P     Y     Q     Q     R     I     P     G     F     P     P     I     F     T     D     H     D     H     H     E     V     P     I     R     R     F     -     -     E     -     V     V     M     F     F     K     L     K     L     L     F     F     F     E     D     Q     Y     V     Q     P     I     A     Y     Y     Y     Y     A     D     R     M     L     Q     Q     A     A     L     R     T     L     R     R     R     R     Q     Q     P     H     H     H     H     G     R     P     L     L     F     T     R     D     D     R     R     V     G     P     G     G     I     V     T     T     V     N     D     N     P     P     T     G     N     R     Q
        1     1     1     1     1     1     0     1     0     0     0     1     0     1     0     1     1     1     1     0     1     1     0     0     1     0     1     0     0     1     0     0     0     0     1     1     0     1     0     1     1     1     1     0     0     0     0     0     0     0     0     1     1     1     1     1     1     1     0     0     0     1     1     0     -     -     1     -     0     0     0     0     0     1     0     1     0     0     0     0     0     1     1     1     1     0     1     0     0     0     1     1     1     1     0     1     1     0     0     1     1     0     0     0     1     1     0     1     1     1     1     1     1     0     1     1     1     1     0     1     0     0     0     0     1     1     1     1     1     1     0     0     0     0     0     0     0     1     1     0     1     1     1     0     0     1     0     1     1     1
        -     a     -     a     -     -     a     a     a     a     a     a     a     b     -     -     a     b     a     b     b     b     -     b     b     b     b     -     -     a     -     -     -     -     -     -     -     b     -     b     a     a     b     a     a     a     a     a     a     a     a     a     a     a     a     a     a     -     -     -     -     -     -     a     -     -     -     -     -     -     a     a     a     -     -     -     -     -     a     a     a     -     a     a     a     -     a     -     a     -     a     a     a     a     -     a     -     a     -     a     a     a     a     -     -     -     -     -     -     -     -     -     -     -     -     -     -     -     -     -     -     -     -     a     a     -     a     a     -     -     b     -     -     -     -     b     b     b     b     -     -     a     -     -     -     b     -     -     -     a
#######################################

Protein: 1DO2     Program Version: 2       Number of monomers:   4         Simmetry:noncircular
Amino acids for each monomer: 407  407  407  407 
Distance cutoffs:  20.0   5.0 Angstrom        Algorithm: simmetrized interface
Bonded atoms (PDB atom serial numbers)
A:    549   630   645   647   665   696   702   719   823   853   916  1430  1432  1433  1434  1438  1439  1459  1514  1774  2043  2471  2479  2515  2542  2546  2549  2550  2567  2569  2570  2576  2578  2779  2795  2810  2813  2852  2873  2875  2876  2887  2933  2939  2942  2945  2946  2947  2966  2974  3170  3181  3192  3195  3199  3201  3206
      NH2   CD    CG    OE1   CB    OE2   CG1   OH    O     NZ    OE1   CD    CZ    NH1   NH2   O     CB    CE    CD1   OE1   NZ    CB    CB    OE1   CB    O     CD1   CD2   O     OG1   CG2   CG    OE1   OE1   CG2   CB    NE    CG2   CG    OE1   OE2   NH2   O     O     CD1   CE2   CZ    OH    OG    OD2   CD1   O     O     CD1   CZ    CA    CG2
B:   3603  5213  5154  5183  5167  5101  3919  3943  5282  5295  3556  4789  4800  4799  4802  4182  4185  4142  4841  5156  5281  3565  3573  3609  3572  3499  3467  3497  3492  3539  3530  3500  3456  5433  5462  5492  5466  5517  5526  3630  3631  5532  3503  3253  3252  3406  3404  3256  3245  3265  5554  5428  5538  5427  5416  5534  5533
      OE2   OE1   CG    CD2   OD2   CG1   CG1   CG2   CE    CG    OE2   O     CG    CB    CD2   NE    NH2   CE    OE1   NE    SD    OE2   CD2   CG1   CD1   CD    ND2   CB    CH2   CD2   OE1   NE    NE    OG    CB    CA    CA    O     CG1   CG    CD    O     NH2   CG    CB    NE    CG    CA    CB    NH2   OE1   N     NH1   CD    CB    CG    CB 
     3.68  3.48  3.99  3.91  3.96  3.79  3.90  3.33  3.38  3.18  4.40  4.13  3.25  3.41  3.00  3.96  4.41  3.44  4.75  2.41  4.56  4.79  3.90  3.27  4.26  3.52  3.00  3.48  3.74  3.67  3.25  3.18  2.71  3.75  3.84  4.53  3.69  4.70  4.87  4.37  4.06  3.83  2.69  3.53  3.36  3.14  3.48  3.30  3.81  3.14  4.50  2.74  2.48  3.39  3.75  3.52  3.43
Bonded amino acids (PDB serial numbers)
A:     69    80    82    82    85    88    89    91   105   109   117   214   214   214   214   215   215   217   224   257   293   348   349   354   357   358   358   358   361   361   361   362   362   388   390   393   393   397   400   400   400   401   407   408   408   408   408   408   411   412   438   440   441   441   441   442   442
        R     K     E     E     K     E     V     Y     D     K     E     R     R     R     R     K     K     K     L     E     K     N     A     Q     A     L     L     L     T     T     T     E     E     E     I     R     R     T     E     E     E     R     S     Y     Y     Y     Y     Y     S     D     L     R     F     F     F     I     I
        1     1     1     1     1     1     0     1     1     1     1     1     1     1     1     1     1     1     0     1     1     1     0     1     0     0     0     0     1     1     1     1     1     1     0     1     1     1     1     1     1     1     1     1     1     1     1     1     1     1     0     1     0     0     0     0     0
        a     b     b     b     -     -     -     -     a     a     a     b     b     b     b     b     b     a     a     -     -     -     -     a     a     a     a     a     a     a     a     -     -     -     -     a     a     a     a     a     a     a     a     a     a     a     a     a     -     -     a     a     a     a     a     a     a
B:     47   286   279   282   280   272    89    92   296   298    42   232   233   233   233   122   122   118   238   279   296    43    44    48    44    36    33    36    35    40    39    36    32   316   320   324   321   327   328    51    51   329    36     6     6    25    25     7     5     7   331   316   329   315   314   329   329
        E     E     R     L     D     V     V     V     M     K     E     K     L     L     L     R     R     K     E     R     M     E     L     V     L     R     N     R     W     L     Q     R     R     S     P     G     E     P     I     K     K     R     R     P     P     R     R     R     T     R     E     S     R     P     K     R     R
        1     1     1     0     1     0     0     0     0     1     1     1     0     0     0     1     1     1     1     1     0     1     0     0     0     1     1     1     0     0     1     1     1     1     0     0     1     0     0     1     1     1     1     0     0     1     1     1     1     1     1     1     1     0     1     1     1
        -     a     a     a     a     -     -     a     b     b     a     -     -     -     -     a     a     a     a     a     b     a     a     -     a     a     a     a     a     -     -     a     a     -     a     a     a     -     -     -     -     b     a     a     a     a     a     a     a     a     b     -     b     -     -     b     b
#######################################

Protein: 1DO5     Program Version: 2       Number of monomers:   4         Simmetry:noncircular
Amino acids for each monomer: 154  148  148  153 
Distance cutoffs:  20.0   5.0 Angstrom        Algorithm: simmetrized interface
Bonded atoms (PDB atom serial numbers)
A:     45    59   137   138   372   374   375   377   388   397   402   830   833   838   848  1080  1084  1097  1098  1101  1104  1105  1111  1115  1119
      CG1   CD1   NH1   NH2   CD2   CE2   CZ    N     OD2   N     OG1   O     CG2   O     NH1   O     CD1   CB    N     O     CD    NE    C     N     CB 
B:   1505  1516  1521  1507  2230  2231  2238  2220  2233  1178  1256  2224  1955  2217  2223  2203  2199  1498  1957  1488  1967  1949  1491  1493  1495
      CG    N     OG1   OD2   C     O     CB    O     OG    CD1   NH1   NE    CA    N     CD    CD1   O     C     O     CB    NH1   O     CD2   CE2   OH 
     3.53  3.54  3.59  2.99  3.47  3.70  3.80  2.79  2.41  3.63  3.87  2.89  3.32  2.82  3.27  4.08  4.24  3.31  2.76  2.96  3.16  2.92  3.55  3.62  3.90
Bonded amino acids (PDB serial numbers)
A:     90    92   104   104   134   134   134   135   136   138   138   194   194   195   196   229   229   231   232   232   232   232   233   234   234
        V     I     R     R     Y     Y     Y     G     D     T     T     I     I     G     R     I     I     A     R     R     R     R     S     A     A
        0     0     1     1     1     1     1     0     1     1     1     0     0     0     1     0     0     0     1     1     1     1     1     0     0
        b     b     b     b     -     -     -     -     -     -     -     a     a     -     -     b     b     b     b     b     b     b     b     -     -
B:    136   138   138   136   233   233   234   232   233    92   104   232   195   232   232   229   229   135   195   134   196   194   134   134   134
        D     T     T     D     S     S     A     R     S     I     R     R     G     R     R     I     I     G     G     Y     R     I     Y     Y     Y
        1     1     1     1     1     1     0     1     1     0     1     1     0     1     1     0     0     0     0     1     1     0     1     1     1
        -     -     -     -     b     b     -     b     b     b     b     b     -     b     b     b     b     -     -     -     -     a     -     -     -
#######################################

Protein: 1DOF     Program Version: 2       Number of monomers:   4         Simmetry:noncircular
Amino acids for each monomer: 385  385  385  385 
Distance cutoffs:  20.0   5.0 Angstrom        Algorithm: simmetrized interface
Bonded atoms (PDB atom serial numbers)
A:      4     6    11    12    17    18    24    25    43    44    66    69    81   119   156   472   473  1806  1807  1814  1816  1840  1936  1951  1955  1956  1986  1988  2011  2024  2039  2042  2046  2047  2103  2104  2142  2144  2146  2156  2185  2189  2192  2194  2196  2198  2199  2226  2239  2245  2253  2290  2291  2311
      O     N     CG1   CG2   CB    OG    CG    CD    OD1   OD2   NE    NH2   OH    CG    CA    OD1   OD2   NH1   NH2   CD    OE2   NH1   CG2   O     OE1   OE2   O     OG    NH1   OH    NE    NH2   O     CB    OE1   OE2   CE2   CZ2   CH2   NE2   N     CB    CD2   CA    O     OG1   CG2   ND2   O     NH1   CG2   OE1   OE2   CD1
D:   9067  8947 11181  9027  8921 11192 11154 11140  8910  8948 11144 11147 11119  8916  8908  8973  8972 11085 11100 11047 11045 11057 11093 11095 11086 11090 11127 11097 11099 10925 11005 11004 10948 10947 10943 10940 10707 10717 10716 10741 10856 10857 10837 10852 10889 10912 10708 10887  8929  8985  8928 11191  8922  8915
      N     OD1   CB    CG    CB    OE2   CG2   O     N     OD2   NE    NH2   CB    CG2   O     NH2   NH1   OD2   CG2   CH2   CZ2   NE2   CD2   CA    N     CB    ND2   O     OG1   OH    OE2   OE1   CB    O     NH2   NE    NH1   OE2   OE1   NH1   OE1   OE2   CG2   O     OG    NH1   NH2   O     CD    OH    CG    OE1   OG    CG1
     3.37  3.04  3.74  3.58  3.35  3.23  3.55  3.79  3.08  2.02  3.75  3.31  3.14  3.57  3.20  3.48  3.35  3.31  3.58  3.15  3.21  2.90  3.88  3.71  2.92  3.46  2.92  2.59  2.74  2.30  2.68  2.71  3.38  3.45  2.73  2.75  3.24  3.26  3.25  2.92  2.91  3.45  3.97  3.64  2.67  2.69  3.64  2.96  3.76  3.12  3.59  2.52  3.13  3.74
Bonded amino acids (PDB serial numbers)
A:      2     3     3     3     4     4     5     5     7     7     9     9    10    16    20    73    73   245   245   246   246   249   272   275   275   275   279   279   282   283   285   285   286   286   293   293   298   298   298   299   303   303   303   304   304   304   304   308   310   310   311   315   315   318
        H     V     V     V     S     S     P     P     D     D     R     R     Y     R     T     D     D     R     R     E     E     R     T     E     E     E     S     S     R     Y     R     R     A     A     E     E     W     W     W     H     L     L     L     T     T     T     T     N     R     R     V     E     E     L
        1     0     0     0     1     1     0     0     1     1     1     1     1     1     1     1     1     1     1     1     1     1     1     1     1     1     1     1     1     1     1     1     0     0     1     1     0     0     0     1     0     0     0     1     1     1     1     1     1     1     0     1     1     0
        -     -     -     -     a     a     a     a     a     a     -     -     -     a     a     a     a     a     a     a     a     -     a     a     a     a     a     a     a     a     a     a     a     a     a     a     -     -     -     -     a     a     a     a     a     a     a     a     a     a     a     a     a     a
D:     21     7   314    16     4   315   311   310     3     7   310   310   307     3     2     9     9   302   304   298   298   299   303   304   303   303   308   304   304   283   293   293   286   286   285   285   245   246   246   249   275   275   272   275   279   282   245   279     5    10     5   315     4     3
        N     D     P     R     S     E     V     R     V     D     R     R     A     V     H     R     R     D     T     W     W     H     L     T     L     L     N     T     T     Y     E     E     A     A     R     R     R     E     E     R     E     E     T     E     S     R     R     S     P     Y     P     E     S     V
        1     1     0     1     1     1     0     1     0     1     1     1     0     0     1     1     1     1     1     0     0     1     0     1     0     0     1     1     1     1     1     1     0     0     1     1     1     1     1     1     1     1     1     1     1     1     1     1     0     1     0     1     1     0
        a     -     a     a     -     a     a     a     -     -     a     a     a     -     -     -     -     a     a     -     -     -     a     a     a     a     a     a     a     a     a     a     a     a     a     a     a     a     a     -     a     a     a     a     a     a     a     a     -     -     -     a     -     -
#######################################

Protein: 1DQI     Program Version: 2       Number of monomers:   4         Simmetry:noncircular
Amino acids for each monomer: 124  124  124  124 
Distance cutoffs:  20.0   5.0 Angstrom        Algorithm: simmetrized interface
Bonded atoms (PDB atom serial numbers)
A:      1     9    16    21    30    36    55    57   419   421   438   456   510   519   525   529   530   542   545   552   553   572   575   860   867   898   908   916   924   928   932   941   964   965   982
      N     N     CD1   CB    OE1   CB    CZ    NH2   CE2   OH    OE2   CE2   O     CB    CZ    O     CB    CE2   N     OE1   NE2   NE    NH2   CB    OH    OH    O     O     O     CD2   CA    CD1   OE1   OE2   OE2
B:   1997  1979  1468  1036  1882  1545  1539  1525  1568  1567  1453  1956  1072  1931  1943  1947  1051  1923  1913  1436  1434  1587  1586  1031  1045  1560  1557  1534  1537  1540  1544  1471  1024  1022  1016
      OE2   OE1   CD1   CB    OH    CB    CE2   O     NE2   OE1   OE2   CD1   NH2   O     CD2   CA    CB    O     OH    OH    CE2   NE    CD    CD1   OE1   N     CE2   CB    CD2   CZ    O     CE2   N     SD    N  
     2.70  2.70  3.74  3.63  2.48  3.70  3.58  3.09  3.50  3.19  3.56  3.86  2.84  3.43  3.79  3.55  3.65  3.95  2.88  3.01  3.46  3.52  3.63  3.69  2.44  2.87  3.97  3.58  3.37  3.79  3.40  3.84  2.79  3.88  2.71
Bonded amino acids (PDB serial numbers)
A:      1     2     2     3     4     5     7     7    51    51    53    55    62    63    63    64    64    65    66    66    66    69    69   106   106   110   112   113   114   114   115   116   118   118   120
        M     I     I     S     E     T     R     R     Y     Y     E     Y     N     F     F     V     V     Y     Q     Q     Q     R     R     Y     Y     Y     N     I     H     H     G     L     E     E     E
        0     0     0     1     1     1     1     1     1     1     1     1     1     0     0     0     0     1     1     1     1     1     1     1     1     1     1     0     1     1     0     0     1     1     1
        a     a     a     a     a     -     b     b     b     b     b     b     -     -     -     -     -     b     b     b     b     b     b     b     b     b     -     -     -     -     b     b     b     b     b
B:    120   118    55     3   106    64    63    62    66    66    53   116     7   113   114   115     5   112   110    51    51    69    69     2     4    66    65    63    63    63    64    55     2     1     1
        E     E     Y     S     Y     V     F     N     Q     Q     E     L     R     I     H     G     T     N     Y     Y     Y     R     R     I     E     Q     Y     F     F     F     V     Y     I     M     M
        1     1     1     1     1     0     0     1     1     1     1     0     1     0     1     0     1     1     1     1     1     1     1     0     1     1     1     0     0     0     0     1     0     0     0
        b     b     b     a     b     -     -     -     b     b     b     b     b     -     -     b     -     -     b     b     b     b     b     a     a     b     b     -     -     -     -     b     a     a     a
#######################################

Protein: 1DVJ     Program Version: 2       Number of monomers:   4         Simmetry:noncircular
Amino acids for each monomer: 239  211  236  214 
Distance cutoffs:  20.0   5.0 Angstrom        Algorithm: simmetrized interface
Bonded atoms (PDB atom serial numbers)
A:   1695  1731  1752  1753  1755  1778  1781
      CB    CB    O     CB    CA    CB    OE1
B:   3156  3152  3325  3299  3328  3340  3335
      O     O     O     O     CD1   CG    N  
     3.57  3.44  3.23  3.85  3.99  3.74  2.81
Bonded amino acids (PDB serial numbers)
A:    228   233   236   236   237   239   239
        P     A     A     A     R     E     E
        0     0     0     0     1     1     1
        -     a     a     a     a     a     a
B:    184   183   207   204   207   209   209
        A     G     L     S     L     D     D
        0     0     0     1     0     1     1
        -     -     a     a     a     -     -
#######################################

Protein: 1DVM     Program Version: 2       Number of monomers:   4         Simmetry:noncircular
Amino acids for each monomer: 375  365  364  372 
Distance cutoffs:  20.0   5.0 Angstrom        Algorithm: simmetrized interface
Bonded atoms (PDB atom serial numbers)
A:    176   181   214  1002  1005  1173  1189  1190  2204  2210  2215  2218  2222  2231  2234  2247  2278  2288  2592  2960  2965  2969  2973
      CB    CB    O     CG    OE2   CE1   CD1   CD2   O     O     N     O     OE1   N     O     N     CB    CG    CD    O     OE2   O     OXT
D:  11448 11456 11471 10268 10267 10236 11464 10234 11488 11494 11475 11472 11493 11462 11459 11447 11450 11449 11495 11486 11487 11484 11483
      CB    CG1   OG    CD2   CD1   CD2   CG1   CG    N     SD    O     N     CG    O     N     O     CG2   CG1   CE    NH1   NH2   NE    CD 
     4.42  3.71  2.72  3.72  3.19  2.99  3.99  3.51  3.17  3.30  3.17  2.98  3.13  2.88  2.85  2.72  3.81  3.81  3.33  3.52  2.95  3.65  3.81
Bonded amino acids (PDB serial numbers)
A:     26    27    31   130   130   150   152   152   279   280   281   281   281   283   283   285   288   289   327   378   378   379   379
        A     S     N     E     E     H     L     L     S     L     E     E     E     E     E     D     K     P     E     E     E     P     P
        0     1     1     1     1     1     0     0     1     0     1     1     1     1     1     1     1     0     1     1     1     0     0
        a     a     -     a     a     -     a     a     b     b     b     b     b     b     b     -     a     a     b     -     -     -     -
D:    341   342   344   188   188   185   343   185   347   347   345   345   347   343   343   341   341   341   347   346   346   346   346
        V     I     S     L     L     H     V     H     M     M     A     A     M     V     V     V     V     V     M     R     R     R     R
        0     0     1     0     0     1     0     1     0     0     0     0     0     0     0     0     0     0     0     1     1     1     1
        -     b     b     -     -     b     b     b     -     -     b     b     -     b     b     -     -     -     -     b     b     b     b
#######################################

Protein: 1DX9     Program Version: 2       Number of monomers:   4         Simmetry:noncircular
Amino acids for each monomer: 168  168  168  168 
Distance cutoffs:  20.0   5.0 Angstrom        Algorithm: simmetrized interface
Bonded atoms (PDB atom serial numbers)
A:    613   614   853   883   885  1035  1047  1048
      OD1   ND2   O     CG    CE    CB    CG    OD1
C:   2924  2921  2923  2753  2780  2721  2735  2734
      NE2   CG    OE1   OE2   OE2   O     CD    CG 
     2.89  3.46  2.91  4.36  3.61  3.94  3.52  3.41
Bonded amino acids (PDB serial numbers)
A:     79    79   111   115   115   134   135   135
        N     N     Q     K     K     R     N     N
        1     1     1     1     1     1     1     1
        -     -     a     b     b     b     -     -
C:     38    38    38    16    20    12    14    14
        Q     Q     Q     E     E     T     K     K
        1     1     1     1     1     1     1     1
        -     -     -     a     a     -     a     a
#######################################

Protein: 1DXL     Program Version: 2       Number of monomers:   4         Simmetry:noncircular
Amino acids for each monomer: 467  467  467  467 
Distance cutoffs:  20.0   5.0 Angstrom        Algorithm: simmetrized interface
Bonded atoms (PDB atom serial numbers)
A:   2746  2753  2756  2760
      O     CA    CB    CA 
C:   7728  7740  7742  7706
      C     CG    CE    O  
     3.86  4.62  4.51  4.21
Bonded amino acids (PDB serial numbers)
A:    373   374   374   375
        E     T     T     G
        1     1     1     0
        a     a     a     -
C:    107   108   108   104
        K     K     K     G
        1     1     1     0
        a     a     a     a
#######################################

Protein: 1DXQ     Program Version: 2       Number of monomers:   4         Simmetry:noncircular
Amino acids for each monomer: 273  273  273  273 
Distance cutoffs:  20.0   5.0 Angstrom        Algorithm: simmetrized interface
Bonded atoms (PDB atom serial numbers)
A:     96    97   111   114   335   381   390   394   414   494   506   515   825   829   834   837   839   841   842   843   844   849   852   874   886   903   925   934   941   963  1028  1030  1058  1060  1190  1208  1234  1238  1241  1246  1248  1256  1259  1261  1262  1266  1270  1277  1284  1306  1307  1330  1335  1341  1342  1343  1369  1371  1377  1406  1534  1852  1872  1876  1877  1891  1892  1940  2036  2043  2053  2063  2071  2072  2075  2089  2098
      CD    OE1   O     CG2   OH    CG    CD1   O     NH1   O     OD1   CD2   O     OE1   O     CD1   NE1   CE3   CZ2   CZ3   CH2   CB    CD2   N     CD1   NZ    O     CA    OE2   O     CE2   OH    CE2   OH    CA    OG    OG    O     CD1   O     CG    N     O     CG1   CG2   O     CD2   N     OD2   CG1   CG2   CD1   CZ2   O     CB    CG    CA    O     CG1   CD2   NE2   CE1   O     O     CB    CD2   N     OE1   O     O     NE2   NE2   CD2   N     O     CB    CD1
C:   4873  4772  4864  4852  4752  4739  5244  4693  4455  4472  4469  4454  5261  5298  5735  5292  5283  5729  5321  5764  5773  5699  5727  5299  4748  5221  5197  5195  5232  5200  5574  5548  5619  5628  5388  6230  6249  6429  6430  6250  6298  6234  6411  5415  6235  5693  5418  6401  6421  5688  6394  5664  5624  5207  5206  5701  5210  5211  5192  5201  6210  5892  5566  5614  5620  5592  5604  5606  5665  5635  5613  5642  5596  5599  6447  6433  6456
      CD2   NH1   OD1   O     O     CG    CD1   OH    OE1   CG2   O     CD    NZ    OE1   CG1   CA    O     O     O     CD2   SG    O     CA    OE2   CD1   O     NE1   CD1   N     CZ2   CE    CA    CG1   CD2   OH    O     CD2   CD2   N     N     OE1   O     NE2   CE1   CB    CZ2   OH    O     NE2   CD1   O     CG1   O     CB    O     CG    CD2   CE1   O     CZ3   CE1   NE2   OG    N     CG2   OG    O     CG    CG2   N     O     OD2   O     CD1   CB    O     CD1
     3.27  2.50  3.61  3.87  2.86  3.56  3.54  2.79  2.68  3.78  3.66  3.23  2.68  3.07  3.96  3.72  3.59  3.84  3.62  3.49  3.68  3.95  3.64  2.94  3.65  2.70  3.37  3.63  3.00  3.56  4.06  4.02  3.26  2.88  4.09  2.90  3.37  3.30  3.72  2.58  3.06  3.08  2.90  3.47  2.96  4.00  3.00  2.82  2.35  3.31  3.88  3.50  3.97  3.94  4.42  4.33  3.72  3.80  4.00  3.37  3.75  4.06  3.15  3.11  2.97  3.32  2.55  3.48  3.92  2.91  2.82  2.59  3.51  3.59  2.99  3.01  3.56
Bonded amino acids (PDB serial numbers)
A:     13    13    15    15    42    48    49    50    52    63    64    65   104   104   105   105   105   105   105   105   105   106   106   110   111   113   116   117   117   120   128   128   132   132   150   153   156   157   157   158   158   160   160   160   160   161   161   163   163   166   166   169   169   170   170   170   174   174   175   178   194   232   235   236   236   237   238   243   255   256   257   258   259   260   260   262   263
        E     E     T     T     Y     P     I     I     R     K     N     F     Q     Q     W     W     W     W     W     W     W     F     F     A     I     K     F     E     E     L     Y     Y     Y     Y     G     S     S     L     L     Q     Q     V     V     V     V     H     H     D     D     V     V     W     W     P     P     P     G     G     I     F     H     F     G     F     F     L     L     Q     V     G     H     H     L     G     G     S     I
        1     1     1     1     1     0     0     0     1     1     1     0     1     1     0     0     0     0     0     0     0     0     0     0     0     1     0     1     1     0     1     1     1     1     0     1     1     0     0     1     1     0     0     0     0     1     1     1     1     0     0     0     0     0     0     0     0     0     0     0     1     0     0     0     0     0     0     1     0     0     1     1     0     0     0     1     0
        -     -     -     -     a     -     -     -     -     -     -     -     -     -     -     -     -     -     -     -     -     -     -     a     a     a     a     a     a     a     -     -     a     a     -     a     a     -     -     -     -     -     -     -     -     -     -     a     a     a     a     a     a     a     a     a     -     -     a     a     -     -     -     -     -     -     -     a     -     -     -     -     -     -     -     -     -
C:     65    52    64    63    50    48   111    42    13    15    15    13   113   117   175   117   116   174   120   178   179   170   174   117    49   108   105   105   110   105   154   150   160   161   128   235   237   259   260   238   243   236   257   132   236   169   132   256   258   169   255   166   161   106   106   170   106   106   105   105   232   194   153   160   160   156   158   158   166   163   159   163   157   157   262   260   263
        F     R     N     K     I     P     I     Y     E     T     T     E     K     E     I     E     F     G     L     F     C     P     G     E     I     V     W     W     A     W     M     G     V     H     Y     G     L     L     G     L     Q     F     H     Y     F     W     Y     G     H     W     V     V     H     F     F     P     F     F     W     W     F     H     S     V     V     S     Q     Q     V     D     G     D     L     L     S     G     I
        0     1     1     1     0     0     0     1     1     1     1     1     1     1     0     1     0     0     0     0     1     0     0     1     0     0     0     0     0     0     0     0     0     1     1     0     0     0     0     0     1     0     1     1     0     0     1     0     1     0     0     0     1     0     0     0     0     0     0     0     0     1     1     0     0     1     1     1     0     1     0     1     0     0     1     0     0
        -     -     -     -     -     -     a     a     -     -     -     -     a     a     a     a     a     -     a     a     a     a     -     a     -     -     -     -     a     -     a     -     -     -     -     -     -     -     -     -     a     -     -     a     -     a     a     -     -     a     -     a     -     -     -     a     -     -     -     -     -     -     a     -     -     a     -     -     a     a     -     a     -     -     -     -     -
#######################################

Protein: 1DXX     Program Version: 2       Number of monomers:   4         Simmetry:noncircular
Amino acids for each monomer: 238  238  238  238 
Distance cutoffs:  20.0   5.0 Angstrom        Algorithm: simmetrized interface
Bonded atoms (PDB atom serial numbers)
A:    558   578   591   615   616   639   654   655   656   669   677   678   691
      OD1   CB    NH1   OE1   NE2   OD1   OD1   OD2   N     CG1   OD1   ND2   N  
D:   6339  6330  6316  6317  6315  6300  6277  6252  6276  6239  6352  6219  6338
      ND2   CG1   OD2   N     OD1   OD1   NE2   NH1   OE1   CB    N     OD1   OD1
     2.44  3.70  3.13  2.62  3.00  3.74  2.90  3.22  2.57  3.69  2.83  2.42  2.73
Bonded amino acids (PDB serial numbers)
A:     78    81    82    85    85    88    90    90    91    92    93    93    96
        N     L     R     Q     Q     N     D     D     L     V     N     N     S
        1     0     1     1     1     1     1     1     0     0     1     1     1
        a     a     a     a     a     -     -     -     -     -     -     -     a
D:     93    92    90    91    90    88    85    82    85    81    96    78    93
        N     V     D     L     D     N     Q     R     Q     L     S     N     N
        1     0     1     0     1     1     1     1     1     0     1     1     1
        -     -     -     -     -     -     a     a     a     a     a     a     -
#######################################

Protein: 1E0T     Program Version: 2       Number of monomers:   4         Simmetry:noncircular
Amino acids for each monomer: 446  446  446  446 
Distance cutoffs:  20.0   5.0 Angstrom        Algorithm: simmetrized interface
Bonded atoms (PDB atom serial numbers)
A:   1831  1853  1891  1892  1893  1897  1900  1911  1923  1925  1934  1937  2105  2119  2123  2125  2127  2128  2142  2144  2154  2166  2173  2174  2194  2319  2338  2345  2368  2370  2373  2375
      NH2   CA    CB    CG1   CG2   O     CD    OE2   CB    CG2   CD2   CZ    O     O     OD2   CA    O     CB    CB    CA    OD2   CB    OD1   ND2   CD1   CD1   OG1   CG1   CG    NE    NH2   CA 
C:   8735  8739  8758  8721  8935  8984  8954  8986  8760  8782  8988  8991  8508  8447  8533  8770  8769  8744  8506  8539  8741  8541  8540  8788  8575  8509  8516  8514  8552  8527  8550  8553
      O     OD2   CB    O     CD1   CG    OG1   NE    CA    CB    NH1   CA    CG1   NH2   CG1   OD2   OD1   CB    O     CB    CA    CG2   CG1   CG    CE    CG2   CD    CB    CE2   OE2   CD2   CZ 
     3.81  3.44  4.24  4.27  3.96  3.31  4.36  3.19  4.08  3.80  3.33  3.59  4.32  3.94  3.56  4.06  4.54  3.93  4.65  4.12  4.09  4.12  3.88  2.82  3.96  4.24  4.21  4.15  3.87  3.37  3.58  3.90
Bonded amino acids (PDB serial numbers)
A:    244   248   253   253   253   254   254   255   257   257   258   258   290   292   292   293   293   293   295   296   297   299   300   300   303   327   330   331   334   334   334   335
        R     G     V     V     V     E     E     E     I     I     F     F     P     D     D     A     A     A     A     G     D     A     N     N     L     I     T     I     R     R     R     T
        1     0     0     0     0     1     1     1     0     0     0     0     0     1     1     0     0     0     0     0     1     0     1     1     0     0     1     0     1     1     1     1
        a     a     a     a     a     a     a     a     a     a     a     a     -     a     a     a     a     a     a     a     a     a     a     a     a     a     a     a     a     a     a     a
C:    292   292   295   290   327   334   330   334   296   299   334   335   253   244   256   297   297   293   253   257   293   257   257   300   261   253   254   254   258   255   258   258
        D     D     A     P     I     R     T     R     G     A     R     T     V     R     V     D     D     A     V     I     A     I     I     N     K     V     E     E     F     E     F     F
        1     1     0     0     0     1     1     1     0     0     1     1     0     1     0     1     1     0     0     0     0     0     0     1     1     0     1     1     0     1     0     0
        a     a     a     -     a     a     a     a     a     a     a     a     a     a     a     a     a     a     a     a     a     a     a     a     a     a     a     a     a     a     a     a
#######################################

Protein: 1E5P     Program Version: 2       Number of monomers:   4         Simmetry:noncircular
Amino acids for each monomer: 149  148  147  149 
Distance cutoffs:  20.0   5.0 Angstrom        Algorithm: simmetrized interface
Bonded atoms (PDB atom serial numbers)
A:    344   527   538   540   541   542   544   545   549   551   584
      CB    O     CD    NZ    N     CA    O     N     CB    OD1   OE2
B:   2392  2384  2367  2382  2374  1466  2342  2359  2339  2347  2368
      OE2   N     O     CG    O     NH2   CD1   O     O     O     CB 
     3.27  3.02  3.44  4.34  2.94  3.66  3.38  2.95  3.08  3.09  3.91
Bonded amino acids (PDB serial numbers)
A:     43    66    67    67    68    68    68    69    69    69    73
        S     L     K     K     G     G     G     N     N     N     -
        1     0     1     1     0     0     0     1     1     1     -
        -     -     -     -     -     -     -     -     -     -     b
B:    151   151   148   150   149    34   144   147   144   145   148
        E     E     T     P     C     R     L     D     L     A     T
        1     1     1     0     1     1     0     1     0     0     1
        -     -     -     -     -     b     a     a     a     a     -
#######################################

Protein: 1E6W     Program Version: 2       Number of monomers:   4         Simmetry:noncircular
Amino acids for each monomer: 251  247  248  255 
Distance cutoffs:  20.0   5.0 Angstrom        Algorithm: simmetrized interface
Bonded atoms (PDB atom serial numbers)
A:   1013  1254  1255  1286  1306  1307  1340  1409  1517  1519  1524  1527  1528  1531  1538  1565  1596  1597  1621  1623  1624  1631  1656  1659  1660  1662  1663  1686  1694  1695  1699  1700  1706  1707  1710  1712  1713  1720  1725  1729  1733  1741  1742  1756  1757  1758  1761  1764  1775  1779  1785  1789  1792  1807  1809  1812
      C     CD1   CD2   NH2   O     CB    CG    CZ    O     CG    O     CD1   CD2   CZ    CD    N     OE1   OE2   ND1   CE1   NE2   CD1   O     CG    SD    CE    CE    OE1   OD1   ND2   O     CB    O     CB    CD2   CE2   CZ    CD1   O     ND2   O     OE1   OE2   CG2   CD1   N     O     CD    CD1   C     N     N     O     CG    NE    NH2
C:   5202  5462  5479  5477  5198  5188  5199  5380  5000  4974  5399  4999  5033  5017  5369  5383  5377  5370  5365  5326  5356  5331  5293  5328  5301  5333  5332  5294  5445  5262  5208  5267  5455  5266  5102  5449  5235  5431  5459  5195  5482  5434  5428  5427  5426  5412  5390  5411  5364  5382  5376  5395  4947  4979  4948  5403
      CZ    O     NE    CG    CD1   O     CD2   CD2   CB    CG    ND2   O     CG    CA    O     CZ    CB    CB    ND2   O     OE1   SD    CE1   CG    CD1   CE    CE    NE2   CD1   O     CG    OE2   N     OE1   CZ    C     N     O     N     O     NH2   CD    N     CD1   CG2   OE2   CD1   OE1   OD1   CE2   O     O     CD1   NH2   CD2   O  
     3.47  3.72  3.69  3.79  3.78  3.53  3.80  3.69  3.48  4.62  3.06  3.69  3.84  3.52  3.27  3.38  3.65  3.47  2.91  3.53  3.00  3.48  3.59  2.69  3.71  3.24  2.60  2.91  3.64  2.97  3.13  3.37  2.92  3.60  3.76  3.55  3.31  3.27  3.43  2.98  3.15  3.64  2.75  4.02  4.02  2.87  3.34  3.81  3.60  3.48  2.89  3.24  3.62  3.75  3.72  3.23
Bonded amino acids (PDB serial numbers)
A:    145   180   180   184   187   187   192   201   222   222   223   223   223   223   224   228   232   232   235   235   235   236   239   239   239   239   239   242   243   243   244   244   245   245   245   245   245   246   247   247   248   249   249   251   251   252   252   252   253   254   255   256   256   258   258   258
        G     L     L     R     A     A     R     F     P     P     F     F     F     F     P     G     E     E     H     H     H     L     M     -     -     -     -     E     N     N     P     P     F     F     F     F     F     L     N     N     G     E     E     I     I     R     R     R     L     D     G     A     A     R     R     R
        0     0     0     1     0     0     1     0     0     0     0     0     0     0     0     0     1     1     1     1     1     0     0     -     -     -     -     1     1     1     0     0     0     0     0     0     0     0     1     1     0     1     1     0     0     1     1     1     0     1     0     0     0     1     1     1
        -     a     a     a     a     a     b     -     -     -     -     -     -     -     -     -     a     a     a     a     a     a     a     a     a     a     a     a     a     a     -     -     -     -     -     -     -     -     -     -     -     -     -     b     b     b     b     b     b     -     -     -     -     -     -     -
C:    223   256   258   258   223   222   223   245   187   184   247   187   192   190   244   245   245   244   243   239   242   239   235   239   236   239   239   235   253   232   224   232   255   232   201   254   228   252   256   223   258   252   252   251   251   249   246   249   243   245   245   247   180   184   180   248
        F     A     R     R     F     P     F     F     A     R     N     A     R     G     P     F     F     P     N     M     E     -     H     -     L     -     -     H     L     E     P     E     G     E     F     D     G     R     A     F     R     R     R     I     I     E     L     E     N     F     F     N     L     R     L     G
        0     0     1     1     0     0     0     0     0     1     1     0     1     0     0     0     0     0     1     0     1     -     1     -     0     -     -     1     0     1     0     1     0     1     0     1     0     1     0     0     1     1     1     0     0     1     0     1     1     0     0     1     0     1     0     0
        -     -     -     -     -     -     -     -     a     a     -     a     b     -     -     -     -     -     a     a     a     a     a     a     a     a     a     a     b     a     -     a     -     a     -     -     -     b     -     -     -     b     b     b     b     -     -     -     a     -     -     -     a     a     a     -
#######################################

Protein: 1E9I     Program Version: 2       Number of monomers:   4         Simmetry:noncircular
Amino acids for each monomer: 430  430  425  431 
Distance cutoffs:  20.0   5.0 Angstrom        Algorithm: simmetrized interface
Bonded atoms (PDB atom serial numbers)
A:     63    66    74    84    87    90    91    95   103   109   118   120   128   157   158   398   410   412   422   430  1285  1307  1314  1337  1343  1346  1373  1374  1384  1405  1460  1472  1479  2740  2876  2880  2887  2896  2898  2903  2908  2910  2929  2934  2962  2963  2996  2999  3024  3025
      NE    NH2   OE1   N     O     CG2   CD1   O     O     O     CA    O     ND2   OE1   OE2   O     NH1   N     CZ    CD2   CE    CG2   CG    OG    CG    OE2   CE1   NE2   NE2   CE    ND2   CB    CG2   CG    O     CE    N     NH1   N     OG    CB    OD1   CG2   CB    OD1   ND2   NE    NH2   OE1   OE2
B:   6090  6091  4433  6028  6029  5946  4451  5995  5953  4517  5942  4481  4518  6065  6062  4462  4459  4490  4458  4513  3230  3247  3574  3276  3581  3564  3265  3284  3580  3582  4595  4608  5962  6000  3274  3246  3259  5958  5976  5974  5969  5964  3251  5806  3240  3243  3314  5809  3219  3222
      OE1   OE2   CE    OD1   ND2   CE    CG2   CG2   N     CE1   O     OG    NE2   NH2   NE    NH1   CD    OE2   CG    CB    OE1   CD1   CZ    O     CD1   N     O     ND2   CG    CD2   OD1   CB    NH1   CB    CA    CG2   O     CG    OD1   CB    OG    N     O     CG    N     O     OE2   OE2   NE    NH2
     3.20  3.28  4.66  2.83  3.00  3.58  3.51  3.46  2.81  3.13  3.19  2.74  3.01  2.74  2.80  3.78  3.19  3.02  3.42  4.02  4.30  3.70  3.34  2.76  3.86  3.05  3.11  3.09  4.30  3.77  3.15  3.37  3.29  3.51  3.24  3.27  2.79  3.39  2.83  3.12  3.12  2.99  3.90  3.26  2.78  2.97  2.62  3.07  2.89  2.80
Bonded amino acids (PDB serial numbers)
A:      9     9    10    12    12    12    12    13    14    15    16    16    17    21    21    56    57    58    58    59   179   182   183   186   187   187   190   190   191   194   202   204   205   375   396   396   398   398   399   399   400   400   402   403   406   406   410   410   413   413
        R     R     E     I     I     I     I     D     S     R     G     G     N     E     E     S     R     F     F     L     K     I     R     S     E     E     H     H     H     K     N     A     V     E     M     M     R     R     S     S     D     D     V     A     N     N     R     R     E     E
        1     1     1     0     0     0     0     1     1     1     0     0     1     1     1     1     1     0     0     0     1     0     1     1     1     1     1     1     1     1     1     0     0     1     0     0     1     1     1     1     1     1     0     0     1     1     1     1     1     1
        b     b     b     b     b     b     b     -     -     -     -     -     -     b     b     -     a     a     a     a     a     a     a     a     a     a     a     a     a     a     -     -     -     -     -     -     a     a     a     a     a     a     a     a     a     a     a     a     a     a
B:    413   413   179   406   406   396   182   402   398   190   396   186   190   410   410   183   183   187   183   190    10    12    58    16    59    58    15    17    59    59   202   204   398   403    16    12    14   398   400   400   399   399    13   375    12    12    21   375     9     9
        E     E     K     N     N     M     I     V     R     H     M     S     H     R     R     R     R     E     R     H     E     I     F     G     L     F     R     N     L     L     N     A     R     A     G     I     S     R     D     D     S     S     D     E     I     I     E     E     R     R
        1     1     1     1     1     0     0     0     1     1     0     1     1     1     1     1     1     1     1     1     1     0     0     0     0     0     1     1     0     0     1     0     1     0     0     0     1     1     1     1     1     1     1     1     0     0     1     1     1     1
        a     a     a     a     a     -     a     a     a     a     -     a     a     a     a     a     a     a     a     a     b     b     a     -     a     a     -     -     a     a     -     -     a     a     -     b     -     a     a     a     a     a     -     -     b     b     b     -     b     b
#######################################

Protein: 1EBU     Program Version: 2       Number of monomers:   4         Simmetry:noncircular
Amino acids for each monomer: 358  358  358  358 
Distance cutoffs:  20.0   5.0 Angstrom        Algorithm: simmetrized interface
Bonded atoms (PDB atom serial numbers)
A:      6   147   176   187   985   986  1117  1146  1148  1176  1177  1198  1202  1208  1210  2343  2362  2383  2384  2397  2418  2487  2491  2492  2502  2504  2516  2518  2534  2537  2538  2547  2549  2552  2554  2559  2589  2595  2612  2613  2659  2667  2685  2689  2690  2692  2698  2700
      OG    CD    CG    NZ    OD1   ND2   CD    CD1   CE1   CD    OE1   O     OE1   CB    CG2   O     CD    CB    OG    CB    OD1   CG    NH1   NH2   CE2   OH    CB    OD1   N     O     CB    CG2   N     O     CG    CA    CB    CG1   O     CB    CD1   CE    O     OE1   NE2   CA    NE    NH1
B:   5421  5203  3909  3923  2910  2909  3857  3827  3813  5345  5379  2887  5369  5343  5323  5094  5112  5072  5054  5229  5227  5300  5324  2858  5307  5306  5129  5113  5263  5260  5265  5257  5248  5245  5249  5234  5199  5215  3921  5202  3913  3889  5407  5408  5410  5396  5397  5400
      OXT   NH2   O     CA    OG1   CB    CD1   CG    O     CA    NZ    CG    CG2   CD2   O     CB    NZ    CG    O     OD1   CB    CB    CB    CD    CG2   CG1   OD1   N     O     N     CG    CG1   O     N     CB    O     CD    OH    CG2   NH1   OE1   OE2   CG    CD    CZ    O     CB    OE1
     3.52  3.08  3.71  4.16  3.81  3.52  3.73  3.31  3.67  3.23  2.78  3.81  3.48  3.80  3.59  3.71  4.73  4.52  4.40  3.60  3.95  4.04  2.97  3.07  3.30  3.08  3.88  3.55  2.79  2.80  3.51  4.04  2.96  2.99  3.54  4.22  4.11  3.21  3.16  3.38  3.46  3.10  3.68  3.71  3.08  3.60  3.87  3.58
Bonded amino acids (PDB serial numbers)
A:      2    23    27    28   133   133   151   155   155   158   158   161   161   162   162   308   310   313   313   315   318   327   327   327   328   328   330   330   333   333   333   334   335   335   335   336   342   343   346   346   353   354   357   357   357   358   358   358
        S     Q     M     K     N     N     P     F     F     E     E     Q     Q     T     T     S     P     S     S     K     D     R     R     R     Y     Y     N     N     V     V     V     I     Q     Q     Q     G     A     V     A     A     I     K     Q     Q     Q     R     R     R
        1     1     0     1     1     1     0     0     0     1     1     1     1     1     1     1     0     1     1     1     1     1     1     1     1     1     1     1     0     0     0     0     1     1     1     0     0     0     0     0     0     1     1     1     1     1     1     1
        -     a     -     -     -     -     -     a     a     a     a     a     a     a     a     -     a     a     a     -     -     -     -     -     -     -     -     -     b     b     b     b     b     b     b     b     a     a     a     a     a     a     a     a     a     a     a     a
B:    359   327   161   163    30    30   155   151   149   350   354    27   353   349   346   313   315   310   308   330   330   342   346    23   343   343   318   316   335   335   335   334   333   333   333   331   327   328   162   327   161   158   358   358   358   357   357   357
        L     R     Q     G     T     T     F     P     G     G     K     M     I     L     A     S     K     P     S     N     N     A     A     Q     V     V     D     G     Q     Q     Q     I     V     V     V     P     R     Y     T     R     Q     E     R     R     R     Q     Q     Q
        0     1     1     0     1     1     0     0     0     0     1     0     0     0     0     1     1     0     1     1     1     0     0     1     0     0     1     0     1     1     1     0     0     0     0     0     1     1     1     1     1     1     1     1     1     1     1     1
        a     -     a     -     -     -     a     a     -     a     a     a     a     a     a     a     -     a     -     -     -     a     a     a     a     a     -     -     b     b     b     b     b     b     b     -     -     -     a     -     a     a     a     a     a     a     a     a
#######################################

Protein: 1EC7     Program Version: 2       Number of monomers:   4         Simmetry:noncircular
Amino acids for each monomer: 429  440  428  431 
Distance cutoffs:  20.0   5.0 Angstrom        Algorithm: simmetrized interface
Bonded atoms (PDB atom serial numbers)
A:      1     4     7     8    10    11    15    18    24    25   318   322   327   542   544   570   573   574   581   582   603   812   817   818   825   837   863   883   887   896  2101  2102  2113  2167  2174  2191  2338  2342  2362  2391  2392  2394  2395  2396  2405  2406
      N     O     CD1   CD2   CE2   CZ    O     CG2   OG1   CG2   O     ND2   CB    CA    O     CB    CE    NZ    OD1   ND2   OG1   O     CE1   NE2   CD1   CG2   OG    O     O     N     O     CB    CA    CD1   OG    NE2   CD    NH2   OE1   O     CB    CD    OE1   OE2   CE1   CE2
C:   6712  7512  7027  6715  7021  7018  6702  6710  7507  7521  6709  6711  6707  7520  7531  7587  7562  7578  7591  7558  7582  6724  6704  7513  7242  7244  7282  7274  7303  7281  9104  9091  9090  9106  8890  8873  9061  9094  9038  8812  8801  8803  9041  9040  8800  8866
      N     CE1   CB    O     OD1   O     CA    CE2   O     CD2   CE1   CZ    CD1   CD1   CG1   N     O     O     N     OG    O     OG1   O     NE2   CA    O     ND2   NZ    OG1   OD1   CE1   CB    O     CZ    NE2   OG    OE1   OE1   NE    CA    CB    CD1   NH2   NH1   O     CD1
     3.54  3.46  3.54  2.99  3.65  3.17  2.81  3.05  2.82  3.71  3.49  3.44  3.59  4.02  3.81  3.70  3.39  3.06  3.00  2.92  2.68  2.74  3.47  3.10  3.95  3.83  2.96  2.27  2.58  2.94  3.27  3.55  4.37  3.90  4.36  4.40  3.61  2.33  3.21  4.32  3.44  3.35  2.78  2.83  3.21  3.89
Bonded amino acids (PDB serial numbers)
A:      5     5     5     5     5     5     6     6     7     7    46    46    47    78    78    81    81    81    82    82    85   127   127   127   128   130   134   137   138   140   295   295   296   302   303   305   324   324   327   331   331   331   331   331   332   332
        F     F     F     F     F     F     T     T     T     T     N     N     S     G     G     K     K     K     N     N     T     H     H     H     L     V     S     G     D     Q     W     W     R     L     S     Q     R     R     Q     E     E     E     E     E     F     F
        0     0     0     0     0     0     1     1     1     1     1     1     1     0     0     1     1     1     1     1     1     1     1     1     0     0     1     0     1     1     0     0     1     0     1     1     1     1     1     1     1     1     1     1     0     0
        -     -     -     -     -     -     -     -     -     -     -     -     -     -     -     a     a     a     a     a     a     a     a     a     a     -     a     -     -     -     a     a     a     a     a     a     a     a     a     a     a     a     a     a     a     a
C:      6   127    47     6    46    46     5     5   127   128     5     5     5   128   130   139   135   137   140   134   138     7     5   127    78    78    82    81    85    82   332   331   331   332   305   303   327   331   324   296   295   295   324   324   295   302
        T     H     S     T     N     N     F     F     H     L     F     F     F     L     V     G     L     G     Q     S     D     T     F     H     G     G     N     K     T     N     F     E     E     F     Q     S     Q     E     R     R     W     W     R     R     W     L
        1     1     1     1     1     1     0     0     1     0     0     0     0     0     0     0     0     0     1     1     1     1     0     1     0     0     1     1     1     1     0     1     1     0     1     1     1     1     1     1     0     0     1     1     0     0
        -     a     -     -     -     -     -     -     a     a     -     -     -     a     -     -     a     -     -     a     -     -     -     a     -     -     a     a     a     a     a     a     a     a     a     a     a     a     a     a     a     a     a     a     a     a
#######################################

Protein: 1ECJ     Program Version: 2       Number of monomers:   4         Simmetry:noncircular
Amino acids for each monomer: 492  492  492  492 
Distance cutoffs:  20.0   5.0 Angstrom        Algorithm: simmetrized interface
Bonded atoms (PDB atom serial numbers)
A:     60    68    91   115   116   118   125   126   143   144   166   203   399   416   417   451  1500  1647  1648  1650  1655  1657  1694  2029  2034  2043  2045  2062  2115  2116  2118  2120  2126  2149  2391  2411  2412  2488  2503  2504  2505  2508  2510  2512  2535  2543  2551  2552  2556  2558  2560  2562  2563  2567  2569  2570  2575  2579  2584  2590  2605  2611  2613  2614  2615  2630  2631  2651  2678  2679  2716  2720  2734  2758  2759  2771  2772  2782  2783
      SD    CD    OE1   CE1   CE2   OH    OD1   OD2   O     CB    CB    OE1   O     N     CA    CA    CZ    O     CB    OD1   O     OG1   CB    NH1   O     CG    OD2   CZ    CD1   CD2   CE2   OH    OG    CG2   OD2   CD1   CD2   CD1   NH1   NH2   N     O     CG    OE1   CG2   CE    OD1   ND2   O     CG    NE    NH1   NH2   O     CG    CD1   OH    O     CA    O     N     CD1   CE1   CE2   CZ    SD    CE    NE2   NH1   NH2   O     NE    NH2   OD1   ND2   OD1   ND2   NH1   NH2
B:   6523  6524  6472  6457  6480  6454  6556  6551  6435  6434  6438  6442  6482  6481  6479  6497  6535  6589  6625  6650  6552  6554  6649  6418  6639  6402  6626  6638  6380  6664  6369  6372  6371  6370  6379  6278  6355  6279  6016  5993  5987  5985  6257  6258  5910  6429  5896  4019  6430  6427  6425  6410  6423  4013  4034  4033  4071  4246  3985  3959  3958  4284  4283  3983  4266  4317  4286  3949  5369  3927  5524  5514  3993  5515  5912  5929  5906  5928  5517
      CB    CG    N     O     CE1   N     NH1   CB    CB    O     CD2   OH    CZ    CE2   CD2   SD    CD2   NH1   OD1   NH2   CG    NE    NH1   OD1   ND2   CG2   ND2   OD1   NE2   OE2   CZ    N     NH2   NH1   OE1   CD1   CD1   CD2   CG2   OG    OH    CE2   OD1   OD2   CG    NH1   NH1   CG1   NH2   NE    CG    CE    O     CG2   CG    CB    NE2   CB    OH    NE2   OE1   CA    N     CE2   O     N     O     OD1   NH2   SD    OG1   O     OD2   CB    OD2   CZ    CA    CE2   OD1
     3.17  3.58  3.07  3.30  3.67  2.94  3.64  3.50  3.68  3.59  3.43  2.94  3.20  3.42  3.70  3.95  3.25  3.59  3.20  2.99  3.71  2.84  4.24  2.85  3.61  3.48  2.82  3.16  3.33  3.79  3.40  3.21  3.40  3.67  3.95  3.88  3.81  3.92  4.11  3.51  2.95  3.53  3.60  3.83  3.66  4.59  2.75  4.04  3.16  4.04  3.69  3.84  2.61  2.97  3.51  3.47  3.39  4.63  3.32  3.62  3.12  3.78  3.53  3.63  3.61  3.52  3.66  3.50  4.51  3.76  3.82  3.29  3.10  3.09  2.81  3.19  3.87  3.58  3.05
Bonded amino acids (PDB serial numbers)
A:     10    11    14    17    17    17    18    18    21    21    24    28    55    57    57    61   195   214   214   214   215   215   220   261   262   263   263   265   272   272   272   272   273   276   307   310   310   320   321   321   322   322   322   322   325   326   327   327   328   328   328   328   328   329   329   329   329   330   331   332   334   334   334   334   334   336   336   339   342   342   347   347   348   351   351   353   353   354   354
        M     P     Q     Y     Y     Y     D     D     T     T     Q     Q     F     A     A     Q     R     D     D     D     T     T     F     R     P     D     D     F     Y     Y     Y     Y     S     V     D     L     L     Y     R     R     Q     Q     Q     Q     V     K     N     N     R     R     R     R     R     Y     Y     Y     Y     V     G     R     F     F     F     F     F     M     M     Q     R     R     R     R     R     N     N     N     N     R     R
        0     0     1     1     1     1     1     1     1     1     1     1     0     0     0     1     1     1     1     1     1     1     0     1     0     1     1     0     1     1     1     1     1     0     1     0     0     1     1     1     1     1     1     1     0     1     1     1     1     1     1     1     1     1     1     1     1     0     0     1     0     0     0     0     0     0     0     1     1     1     1     1     1     1     1     1     1     1     1
        -     -     a     a     a     a     a     a     a     a     a     -     -     a     a     a     b     a     a     a     a     a     b     -     -     -     -     -     a     a     a     a     a     a     a     a     a     -     -     -     -     -     -     -     b     b     -     -     -     -     -     -     -     -     -     -     -     -     -     -     -     -     -     -     -     -     -     -     -     -     -     -     -     b     b     -     -     a     a
B:    340   340   334   332   334   332   343   343   329   329   329   329   334   334   334   336   341   347   351   354   343   343   354   327   353   325   351   353   322   356   321   322   321   321   322   310   320   310   276   273   272   272   307   307   263   328   261    22   328   328   328   326   328    21    24    24    28    52    17    14    14    57    57    17    55    61    57    13   195    10   215   214    18   214   263   265   263   265   214
        Q     Q     F     R     F     R     R     R     Y     Y     Y     Y     F     F     F     M     L     R     N     R     R     R     R     N     N     V     N     N     Q     E     R     Q     R     R     Q     L     Y     L     V     S     Y     Y     D     D     D     R     R     V     R     R     R     K     R     T     Q     Q     Q     S     Y     Q     Q     A     A     Y     F     Q     A     N     R     M     T     D     D     D     D     F     D     F     D
        1     1     0     1     0     1     1     1     1     1     1     1     0     0     0     0     0     1     1     1     1     1     1     1     1     0     1     1     1     1     1     1     1     1     1     0     1     0     0     1     1     1     1     1     1     1     1     0     1     1     1     1     1     1     1     1     1     1     1     1     1     0     0     1     0     1     0     1     1     0     1     1     1     1     1     0     1     0     1
        -     -     -     -     -     -     -     -     -     -     -     -     -     -     -     -     -     a     b     a     -     -     a     -     -     b     b     -     -     a     -     -     -     -     -     a     -     a     a     a     a     a     a     a     -     -     -     a     -     -     -     b     -     a     a     a     -     a     a     a     a     a     a     a     -     a     a     a     b     -     a     a     a     a     -     -     -     -     a
#######################################

Protein: 1EFP     Program Version: 2       Number of monomers:   4         Simmetry:noncircular
Amino acids for each monomer: 307  246  307  246 
Distance cutoffs:  20.0   5.0 Angstrom        Algorithm: simmetrized interface
Bonded atoms (PDB atom serial numbers)
A:    440   444   479   624   626   644   645   647   657   676   677   689   707   715   730   731   735   739   743   744   745   760   767   857   868   884   888   892   893   894   895   896   908   911   912   917   918   921   933   935   938   941   949   952   964   972   979  1207  1211  1218  1221  1238  1244  1248  1258  1261  1266  1274  1594  1596  1620  1662  1670  1671  1709  1714  1718  1734  1843  1852  1891  1914  1940  1983  2024  2054  2057  2067  2070  2071  2074  2081  2082  2089  2156  2158  2163  2179  2184
      O     CD2   OE2   O     OG1   O     CB    CD    ND2   O     CB    NH1   CB    CD2   OD1   OD2   O     N     CB    CG    SD    CD1   OG    OE2   NH2   N     CB    CE1   CE2   CZ    OH    N     O     OD1   ND2   CB    N     O     OE1   N     O     CG2   N     O     N     NZ    OD1   O     CD2   N     O     N     CG2   O     N     O     OE2   N     CZ    NH2   OD1   OD1   OD1   OD2   O     NE2   O     NZ    CD1   NE2   O     O     CG1   O     CD1   O     OD1   CE1   OH    N     O     CD1   CD2   CG2   OE2   CA    CD1   O     NZ 
B:   3434  3433  3249  3274  3401  3178  3275  3152  3263  3184  3158  3252  3204  3203  2966  3813  3186  2940  3820  3807  2937  3821  3141  3868  3125  3117  2332  2394  2282  3118  2410  3137  3884  2324  2328  2350  3861  3858  3837  3848  3838  3850  3825  3822  3806  3829  3812  3462  3239  3453  3450  3438  3454  3435  3421  3418  3424  3413  3529  3527  3536  3394  3410  3411  3100  3136  3091  3408  2307  2295  3905  3908  3991  3943  3942  3927  3907  4009  4007  3930  3944  3955  3992  3941  3967  3966  3999  3998  3974
      NE2   OE1   CG    CE2   CG2   NE2   CZ    OD1   OG1   CG    CB    NE2   CB    O     NZ    NH2   CE    CD2   CD1   CB    CB    CD2   O     NH2   O     O     CB    CG2   CG2   CB    CD2   OD2   CD    CG    N     CG2   O     N     CG2   O     N     OG    O     N     O     OE1   NH1   N     N     O     N     O     CB    N     O     N     CD1   O     CD2   CG    CD    OE2   N     CA    NE2   OD1   NZ    OD1   O     O     NE    NH2   CD1   NZ    CE    N     NH1   CG    O     O     N     N     CD2   CD    CG2   CG1   CG2   CG1   OD1
     4.41  4.10  3.28  4.05  3.09  2.75  4.18  4.13  2.86  3.73  3.66  2.79  3.58  4.54  2.99  3.61  3.96  3.86  3.43  3.65  3.59  3.54  2.74  3.02  2.79  2.89  3.76  3.42  3.69  3.86  3.40  2.89  3.12  4.30  4.22  3.52  2.93  2.93  4.17  2.87  2.94  3.70  2.87  2.99  2.80  3.12  2.92  3.22  3.25  3.13  2.96  2.84  3.97  2.97  2.88  2.84  3.72  2.83  3.40  3.32  3.92  3.21  2.89  3.25  3.85  2.78  2.93  3.30  3.75  2.74  3.51  2.69  4.09  4.03  4.40  2.65  2.87  3.74  4.17  2.98  3.05  4.15  3.98  3.96  3.19  3.66  3.46  3.82  2.80
Bonded amino acids (PDB serial numbers)
A:     67    67    71    93    93    96    96    96    97   100   100   101   104   105   107   107   108   109   109   109   109   111   112   124   125   128   128   128   128   128   128   129   131   131   131   132   133   133   134   135   135   135   137   137   139   139   140   174   174   176   176   178   178   179   181   181   181   183   227   227   231   237   238   238   243   243   244   246   262   263   269   272   275   281   286   290   290   291   291   292   292   293   293   294   303   304   304   307   307
        H     H     E     T     T     K     K     K     N     P     P     R     A     L     D     D     V     M     M     M     M     L     S     E     R     Y     Y     Y     Y     Y     Y     A     N     N     N     A     I     I     Q     V     V     V     K     K     K     K     D     L     L     S     S     V     V     A     E     E     E     A     R     R     D     N     D     D     Q     Q     T     K     I     Q     K     K     V     E     F     D     D     Y     Y     G     G     L     L     V     E     L     L     K     K
        1     1     1     1     1     1     1     1     1     0     0     1     0     0     1     1     0     0     0     0     0     0     1     1     1     1     1     1     1     1     1     0     1     1     1     0     0     0     1     0     0     0     1     1     1     1     1     0     0     1     1     0     0     0     1     1     1     0     1     1     1     1     1     1     1     1     1     1     0     1     1     1     0     1     0     1     1     1     1     0     0     0     0     0     1     0     0     1     1
        -     -     a     a     a     a     a     a     a     a     a     a     a     a     -     -     -     -     -     -     -     -     -     b     b     a     a     a     a     a     a     a     -     -     -     b     b     b     b     b     b     b     b     b     -     -     -     -     -     -     -     -     -     -     -     -     -     -     a     a     a     a     a     a     -     -     -     -     a     a     -     -     b     -     a     -     -     b     b     b     b     b     b     b     a     a     a     -     -
B:    168   168   143   146   163   133   146   129   145   134   130   143   137   137   103   218   134    99   219   218    99   219   128   225   126   125    17    26    11   125    28   127   227    16    17    19   225   225   221   223   222   223   220   220   218   220   218   173   142   171   171   169   171   169   167   167   167   165   182   182   183   162   165   165   122   127   121   164    14    13   230   230   242   235   235   234   230   245   245   234   236   238   242   235   239   239   243   243   240
        Q     Q     Q     F     V     Q     F     N     T     M     A     Q     A     A     K     R     M     L     L     R     L     L     M     R     N     D     A     V     I     D     L     D     P     K     A     V     R     R     V     S     V     S     E     E     R     E     R     S     A     A     A     T     A     T     L     L     L     G     L     L     R     E     G     G     Q     D     K     D     N     Y     R     R     L     K     K     I     R     K     K     I     V     S     L     K     V     V     V     V     D
        1     1     1     0     0     1     0     1     1     0     0     1     0     0     1     1     0     0     0     1     0     0     0     1     1     1     0     0     0     1     0     1     0     1     0     0     1     1     0     1     0     1     1     1     1     1     1     1     0     0     0     1     0     1     0     0     0     0     0     0     1     1     0     0     1     1     1     1     1     1     1     1     0     1     1     0     1     1     1     0     0     1     0     1     0     0     0     0     1
        b     b     b     -     b     a     -     -     -     a     -     b     a     a     a     -     a     a     -     -     a     -     -     -     -     -     -     -     b     -     -     -     -     -     -     -     -     -     -     -     -     -     -     -     -     -     -     b     b     b     b     b     b     b     b     b     b     -     -     -     -     b     -     -     -     -     -     -     -     -     -     -     a     -     -     -     -     -     -     -     -     -     a     -     a     a     a     a     a
#######################################

Protein: 1EFU     Program Version: 2       Number of monomers:   4         Simmetry:noncircular
Amino acids for each monomer: 364  282  364  282 
Distance cutoffs:  20.0   5.0 Angstrom        Algorithm: simmetrized interface
Bonded atoms (PDB atom serial numbers)
A:     81    87    88    96   125   126   132   147   150   153   172   180   209   248   249   254   267   363   377   384   398   403   571   578   581   608   617   639   641   643   644   652   678   834   861   868   891   926   927  1128  2241  2261  2262  2263  2468  2473  2474  2477  2492  2511
      NE2   CG1   CG2   OD2   OG1   CG2   OG1   OG1   CA    CB    OG1   CG2   NZ    O     CB    O     CG2   CD2   CB    O     N     CG    O     O     OD1   CD    NE2   O     CG    OE1   OE2   CD2   CD2   OD1   OE2   CD1   CB    OE1   OE2   CD2   CG    CD2   CE1   CE2   OE1   O     CB    CE    CE    OD2
B:   3728  3376  3369  3176  4844  4889  4890  4846  4871  4887  4896  4921  4920  4840  4834  4851  4872  4845  4841  3394  3384  3415  2940  2891  2929  3711  3720  3391  3388  3423  3411  3390  3395  2970  2833  2946  2939  2890  2887  4886  4083  4562  4551  4560  4025  3892  4056  4052  3921  3893
      O     CG2   NE2   NZ    CE1   SD    CE    CZ    CG1   CB    OG    OXT   OG    CB    OD1   CB    CG2   CE2   CG    CE2   OD2   CE    N     NH2   CA    O     O     CD1   O     OD1   O     CG    CZ    NZ    CB    SD    CE    NH1   CD    O     CB    CE    O     CG    NZ    CE1   CE    O     CD1   NE2
     2.71  3.64  3.87  2.80  3.51  3.50  3.27  3.38  3.58  3.67  3.65  2.93  2.79  3.42  3.45  3.43  3.72  3.61  3.80  3.51  2.84  3.55  2.97  2.74  3.59  3.15  2.82  3.55  3.03  2.80  3.94  3.45  3.52  3.27  3.81  3.98  3.51  2.65  3.24  3.97  4.06  4.08  3.35  3.68  3.00  3.32  3.51  3.57  3.83  2.75
Bonded amino acids (PDB serial numbers)
A:     19    20    20    21    25    25    26    28    29    29    32    33    37    65    65    66    67    78    80    81    84    84   108   109   109   113   114   117   117   117   117   118   121   141   144   145   148   152   152   178   321   323   323   323   348   349   349   349   351   354
        H     V     V     D     T     T     T     T     A     A     T     T     K     S     S     H     V     H     D     C     H     H     T     D     D     P     Q     E     E     E     E     H     L     D     E     L     L     E     E     L     P     F     F     F     E     M     M     M     M     D
        1     0     0     1     1     1     1     1     0     0     1     1     1     1     1     1     0     1     1     1     1     1     1     1     1     0     1     1     1     1     1     1     0     1     1     0     0     1     1     0     0     0     0     0     1     0     0     0     0     1
        -     -     -     -     a     a     a     a     a     a     a     a     a     -     -     -     b     b     b     -     a     a     -     -     -     a     a     a     a     a     a     a     a     -     a     a     a     a     a     a     -     -     -     -     -     -     -     -     -     -
B:    126    79    78    51   271   278   278   271   275   278   279   282   282   271   270   272   275   271   271    81    80    84    20    12    18   124   125    81    81    85    84    81    81    23     5    20    19    12    12   278   174   235   234   235   166   147   170   170   151   147
        G     T     Q     K     F     M     M     F     V     M     S     S     S     F     D     A     V     F     F     F     D     K     M     R     G     K     I     F     F     D     K     F     F     K     A     M     M     R     R     M     A     M     V     M     K     H     M     M     I     H
        0     1     1     1     0     0     0     0     0     0     1     1     1     0     1     0     0     0     0     0     1     1     0     1     0     1     0     0     0     1     1     0     0     1     0     0     0     1     1     0     0     0     0     0     1     1     0     0     0     1
        -     -     -     a     a     a     a     a     a     a     -     -     -     a     -     a     a     a     a     a     a     -     a     a     -     a     a     a     a     -     -     a     a     a     a     a     a     a     a     a     a     -     -     -     a     b     a     a     b     b
#######################################

Protein: 1EGD     Program Version: 2       Number of monomers:   4         Simmetry:noncircular
Amino acids for each monomer: 387  387  387  387 
Distance cutoffs:  20.0   5.0 Angstrom        Algorithm: simmetrized interface
Bonded atoms (PDB atom serial numbers)
A:      7     8     9    12    16    18    21    22    23    24    27    29    30    35    37    38    39    41    44    48    67    75   552  1999  2020  2027  2054  2055  2137  2183  2193  2194  2195  2196  2216  2217  2223  2245  2246  2247  2271  2272  2276  2279  2280  2303  2306  2330  2333  2336  2338  2358  2361  2364  2365  2410  2449  2458  2479  2500  2844  2870  2873  2874  2877  2885  2899  2905  2934  2935  2942  2943  2965  2967  2972  2978
      CD1   CD2   N     O     O     CG    CE1   CE2   CZ    N     O     OG    N     CG    CD2   CE1   CE2   N     O     OE1   CG2   OE1   CZ    OD1   OG1   CG    CD1   CD2   CG1   O     CD2   CE1   CE2   CZ    O     CB    CG    CG    SD    CE    OE1   OE2   O     CD1   CD2   SD    CA    OE1   CA    CB    CD    CG    NE1   CZ2   CZ3   NH1   OH    CE1   CG2   N     O     O     CD    NE    NH2   CD2   CG1   CB    CE1   NE2   CG2   CD1   CB    CD1   OH    CG 
D:   9048  9026  9017  9002 11334  9525  9005 11303  9006  9000  8997  8985 11337 11312 11331  9011 11306  8994  8982 11384  8976  8980  8991 11945 11908 11941 11938 11915 11916 11878 11845 11858 11844 11817 11872 11843 11846 11451 11849 11449 11434 11422 11252 11479 11282 11309 11277  8995  9012 11276  9009  9010  8989  9003  9007  9021 11245 11244 11253 11220 11169 11190 11166 11197 11198 11167 11189 11156 10963 10993 11110 11109 11027 10994 10972 11028
      OE1   O     O     OG    NE1   CZ    C     OE1   O     O     N     O     CZ2   NE    CG    CE1   CA    CE1   N     NH2   C     CD1   CG    OH    NE2   CD2   CB    CG2   CD1   CB    CG    CD2   CB    O     CG1   O     CD    CG1   NH1   O     OH    OH    CD1   CD1   CB    CB    CE    CE2   CE2   SD    CD1   CD2   O     N     CB    OE1   OE2   OE1   CD2   CE    CZ    CB    CD2   CD    OE1   CE1   O     O     CG    OG1   CG1   CB    CD1   CG2   OD1   CD2
     3.06  3.36  2.84  2.74  2.91  3.49  3.32  3.39  3.48  2.80  2.95  2.86  3.85  3.58  3.66  3.58  3.70  3.34  2.75  3.26  3.51  3.97  3.37  2.69  2.80  4.10  3.57  3.63  3.32  3.41  3.74  3.17  3.70  3.17  3.88  3.21  3.94  4.27  3.92  3.66  2.94  3.08  3.59  3.57  3.57  3.91  3.89  2.96  3.66  3.53  3.62  3.82  2.84  3.63  3.94  3.74  2.83  3.27  3.54  3.75  3.29  3.40  4.12  3.37  3.48  3.35  3.69  3.29  3.60  2.72  4.19  4.60  3.69  3.55  2.74  4.24
Bonded amino acids (PDB serial numbers)
A:     10    10    11    11    12    12    12    12    12    13    13    13    14    14    14    14    14    15    15    15    17    18    78   272   275   276   279   279   289   295   296   296   296   296   299   299   300   303   303   303   306   306   307   307   307   310   311   313   314   314   314   317   317   317   317   323   327   328   331   335   380   383   383   383   383   384   386   387   390   390   391   391   394   394   394   395
        L     L     G     G     F     F     F     F     F     S     S     S     F     F     F     F     F     E     E     E     T     E     F     D     T     K     L     L     V     S     F     F     F     F     A     A     E     M     M     M     E     E     L     L     L     M     S     Q     R     R     R     W     W     W     W     R     Y     Y     I     F     Q     R     R     R     R     L     V     A     H     H     I     I     Y     Y     Y     K
        0     0     0     0     0     0     0     0     0     1     1     1     0     0     0     0     0     1     1     1     1     1     0     1     1     1     0     0     0     1     0     0     0     0     0     0     1     0     0     0     1     1     0     0     0     0     1     1     1     1     1     0     0     0     0     1     1     1     0     0     1     1     1     1     1     0     0     0     1     1     0     0     1     1     1     1
        -     -     -     -     -     -     -     -     -     -     -     -     -     -     -     -     -     -     -     -     -     a     a     a     a     a     a     a     a     a     a     a     a     a     a     a     a     a     a     a     a     a     a     a     a     a     a     a     a     a     a     a     a     a     a     -     a     a     a     a     a     a     a     a     a     a     a     a     a     a     a     a     a     a     a     -
D:     18    16    15    13   317    78    14   313    14    13    13    11   317   314   317    14   314    12    11   323    10    10    12   394   390   394   394   391   391   387   383   384   383   380   386   383   383   331   383   331   328   327   307   335   311   314   310    12    14   310    14    14    12    14    14    15   306   306   307   303   296   299   296   300   300   296   299   295   271   275   289   289   279   275   272   279
        E     F     E     S     W     F     F     Q     F     S     S     G     W     R     W     F     R     F     G     R     L     L     F     Y     H     Y     Y     I     I     A     R     L     R     Q     V     R     R     I     R     I     Y     Y     L     F     S     R     M     F     F     M     F     F     F     F     F     E     E     E     L     M     F     A     F     E     E     F     A     S     L     T     V     V     L     T     D     L
        1     0     1     1     0     0     0     1     0     1     1     0     0     1     0     0     1     0     0     1     0     0     0     1     1     1     1     0     0     0     1     0     1     1     0     1     1     0     1     0     1     1     0     0     1     1     0     0     0     0     0     0     0     0     0     1     1     1     0     0     0     0     0     1     1     0     0     1     0     1     0     0     0     1     1     0
        a     -     -     -     a     a     -     a     -     -     -     -     a     a     a     -     a     -     -     -     -     -     -     a     a     a     a     a     a     a     a     a     a     a     a     a     a     a     a     a     a     a     a     a     a     a     a     -     -     a     -     -     -     -     -     -     a     a     a     a     a     a     a     a     a     a     a     a     a     a     a     a     -     a     a     -
#######################################

Protein: 1EHY     Program Version: 2       Number of monomers:   4         Simmetry:noncircular
Amino acids for each monomer: 282  282  282  282 
Distance cutoffs:  20.0   5.0 Angstrom        Algorithm: simmetrized interface
Bonded atoms (PDB atom serial numbers)
A:   1121  1122  1125  1129  1130  1165  1169  1195  1196  1210  1212  1229  1232  1239  1257  1283  1290  1309  1314  1321  1355
      O     CB    CD2   CZ2   CZ3   CD1   CZ    CD1   CD2   CG    CE    CB    OE1   CG1   OG    OE2   CG2   O     NZ    CD1   CE1
C:   5758  5757  5796  5831  5801  5766  5805  5765  5991  5945  5957  5948  5950  5925  5926  5892  5893  5846  5868  5848  5832
      CB    O     CA    CD1   CD1   CZ3   CZ    CZ2   CE1   O     CD1   CD    NZ    CG1   CG2   CB    OG    CG    OE1   CE    CD2
     3.48  3.43  4.49  3.59  3.32  3.33  4.86  3.74  3.70  3.40  3.65  3.92  3.47  3.66  3.27  3.72  3.18  3.56  3.48  3.57  3.56
Bonded amino acids (PDB serial numbers)
A:    151   151   151   151   151   155   155   158   158   160   160   163   163   164   167   170   171   174   174   175   178
        W     W     W     W     W     F     F     L     L     M     M     E     E     V     S     E     V     K     K     Y     H
        0     0     0     0     0     0     0     0     0     0     0     1     1     0     1     1     0     1     1     1     1
        a     a     a     a     a     a     a     -     -     a     a     a     a     a     -     a     a     a     a     a     a
C:    151   151   155   158   155   151   155   151   178   174   175   174   174   171   171   167   167   160   163   160   158
        W     W     F     L     F     W     F     W     H     K     Y     K     K     V     V     S     S     M     E     M     L
        0     0     0     0     0     0     0     0     1     1     1     1     1     0     0     1     1     0     1     0     0
        a     a     a     -     a     a     a     a     a     a     a     a     a     a     a     -     -     a     a     a     -
#######################################

Protein: 1EIX     Program Version: 2       Number of monomers:   4         Simmetry:noncircular
Amino acids for each monomer: 231  231  232  231 
Distance cutoffs:  20.0   5.0 Angstrom        Algorithm: simmetrized interface
Bonded atoms (PDB atom serial numbers)
A:     77    98    99   279   281   283   285   292   304   309   315   317   322   324   339   346   347   348   507   518   519   522   532   536   552   557   565   580   581   588   591   608   626   699   708   714   723   730   733   734   915   927   929   936   977   984   985   988   992   993   995   996  1007  1058  1083  1086  1111  1112  1428  1432  1451  1603
      OD2   CE1   NE2   CB    CD    NZ    CA    OE2   O     CE1   O     OG1   O     CG    CA    CB    CG    CD    NZ    CZ    N     O     O     OD2   N     CG    OG1   O     CB    CA    CB    CB    OD2   NE2   O     O     CB    CD    NH1   NH2   CD1   O     OG    SD    O     O     CB    OD2   O     CB    CD1   CD2   SD    CE1   NE    NH2   CD1   CD2   O     OD2   NH1   NH1
B:   2315  2330  2376  2341  2265  2269  2338  2334  2059  2054  2061  2268  2097  2358  2098  2065  2072  2088  2286  2067  2033  2449  2665  2257  3182  3353  1827  1848  2040  2035  2029  2076  1849  2272  2745  2686  2738  2715  2677  3178  2281  2483  2293  2464  2836  2833  2862  2473  2808  2811  2458  2456  2750  2742  2748  2727  2735  2746  2484  2302  2482  2308
      OG1   O     OD2   CB    CD2   N     CA    CD2   CE1   O     CZ    CZ    CG    CB    CD    O     O     N     OD2   OG1   NZ    NE2   CD1   NZ    OD2   NH1   OD2   CE1   CD    CA    CB    CD2   NE2   O     CD1   SD    OD2   OD2   O     O     C     NH1   CG2   O     NH2   NE    CD2   CB    CE1   OH    O     CA    O     O     CA    O     CB    CD2   NH2   N     CZ    OD1
     4.17  3.55  2.96  3.84  3.52  2.63  4.12  3.17  3.48  3.53  3.59  3.41  3.61  3.59  3.47  3.60  3.47  3.46  2.88  3.46  3.44  2.70  3.42  2.74  2.94  3.49  4.35  3.79  3.22  4.21  3.83  3.54  3.06  2.91  3.29  4.29  4.12  3.41  2.70  2.97  3.38  2.73  3.25  4.39  4.23  3.22  3.90  3.96  3.24  4.03  3.26  3.68  4.74  3.25  3.28  3.49  3.85  3.80  2.81  2.75  3.48  3.26
Bonded amino acids (PDB serial numbers)
A:     22    24    24    47    47    47    48    48    50    50    51    51    52    52    54    55    55    55    73    74    75    75    76    76    79    79    80    83    83    84    84    87    90    99   101   102   104   105   105   105   130   132   132   133   139   140   140   140   141   141   141   141   143   150   153   153   157   157   200   200   202   222
        D     H     H     K     K     K     E     E     F     F     T     T     L     L     G     P     P     P     K     F     H     H     D     D     N     N     T     H     H     A     A     A     D     H     S     G     A     R     R     R     L     S     S     M     V     D     D     D     L     L     L     L     M     Y     R     R     L     L     D     D     R     R
        1     1     1     1     1     1     1     1     0     0     1     1     0     0     0     0     0     0     1     0     1     1     1     1     1     1     1     1     1     0     0     0     1     1     1     0     0     1     1     1     0     1     1     0     0     1     1     1     0     0     0     0     0     1     1     1     0     0     1     1     1     1
        -     -     -     a     a     a     a     a     a     a     a     a     a     a     a     a     a     a     b     b     -     -     -     -     a     a     a     a     a     a     a     a     a     -     a     a     a     a     a     a     -     -     -     -     a     a     a     a     -     -     -     -     -     a     a     a     a     a     -     -     -     a
B:     80    83    90    84    74    75    84    83    50    50    50    74    55    87    55    51    52    54    76    51    47    99   130    73   200   222    22    24    48    48    47    52    24    75   141   133   140   137   132   200    76   105    77   102   153   153   157   104   150   150   101   101   142   141   142   139   140   141   105    79   105    79
        T     H     D     A     F     H     A     H     F     F     F     F     P     A     P     T     L     G     D     T     K     H     L     K     D     R     D     H     E     E     K     L     H     H     L     M     D     D     S     D     D     R     I     G     R     R     L     A     Y     Y     S     S     G     L     G     V     D     L     R     N     R     N
        1     1     1     0     0     1     0     1     0     0     0     0     0     0     0     1     0     0     1     1     1     1     0     1     1     1     1     1     1     1     1     0     1     1     0     0     1     1     1     1     1     1     0     0     1     1     0     0     1     1     1     1     0     0     0     0     1     0     1     1     1     1
        a     a     a     a     b     -     a     a     a     a     a     b     a     a     a     a     a     a     -     a     a     b     -     b     -     a     -     -     a     a     a     a     -     -     -     -     a     a     -     -     -     a     a     -     a     a     a     a     a     a     -     -     -     -     -     a     a     -     a     a     a     a
#######################################

Protein: 1EPF     Program Version: 2       Number of monomers:   4         Simmetry:noncircular
Amino acids for each monomer: 189  191  190  191 
Distance cutoffs:  20.0   5.0 Angstrom        Algorithm: simmetrized interface
Bonded atoms (PDB atom serial numbers)
A:     46    54   130   133   134   145   146   149   152   155   512   530   533   780  1370  1400  1436  1440  1442  1446  1449  1453  1469  1471
      CG1   CD    OE2   C     O     NZ    N     O     CD1   CE2   OG1   CE1   OH    NZ    NH2   NH2   O     O     CG    N     O     CD1   CD2   CE2
B:   2953  2966  2308  2985  2982  2958  2969  2967  2932  2968  2933  3004  2986  1664  1921  1690  1680  1689  1678  1668  1669  2061  2058  2056
      O     N     NZ    CG2   O     O     O     CA    NH1   C     NH2   CE2   CD1   OE2   OE1   CZ    N     CE2   CE    O     CB    OH    CE1   CD1
     3.56  3.71  2.52  3.91  3.76  3.36  2.78  3.36  3.66  3.38  3.95  3.66  3.57  3.02  3.55  3.53  2.94  3.35  3.96  3.32  3.45  3.59  3.75  3.75
Bonded amino acids (PDB serial numbers)
A:      6     7    16    17    17    18    19    19    19    19    63    65    65    98   169   173   178   179   179   180   180   180   182   182
        V     P     E     S     S     K     F     F     F     F     T     Y     Y     K     R     R     G     E     E     I     I     I     F     F
        0     0     1     1     1     1     0     0     0     0     1     1     1     1     1     1     0     1     1     0     0     0     0     0
        b     -     -     -     -     b     b     b     b     b     b     -     -     -     b     b     a     b     b     b     b     b     b     b
B:    176   178    98   180   180   177   178   178   173   178   173   182   180    16    48    19    19    19    18    17    17    65    65    65
        A     G     K     I     I     R     G     G     R     G     R     F     I     E     Q     F     F     F     K     S     S     Y     Y     Y
        0     0     1     0     0     1     0     0     1     0     1     0     0     1     1     0     0     0     1     1     1     1     1     1
        -     -     -     b     b     -     -     -     b     -     b     b     b     -     -     b     b     b     b     -     -     -     -     -
#######################################

Protein: 1EQW     Program Version: 2       Number of monomers:   4         Simmetry:noncircular
Amino acids for each monomer: 141  142  140  140 
Distance cutoffs:  20.0   5.0 Angstrom        Algorithm: simmetrized interface
Bonded atoms (PDB atom serial numbers)
A:    207   208   211   230   320   620   621   625   626   643   644   706   720   779   784   804   807   816   817   989
      CD2   CE1   OH    CD1   CD1   O     CB    CE1   CE2   OD1   OD2   O     CG1   CD1   OH    CB    CD2   O     CB    CE1
C:   3057  2863  3066  2868  3019  2438  2431  2469  3047  2450  2437  3024  2960  2559  2946  2871  2869  2448  2446  3030
      CB    O     CD    CE1   CD1   CD    CG2   CD1   CD2   OH    CG    OH    CG1   CD1   O     OH    CE2   CE2   CD2   CG 
     3.78  2.98  3.44  4.33  3.44  3.56  4.34  3.47  3.60  2.23  3.15  2.59  3.65  3.24  2.81  3.92  3.72  3.51  3.47  4.06
Bonded amino acids (PDB serial numbers)
A:     25    25    25    28    40    73    73    73    73    75    75    84    86    95    95    98    98   100   100   124
        Y     Y     Y     L     I     Y     Y     Y     Y     D     D     G     V     Y     Y     L     L     P     P     Y
        1     1     1     0     0     1     1     1     1     1     1     0     0     1     1     0     0     0     0     1
        -     -     -     b     b     -     -     -     -     -     -     -     b     -     -     b     b     -     -     -
C:    100    73   101    73    95    24    23    28    98    25    24    95    86    40    84    73    73    25    25    96
        P     Y     R     Y     Y     P     T     L     L     Y     P     Y     V     I     G     Y     Y     Y     Y     P
        0     1     1     1     1     0     1     0     0     1     0     1     0     0     0     1     1     1     1     0
        -     -     -     -     -     -     b     b     b     -     -     -     b     b     -     -     -     -     -     -
#######################################

Protein: 1EUH     Program Version: 2       Number of monomers:   4         Simmetry:noncircular
Amino acids for each monomer: 474  474  474  474 
Distance cutoffs:  20.0   5.0 Angstrom        Algorithm: simmetrized interface
Bonded atoms (PDB atom serial numbers)
A:    854   878   880   889   910   913   930  1035  3137  3138  3142  3164  3166  3168  3169  3193  3461  3570  3574  3584  3585  3586  3587  3590  3593  3595
      O     CG    OE1   OE1   NE    NH2   OE2   NZ    O     CB    CA    CD2   CE2   N     CA    OE2   NZ    CZ    O     CG1   CG2   CD1   N     O     CD    NZ 
C:   8107  8075  8072  8104  8083  8048 10655 10386 10781 10768 10784 10763 10764 10779 10790 10780  8124 10361 10332 10355 10362 10357 10331 10363 10345 10344
      NH2   OE2   CG    NE    OE1   O     NZ    OE1   N     O     O     CE2   CZ    CG2   OXT   CD1   OE2   CZ    CB    CB    N     CD1   O     CA    NH2   NH1
     2.97  3.34  3.34  2.79  2.76  2.90  2.75  2.94  3.09  3.65  3.65  4.11  3.93  3.73  3.70  4.09  3.05  4.07  3.59  3.83  3.75  4.06  3.07  3.29  3.17  3.51
Bonded amino acids (PDB serial numbers)
A:    110   113   113   114   117   117   119   134   415   415   416   418   418   419   419   422   458   472   473   474   474   474   475   475   475   475
        Y     E     E     E     R     R     E     K     P     P     R     F     F     G     G     E     K     F     D     I     I     I     K     K     K     K
        1     1     1     1     1     1     1     1     0     0     1     0     0     0     0     1     1     0     1     0     0     0     1     1     1     1
        a     a     a     a     a     a     -     -     a     a     a     a     a     a     a     a     a     b     b     -     -     -     -     -     -     -
C:    117   113   113   117   114   110   458   422   475   473   475   472   472   474   475   474   119   418   415   418   419   418   415   419   416   416
        R     E     E     R     E     Y     K     E     K     D     K     F     F     I     K     I     E     F     P     F     G     F     P     G     R     R
        1     1     1     1     1     1     1     1     1     1     1     0     0     0     1     0     1     0     0     0     0     0     0     0     1     1
        a     a     a     a     a     a     a     a     -     b     -     b     b     -     -     -     -     a     a     a     a     a     a     a     a     a
#######################################

Protein: 1EVL     Program Version: 2       Number of monomers:   4         Simmetry:noncircular
Amino acids for each monomer: 401  401  401  401 
Distance cutoffs:  20.0   5.0 Angstrom        Algorithm: simmetrized interface
Bonded atoms (PDB atom serial numbers)
A:    122   123   142   146   155   172   184   188   200   202   203   206   223   226   227   228   231   234   255   259   293   294   296   356   359   390   391   442   443   446   450   451   457   459   462   463   464   472   476   477   478   483   485   486   487   495   497   506   538   679   688   701   709   710   728   750   763   764   835   838   846   871   872   873  1026  1044  1062  1067  2634  2636
      ND1   CD2   NE2   O     O     CD    CE    O     CE1   CZ    N     O     ND1   NE2   N     CA    CB    ND2   NE1   CZ3   CD    NE    NH1   NE    NH2   CE    NZ    NE2   N     O     OE1   OE2   CG1   N     O     CB    CG    N     CB    CG    CD    CB    CD1   CD2   CE1   CG    CE    N     CD1   O     OG1   OG    OE1   OE2   NH1   OH    CG2   CD1   CB    OE1   CG2   CB    CG    CD    NE2   OD1   N     OG    O     OG 
B:   4138  4139  4104  3995  3772  4016  3756  3738  3744  3743  3728  3725  4112  4137  3723  3712  3708  3709  3717  3729  3625  3716  3622  3562  3559  5902  5900  3497  3500  3494  3560  3521  3493  3472  3469  3523  3526  3454  3447  3468  3464  4292  4291  3753  4276  3450  3940  3421  3423  3954  3945  4310  4333  4328  3412  3437  3754  4030  3407  3408  3489  3492  3388  3389  3749  3967  3976  3975  3657  3656
      CG    CD    OE1   NH2   N     OH    N     N     CD    CG    O     N     CG2   CB    CG1   O     NE2   N     OE2   CB    NH2   OE1   NE    NH1   CD    OG    O     CB    ND2   CA    NE    NE1   N     O     N     CE3   CH2   O     CB    CZ    CD1   NE2   CE1   CE1   OG    CE    CE2   O     CG    OG1   O     OD1   OG    N     O     CG    CE2   CD1   OE1   NE2   ND1   NE2   ND1   CD2   CB    OG    OE2   OE1   NZ    CE 
     3.44  3.63  2.78  2.70  2.65  3.27  2.70  3.79  3.37  3.50  2.82  3.19  3.91  4.02  3.74  3.33  3.95  2.94  2.89  3.66  3.43  3.82  3.92  3.78  3.39  3.17  3.00  3.74  2.88  3.34  3.82  2.91  3.70  3.14  2.81  3.57  3.76  3.69  3.53  3.58  3.43  3.47  3.40  3.42  3.78  3.20  3.98  2.64  4.50  2.74  2.77  2.56  2.62  2.85  3.37  3.08  4.11  3.44  3.28  3.01  4.05  3.96  3.55  3.64  3.18  2.54  2.86  2.66  3.03  3.45
Bonded amino acids (PDB serial numbers)
A:    255   255   257   258   259   261   263   264   265   265   266   266   267   267   268   268   268   268   271   271   275   275   275   282   282   286   286   291   292   292   292   292   293   294   294   294   294   296   296   296   296   297   297   297   297   298   298   300   303   319   320   322   323   323   325   327   329   329   339   339   340   343   343   343   362   364   367   367   563   563
        H     H     Q     E     E     P     M     V     F     F     W     W     H     H     N     N     N     N     W     W     R     R     R     R     R     K     K     Q     E     E     E     E     V     K     K     K     K     P     P     P     P     F     F     F     F     M     M     D     L     T     T     S     E     E     R     Y     I     I     Q     Q     I     Q     Q     Q     H     N     S     S     S     S
        1     1     1     1     1     0     0     0     0     0     0     0     1     1     1     1     1     1     0     0     1     1     1     1     1     1     1     1     1     1     1     1     0     1     1     1     1     0     0     0     0     0     0     0     0     0     0     1     0     1     1     1     1     1     1     1     0     0     1     1     0     1     1     1     1     1     1     1     1     1
        b     b     -     -     -     -     -     -     b     b     b     b     a     a     a     a     a     a     a     a     a     a     a     a     a     a     a     b     b     b     b     b     -     -     -     -     -     -     -     -     -     -     -     -     -     b     b     b     a     b     b     b     -     -     b     b     b     b     a     a     a     -     -     -     b     -     a     a     a     a
B:    343   343   339   325   300   327   298   296   296   296   294   294   340   343   293   292   291   292   292   294   282   292   282   275   275   563   563   268   268   268   275   271   268   266   266   271   271   264   263   265   265   362   362   297   360   263   318   259   259   320   319   364   367   367   258   261   297   329   257   257   267   267   255   255   297   322   323   323   286   286
        Q     Q     Q     R     D     Y     M     P     P     P     K     K     I     Q     V     E     Q     E     E     K     R     E     R     R     R     S     S     N     N     N     R     W     N     W     W     W     W     V     M     F     F     H     H     F     S     M     F     E     E     T     T     N     S     S     E     P     F     I     Q     Q     H     H     H     H     F     S     E     E     K     K
        1     1     1     1     1     1     0     0     0     0     1     1     0     1     0     1     1     1     1     1     1     1     1     1     1     1     1     1     1     1     1     0     1     0     0     0     0     0     0     0     0     1     1     0     1     0     0     1     1     1     1     1     1     1     1     0     0     0     1     1     1     1     1     1     0     1     1     1     1     1
        -     -     a     b     b     b     b     -     -     -     -     -     a     -     -     b     b     b     b     -     a     b     a     a     a     a     a     a     a     a     a     a     a     b     b     a     a     -     -     b     b     b     b     -     b     -     -     -     -     b     b     -     a     a     -     -     -     b     -     -     a     a     b     b     -     b     -     -     a     a
#######################################

Protein: 1EYS     Program Version: 2       Number of monomers:   4         Simmetry:noncircular
Amino acids for each monomer: 310  280  318  238 
Distance cutoffs:  20.0   5.0 Angstrom        Algorithm: simmetrized interface
Bonded atoms (PDB atom serial numbers)
C:     82    86    89    92  1156  1157  1158  1168  1169  1179  1204  1205  1462  1470  1476  1481  1493  1498  1499  1503  1506  1508  1512  1526  1529  1541  1553  1555  1556  1565  1585  1588  1618  1759  1764  1768  1773  1782  1804  1807  1808  1809  1813  1818  1829  1834  1850  1876  1897  1898  1939
      N     CB    CD2   CZ    O     CB    CG    NZ    N     CZ    CD1   CD2   NH2   CD1   OG1   O     O     O     CB    O     CD1   N     CB    O     OD1   O     CB    CD1   CD2   NZ    CG    OE2   CE1   CA    CD    NH2   CB    CE1   O     CD1   CD2   NE1   CZ3   O     OE1   O     CD    OG1   CD2   NE1   NH2
M:   7103  7086  7075  7089  5231  5290  5328  5354  5222  5241  5429  5412  7156  6159  6156  6962  6959  6947  6997  6951  7031  6936  6925  6171  6953  6168  6008  6111  6165  5393  6135  6106  6130  6195  6985  7062  6986  6158  7123  7139  7133  7138  7146  7118  6988  7114  7116  7128  7144  7155  7158
      CB    O     CB    CD    CG2   NE2   NE2   O     O     NE2   OE1   CB    CE2   CG2   O     ND2   CB    N     N     CB    NZ    O     O     NH2   OD1   NE    O     CD1   CB    OE2   CB    CA    CB    ND2   CE1   O     CE2   CG1   O     ND2   CA    OD1   CD    OG1   OH    CA    O     O     CB    CE1   OH 
     4.69  4.17  3.71  3.45  3.23  3.43  3.15  4.27  2.68  2.86  4.41  3.61  3.49  4.35  4.36  2.97  3.71  2.71  3.57  3.84  4.14  3.06  3.20  3.10  3.16  2.94  4.83  3.62  3.41  3.79  3.58  3.91  3.72  3.24  3.69  2.73  4.12  3.60  2.91  3.56  3.99  3.79  3.48  2.66  2.84  2.93  2.90  2.97  3.31  3.23  3.16
Bonded amino acids (PDB serial numbers)
C:     13    13    13    13   150   150   150   151   152   152   156   156   189   190   191   192   194   195   195   196   196   197   197   200   200   202   204   204   204   205   208   208   211   232   232   232   233   234   237   237   237   237   237   238   239   240   242   245   248   248   252
        Y     Y     Y     Y     P     P     P     K     Y     Y     L     L     R     I     T     G     A     A     A     L     L     A     A     N     N     A     L     L     L     K     E     E     F     R     R     R     A     F     W     W     W     W     W     T     Q     S     P     T     W     W     R
        1     1     1     1     0     0     0     1     1     1     0     0     1     0     1     0     0     0     0     0     0     0     0     1     1     0     0     0     0     1     1     1     0     1     1     1     0     0     0     0     0     0     0     1     1     1     0     1     0     0     1
        -     -     -     -     -     -     -     -     -     -     -     -     -     -     -     -     -     -     -     -     -     -     -     -     -     -     a     a     a     a     a     a     a     -     -     -     -     -     -     -     -     -     -     -     -     -     a     a     a     a     a
M:    309   307   306   307    78    84    88    91    77    79   100    98   316   190   190   292   292   291   296   291   299   289   287   191   291   191   171   184   191    95   187   184   186   194   294   304   294   190   312   314   314   314   315   311   294   311   311   313   315   316   316
        V     P     Y     P     V     Q     H     W     S     H     Q     P     Y     I     I     N     N     D     W     D     K     V     G     R     D     R     A     W     R     E     A     W     A     N     Y     P     Y     I     A     N     N     N     P     T     Y     T     T     V     P     Y     Y
        0     0     1     0     0     1     1     0     1     1     1     0     1     0     0     1     1     1     0     1     1     0     0     1     1     1     0     0     1     1     0     0     0     1     1     0     1     0     0     1     1     1     0     1     1     1     1     0     0     1     1
        -     -     -     -     -     a     a     a     a     -     a     a     -     a     a     a     a     -     a     -     a     -     -     a     -     a     a     a     a     -     a     a     a     a     a     -     a     a     -     -     -     -     -     -     a     -     -     -     -     -     -
#######################################

Protein: 1EZ0     Program Version: 2       Number of monomers:   4         Simmetry:noncircular
Amino acids for each monomer: 504  502  502  502 
Distance cutoffs:  20.0   5.0 Angstrom        Algorithm: simmetrized interface
Bonded atoms (PDB atom serial numbers)
A:    293   296   297   326   327   336   847   848   863   864   910   911   970   988   991  1031  1716  1717  1718  1742  1771  1786  1797  1806  1809  2970  2971  3089  3095  3097  3119  3151  3157  3181  3186  3195  3207  3212  3222  3224  3227  3239  3242  3243  3246  3305  3308  3309  3321  3324  3326  3329  3330  3333  3336  3341  3350  3351  3378  3382  3423  3428  3430  3435  3477  3478  3531  3540  3545  3546  3550  3561  3564  3565  3577  3578  3581  3585  3590  3591  3605  3606  3621  3625  3628  3629  3734  3761  3766  3767  3783
      CD    NH1   NH2   NH1   NH2   CZ    CG2   CD1   OD1   OD2   NH1   NH2   CD1   CD    NH1   CD2   CZ    NH1   NH2   CZ    CD2   O     O     CG    OE2   OE1   OE2   O     CE2   OH    CG1   CD1   CG    O     OE2   OE2   O     O     NH1   N     O     N     O     CB    CD2   CB    OE1   OE2   N     O     CG    CE1   CE2   N     O     O     CB    CG1   N     CB    CE1   O     OG    CB    CD    OE1   O     CB    NH1   NH2   O     N     O     CB    OH    N     O     OE1   O     CB    CG    CD    OG    O     CD1   CD2   CB    O     N     CA    CB 
D:  14478 14490 14516 14517 14507 14479 14646 14799 14643 14655 14631 14630 14627 14658 14663 14752 13137 13119 13108 13093 13064 13040 14709 14704 14700 11619 11618 14951 14943 14927 14950 14947 11660 14867 14899 11648 14868 14883 14907 14886 14900 14903 14913 14912 14928 12292 12233 12232 12185 12169 15088 15083 15089 12186 12310 12313 14887 14872 13131 13128 14745 14875 12353 14853 12170 12157 14757 14750 14503 14529 14673 14534 14546 14672 14508 14549 14561 14544 14565 14564 14419 14568 14417 14473 14441 14413 15105 14651 14648 14652 15056
      CB    NH1   OE1   OE2   OE1   CG    O     CD    N     N     OE2   OE1   CB    O     O     OG    CG    O     O     CD2   CZ    NH2   CE2   CB    N     NH2   NH1   CD2   OG    CG    CD1   O     NH2   NH1   OH    NH1   NH2   N     OE1   O     N     O     CB    O     CD    CD1   NH2   NH1   OD1   CG2   N     O     CA    OD2   CD    NH1   CB    O     OE2   CG    CE1   CD    CD2   O     CD1   NE2   CB    O     O     O     CG1   O     N     CB    OE2   O     N     NH1   CB    O     OH    CD2   CE2   CD1   CG1   CG    CB    CE1   CG    CE2   CB 
     3.82  2.92  3.13  2.83  3.03  3.86  3.48  3.81  2.91  2.90  3.04  2.87  3.62  2.95  3.00  3.75  3.46  3.24  2.76  3.40  3.44  2.79  3.21  4.12  4.31  3.00  3.02  4.15  3.71  3.53  3.71  3.75  2.89  2.90  2.54  2.76  2.94  2.72  2.95  2.76  2.69  3.00  3.62  3.43  3.42  3.63  2.76  3.02  2.83  3.45  3.49  3.87  3.36  2.80  2.98  3.00  3.60  3.62  4.39  4.15  4.15  3.68  3.71  3.50  3.71  3.24  3.54  3.79  2.87  2.90  3.63  2.83  2.82  3.67  2.59  2.79  3.08  3.05  3.57  3.69  3.60  3.47  3.80  3.65  3.68  4.19  4.40  3.98  3.61  3.45  4.14
Bonded amino acids (PDB serial numbers)
A:     44    44    44    47    47    48   114   114   116   116   122   122   130   132   132   137   235   235   235   238   242   244   245   246   246   399   399   416   416   416   419   423   424   427   427   428   430   431   432   433   433   435   435   435   435   443   443   443   446   446   446   446   446   447   447   448   449   449   454   454   459   460   460   461   468   468   474   475   475   475   476   478   478   478   479   480   480   480   481   481   483   483   485   486   486   486   500   504   505   505   507
        R     R     R     R     R     R     I     I     D     D     R     R     I     R     R     L     R     R     R     F     H     R     P     E     E     E     E     Y     Y     Y     V     I     P     E     E     E     A     G     R     L     L     F     F     F     F     E     E     E     Y     Y     Y     Y     Y     A     A     M     V     V     Y     Y     H     S     S     A     E     E     L     R     R     R     P     A     A     A     Y     Q     Q     Q     A     A     P     P     S     L     L     L     A     D     G     G     A
        1     1     1     1     1     1     0     0     1     1     1     1     0     1     1     0     1     1     1     0     1     1     0     1     1     1     1     1     1     1     0     0     0     1     1     1     0     0     1     0     0     0     0     0     0     1     1     1     1     1     1     1     1     0     0     0     0     0     1     1     1     1     1     0     1     1     0     1     1     1     0     0     0     0     1     1     1     1     0     0     0     0     1     0     0     0     0     1     0     0     0
        a     a     a     a     a     a     b     b     b     b     -     -     b     b     b     -     a     a     a     a     -     -     -     -     -     a     a     a     a     a     a     a     a     -     -     -     b     b     b     b     b     b     b     b     b     -     -     -     -     -     -     -     -     b     b     b     b     b     -     -     -     -     -     -     a     a     b     b     b     b     b     b     b     b     b     b     b     b     -     -     -     -     -     -     -     -     b     -     -     -     -
D:    424   425   428   428   427   424   446   468   446   447   443   443   443   447   448   460   247   245   244   242   238   235   454   454   454    44    44   486   485   483   486   486    48   475   479    47   475   478   480   478   480   480   481   481   483   130   122   122   116   114   505   504   505   116   132   132   478   476   246   246   459   476   137   474   114   112   461   460   427   430   449   431   433   449   427   433   435   432   435   435   416   435   416   423   419   416   507   446   446   446   500
        P     R     E     E     E     P     Y     E     Y     A     E     E     E     A     M     S     P     P     R     H     F     R     Y     Y     Y     R     R     L     S     P     L     L     R     R     Y     R     R     A     Q     A     Q     Q     A     A     P     I     R     R     D     I     G     D     G     D     R     R     A     P     E     E     H     P     L     L     I     Q     A     S     E     A     V     G     L     V     E     L     F     R     F     F     Y     F     Y     I     V     Y     A     Y     Y     Y     A
        0     1     1     1     1     0     1     1     1     0     1     1     1     0     0     1     0     0     1     1     0     1     1     1     1     1     1     0     1     0     0     0     1     1     1     1     1     0     1     0     1     1     0     0     0     0     1     1     1     0     0     1     0     1     1     1     0     0     1     1     1     0     0     0     0     1     0     1     1     0     0     0     0     0     1     0     0     1     0     0     1     0     1     0     0     1     0     1     1     1     0
        a     a     -     -     -     a     -     a     -     b     -     -     -     b     b     -     -     -     -     -     a     a     -     -     -     a     a     -     -     -     -     -     a     b     b     a     b     b     b     b     b     b     -     -     -     b     -     -     b     b     -     -     -     b     b     b     b     b     -     -     -     b     -     b     b     b     -     -     -     b     b     b     b     b     -     b     b     b     b     b     a     b     a     a     a     a     -     -     -     -     b
#######################################

Protein: 1EZ4     Program Version: 2       Number of monomers:   4         Simmetry:noncircular
Amino acids for each monomer: 307  318  307  318 
Distance cutoffs:  20.0   5.0 Angstrom        Algorithm: simmetrized interface
Bonded atoms (PDB atom serial numbers)
A:     18    20    25    26    28    29    36    48   217   220   434  1764  1772  1780  1783  1785  1786  1795  1799  2009  2011  2018
      O     CG    O     CB    OD1   ND2   ND1   NE2   CG    OE2   CG    O     O     O     CD    CZ    NH1   OD2   O     CA    O     CG2
D:   9090  9099  8873  8845  7051  9092  8876  7031  8861  8864  8880  7029  7028  7220  7223  8867  8866  7039  7437  7021  7032  7023
      CA    CG2   CB    O     NE2   O     OD2   OD1   O     CD    O     CB    O     CG    OE2   NH1   CZ    ND1   CG    O     ND2   CG 
     3.70  3.84  3.27  3.29  2.92  2.95  2.85  2.89  3.44  3.76  3.83  3.40  3.35  3.44  3.73  3.38  3.36  2.79  3.66  3.79  2.96  3.94
Bonded amino acids (PDB serial numbers)
A:     18    18    19    19    19    19    20    21    46    46    75   262   263   264   264   264   264   265   266   295   295   296
        P     P     N     N     N     N     H     Q     E     E     P     I     L     R     R     R     R     D     E     G     G     T
        0     0     1     1     1     1     1     1     1     1     0     0     0     1     1     1     1     1     1     0     0     1
        -     -     -     -     -     -     -     -     -     -     -     a     a     a     a     a     a     -     -     -     -     -
D:    295   296   265   262    21   295   265    19   264   264   266    19    19    46    46   264   264    20    75    18    19    18
        G     T     D     I     Q     G     D     N     R     R     E     N     N     E     E     R     R     H     P     P     N     P
        0     1     1     0     1     0     1     1     1     1     1     1     1     1     1     1     1     1     0     0     1     0
        -     -     -     a     -     -     -     -     a     a     -     -     -     -     -     a     a     -     -     -     -     -
#######################################

Protein: 1EZR     Program Version: 2       Number of monomers:   4         Simmetry:noncircular
Amino acids for each monomer: 312  312  312  312 
Distance cutoffs:  20.0   5.0 Angstrom        Algorithm: simmetrized interface
Bonded atoms (PDB atom serial numbers)
A:    479   487   489   500   510   511   731   733   753   954   971   976   977   981   984   985  1000  1258  1324  1953  1958  1959  1961
      OG1   CD    NZ    O     CG1   CG2   CD2   NE2   OE1   CE    CB    NH1   NH2   O     CD1   CD2   CG    CB    OE1   CD1   O     CB    OD1
D:   8008  7985  8332  7984  8287  8266  7989  7992  7761  7979  7962  7508  7495  7739  7751  7993  7487  7519  7497  7518  8969  8967  8966
      CG    NH2   OE1   NH1   ND1   CB    O     CD1   OE1   CB    CE    O     CD    CD2   CB    CD2   OG1   CG2   NZ    CG1   OD1   CB    O  
     4.37  4.44  4.23  2.43  3.54  3.81  3.49  3.94  4.28  3.47  3.38  2.32  4.10  3.45  3.93  4.62  3.87  3.76  3.76  3.79  3.87  3.04  3.87
Bonded amino acids (PDB serial numbers)
A:     68    69    69    71    72    72   104   104   107   134   137   137   137   138   138   138   140   174   182   265   266   266   266
        T     K     K     L     V     V     H     H     Q     M     R     R     R     L     L     L     P     E     E     L     N     N     N
        1     1     1     0     0     0     1     1     1     0     1     1     1     0     0     0     0     1     1     0     1     1     1
        -     -     -     -     -     -     a     a     a     a     a     a     a     a     a     a     -     a     -     -     -     -     -
D:    140   137   182   137   177   174   138   138   107   137   134    71    69   104   106   138    68    72    69    72   266   266   266
        P     R     E     R     H     E     L     L     Q     R     M     L     K     H     V     L     T     V     K     V     N     N     N
        0     1     1     1     1     1     0     0     1     1     0     0     1     1     0     0     1     0     1     0     1     1     1
        -     a     -     a     a     a     a     a     a     a     a     -     -     a     a     a     -     -     -     -     -     -     -
#######################################

Protein: 1F1M     Program Version: 2       Number of monomers:   4         Simmetry:noncircular
Amino acids for each monomer: 162  162  162  162 
Distance cutoffs:  20.0   5.0 Angstrom        Algorithm: simmetrized interface
Bonded atoms (PDB atom serial numbers)
A:     22    52    53    78    85   108   109   132   135   154   156   161   163   188   189   216   217   218   238   239   240   242   270   286   298   304   307   308   318   321   322   335   351   352   376   396   398   416   418   425   430   440   441   442   457   461   466   468   498   749   753   774   801   804   813   820  1148  1176  1199  1202  1203  1210
      CD1   CB    OG    CG2   OG1   OD1   ND2   O     CD1   CG    CE    O     CG    OG1   CG2   O     CB    OG    O     CB    CG    OE1   CB    O     CD    O     CG2   CD1   N     O     CB    O     CD1   CD2   OE1   CG    CD2   O     OG    CD1   O     OG    N     CA    CD2   OH    CB    CD1   CD2   CB    NZ    CD2   CA    N     N     OE1   CD1   CG1   O     CD1   CD2   CG2
B:   2424  2427  2435  1303  2401  1333  2374  1379  1353  1360  1359  1414  1382  1388  1386  1702  1443  1442  1693  1700  1690  1723  1666  1665  2028  2026  1965  1679  1997  1977  1999  1686  1694  1682  2038  2042  2043  1650  1643  1641  1533  1511  1495  1476  1577  1560  1468  1484  1467  1537  1563  1547  1529  1521  1602  2045  1334  1310  1248  1277  2428  1278
      O     CD1   CG2   CG2   CG1   OD1   CD2   CG    CG2   CD1   CG    CG2   NZ    CG    O     CD1   OG    CB    CD1   CG1   O     CD2   N     OG    O     CA    O     CB    CG    CE    CD2   OH    CD2   CD2   N     CB    CG    CD1   OG    O     CD1   O     CB    CD2   CD2   O     OE2   C     OE1   O     CG2   CB    O     CB    OE2   OE1   ND2   OG1   CD2   CB    CD2   OG 
     3.06  3.62  4.05  4.19  4.00  3.18  3.28  3.89  3.57  3.53  3.87  3.37  3.00  3.59  3.31  4.02  3.60  3.66  3.42  4.00  3.73  3.58  3.60  3.08  3.84  3.06  4.19  3.61  3.86  3.36  3.46  2.80  3.86  3.64  3.64  3.49  3.46  3.30  2.74  3.45  3.69  3.03  3.58  3.62  3.51  2.82  3.66  3.52  3.47  4.36  3.78  3.83  3.11  4.17  3.06  3.52  4.12  3.85  3.20  4.01  3.95  3.67
Bonded amino acids (PDB serial numbers)
A:     42    46    46    49    50    53    53    57    57    60    60    61    61    64    64    68    68    68    71    71    71    71    75    78    79    80    80    80    82    82    82    84    86    86    89    92    92    95    95    96    97    98    99    99   101   101   102   102   106   139   139   142   146   147   148   148   191   195   198   198   198   199
        L     S     S     I     T     N     N     L     L     K     K     E     E     T     T     S     S     S     E     E     E     E     A     K     K     I     I     I     S     S     S     V     L     L     E     H     H     S     S     L     M     S     G     G     Y     Y     L     L     L     K     K     H     G     K     E     E     L     V     L     L     L     T
        0     1     1     0     1     1     1     0     0     1     1     1     1     1     1     1     1     1     1     1     1     1     0     1     1     0     0     0     1     1     1     0     0     0     1     1     1     1     1     0     0     1     0     0     1     1     0     0     0     1     1     1     0     1     1     1     0     0     0     0     0     1
        a     a     a     a     a     a     a     a     a     a     a     a     a     a     a     a     a     a     a     a     a     a     -     b     b     -     -     -     -     -     -     -     -     -     -     -     -     a     a     a     a     a     a     a     a     a     a     a     a     a     a     a     a     -     -     -     a     a     -     -     -     -
B:    198   198   199    49   195    53   191    60    56    57    57    64    60    61    61   103    68    68   102   103   102   106    99    98   146   146   138   101   142   139   142   101   102   101   148   148   148    96    95    95    80    78    75    72    86    84    71    74    71    81    84    82    80    79    89   148    53    50    42    46   198    46
        L     L     T     I     V     N     L     K     V     L     L     T     K     E     E     I     S     S     L     I     L     L     G     S     G     G     L     Y     H     K     H     Y     L     Y     E     E     E     L     S     S     I     K     A     L     L     V     E     K     E     K     V     S     I     K     E     E     N     T     L     S     L     S
        0     0     1     0     0     1     0     1     0     0     0     1     1     1     1     0     1     1     0     0     0     0     0     1     0     0     0     1     1     1     1     1     0     1     1     1     1     0     1     1     0     1     0     0     0     0     1     1     1     1     0     1     0     1     1     1     1     1     0     1     0     1
        -     -     -     a     a     a     a     a     a     a     a     a     a     a     a     a     a     a     a     a     a     a     a     a     a     a     a     a     a     a     a     a     a     a     -     -     -     a     a     a     -     b     -     a     -     -     a     a     a     -     -     -     -     b     -     -     a     a     a     a     -     a
#######################################

Protein: 1F1X     Program Version: 2       Number of monomers:   4         Simmetry:noncircular
Amino acids for each monomer: 319  319  319  319 
Distance cutoffs:  20.0   5.0 Angstrom        Algorithm: simmetrized interface
Bonded atoms (PDB atom serial numbers)
A:     94   103   106   440   458   620   621   632   638  1092  1093  1109  1110  1115  1138  1142  1219  1220  1584  1757  1771  1772  1773  2012  2179  2186  2195  2197  2198  2203  2206  2207  2211  2232  2238  2239  2240  2247  2248  2255  2263  2278  2388  2391
      CD1   NE    NH2   OE1   CD2   NH1   NH2   O     NH1   NH1   NH2   CD2   CE1   O     CD2   OH    NH1   NH2   CB    O     OE1   OE2   N     OD1   CG    O     CB    CD1   CD2   N     O     CB    CE1   OD1   CB    CG    CD    OD1   OD2   OD1   CD    CD1   NE1   CZ2
B:   4849  4841  4842  4804  4872  4856  4857  4848  4032  4864  4815  4807  4887  5000  4997  4621  4816  4795  4820  4366  4380  4382  4381  3751  4370  3829  3049  3700  3718  3827  3702  3828  4193  2712  3247  3241  2703  3229  3230  3701  3067  3719  3747  3724
      CD    OD1   OD2   CB    CD    OD1   OD2   CG    NH2   OD1   O     CD2   CD1   CZ2   NE1   OD1   CB    O     CE1   O     OE1   N     OE2   OH    CD2   NH2   OE1   CZ    CD2   CZ    NH2   NH1   CB    NE    NH1   O     CD1   NH1   NH2   NH1   CD2   CE1   CD2   O  
     3.54  3.07  2.83  3.50  3.52  2.80  2.83  3.32  3.83  2.97  2.76  3.73  3.73  3.65  3.74  2.66  3.73  3.22  4.36  4.61  3.70  2.81  2.78  2.68  3.93  3.28  3.55  3.66  3.75  3.82  2.86  3.78  4.40  3.15  4.06  3.28  3.58  2.84  2.85  2.98  3.48  3.66  3.80  3.63
Bonded amino acids (PDB serial numbers)
A:     16    17    17    57    59    80    80    82    82   137   137   139   139   140   142   142   152   152   196   220   221   221   222   252   271   272   273   273   273   274   274   274   274   277   278   278   278   279   279   280   281   283   295   295
        L     R     R     E     F     R     R     R     R     R     R     H     H     M     Y     Y     R     R     K     H     E     E     K     N     Q     D     Y     Y     Y     Y     Y     Y     Y     D     P     P     P     D     D     N     P     I     W     W
        0     1     1     1     0     1     1     1     1     1     1     1     1     0     1     1     1     1     1     1     1     1     1     1     1     1     1     1     1     1     1     1     1     1     0     0     0     1     1     1     0     0     0     0
        b     b     b     -     -     b     b     -     -     -     -     -     -     -     -     -     b     b     -     -     a     a     a     -     -     -     -     -     -     -     -     -     -     -     -     -     -     -     -     -     -     b     -     -
B:    278   277   277   273   281   279   279   278   176   280   274   273   283   295   295   252   274   272   274   220   221   222   221   142   220   152    57   137   139   152   137   152   196    17    82    82    16    80    80   137    59   139   142   140
        P     D     D     Y     P     D     D     P     R     N     Y     Y     I     W     W     N     Y     D     Y     H     E     K     E     Y     H     R     E     R     H     R     R     R     K     R     R     R     L     R     R     R     F     H     Y     M
        0     1     1     1     0     1     1     0     1     1     1     1     0     0     0     1     1     1     1     1     1     1     1     1     1     1     1     1     1     1     1     1     1     1     1     1     0     1     1     1     0     1     1     0
        -     -     -     -     -     -     -     -     b     -     -     -     b     -     -     -     -     -     -     -     a     a     a     -     -     b     -     -     -     b     -     b     -     b     -     -     b     b     b     -     -     -     -     -
#######################################

Protein: 1F2D     Program Version: 2       Number of monomers:   4         Simmetry:noncircular
Amino acids for each monomer: 341  341  341  341 
Distance cutoffs:  20.0   5.0 Angstrom        Algorithm: simmetrized interface
Bonded atoms (PDB atom serial numbers)
A:    145   267  1411  1433  1440  1444  1445
      OD1   OH    ND2   O     O     OE1   OE2
D:   8316  8317  9705  9124  9137  7854  7852
      OE1   OE2   NZ    CE    OH    NZ    CD 
     4.36  4.32  3.10  2.57  2.91  3.25  3.03
Bonded amino acids (PDB serial numbers)
A:     20    35   184   187   188   188   188
        N     Y     N     V     E     E     E
        1     1     1     0     1     1     1
        b     b     a     a     a     a     a
D:     64    64   247   169   170     5     5
        E     E     K     K     Y     K     K
        1     1     1     1     1     1     1
        a     a     a     -     -     a     a
#######################################

Protein: 1F2E     Program Version: 2       Number of monomers:   4         Simmetry:noncircular
Amino acids for each monomer: 201  201  201  201 
Distance cutoffs:  20.0   5.0 Angstrom        Algorithm: simmetrized interface
Bonded atoms (PDB atom serial numbers)
A:    434   466   475   477   478   498   522   527   530   554   627   628   670   672   673   675   677   685   688   703   704   705   708   710   735   740   762   764   773   802   803
      OG    O     CG    OE1   OE2   CB    CD2   CB    CD2   OD1   OE1   OE2   CB    CD1   CD2   CE2   OH    NE    NH2   CD1   CD2   N     O     OG    OG    CB    O     OG    OE2   CE    NZ 
B:   2133  2198  2196  2230  2223  2193  2192  2161  2160  2165  2150  2115  1950  2018  2015  2012  2042  1935  1934  2191  2009  1986  1963  1954  1966  1965  2290  2245  2291  2250  2261
      CD1   OG    O     CD1   OG    N     CD2   CD2   CD1   OH    NE    OE1   CD2   CD2   CB    CA    OD1   OE2   OE1   CD1   CD1   CB    CG    O     OE2   OE1   CE    C     NZ    O     OE2
     3.39  2.77  3.44  3.50  3.18  3.60  3.28  3.68  3.71  2.44  3.04  2.86  3.90  3.71  3.73  3.45  2.52  2.51  2.72  3.60  3.18  3.62  3.22  3.02  2.72  3.60  2.85  3.18  2.62  3.10  3.00
Bonded amino acids (PDB serial numbers)
A:     59    64    65    65    65    68    71    72    72    75    86    86    92    92    92    92    92    93    93    95    95    96    96    96    99   100   103   103   104   107   107
        S     T     E     E     E     A     L     Y     Y     D     E     E     Y     Y     Y     Y     Y     R     R     L     L     S     S     S     S     F     S     S     E     K     K
        1     1     1     1     1     0     0     1     1     1     1     1     1     1     1     1     1     1     1     0     0     1     1     1     1     0     1     1     1     1     1
        -     b     a     a     a     a     a     a     a     a     -     -     a     a     a     a     a     a     a     a     a     a     a     a     a     a     a     a     a     a     a
B:     89    96    96   100    99    96    95    92    92    92    91    86    63    72    72    72    75    61    61    95    71    68    65    64    65    65   107   102   107   103   104
        L     S     S     F     S     S     L     Y     Y     Y     R     E     L     Y     Y     Y     D     E     E     L     L     A     E     T     E     E     K     G     K     S     E
        0     1     1     0     1     1     0     1     1     1     1     1     0     1     1     1     1     1     1     0     0     0     1     1     1     1     1     0     1     1     1
        a     a     a     a     a     a     a     a     a     a     a     -     b     a     a     a     a     -     -     a     a     a     a     b     a     a     a     a     a     a     a
#######################################

Protein: 1F2L     Program Version: 2       Number of monomers:   4         Simmetry:noncircular
Amino acids for each monomer: 64  64  64  70 
Distance cutoffs:  20.0   5.0 Angstrom        Algorithm: simmetrized interface
Bonded atoms (PDB atom serial numbers)
A:     19    22    27    33    36    37    42    45    49    54    70    71    72   163   181   184   185   289   321   322   342   345   346
      CB    CE    O     O     OD1   ND2   CB    CD1   O     CA    CG    CD    CE    CE1   CB    OE1   NE2   OE1   O     CB    O     CD1   CD2
D:   1621  1622  1616  1610  1619  1909  1914  1596  1597  1584  1585  1578  1570  1872  1888  1893  1890  1841  1736  1715  1588  1735  1896
      CG    CD    N     N     O     N     SG    CD1   N     O     CB    O     CB    O     NH1   O     N     OE2   NE2   NE2   ND2   OE1   CD1
     3.61  3.47  2.67  3.00  2.50  2.89  3.39  3.30  2.89  3.48  3.30  3.46  3.66  3.13  3.00  3.16  2.91  3.06  3.25  4.70  3.69  3.78  3.77
Bonded amino acids (PDB serial numbers)
A:      7     7     8     9     9     9    10    10    11    12    14    14    14    26    28    28    28    42    46    46    48    48    48
        K     K     C     N     N     N     I     I     T     C     K     K     K     H     Q     Q     Q     E     H     H     L     L     L
        1     1     1     1     1     1     0     0     1     1     1     1     1     1     1     1     1     1     1     1     0     0     0
        -     -     -     -     -     -     b     b     b     b     -     -     -     b     b     b     b     b     -     -     b     b     b
D:     14    14    14    13    14    50    50    10    11     9     9     8     7    46    47    48    48    42    28    26     9    28    48
        K     K     K     S     K     C     C     I     T     N     N     C     K     H     R     L     L     E     Q     H     N     Q     L
        1     1     1     1     1     1     1     0     1     1     1     1     1     1     1     0     0     1     1     1     1     1     0
        -     -     -     -     -     b     b     b     b     -     -     -     -     -     -     b     b     b     b     b     -     b     b
#######################################

Protein: 1F5Z     Program Version: 2       Number of monomers:   4         Simmetry:noncircular
Amino acids for each monomer: 293  293  293  293 
Distance cutoffs:  20.0   5.0 Angstrom        Algorithm: simmetrized interface
Bonded atoms (PDB atom serial numbers)
A:   1325  1340  1345  1350  1356  1380  1381  1391  1417  1524  1533  1534  1551  1556  1557  1574  1578  1581  1582  1756  1775  1777  1793  1803  1824  1825  1858  1883  1890  1891  1912
      O     CD1   N     CG    OH    OE1   OE2   NH1   CE    CG    CG    SD    CD2   CB    CG    OG    O     CD1   CD2   O     CA    O     CD1   NZ    CD1   CD2   ND1   ND2   OD1   OD2   CB 
C:   5907  5922  6116  6106  6491  6465  6440  6472  6473  5932  5927  5920  6156  6138  6163  6133  6407  6139  6406  6375  6359  6357  6338  6345  6164  6160  5963  5962  5973  6000  5938
      O     CD1   SD    CG    CA    ND2   ND1   OD1   OD2   CG    N     CB    OG    CB    CD1   CD2   CD2   CG    CD1   CD1   O     CA    O     O     CD2   O     OE2   OE1   NH1   NZ    OH 
     3.94  3.40  3.54  3.50  3.50  2.82  2.69  2.83  3.21  3.41  3.81  3.58  3.50  3.78  3.98  3.30  3.74  3.91  3.60  3.17  3.37  3.60  3.32  4.75  3.99  3.75  2.79  2.84  2.90  2.90  3.41
Bonded amino acids (PDB serial numbers)
A:    168   170   171   171   171   174   174   175   178   191   192   192   194   195   195   198   199   199   199   223   226   226   228   229   232   232   236   239   240   240   243
        G     F     Y     Y     Y     E     E     R     K     E     M     M     L     P     P     S     L     L     L     T     G     G     L     K     L     L     H     N     D     D     E
        0     0     1     1     1     1     1     1     1     1     0     0     0     0     0     1     0     0     0     1     0     0     0     1     0     0     1     1     1     1     1
        -     a     a     a     a     a     a     a     a     a     a     a     a     a     a     a     a     a     a     a     -     -     a     a     a     a     a     a     a     a     a
C:    168   170   192   191   243   239   236   240   240   171   171   170   198   195   199   194   232   195   232   228   226   226   223   224   199   199   174   174   175   178   171
        G     F     M     E     E     N     H     D     D     Y     Y     F     S     P     L     L     L     P     L     L     G     G     T     K     L     L     E     E     R     K     Y
        0     0     0     1     1     1     1     1     1     1     1     0     1     0     0     0     0     0     0     0     0     0     1     1     0     0     1     1     1     1     1
        -     a     a     a     a     a     a     a     a     a     a     a     a     a     a     a     a     a     a     a     -     -     a     a     a     a     a     a     a     a     a
#######################################

Protein: 1F6D     Program Version: 2       Number of monomers:   4         Simmetry:noncircular
Amino acids for each monomer: 375  371  366  373 
Distance cutoffs:  20.0   5.0 Angstrom        Algorithm: simmetrized interface
Bonded atoms (PDB atom serial numbers)
A:    529   536   537   546   560   561   567   590   593   624   823   826   829   830   834   837   838   842   859   862   872   965   968   969   973   979   981  1000  1001  1002  1003  1005  1006  1068  1071  1072  1087  1090  1093  1097  1099  1229  1241  1246  1248  1258  1260  1261
      CD1   OG1   CG2   OE2   OG1   CG2   SG    O     CD1   NZ    O     CD1   CE2   CZ    O     CD1   CD2   OH    NE    NH2   CA    O     CD1   CD2   O     CE2   OH    CG    CD1   CD2   NE1   CE3   CZ2   O     CD1   CD2   O     ND1   NE2   O     CG    O     NE    CA    O     CB    OD1   ND2
B:   3787  3788  3540  3574  3792  3543  3553  3482  3517  3495  3965  3940  3975  4000  3968  3474  3481  3510  3962  3935  3943  3778  4049  4059  3824  4074  3834  3818  3780  3817  3773  3823  3784  4034  4063  4030  3930  4026  4055  3931  4033  4213  4229  4217  4219  4199  4207  4204
      CD1   CD2   O     NZ    OH    CD1   OE2   CG2   SG    OE2   NE1   CE1   CB    CB    CZ2   CD1   OG1   OG1   CG    O     OH    CE1   O     O     NH2   CG    CA    NE    CZ    NE    O     NH2   O     CD2   CD2   O     CD1   CG2   NE2   CD2   CD1   NH2   OD1   O     CG    O     NE    CD 
     3.27  3.71  3.77  2.47  2.71  3.85  3.06  3.88  3.78  3.30  3.21  4.27  3.58  3.10  3.55  3.65  3.62  2.93  3.82  3.64  3.35  3.43  3.48  4.24  2.68  4.10  3.53  3.70  3.29  3.60  3.08  3.09  3.55  3.72  3.75  3.70  3.46  3.90  3.50  3.98  3.67  3.17  3.23  3.85  3.52  3.16  3.68  3.70
Bonded amino acids (PDB serial numbers)
A:     67    68    68    69    71    71    72    75    75    79   107   107   107   107   108   108   108   108   110   110   112   125   125   125   126   126   126   129   129   129   129   129   129   137   137   137   140   140   140   141   141   157   158   159   159   160   160   160
        L     T     T     E     T     T     C     L     L     K     F     F     F     F     Y     Y     Y     Y     R     R     P     L     L     L     Y     Y     Y     W     W     W     W     W     W     L     L     L     H     H     H     L     L     L     R     E     E     N     N     N
        0     1     1     1     1     1     1     0     0     1     0     0     0     0     1     1     1     1     1     1     0     0     0     0     1     1     1     0     0     0     0     0     0     0     0     0     1     1     1     0     0     0     1     1     1     1     1     1
        a     a     a     a     a     a     a     a     a     a     a     a     a     a     a     a     a     a     -     -     -     -     -     -     -     -     -     -     -     -     -     -     -     a     a     a     a     a     a     a     a     a     a     a     a     -     -     -
B:    108   108    75    79   108    75    76    68    72    69   129   126   130   133   129    67    68    71   129   126   126   107   140   141   110   143   112   110   107   110   107   110   108   137   141   137   125   136   140   125   137   158   160   159   159   158   158   158
        Y     Y     L     K     Y     L     E     T     C     -     W     Y     P     A     W     L     T     T     W     Y     Y     F     H     L     -     -     P     -     F     -     F     -     Y     L     L     L     L     T     H     L     L     -     N     E     E     R     -     -
        1     1     0     1     1     0     1     1     1     -     0     1     0     0     0     0     1     1     0     1     1     0     1     0     -     -     0     -     0     -     0     -     1     0     0     0     0     1     1     0     0     -     1     1     1     1     -     -
        a     a     a     a     a     a     a     a     a     a     -     -     a     a     -     a     a     a     -     -     -     a     -     -     -     -     -     -     a     -     a     -     a     a     -     a     -     a     -     -     a     a     -     a     a     a     a     a
#######################################

Protein: 1F76     Program Version: 2       Number of monomers:   4         Simmetry:noncircular
Amino acids for each monomer: 335  335  335  335 
Distance cutoffs:  20.0   5.0 Angstrom        Algorithm: simmetrized interface
Bonded atoms (PDB atom serial numbers)
A:    877   879  1123  1161  1398  1401  1426  1429  1460  2049  2050
      NE    NH1   NZ    OE2   CG    CA    O     CG2   CA    OG1   CG2
B:   4229  4233  4200  2998  4247  3024  3002  3038  2986  4217  4227
      CG    NE2   NE2   O     CB    O     ND2   OG1   CG    O     O  
     3.58  3.29  4.91  3.39  4.42  3.33  3.01  3.06  3.58  3.06  3.68
Bonded amino acids (PDB serial numbers)
A:    112   112   144   149   179   180   183   183   187   263   263
        R     R     K     E     P     G     T     T     G     T     T
        1     1     1     1     0     0     1     1     0     1     1
        -     -     -     a     -     a     a     a     a     -     -
B:    209   209   205    48   211    51    48    53    46   208   209
        H     H     -     N     Y     G     N     T     P     H     H
        1     1     -     1     1     0     1     1     0     1     1
        a     a     a     b     -     -     b     b     -     a     a
#######################################

Protein: 1F8M     Program Version: 2       Number of monomers:   4         Simmetry:noncircular
Amino acids for each monomer: 427  427  427  427 
Distance cutoffs:  20.0   5.0 Angstrom        Algorithm: simmetrized interface
Bonded atoms (PDB atom serial numbers)
A:      4    22    23    24    25   239   292   293   297   300   301   314   315   320   326   327   331   342   343   344   347   368   369   398   400   404   421   429   945  1003  1013  1026  1027  1058  1065  1121  1145  1240  1264  1276  1302  1577  1580  3116  3126  3141  3145  3153  3154  3172  3173  3177  3179  3180  3188
      O     O     CB    CG1   CG2   CB    O     CB    O     CD1   CD2   O     N     OG    CG1   CG2   O     OE1   OE2   N     O     OG1   CG2   CB    CD    NH2   OE1   CG2   NH1   NE2   NH1   OD1   OD2   NZ    CG2   CB    CD1   CD2   CE1   OE2   NZ    O     CD    OH    CE2   CG    NH1   CG2   CD1   OG1   CG2   O     CG1   CG2   OD2
D:  10386 10327 10325 10316 10348 13100 10991 13072 13043 13099 13068 10985 10954 10953 10304 11072 10296 10930 10872 10295 10274 10271  9954  9950  9949  9933  9952  9937 10270 10269 11229 10247 10242 10212 10219  9928 10254 13080 13081 13052 10940 13106 13115 10224 11203 10228 10220 11167 11191 10227 10166 11533 11504 11535 11507
      OE1   CD    CB    CD    OE1   CG2   CG1   NH1   OH    OG1   CG    NZ    OD2   OD1   CD2   CD1   CG2   NE2   NH1   OG1   O     N     CA    CB    O     N     CG2   CB    OE2   OE1   NZ    OG    N     O     O     N     CG2   CG2   CD1   CE1   NH1   CG1   OD2   O     OE2   CD2   CB    CD2   CE1   CD1   CB    CG2   O     CA    CD 
     3.93  3.51  3.84  3.90  3.04  3.52  3.66  3.11  2.62  4.12  3.48  2.79  2.72  2.71  3.96  3.41  3.84  3.08  2.82  2.82  4.08  2.90  3.83  3.84  3.50  3.67  3.12  3.72  2.89  3.14  4.03  2.67  2.65  2.68  3.64  4.27  3.56  3.60  3.67  3.50  4.14  3.69  3.45  2.54  3.36  3.59  3.27  3.57  3.88  4.19  3.49  3.93  3.68  3.79  3.56
Bonded amino acids (PDB serial numbers)
A:      1     4     4     4     4    30    37    37    38    38    38    40    41    41    42    42    43    44    44    45    45    47    47    51    51    51    54    55   122   129   130   132   132   136   137   145   147   162   165   166   169   207   207   401   402   404   404   405   405   408   408   409   409   409   410
        A     V     V     V     V     Y     A     A     L     L     L     G     S     S     V     V     V     E     E     E     E     T     T     R     R     R     E     V     R     Q     R     D     D     K     I     N     L     L     Y     E     K     R     R     Y     F     R     R     I     I     T     T     V     V     V     D
        0     0     0     0     0     1     0     0     0     0     0     0     1     1     0     0     0     1     1     1     1     1     1     1     1     1     1     0     1     1     1     1     1     1     0     1     0     0     1     1     1     1     1     1     0     1     1     0     0     1     1     0     0     0     1
        -     -     -     -     -     -     a     a     a     a     a     -     -     -     -     -     -     -     -     -     -     a     a     a     a     a     a     a     a     a     a     a     a     a     a     -     -     a     a     a     a     a     a     a     a     a     a     a     a     a     a     a     a     a     a
D:     58    51    51    50    54   408   137   404   401   408   404   136   132   132    48   147    47   129   122    47    45    45     5     4     4     2     4     2    44    44   169    41    41    36    37     1    42   405   405   402   130   409   410    38   166    38    37   162   165    38    30   210   207   211   207
        E     R     R     R     E     T     I     R     Y     T     R     K     D     D     L     L     T     Q     R     T     E     E     G     V     V     S     V     S     E     E     K     S     S     V     A     A     V     I     I     F     R     V     D     L     E     L     A     L     Y     L     Y     T     R     S     R
        1     1     1     1     1     1     0     1     1     1     1     1     1     1     0     0     1     1     1     1     1     1     0     0     0     1     0     1     1     1     1     1     1     0     0     0     0     0     0     0     1     0     1     0     1     0     0     0     1     0     1     1     1     1     1
        a     a     a     a     a     a     a     a     a     a     a     a     a     a     a     -     a     a     a     a     -     -     -     -     -     -     -     -     -     -     a     -     -     a     a     -     -     a     a     a     a     a     a     a     a     a     a     a     a     a     -     a     a     a     a
#######################################

Protein: 1F9F     Program Version: 2       Number of monomers:   4         Simmetry:noncircular
Amino acids for each monomer: 76  77  76  82 
Distance cutoffs:  20.0   5.0 Angstrom        Algorithm: simmetrized interface
Bonded atoms (PDB atom serial numbers)
A:     58   251   256   261   265   267   271   272   294   297   306   308   312   314   316   317   373   570   573   586   590   593   595   598   604
      NE2   OD1   O     N     CB    N     CB    OG    N     O     C     CB    NE1   CE3   CZ3   CH2   CG2   N     O     CB    N     O     OG1   CA    CE 
B:   1182   912   909   905   881   888   894   885   863   858   847   843  1197   852   947   964   908  1188  1183  1179  1166   661  1163  1151   906
      CE    O     N     CE3   CE3   O     NE2   N     OG    N     O     OD2   CE    N     O     CG2   CH2   OG1   N     CB    O     NE2   N     CD2   CZ2
     3.63  3.38  2.80  3.61  3.70  2.99  3.46  3.07  3.10  2.90  3.77  3.71  3.82  3.63  3.70  3.35  3.25  2.97  2.85  3.55  2.86  3.14  2.68  4.49  3.57
Bonded amino acids (PDB serial numbers)
A:    291   315   316   317   317   318   318   318   321   321   322   322   322   322   322   322   336   362   362   363   364   364   364   365   365
        H     D     I     S     S     S     S     S     H     H     W     W     W     W     W     W     T     Y     Y     M     T     T     T     M     M
        1     1     0     1     1     1     1     1     1     1     0     0     0     0     0     0     1     1     1     0     1     1     1     0     0
        b     b     b     -     -     -     -     -     -     -     -     -     -     -     -     -     b     b     b     b     b     b     b     -     -
B:    363   323   323   322   320   321   321   321   318   318   316   315   365   317   334   336   322   364   364   363   362   291   362   359   322
        M     T     T     W     W     H     H     H     S     S     I     D     M     S     T     T     W     T     T     M     Y     H     Y     L     W
        0     1     1     0     0     1     1     1     1     1     0     1     0     1     1     1     0     1     1     0     1     1     1     0     0
        b     -     -     -     -     -     -     -     -     -     b     b     -     -     b     b     -     b     b     b     b     b     b     b     -
#######################################

Protein: 1FAG     Program Version: 2       Number of monomers:   4         Simmetry:noncircular
Amino acids for each monomer: 455  455  455  455 
Distance cutoffs:  20.0   5.0 Angstrom        Algorithm: simmetrized interface
Bonded atoms (PDB atom serial numbers)
A:    977  1003  1030  1035  1066  1067  1070  1072  1073  1088  1094  1101  1102  1294  1295  1301  1323  1334  1344  1345  1349  1351  1353  1358  1365  1371  1780  1810
      OD2   CG    NE2   CB    O     CB    NE    NH1   NH2   OD1   CB    OD1   OD2   OH    N     CD    OD1   O     C     O     CD2   CE2   OH    CB    N     OD1   CD    OD1
C:   8414  8415  8372  8693  8643  8665  8695  8318  8345  8640  9177  9152  9122  8453  8430  8408  8409  8691  8686  8707  8676  8377  8412  8714  8687  8713  8444  8436
      NH1   NH2   NE2   CE2   CD    OD1   OH    OD1   CG    O     O     OD1   CD    OE2   OD1   O     CB    CD2   C     N     O     CB    NE    OD2   O     OD1   OD2   CB 
     3.29  3.71  4.57  3.72  3.24  3.86  2.80  3.25  3.73  3.58  3.98  3.40  3.64  4.55  3.22  3.00  3.66  3.18  3.78  3.43  3.39  3.44  2.95  3.07  3.25  2.65  4.30  3.43
Bonded amino acids (PDB serial numbers)
A:    121   125   128   129   132   132   132   132   132   134   135   136   136   160   161   161   163   165   166   166   166   166   166   167   168   168   218   222
        D     Q     Q     K     R     R     R     R     R     N     A     D     D     Y     R     R     N     F     Y     Y     Y     Y     Y     R     D     D     K     D
        1     1     1     1     1     1     1     1     1     1     0     1     1     1     1     1     1     0     1     1     1     1     1     1     1     1     1     1
        a     a     a     a     a     a     a     a     a     -     -     -     -     -     -     -     -     a     a     a     a     a     a     -     -     -     a     a
C:    132   132   128   166   161   163   166   121   125   161   225   222   218   137   134   132   132   166   166   168   165   129   132   168   166   168   136   135
        R     R     Q     Y     R     N     Y     D     Q     R     A     D     K     E     N     R     R     Y     Y     D     F     K     R     D     Y     D     D     A
        1     1     1     1     1     1     1     1     1     1     0     1     1     1     1     1     1     1     1     1     0     1     1     1     1     1     1     0
        a     a     a     a     -     -     a     a     a     -     a     a     a     -     -     a     a     a     a     -     a     a     a     -     a     -     -     -
#######################################

Protein: 1FBA     Program Version: 2       Number of monomers:   4         Simmetry:noncircular
Amino acids for each monomer: 360  360  360  360 
Distance cutoffs:  20.0   5.0 Angstrom        Algorithm: simmetrized interface
Bonded atoms (PDB atom serial numbers)
A:   1205  1209  1210  1245  1247  1250
      O     CE    NZ    CD1   CE1   OH 
C:   6703  6695  6693  6731  6733  6736
      OD1   CE    CG    CD1   CE1   OH 
     4.38  3.74  4.21  3.63  3.29  3.36
Bonded amino acids (PDB serial numbers)
A:    155   155   155   160   160   160
        K     K     K     Y     Y     Y
        1     1     1     1     1     1
        -     -     -     a     a     a
C:    156   155   155   160   160   160
        N     K     K     Y     Y     Y
        1     1     1     1     1     1
        -     -     -     a     a     a
#######################################

Protein: 1FCJ     Program Version: 2       Number of monomers:   4         Simmetry:noncircular
Amino acids for each monomer: 302  304  304  302 
Distance cutoffs:  20.0   5.0 Angstrom        Algorithm: simmetrized interface
Bonded atoms (PDB atom serial numbers)
A:      1     7    10    11    15    22    23    24    27    33    39    43    53    59    60    80    81   115   121   131   132   133   140   143   159   220   267   268   271   278   297   299   300   590   598   614   615   620   786  1249  1250  1252  1268  1965  1969  1973  1974  1978  1982  1991  1998  2000  2015  2016  2247
      N     N     O     CB    NZ    CG2   CD1   N     O     CE2   O     OE1   N     OD1   ND2   OG1   CG2   CB    O     CG1   CG2   N     NE    NH2   ND2   CD1   NH1   NH2   C     CA    CD2   CE2   CZ    O     OH    O     CB    CB    CD1   O     CB    OD1   OD2   O     CE    O     CB    OE2   O     O     CA    O     CD1   CD2   OG 
C:   5792  5773  5774  5776  5777  4667  4744  4645  4657  4639  4683  4664  4655  4791  6524  4792  4656  4557  4548  4577  4605  4551  4567  4568  4563  4547  4604  4583  4788  4789  4823  4821  6771  6522  6540  4694  6489  6515  6794  4531  4534  4535  4525  5340  5333  5139  5332  5343  5138  5144  5114  4584  4809  5310  4824
      OD2   O     CB    OD1   OD2   NH2   CD1   O     N     CB    ND2   NE    CG1   NH1   O     NH2   CG2   CE2   N     N     CG2   O     OE1   OE2   O     CD1   OG1   OD1   CD    NE    CE2   CD2   OG    CA    CD2   NH2   O     O     NH1   N     O     CB    N     CD1   CB    CB    O     CA    O     CB    O     ND2   CA    CD1   CZ 
     2.58  2.79  3.69  3.75  3.86  3.81  3.85  2.83  2.95  3.57  2.85  3.23  3.58  2.50  2.97  3.01  3.72  3.59  2.93  3.66  3.68  2.95  3.08  3.40  2.80  3.98  2.91  2.66  4.03  3.73  3.75  3.55  3.01  3.53  2.92  2.66  3.42  3.43  4.44  2.85  3.56  3.62  2.65  3.19  3.76  3.62  3.50  4.10  3.42  3.30  3.57  2.94  3.84  3.71  3.62
Bonded amino acids (PDB serial numbers)
A:      1     2     2     2     2     3     3     4     4     4     5     5     7     7     7    10    10    15    16    17    17    18    18    18    20    28    34    34    35    36    38    38    38    78    78    81    81    82   102   163   163   163   165   262   262   263   263   263   264   265   266   266   268   268   301
        S     K     K     K     K     I     I     Y     Y     Y     E     E     N     N     N     T     T     P     L     V     V     R     R     R     N     L     R     R     N     P     F     F     F     Y     Y     A     A     A     L     D     D     D     D     M     M     E     E     E     E     E     G     G     L     L     S
        1     1     1     1     1     0     0     1     1     1     1     1     1     1     1     1     1     0     0     0     0     1     1     1     1     0     1     1     1     0     0     0     0     1     1     0     0     0     0     1     1     1     1     0     0     1     1     1     1     1     0     0     0     0     1
        -     -     -     -     -     b     b     b     b     b     -     -     a     a     a     a     a     -     b     b     b     b     b     b     -     b     -     -     a     a     a     a     a     a     a     a     a     a     a     a     a     a     -     a     a     a     a     a     a     a     a     a     -     -     -
C:    165   163   163   163   163    18    28    16    18    15    20    18    17    34   266    34    17     4     4     7    10     4     5     5     5     3    10     7    34    34    38    38   301   266   268    21   262   265   304     2     2     2     1   106   105    81   105   107    81    82    78     7    37   102    38
        D     D     D     D     D     R     L     L     R     P     N     R     V     R     G     R     V     Y     Y     N     T     Y     E     E     E     I     T     N     R     R     F     F     S     G     L     R     M     E     R     K     K     K     S     L     A     A     A     G     A     A     Y     N     S     L     F
        1     1     1     1     1     1     0     0     1     0     1     1     0     1     0     1     0     1     1     1     1     1     1     1     1     0     1     1     1     1     0     0     1     0     0     1     0     1     1     1     1     1     1     0     0     0     0     0     0     0     1     1     1     0     0
        -     a     a     a     a     b     b     b     b     -     -     b     b     -     a     -     b     -     -     a     a     -     -     -     -     -     a     a     -     -     a     a     -     a     -     -     a     a     -     -     -     -     -     a     a     a     a     -     a     a     a     a     a     a     a
#######################################

Protein: 1FD3     Program Version: 2       Number of monomers:   4         Simmetry:noncircular
Amino acids for each monomer: 41  40  40  41 
Distance cutoffs:  20.0   5.0 Angstrom        Algorithm: simmetrized interface
Bonded atoms (PDB atom serial numbers)
A:      1    12   198   202   211   212   214   296   300   310
      N     CD1   NZ    O     O     CB    CG2   NZ    O     CB 
C:    812   824   673   683   822   825   682   906   902   686
      O     CG2   O     CB    CB    CD1   O     O     NZ    CA 
     3.24  3.74  2.49  3.41  3.74  4.01  3.78  4.76  3.55  4.50
Bonded amino acids (PDB serial numbers)
A:      1     2    25    26    27    27    27    39    40    41
        G     I     K     Q     I     I     I     K     K     P
        0     0     1     1     0     0     0     1     1     0
        -     -     b     b     b     b     b     b     -     -
C:     26    27    10    11    27    27    11    40    39    12
        Q     I     K     S     I     I     S     K     K     G
        1     0     1     1     0     0     1     1     1     0
        b     b     a     a     b     b     a     -     b     -
#######################################

Protein: 1FDP     Program Version: 2       Number of monomers:   4         Simmetry:noncircular
Amino acids for each monomer: 213  194  192  193 
Distance cutoffs:  20.0   5.0 Angstrom        Algorithm: simmetrized interface
Bonded atoms (PDB atom serial numbers)
A:    860   863   874  1203  1556
      O     OD1   NH1   OE1   NH1
B:   2077  2065  1669  2098  2066
      N     CB    OE2   NZ    CG 
     3.09  3.32  3.36  3.02  3.32
Bonded amino acids (PDB serial numbers)
A:    128   128   129   178   230
        D     D     R     E     R
        1     1     1     1     1
        -     -     -     -     b
B:     78    76    23    80    76
        P     P     E     K     P
        0     0     1     1     0
        -     -     -     -     -
#######################################

Protein: 1FDU     Program Version: 2       Number of monomers:   4         Simmetry:noncircular
Amino acids for each monomer: 281  280  285  281 
Distance cutoffs:  20.0   5.0 Angstrom        Algorithm: simmetrized interface
Bonded atoms (PDB atom serial numbers)
A:    517   730   732   735   748   764   784   810   848   866   890   901   932   958   968  1076  1080  1089  1094  1103  1117  1120  1128  1150  1151  1170  1171  1174  1175  1181  1182  1201  1202  1205  1210  1225  1226  1232  1233  1244  1249  1251  1252  1257  1259  1276  1282  1293  1529  1561  1854  1862  1863  1869  1896  2002  2006  2010  2030  2035  2037  2041  2075  2076  2093  2103  2105  2144
      OG    CD2   CA    CB    O     OE1   CG1   CD1   CG2   CG2   CB    OE1   CG    NZ    NH1   N     N     CA    CD    CE1   O     OD1   CG2   O     CB    O     CB    CD2   CE1   O     CB    CA    C     CA    CD1   OE1   OE2   OG    N     O     O     CG1   CG2   CB    CD1   CD2   CG    CE2   OG1   NH1   CG2   CD2   N     CD    CZ    NH2   O     CD2   O     CA    O     CA    CG1   CG2   CB    ND1   CE1   CZ 
B:   2914  3039  3048  3081  3050  2666  2996  2989  2959  3277  2879  2875  2884  2888  3647  3374  3381  3379  3400  3409  3359  3387  3015  3331  3330  3320  3319  3349  3350  3300  3299  3322  3296  3266  2878  4147  3225  3229  3269  4220  4248  3243  4238  3241  3254  4246  4250  3663  3107  3430  4184  4221  4182  4175  4176  3375  4154  4151  4014  4011  4008  4017  3393  4007  3401  3398  3432  3403
      OE2   CB    CG    CG    OE1   OG    CG1   CG1   CD1   CG2   CD2   O     CB    OE2   CB    OE1   OG    O     CG1   CD2   CD1   CG    CG2   CB    O     CB    O     N     CA    CB    O     CD1   N     O     CD1   NH2   N     N     OD1   CG1   ND1   CD    CB    CB    CZ    CB    CE1   CB    NZ    CB    OG    CG2   O     O     CB    OE2   CD1   O     CD    O     N     NH1   O     CD2   CG2   O     CD    CA 
     2.92  3.79  3.50  4.06  2.95  2.79  4.16  3.70  3.20  4.51  3.65  2.71  4.24  2.96  3.36  2.59  3.54  4.10  3.29  3.82  3.63  3.11  4.25  3.30  3.35  3.29  3.53  3.68  3.50  3.64  3.15  3.59  4.36  3.91  3.94  2.45  2.42  2.81  3.04  3.64  2.96  3.80  3.97  4.18  3.49  3.81  3.12  3.86  2.88  3.70  3.48  3.84  3.16  3.16  3.56  2.35  3.20  3.48  3.47  3.99  2.90  3.32  3.67  3.82  3.58  3.12  3.39  4.32
Bonded amino acids (PDB serial numbers)
A:     69    99   100   100   102   104   107   111   116   119   122   123   127   130   131   148   149   150   150   151   153   153   154   157   157   160   160   160   160   161   161   164   164   165   165   167   167   168   169   170   171   171   171   172   172   174   175   176   211   214   250   251   252   252   254   266   267   267   270   271   271   272   276   276   279   280   280   284
        S     L     E     E     L     E     V     L     V     V     L     Q     P     K     R     G     L     P     P     F     D     D     V     A     A     F     F     F     F     A     A     G     G     L     L     E     E     S     L     A     V     V     V     L     L     L     P     F     T     R     T     L     R     R     F     R     L     L     P     S     S     G     V     V     M     H     H     F
        1     0     1     1     0     1     0     0     0     0     0     1     0     1     1     0     0     0     0     0     1     1     0     0     0     0     0     0     0     0     0     0     0     0     0     1     1     1     0     0     0     0     0     0     0     0     0     0     1     1     1     0     1     1     0     1     0     0     0     1     1     0     0     0     0     1     1     0
        a     a     a     a     -     a     a     a     a     a     a     a     a     a     a     -     -     -     -     -     a     a     a     a     a     a     a     a     a     a     a     a     a     a     a     a     a     a     a     a     a     a     a     a     a     a     a     a     a     a     -     -     b     b     b     a     a     a     -     -     -     -     a     a     a     a     a     -
B:    104   122   123   127   123    69   116   115   111   154    99    99   100   100   208   167   168   168   171   172   165   169   119   161   161   160   160   164   164   157   157   160   157   153    99   266   148   149   153   276   280   150   279   150   151   280   280   210   130   175   271   276   271   270   270   167   267   267   252   252   252   252   170   251   171   171   175   172
        E     L     Q     P     Q     S     V     V     L     V     L     L     E     E     D     E     S     S     V     L     L     L     V     A     A     F     F     G     G     A     A     F     A     D     L     R     G     L     D     V     H     P     M     P     F     H     H     H     K     P     S     V     S     P     P     E     L     L     R     R     R     R     A     L     V     V     P     L
        1     0     1     0     1     1     0     0     0     0     0     0     1     1     1     1     1     1     0     0     0     0     0     0     0     0     0     0     0     0     0     0     0     1     0     1     0     0     1     0     1     0     0     0     0     1     1     1     1     0     1     0     1     0     0     1     0     0     1     1     1     1     0     0     0     0     0     0
        a     a     a     a     a     a     a     -     a     a     a     a     a     a     -     a     a     a     a     a     a     a     a     a     a     a     a     a     a     a     a     a     a     a     a     a     -     -     a     a     a     -     a     -     -     a     a     a     a     a     -     a     -     -     -     a     a     a     b     b     b     b     a     -     a     a     a     a
#######################################

Protein: 1FHJ     Program Version: 2       Number of monomers:   4         Simmetry:noncircular
Amino acids for each monomer: 141  146  141  146 
Distance cutoffs:  20.0   5.0 Angstrom        Algorithm: simmetrized interface
Bonded atoms (PDB atom serial numbers)
A:      1     6   964  1017  1059  1077  1079
      N     CG1   NZ    OG1   O     NH1   OXT
C:   3291  3283  3271  3289  3175  3205  2213
      OXT   O     O     NH1   CE    CG2   N  
     2.59  2.21  3.45  3.58  4.42  4.86  2.69
Bonded amino acids (PDB serial numbers)
A:      1     1   127   134   140   141   141
        V     V     K     T     Y     R     R
        0     0     1     1     1     1     1
        -     -     a     a     -     -     -
C:    141   141   140   141   127   130     1
        R     R     Y     R     K     T     V
        1     1     1     1     1     1     0
        a     a     a     a     a     a     -
#######################################

Protein: 1FL7     Program Version: 2       Number of monomers:   4         Simmetry:noncircular
Amino acids for each monomer: 86  107  88  106 
Distance cutoffs:  20.0   5.0 Angstrom        Algorithm: simmetrized interface
Bonded atoms (PDB atom serial numbers)
A:     23   115   176   177   182   189   193   194   196   198   205   206   220   223   225   237   240   241   247   249   250   253   259   260   264   273   279   282   289   293   298   317   332   365   369   370   374   377   378   380   388   391   398   402   403   406   422   425   435   528   548   550   553   557   621   623   641   648   649   651   656   657
      SG    CZ    CD    OE1   O     CB    N     CA    O     CA    C     O     N     O     OG    N     O     CB    CG    CD2   CE1   OH    CG    CD    O     CG    CB    CD2   CD    NH2   CB    NZ    CE    NZ    O     CB    N     O     CB    CG2   N     O     CB    OE2   N     O     N     O     N     CG    CG1   N     O     OE1   CB    CG2   OH    CD1   CD2   CE2   C     CB 
B:    878   949   944   925   922   903   907   900   904   889   881   886   873   870  1044   862   855  1053  1426  1428  1422  1418   853   718  1236  1421   741   756  1446  1486  1416   759  1374  1343  1261  1114  1357  1367  1365   858  1370  1381  1391  1406  1384  1389   909   926   929   953   951   941   943   965  1394  1393   928   996  1007  1016   969   962
      CB    CB    CG2   O     N     OH    O     CE1   N     O     CD2   N     O     N     OG1   O     CE3   CA    CB    CD    N     N     NE1   CG2   OH    O     OE2   CG    OH    O     CD1   OE2   OD2   O     CG    OH    O     N     OG1   CH2   O     N     O     N     O     CA    OG1   CB    OD2   CE1   CD1   O     CG1   NZ    CG2   CG1   OD1   NH2   O     O     O     CG 
     3.86  3.77  3.24  3.05  2.92  3.36  2.83  3.65  2.77  2.99  3.62  3.31  2.88  3.04  2.71  3.13  3.26  3.94  3.71  3.47  3.73  3.26  3.36  3.38  4.86  3.21  3.62  3.39  3.01  3.08  3.71  2.72  3.82  2.68  3.98  3.67  3.18  2.74  3.81  3.47  3.17  2.89  3.60  2.96  3.03  3.89  2.79  3.58  2.93  4.05  4.02  2.87  2.78  2.56  3.73  3.75  2.85  3.09  3.62  3.08  4.17  3.11
Bonded amino acids (PDB serial numbers)
A:      7    18    27    27    28    29    30    30    30    31    32    32    34    34    34    36    36    36    37    37    37    37    38    38    39    40    41    41    42    42    43    45    47    51    52    52    53    53    53    53    55    55    56    56    57    57    60    60    62    74    76    77    77    77    86    86    88    89    89    89    90    90
        C     F     Q     Q     C     M     G     G     G     C     C     C     S     S     S     A     A     A     Y     Y     Y     Y     P     P     T     P     L     L     R     R     S     K     M     K     N     N     V     V     V     V     S     S     E     E     S     S     C     C     A     F     V     E     E     E     T     T     Y     Y     Y     Y     H     H
        1     0     1     1     1     0     0     0     0     1     1     1     1     1     1     0     0     0     1     1     1     1     0     0     1     0     0     0     1     1     1     1     0     1     1     1     0     0     0     0     1     1     1     1     1     1     1     1     0     0     0     1     1     1     1     1     1     1     1     1     1     1
        -     -     b     b     b     b     b     b     b     b     b     b     b     b     b     b     b     b     b     b     b     b     b     b     -     a     a     a     a     a     a     a     a     -     -     -     b     b     b     b     b     b     b     b     -     -     b     b     b     b     b     -     -     -     -     -     -     -     -     -     -     -
B:     31    39    38    36    36    33    34    33    34    32    31    32    30    30    50    28    27    52   101   101   101   100    27    10    74   100    13    15   103   109    99    15    93    89    77    58    91    93    92    27    93    95    96    98    95    96    34    36    36    39    39    38    38    40    96    96    36    44    46    47    41    40
        Y     Y     V     D     D     Y     T     Y     T     C     Y     C     G     G     T     C     W     T     P     P     P     G     W     I     Y     G     E     E     Y     M     L     E     D     S     P     Y     S     D     T     W     D     T     V     G     T     V     T     D     D     Y     Y     V     V     K     V     V     D     R     K     I     D     K
        1     1     0     1     1     1     1     1     1     1     1     1     0     0     1     1     0     1     0     0     0     0     0     0     1     0     1     1     1     0     0     1     1     1     0     1     1     1     1     0     1     1     0     0     1     0     1     1     1     1     1     0     0     1     0     0     1     1     1     0     1     1
        b     -     -     -     -     b     b     b     b     b     b     b     b     b     -     b     b     b     -     -     -     -     b     b     b     -     b     a     -     -     -     a     b     -     b     b     -     b     b     b     b     b     -     -     b     -     b     -     -     -     -     -     -     -     -     -     -     -     -     -     -     -
#######################################

Protein: 1FO6     Program Version: 2       Number of monomers:   4         Simmetry:noncircular
Amino acids for each monomer: 302  302  302  302 
Distance cutoffs:  20.0   5.0 Angstrom        Algorithm: simmetrized interface
Bonded atoms (PDB atom serial numbers)
A:    261   265   267   271   273   274   276  1944  2004  2008  2016  2018  2021  2029  2043  2045  2046  2106  2108  2119  2161  2162
      O     CA    O     NE    NH1   NH2   CA    CE1   OE2   O     O     CG1   CA    CB    O     OG1   CG2   O     OG1   CB    NH1   NH2
D:   7452  7443  7441  7212  9295  9291  7437  9180  9120  9205  9197  9222  9192  9184  9338  9337  9194  9282  7449  7450  9221  9219
      CA    O     CA    CD1   CB    N     O     OE2   CE1   CB    CA    CG2   O     O     NH2   NH1   CG1   O     NH1   NH2   OG1   O  
     3.48  3.58  3.70  4.25  4.22  4.00  3.77  2.70  2.79  3.48  3.27  3.16  3.33  3.59  3.10  2.80  3.14  4.65  3.49  4.12  2.88  3.16
Bonded amino acids (PDB serial numbers)
A:     37    38    38    38    38    38    39   248   257   258   259   259   260   261   263   263   263   271   271   273   278   278
        S     R     R     R     R     R     G     H     E     I     V     V     A     L     T     T     T     T     T     A     R     R
        1     1     1     1     1     1     0     1     1     0     0     0     0     0     1     1     1     1     1     0     1     1
        a     a     a     a     a     a     -     -     -     b     b     b     b     b     -     -     -     b     b     b     -     -
D:     39    38    38     6   273   273    37   257   248   261   260   263   259   258   278   278   259   271    38    38   263   263
        G     R     R     I     A     A     S     E     H     L     A     T     V     I     R     R     V     T     R     R     T     T
        0     1     1     0     0     0     1     1     1     0     0     1     0     0     1     1     0     1     1     1     1     1
        -     a     a     b     b     b     a     -     -     b     b     -     b     b     -     -     b     b     a     a     -     -
#######################################

Protein: 1FP6     Program Version: 2       Number of monomers:   4         Simmetry:noncircular
Amino acids for each monomer: 289  289  285  285 
Distance cutoffs:  20.0   5.0 Angstrom        Algorithm: simmetrized interface
Bonded atoms (PDB atom serial numbers)
A:   1473  1474  1476  1477  1486  1498  1502  1513  1818  1836  1841  1842  1848  1849  1851  1869  1870  1872  1873  1886  1890  1897  1935  2041  2042  2053
      O     CB    OD1   ND2   NZ    O     O     OE1   CB    CB    NH1   NH2   CG    CD    NZ    O     CB    OD1   OD2   CB    NZ    CD1   OD1   OE1   OE2   CZ 
C:   6217  6194  6165  5916  6156  6226  6227  5827  5803  5802  6418  6417  5800  5799  5793  5852  5826  5853  5832  5878  5849  5889  6249  6157  6135  6133
      NH1   CB    OE1   NE2   OD1   CE    NZ    CD1   OE2   OE1   OE2   OE1   CG    CB    OD1   OD1   CG2   ND2   CB    O     O     OE1   OD2   OD2   NZ    CD 
     2.85  3.55  3.28  3.27  4.67  3.49  2.92  3.92  4.54  4.15  3.77  3.01  3.86  3.97  4.37  3.02  3.61  3.61  3.57  3.21  3.48  3.29  2.93  4.44  3.54  3.93
Bonded amino acids (PDB serial numbers)
A:    201   201   201   201   202   204   205   206   242   245   245   245   246   246   246   249   249   249   249   251   251   252   257   270   270   271
        N     N     N     N     K     G     T     Q     A     R     R     R     K     K     K     D     D     D     D     K     K     L     N     E     E     F
        1     1     1     1     1     0     1     1     0     1     1     1     1     1     1     1     1     1     1     1     1     0     1     1     1     0
        a     a     a     a     a     a     -     -     a     a     a     a     a     a     a     a     a     a     a     -     -     -     -     a     a     a
C:    245   242   239   209   238   246   246   197   194   194   270   270   194   194   193   201   197   201   198   205   201   206   249   238   235   235
        R     A     E     H     D     K     K     I     E     E     E     E     E     E     D     N     I     N     A     T     N     Q     D     D     K     K
        1     0     1     1     1     1     1     0     1     1     1     1     1     1     1     1     0     1     0     1     1     1     1     1     1     1
        a     a     a     b     a     a     a     a     a     a     a     a     a     a     a     a     a     a     a     -     a     -     a     a     a     a
#######################################

Protein: 1FTR     Program Version: 2       Number of monomers:   4         Simmetry:noncircular
Amino acids for each monomer: 296  296  296  296 
Distance cutoffs:  20.0   5.0 Angstrom        Algorithm: simmetrized interface
Bonded atoms (PDB atom serial numbers)
A:    234   238  1327  1332  1341  1342  1346  1347  1374  1375
      CB    NZ    OE2   CB    OE1   NE2   O     CB    OE1   NE2
C:   4682  4678  5776  5771  5819  5818  5791  5790  5786  5785
      NZ    CB    CB    OE2   NE2   OE1   CB    O     NE2   OE1
     4.10  4.03  3.73  3.74  2.92  2.91  3.51  3.55  2.99  2.95
Bonded amino acids (PDB serial numbers)
A:     31    31   174   175   176   176   177   177   181   181
        K     K     E     S     Q     Q     P     P     Q     Q
        1     1     1     1     1     1     0     0     1     1
        a     a     -     -     a     a     a     a     a     a
C:     31    31   175   174   181   181   177   177   176   176
        K     K     S     E     Q     Q     P     P     Q     Q
        1     1     1     1     1     1     0     0     1     1
        a     a     -     -     a     a     a     a     a     a
#######################################

Protein: 1FUJ     Program Version: 2       Number of monomers:   4         Simmetry:noncircular
Amino acids for each monomer: 212  212  212  212 
Distance cutoffs:  20.0   5.0 Angstrom        Algorithm: simmetrized interface
Bonded atoms (PDB atom serial numbers)
A:    176   348   351   360   402   657   661   665   680   683  1009  1024  1025  1296  1458  1478  1483  1487  1488
      ND2   CD    NH1   OD2   CD1   CB    O     OE1   CG    NZ    NH2   O     CB    NZ    CE2   O     NE1   CZ3   CH2
B:   2112  2718  2733  2717  1885  2734  3192  3004  3195  3187  2057  2060  2366  2374  3196  2392  2370  3166  2390
      CD2   NH2   O     NH1   ND2   CB    NE1   CE    CZ2   O     CD    NH1   CB    OE1   CZ3   NZ    O     CE1   CD 
     4.07  3.52  2.94  3.45  4.29  4.12  2.74  3.68  3.51  2.96  4.04  3.17  4.18  3.51  3.43  2.78  3.28  3.60  3.67
Bonded amino acids (PDB serial numbers)
A:     38    60    60    61    63    96    97    97    99    99   143   146   146   187   215   218   218   218   218
        N     R     R     D     L     A     E     E     K     K     R     A     A     K     F     W     W     W     W
        1     1     1     1     0     0     1     1     1     1     1     0     0     1     0     0     0     0     0
        -     -     -     -     a     -     -     -     -     -     -     -     -     -     b     -     -     -     -
B:     63   143   146   143    38   146   218   187   218   218    60    60    96    97   218    99    97   215    99
        L     R     A     R     N     A     W     K     W     W     R     R     A     E     W     K     E     F     K
        0     1     0     1     1     0     0     1     0     0     1     1     0     1     0     1     1     0     1
        a     -     -     -     -     -     -     -     -     -     -     -     -     -     -     -     -     b     -
#######################################

Protein: 1FWX     Program Version: 2       Number of monomers:   4         Simmetry:noncircular
Amino acids for each monomer: 591  589  590  588 
Distance cutoffs:  20.0   5.0 Angstrom        Algorithm: simmetrized interface
Bonded atoms (PDB atom serial numbers)
A:     13    40    41    43    44    63    67    83   103   152   153   154   157   176   254   259   264   268   269   277   280   284   287   289   290   291   335   336   339   342   354   359   524   549   551   556   558   560   577   578   585   586   590   599   635   636   643   644   656   857   865   872   952  1044  1065  1222  1225  1229  1233  1270  1271  1275  1283  1305  1306  1355  1679  1681  1722  1724  1732  1739  1740  2171  2187  2299  2309  2586  2702  2703  3164  3174  3176  3177  3190  3209  3210  3213  3217  3228  3229  3233  3237  3241  3243  3245  3246  3250  3252  3253  3259  3260  3262  3268  3272  3277  3399  3410  3416  3419  3430  3446  3447  3462  3463  3570  3573  3578  3587  3605  3966  4000  4158  4161  4166  4169  4170  4230  4236  4237  4241  4250  4251  4253  4265  4282  4301  4363  4366  4369  4378  4379  4386  4387  4397  4399  4402  4422  4424  4426  4455  4465  4467  4485  4489  4492  4493  4495  4499  4512  4515  4539  4541  4542  4547  4551  4569  4570  4582  4584  4585  4600  4605  4623  4624
      OD2   CB    CG    N     CA    CD2   O     O     OH    O     CB    CG    NE2   OE2   NH1   O     OE2   O     CB    CB    CE    O     CD    CZ    NH1   NH2   O     CB    NE    NH2   OG    CB    NH2   NZ    CA    CD1   CE1   CZ    O     CB    OD1   ND2   O     NZ    OD1   OD2   OD1   ND2   OD2   O     OD1   OG1   CG    NZ    CE1   CB    OD2   O     OE1   OD1   ND2   O     O     SD    CE    OH    CE2   OH    CB    SD    CG2   CD1   CD2   ND2   CE1   CD    CD2   CD1   CE1   CE2   CE    CE1   CZ    N     CE    NH1   NH2   C     CD1   CD1   CD2   O     ND2   O     CG1   N     CA    CA    O     CB    O     CB    CD1   CB    NZ    CB    O     CD2   O     OD1   CG    CD2   CE1   OE1   OE2   O     CG2   O     O     NE1   OG    OE2   O     OD1   O     OD1   OD2   N     OD1   ND2   O     N     CA    O     CB    OE2   CD    N     O     CG2   O     CB    OD1   ND2   C     N     O     CB    CD1   NE1   OH    O     CG    N     CB    CD2   CE1   CZ    O     N     O     CB    SD    CE    CB    OE2   NH1   NH2   NE    NH1   NH2   CD1   O     CG    CD 
B:   4652  8048  8028  7838  7839  7842  7858  7857  7862  4983  9096  4988  9094  4919  8045  8059  4920  7906  7872  7873  7888  8076  8075  4918  4805  4893  4964  4965  5265  5264  4781  4783  9015  8678  9007  9006  8876  8870  8998  9008  8995  8992  5219  8882  4971  4968  8894  8880  9084  8859  8879  8865  7870  8866  9171  9053  9051  9055  9198  9028  9031  9252  9253  9027  9233  9214  9168  9199  9213  9211  8629  9152  8595  9180  9170  9144  9153  9124  9122  9141  9121  8795  9128  8799  8787  4673  4672  4692  4884  4712  4696  4732  8199  5581  4898  8202  8207  8216  8813  8234  4909  8911  9108  8798  8790  4897  4671  4656  4883  4669  4888  4916  4913  9114  9118  7866  7874  7875  7879  7882  6369  6361  7820  7901  7803  7897  7806  5486  5501  5671  5189  5494  5273  5228  5272  7890  7881  5215  5214  5206  5180  5207  5153  5146  5934  5899  5900  5854  5851  5858  5285  4785  4782  8091  8092  7793  7331  7215  7805  7332  6928  6308  6816  5846  6368  6930  5862  5863  6353  6352  5984  5943  5935  5904  5912
      OG    OD1   O     NH1   NH2   C     CD2   CD1   O     OG    CG    CB    O     NH1   O     CG    NH2   CB    CG1   CG2   O     CE1   CD2   CZ    OE2   OE2   O     CB    OD2   OD1   O     CG    OD1   OE2   O     C     CE2   O     CG2   CB    O     N     O     O     NH2   NE    CB    CA    OH    N     N     OD1   O     ND2   CE    CD1   CB    NE1   NH1   N     O     CG    CD    O     C     NH2   CB    NH2   NH1   NE    OE2   CD1   OG    OE2   SD    O     CD2   CZ    CE1   N     CD2   O     O     OD2   O     CA    N     CD2   NH2   O     O     OH    O     CG    CB    CG2   O     O     OG1   NE1   CE    OE2   NE1   OD1   OD1   O     CD    O     NH1   CB    O     CD    O     N     CB    ND2   N     CA    CA    CB    CD2   CG2   NZ    NZ    CE1   CB    N     O     OG1   CD    CZ    OD1   ND2   NZ    OD1   CG    O     ND2   OD1   O     CA    CB    NH2   O     SD    OD1   ND2   OD2   CB    O     OD2   OE1   CB    OE1   OE2   CE    CE1   CD1   CZ    CE2   CD    CE2   CE1   OE2   CD1   NZ    OE1   OE2   SD    CG    OH    OE1   CE    O     O  
     3.89  3.48  3.45  3.45  3.67  3.55  3.71  3.64  2.62  2.65  3.65  3.43  3.09  2.76  2.93  3.38  2.84  3.17  3.84  4.13  3.35  3.58  3.70  3.34  2.79  2.95  3.98  4.37  2.75  3.14  2.62  3.38  2.76  4.40  3.79  3.87  3.32  3.36  3.62  3.34  3.12  2.74  3.14  3.05  3.04  2.70  3.60  3.15  2.74  2.67  3.05  2.58  3.28  3.13  3.27  3.43  3.82  2.77  3.03  2.69  3.03  3.29  3.11  3.44  3.63  3.20  3.78  2.98  3.70  3.64  3.20  3.72  3.78  2.75  4.02  3.79  4.02  4.14  3.49  3.40  3.47  3.30  3.76  2.87  4.72  3.91  3.49  3.44  4.02  3.64  3.72  2.58  3.10  3.24  3.80  3.52  3.36  3.38  3.90  3.18  3.10  3.45  3.71  3.64  2.86  3.14  3.43  4.98  2.93  3.16  3.28  3.67  3.53  2.74  3.12  3.08  3.53  3.22  3.31  3.25  3.84  3.42  3.49  2.79  3.40  3.61  2.81  2.73  2.75  2.80  3.30  3.04  3.19  3.23  3.61  3.02  3.68  2.73  3.15  3.63  3.79  3.38  2.69  4.11  3.40  2.81  3.09  3.80  3.41  2.80  2.66  3.15  3.61  2.73  3.27  3.48  3.67  4.14  3.84  3.40  3.72  3.82  3.84  3.23  3.73  2.67  2.85  2.96  3.57  3.65  3.04  3.92  3.54  3.20  3.02
Bonded amino acids (PDB serial numbers)
A:      9    14    14    15    15    17    18    20    21    28    28    28    28    31    41    42    42    43    43    44    44    45    45    45    45    45    51    51    51    51    53    54   861   864   865   865   865   865   868   868   869   869   870   871    74    74    75    75    77   101   102   103   113   125   128   147   147   148   148   153   153   154   155   158   158   163   204   204   210   210   211   212   212   268   270   286   287   324   339   339   397   398   398   399   400   402   402   403   403   404   404   405   405   406   406   407   407   408   408   408   409   409   409   410   410   411   427   428   429   429   431   433   433   435   435   450   450   451   452   454   497   501   522   522   523   523   523   532   532   532   533   534   534   534   536   538   541   550   550   550   552   552   553   553   555   556   556   558   558   558   560   562   562   564   564   564   564   564   565   567   567   570   570   570   571   571   573   573   575   575   575   577   578   580   580
        D     P     P     G     G     L     D     Y     Y     Q     Q     Q     Q     E     R     E     E     L     L     M     M     R     R     R     R     R     R     R     R     R     S     A     R     K     F     F     F     F     A     A     N     N     G     K     D     D     N     N     D     A     N     T     M     K     H     D     D     E     E     N     N     D     G     M     M     Y     Y     Y     M     M     T     L     L     N     H     K     L     L     F     F     K     F     F     S     K     R     R     F     F     L     L     N     N     V     V     G     G     P     P     P     L     L     L     K     K     P     V     H     D     D     P     F     F     E     E     I     I     K     S     W     S     E     D     D     D     D     D     N     N     N     Y     G     G     G     A     E     P     V     V     V     A     A     N     N     G     V     V     W     W     W     Y     Q     Q     F     F     F     F     F     C     A     A     M     M     M     E     E     R     R     R     R     R     L     V     P     P
        1     0     0     0     0     0     1     1     1     1     1     1     1     1     1     1     1     0     0     0     0     1     1     1     1     1     1     1     1     1     1     0     1     1     0     0     0     0     0     0     1     1     0     1     1     1     1     1     1     0     1     1     0     1     1     1     1     1     1     1     1     1     0     0     0     1     1     1     0     0     1     0     0     1     1     1     0     0     0     0     1     0     0     1     1     1     1     0     0     0     0     1     1     0     0     0     0     0     0     0     0     0     0     1     1     0     0     1     1     1     0     0     0     1     1     0     0     1     1     0     1     1     1     1     1     1     1     1     1     1     1     0     0     0     0     1     0     0     0     0     0     0     1     1     0     0     0     0     0     0     1     1     1     0     0     0     0     0     1     0     0     0     0     0     1     1     1     1     1     1     1     0     0     0     0
        -     -     -     -     -     -     -     b     b     a     a     a     a     -     -     b     b     b     b     b     b     b     b     b     b     b     -     -     -     -     -     -     a     a     a     a     a     a     a     a     a     a     -     -     a     a     a     a     a     a     a     a     a     a     b     a     a     a     a     a     a     a     a     a     a     a     a     a     a     a     a     a     a     a     a     a     a     b     a     a     a     a     a     a     a     a     a     a     a     a     a     a     a     a     a     a     a     a     a     a     a     a     a     a     a     a     b     b     b     b     b     a     a     a     a     a     a     a     a     a     b     a     a     a     a     a     a     a     a     a     a     a     a     a     b     b     a     b     b     b     a     a     a     a     b     b     b     b     b     b     b     a     a     a     a     a     a     a     a     a     a     a     a     a     a     a     b     b     b     b     b     b     b     a     a
B:     11   429   427   402   402   403   404   404   405    53   562    54   562    45   429   431    45   411   406   406   409   433   433    45    31    42    51    51    74    74    28    28   553   507   552   552   533   533   550   552   550   550   870   534    51    51   536   534   560   532   534   532   406   532   570   558   558   558   573   556   556   580   580   555   578   575   570   573   575   575   501   568   497   571   570   567   568   564   564   567   564   523   565   523   522    15    15    17    41    20    18    21   450   113    43   450   451   452   525   454    44   538   563   523   522    43    14    12    41    14    42    45    45   564   564   405   407   407   408   408   212   211   400   410   398   410   399   101   103   125   865   102    75   871    75   409   408   869   869   868   865   868   861   861   158   153   153   147   147   148    77    28    28   435   435   397   339   324   398   339   286   204   270   146   212   286   148   148   210   210   163   159   158   154   155
        S     D     V     R     R     F     L     L     N     S     Q     A     Q     R     D     P     R     P     V     V     L     F     F     R     E     E     R     R     D     D     Q     Q     N     E     A     A     Y     Y     V     A     V     V     G     G     R     R     A     G     Y     N     G     N     V     N     M     W     W     W     R     V     V     P     P     G     V     R     M     R     R     R     E     L     S     E     M     A     L     F     F     A     F     D     C     D     D     G     G     L     R     Y     D     Y     I     M     L     I     K     S     T     W     M     E     W     D     D     L     P     V     R     P     E     R     R     F     F     N     G     G     P     P     L     T     K     K     F     K     S     A     T     K     F     N     N     K     N     L     P     N     N     A     F     A     R     R     M     N     N     D     D     E     D     Q     Q     E     E     K     F     L     F     F     K     Y     H     E     L     K     E     E     M     M     Y     E     M     D     G
        1     1     0     1     1     0     0     0     1     1     1     0     1     1     1     0     1     0     0     0     0     0     0     1     1     1     1     1     1     1     1     1     1     1     0     0     1     1     0     0     0     0     0     0     1     1     0     0     1     1     0     1     0     1     0     0     0     0     1     0     0     0     0     0     0     1     0     1     1     1     1     0     1     1     0     0     0     0     0     0     0     1     1     1     1     0     0     0     1     1     1     1     0     0     0     0     1     1     1     0     0     1     0     1     1     0     0     0     1     0     1     1     1     0     0     1     0     0     0     0     0     1     1     1     0     1     1     0     1     1     0     1     1     1     1     0     0     1     1     0     0     0     1     1     0     1     1     1     1     1     1     1     1     1     1     1     0     0     0     0     1     1     1     1     0     1     1     1     0     0     1     1     0     1     0
[truncated: 4,403,063 more chars]
