# Supplementary material for: Oligomeric Interfaces Under the Lens: Gemini
Source: PLoS One. 2010 Mar 25;5(3):e9897. doi: 10.1371/journal.pone.0009897 (PMC2845623; doi:10.1371/journal.pone.0009897)
Supplement: Text S3 — i05out. GeminiDistances Outputs for pentameric proteins. (0.25 MB TXT) [file pone.0009897.s003.txt]

Protein: 169l     Program Version: 2       Number of monomers:   5         Simmetry:circular
Amino acids for each monomer: 162  162  162  162  162 
Distance cutoffs:  20.0   5.0 Angstrom        Algorithm: simmetrized interface
Bonded atoms (PDB atom serial numbers)
A:    165   184   189   202   205   285   288   295   301   302   308   309   324   325   359
      NZ    O     OE2   CE1   OH    O     CD    CB    CB    CG    CB    OG    OD1   ND2   OE2
E:   5763  5792  5732  5791  5736  5728  5651  5595  5798  5060  5059  5572  5571  5535  5604
      CB    NH2   O     NH1   OD2   OH    CD1   CG1   SG    CD1   CG2   ND2   OD1   OE1   OD2
     2.97  3.11  3.41  2.77  2.70  3.06  3.09  3.39  3.45  3.65  3.90  3.78  2.29  2.62  4.12
Bonded amino acids (PDB serial numbers)
A:     19    22    22    24    24    35    35    36    37    37    38    38    40    40    45
        K     E     E     Y     Y     K     K     S     P     P     S     S     N     N     E
        1     1     1     1     1     1     1     1     0     0     1     1     1     1     1
        -     -     -     -     -     -     -     -     -     -     -     -     a     a     a
E:     93    96    89    96    89    88    79    71    97     3     3    68    68    64    72
        A     R     D     R     D     Y     L     V     C     I     I     N     N     E     D
        0     1     1     1     1     1     0     0     1     0     0     1     1     1     1
        a     a     a     a     a     a     a     a     a     a     a     a     a     a     a
#######################################

Protein: 1b09     Program Version: 2       Number of monomers:   5         Simmetry:circular
Amino acids for each monomer: 206  206  206  206  206 
Distance cutoffs:  20.0   5.0 Angstrom        Algorithm: simmetrized interface
Bonded atoms (PDB atom serial numbers)
A:     49    96    97    98   323   336   338   339  1203  1213  1551  1567  1568  1586  1590  1591  1597  1610
      NH2   O     CB    CG    OH    CG    OE1   OE2   CA    OD2   OE1   CD2   CE1   NZ    O     CB    O     CD2
B:   2958  2588  2592  2471  2546  2567  2587  2560  2566  2575  2619  2473  2460  2444  2578  2950  2949  2512
      OD2   N     CB    CG1   O     CG2   NZ    NH2   CG1   NE    NZ    CD1   CB    OE2   NH2   CD    CG    CZ2
     4.33  4.33  3.75  4.42  3.04  3.70  3.79  3.73  4.61  3.15  3.03  3.73  3.67  2.75  2.37  4.23  3.66  3.63
Bonded amino acids (PDB serial numbers)
A:      6    12    12    12    40    42    42    42   154   155   197   199   199   201   202   202   203   204
        R     P     P     P     Y     E     E     E     G     D     E     F     F     K     P     P     Q     L
        1     0     0     0     1     1     1     1     0     1     1     0     0     1     0     0     1     0
        -     -     -     -     b     -     -     -     b     b     -     b     b     b     b     b     -     -
B:    169   120   120   106   115   117   119   116   117   118   123   106   104   101   118   168   168   110
        D     S     S     I     P     V     K     R     V     R     K     I     S     E     R     P     P     W
        1     1     1     0     0     0     1     1     0     1     1     0     1     1     1     0     0     0
        a     -     -     -     b     -     -     b     -     -     -     -     -     b     -     a     a     b
#######################################

Protein: 1bjp     Program Version: 2       Number of monomers:   5         Simmetry:noncircular
Amino acids for each monomer: 62  62  58  60  62 
Distance cutoffs:  20.0   5.0 Angstrom        Algorithm: simmetrized interface
Bonded atoms (PDB atom serial numbers)
A:      8    11    15    21    24    35    38    41    54    82    87   116   151   175   177   179   186   187   207   213   231   236   237   238   242   245   246   389
      N     O     CD1   N     O     CG1   N     O     CG2   CG    NH2   CG    CD1   O     CG    OE1   CG1   CG2   CB    CG1   NH1   O     CB    OG    O     CD1   CD2   CE1
B:    520   517   868   503   500   499   490   487   724   725   721   715   688   686   717   710   665   692   654   666   658   595   625   656   566   533   561   494
      O     N     CE1   O     N     CB    O     N     CD1   CD2   O     O     CA    CB    OG    NH1   CG1   CG1   O     CG2   OE1   CG    CA    CG    NH2   CG2   CG    CD1
     3.14  2.87  4.31  2.92  2.97  4.00  2.90  3.10  3.75  3.68  2.95  3.51  3.86  3.79  3.25  2.60  4.17  3.83  3.58  3.86  2.60  3.65  3.60  3.39  2.87  3.69  3.73  4.26
Bonded amino acids (PDB serial numbers)
A:      2     2     2     4     4     5     6     6     7    11    11    15    19    22    22    22    23    23    26    27    29    30    30    30    31    31    31    50
        I     I     I     Q     Q     I     H     H     I     R     R     Q     L     E     E     E     V     V     A     I     R     S     S     S     L     L     L     F
        0     0     0     1     1     0     1     1     0     1     1     1     0     1     1     1     0     0     0     0     1     1     1     1     0     0     0     0
        b     b     b     b     b     b     b     b     b     -     -     a     a     a     a     a     a     a     a     a     a     a     a     a     a     a     a     -
B:      6     6    50     4     4     3     2     2    31    31    31    30    27    26    30    29    23    27    22    23    22    15    19    22    11     7    11     2
        H     H     F     Q     Q     A     I     I     L     L     L     S     I     A     S     R     V     I     E     V     E     Q     L     E     R     I     R     I
        1     1     0     1     1     0     0     0     0     0     0     1     0     0     1     1     0     0     1     0     1     1     0     1     1     0     1     0
        b     b     -     b     b     b     b     b     a     a     a     a     a     a     a     a     a     a     a     a     a     a     a     a     -     b     -     b
#######################################

Protein: 1bov     Program Version: 2       Number of monomers:   5         Simmetry:circular
Amino acids for each monomer: 69  69  69  69  69 
Distance cutoffs:  20.0   5.0 Angstrom        Algorithm: simmetrized interface
Bonded atoms (PDB atom serial numbers)
A:    264   265   285   287   288   315   317   319   382   491   493   499   501   502   515   516   525
      CZ    NH1   CB    OD1   ND2   O     CG    CD2   CE    O     OG    CG    OE1   OE2   CG1   CG2   CD2
B:    663   666   893   870   670   922   919   890   920   665   662   654   656   657   635   625   913
      CB    CD2   CD1   OG    OH    CD1   CB    O     CG1   CD1   O     CB    CD    CE    CB    O     OE1
     3.58  3.45  3.36  4.21  2.90  3.49  3.89  3.65  3.97  3.70  4.45  4.29  3.92  3.99  3.92  4.25  3.87
Bonded amino acids (PDB serial numbers)
A:     33    33    35    35    35    39    39    39    48    64    64    65    65    65    67    67    68
        R     R     N     N     N     L     L     L     M     S     S     E     E     E     I     I     F
        1     1     1     1     1     0     0     0     0     1     1     1     1     1     0     0     0
        -     -     -     -     -     a     a     a     -     -     -     b     b     b     b     b     b
B:     14    14    41    38    14    45    45    41    45    14    14    13    13    13    11    10    44
        Y     Y     L     S     Y     I     I     L     I     Y     Y     K     K     K     Y     E     Q
        1     1     0     1     1     0     0     0     0     1     1     1     1     1     1     1     1
        b     b     a     a     b     a     a     a     a     b     b     b     b     b     b     b     a
#######################################

Protein: 1di0     Program Version: 2       Number of monomers:   5         Simmetry:circular
Amino acids for each monomer: 145  145  143  144  143 
Distance cutoffs:  20.0   5.0 Angstrom        Algorithm: simmetrized interface
Bonded atoms (PDB atom serial numbers)
A:    557   635   641   658   662   670   688   689   690   710   719   722   723   748   756   766   775   809   811   820   827   828   931   940   965  1048  1049  1071  1077  1079  1098  1112  1133  1137
      OD1   CB    OG1   O     CD1   ND2   CG    SD    CE    O     O     CD1   CD2   OE2   N     O     CG    O     OG1   N     CD2   CE1   CE2   CD2   ND1   O     CB    NE2   CG1   CD1   CG    NH2   O     CD1
B:   1742  1771  1770  1512  1765  1792  1794  1534  1504  1543  1568  1847  1538  1599  1544  1510  1521  1735  1769  1718  1714  1740  1720  1734  1733  1490  1489  1485  1518  1484  1473  1574  1621  1583
      OD2   CZ    CE2   OH    CB    CA    O     CB    O     CD1   NZ    NE2   CA    NH2   CD2   CE2   OE2   N     CE1   O     O     CG    CG1   OH    CZ    CG    CB    N     CG    CG2   O     OG1   NH2   CD2
     3.77  3.73  3.42  2.79  3.67  3.57  3.84  3.69  3.63  3.56  2.98  3.73  3.75  3.51  3.75  3.55  3.90  3.03  3.63  2.62  3.21  3.77  3.69  2.64  2.84  3.67  3.65  3.65  4.18  3.77  3.45  2.85  3.87  3.05
Bonded amino acids (PDB serial numbers)
A:     83    93    94    97    97    98   101   101   101   104   105   105   105   108   110   111   112   117   117   119   119   119   127   128   131   142   142   145   146   146   149   150   153   153
        D     A     T     I     I     N     M     M     M     Q     L     L     L     E     P     V     L     T     T     H     H     H     F     F     H     A     A     Q     I     I     E     R     I     I
        1     0     1     0     0     1     0     0     0     1     0     0     0     1     0     0     0     1     1     1     1     1     0     0     1     0     0     1     0     0     1     1     0     0
        -     a     a     a     a     a     a     a     a     a     a     a     a     a     -     b     b     -     -     -     -     -     a     a     a     a     a     a     a     a     a     a     a     a
B:     88    91    91    57    91    95    95    60    57    61    64   102    61    68    61    57    58    88    91    86    85    88    86    87    87    54    54    54    58    53    52    65    71    66
        D     F     F     Y     F     A     A     P     Y     L     K     Q     L     R     L     Y     E     D     F     I     G     D     I     Y     Y     P     P     P     E     V     D     T     R     L
        1     0     0     1     0     0     0     0     1     0     1     1     0     1     0     1     1     1     0     0     0     1     0     1     1     0     0     0     1     0     1     1     1     0
        -     a     a     a     a     a     a     a     a     a     a     a     a     a     a     a     a     -     a     -     -     -     -     -     -     -     -     -     a     b     b     a     -     a
#######################################

Protein: 1ejb     Program Version: 2       Number of monomers:   5         Simmetry:noncircular
Amino acids for each monomer: 168  168  168  168  168 
Distance cutoffs:  20.0   5.0 Angstrom        Algorithm: simmetrized interface
Bonded atoms (PDB atom serial numbers)
A:    181   185   187   188   190   198   202   203   420   427   436   458   463   465   466   472   475   489   495   497   499   501   502   503   504   508   528   529   532   535   562   567   568   594   720   729   730   735   745   747   772   776   778   779   801   807   836   895
      O     NE    NH1   NH2   CA    CE2   CH2   N     CG    O     CG1   O     CE1   CZ    OH    CG    OE2   CG    CB    CD1   NE1   CE3   CZ2   CZ3   CH2   O     O     CB    NE    NH2   N     CG    CD    CE    O     CG2   N     CG    CD2   NE2   CB    CE1   CZ    OH    OD2   OG    CB    NZ 
B:   1329  1336  2511  2510  1322  1325  1320  1321  2551  2540  2549  2147  2241  2240  2140  2518  2235  2146  2171  2215  2214  2168  2206  2174  2167  2550  2588  2548  2544  2555  2586  2583  2585  2581  2321  2347  2270  2286  2272  2254  2115  2089  2087  2055  2125  2116  2145  2181
      N     O     OE2   OE1   CA    CB    O     N     CZ    NZ    CE1   CE    CG    CB    N     SD    CD1   SD    OE1   CA    N     CB    N     CA    O     CE2   CZ    CD2   O     O     CE1   CG    CD2   O     NE2   NE    O     SD    OG1   O     OG1   N     CB    CA    CE1   CG2   CG    OE2
     3.34  3.28  2.75  2.72  3.35  3.06  3.22  3.70  3.61  2.79  3.67  3.49  3.52  3.60  3.08  3.65  4.27  3.76  3.38  3.70  3.51  3.86  3.80  3.67  3.65  3.72  3.30  3.62  2.85  2.95  3.50  3.98  3.99  3.11  3.49  3.40  3.22  3.59  3.37  2.59  3.87  3.68  3.46  3.49  2.76  3.37  3.54  2.77
Bonded amino acids (PDB serial numbers)
A:     25    25    25    25    26    26    26    27    55    56    57    61    61    61    61    62    62    64    65    65    65    65    65    65    65    66    69    69    69    69    73    73    73    76    94    95    96    96    97    97   100   100   100   100   103   104   108   115
        R     R     R     R     W     W     W     N     E     T     V     Y     Y     Y     Y     E     E     P     W     W     W     W     W     W     W     G     R     R     R     R     R     R     R     K     S     T     M     M     H     H     Y     Y     Y     Y     D     S     A     K
        1     1     1     1     0     0     0     1     1     1     0     1     1     1     1     1     1     0     0     0     0     0     0     0     0     0     1     1     1     1     1     1     1     1     1     1     0     0     1     1     1     1     1     1     1     1     0     1
        -     -     -     -     -     -     -     a     b     b     -     a     a     a     a     a     a     a     a     a     a     a     a     a     a     a     a     a     a     a     a     a     a     a     -     -     a     a     a     a     a     a     a     a     a     a     a     a
B:      6     7   158   158     5     5     4     5   163   162   163   110   122   122   110   159   121   110   113   119   119   113   118   114   113   163   168   163   163   164   168   168   168   168   132   136   126   128   126   124   106   103   102    99   107   106   110   114
        G     K     E     E     L     L     G     L     F     K     F     M     F     F     M     M     I     M     Q     P     P     Q     M     E     Q     F     F     F     F     G     F     F     F     F     Q     R     T     M     T     L     T     D     S     E     H     T     M     E
        0     1     1     1     0     0     0     0     0     1     0     0     0     0     0     0     0     0     1     0     0     1     0     1     1     0     0     0     0     0     0     0     0     0     1     1     1     0     1     0     1     1     1     1     1     1     0     1
        -     -     a     a     -     -     -     -     a     a     a     a     -     -     a     a     -     a     a     -     -     a     -     a     a     a     -     a     a     a     -     -     -     -     a     a     b     -     b     b     a     a     a     a     a     a     a     a
#######################################

Protein: 1eqn     Program Version: 2       Number of monomers:   5         Simmetry:noncircular
Amino acids for each monomer: 315  313  315  314  308 
Distance cutoffs:  20.0   5.0 Angstrom        Algorithm: simmetrized interface
Bonded atoms (PDB atom serial numbers)
A:    275   632   876   902   918   932   934  1558  1569  1820  1823  1837  1845
      NZ    OD1   NH2   OD1   CG2   CD    NZ    OD2   OD1   O     OD1   OE2   OD2
B:   3412  4615  3457  3811  3817  3844  3453  3909  3907  3244  3234  3260  3482
      O     NH2   CE1   CB    OG    OD2   CB    NH2   CZ    NH1   NZ    NH2   NH2
     2.87  3.15  4.33  3.60  4.33  4.24  4.15  2.74  3.16  2.96  3.00  2.50  4.85
Bonded amino acids (PDB serial numbers)
A:    145   192   221   225   227   229   229   309   311   342   342   344   345
        K     D     R     N     T     K     K     D     D     D     D     E     D
        1     1     1     1     1     1     1     1     1     1     1     1     1
        a     -     b     -     -     -     -     b     a     -     -     -     a
B:    235   390   240   287   288   292   240   299   299   212   211   214   243
        E     R     H     T     S     D     H     R     R     R     K     R     R
        1     1     1     1     1     1     1     1     1     1     1     1     1
        -     a     -     -     -     a     -     a     a     -     -     -     -
#######################################

Protein: 1fb1     Program Version: 2       Number of monomers:   5         Simmetry:circular
Amino acids for each monomer: 196  196  196  196  196 
Distance cutoffs:  20.0   5.0 Angstrom        Algorithm: simmetrized interface
Bonded atoms (PDB atom serial numbers)
A:    521   539   553   556   557   564   567   574   580   583   584   588   600   603   618   620   623   628   643   647   768   856   873   877   879   883   904   905   939  1450  1476  1483  1486  1542  1543  1545
      CD1   OD1   O     OD1   OD2   ND1   NE2   OD1   CB    OE1   OE2   O     N     O     O     CG    NZ    CB    O     OD2   NZ    CG1   O     CD2   CA    OG    O     CB    OE1   NZ    OE1   CG    OE2   C     O     OG 
E:   6888  7195  7247  7249  7248  7210  7209  7601  7543  7553  7551  7545  7529  7526  7505  7513  7518  7499  7486  7491  7502  7213  7431  7525  7430  6899  7487  7432  7468  7634  7661  7688  7651  7722  7387  7723
      CE1   CG1   CD    NZ    CE    CB    O     NH2   O     N     OG1   OG    O     N     CA    O     NZ    O     CE    O     OD1   OE1   SD    CG2   CG    NE2   NZ    CE    CG1   NZ    OE2   CD1   NH1   NH1   OE1   NH2
     3.81  4.45  4.32  3.83  3.75  3.29  3.59  3.39  3.76  2.73  2.81  3.57  2.99  2.70  3.31  2.91  4.14  3.12  3.44  3.63  2.96  3.74  4.09  3.24  4.19  4.04  2.61  3.40  3.00  4.41  3.76  4.01  3.24  3.02  3.64  2.47
Bonded amino acids (PDB serial numbers)
A:    121   123   125   125   125   126   126   127   128   128   128   129   131   131   133   133   133   134   136   136   151   162   165   165   166   166   169   169   173   239   242   243   243   250   250   250
        I     D     D     D     D     H     H     D     E     E     E     M     I     I     K     K     K     D     D     D     K     V     L     L     S     S     A     A     E     K     E     E     E     S     S     S
        0     1     1     1     1     1     1     1     1     1     1     0     0     0     1     1     1     1     1     1     1     0     0     0     1     1     0     0     1     1     1     1     1     1     1     1
        -     -     -     -     -     -     -     -     -     -     -     -     b     b     b     b     b     b     b     b     b     -     a     a     a     a     a     a     a     a     a     a     a     -     -     -
E:    143   181   187   187   187   183   183   235   228   230   229   228   226   226   223   224   224   222   220   221   222   183   213   225   213   144   220   213   218   239   242   245   241   249   207   249
        H     V     K     K     K     E     E     R     S     M     T     S     V     V     S     K     K     N     K     M     N     E     M     T     M     H     K     M     V     K     E     L     R     R     E     R
        1     0     1     1     1     1     1     1     1     0     1     1     0     0     1     1     1     1     1     0     1     1     0     1     0     1     1     0     0     1     1     0     1     1     1     1
        -     a     a     a     a     a     a     a     b     b     b     b     b     b     -     b     b     -     -     -     -     a     a     b     a     -     -     a     -     a     a     a     a     -     b     -
#######################################

Protein: 1geh     Program Version: 2       Number of monomers:   5         Simmetry:circular
Amino acids for each monomer: 427  427  427  427  427 
Distance cutoffs:  20.0   5.0 Angstrom        Algorithm: simmetrized interface
Bonded atoms (PDB atom serial numbers)
A:   1276  1277  1489  1491  1498
      OE1   OE2   O     CG    CZ3
E:  14502 14503 14499 14474 14464
      NH1   NH2   CD    CD    CG 
     2.81  2.85  4.06  3.82  3.52
Bonded amino acids (PDB serial numbers)
A:    171   171   198   198   198
        E     E     W     W     W
        1     1     0     0     0
        a     a     -     -     -
E:    134   134   134   131   130
        R     R     R     K     E
        1     1     1     1     1
        a     a     a     a     a
#######################################

Protein: 1hi9     Program Version: 2       Number of monomers:   5         Simmetry:circular
Amino acids for each monomer: 274  274  274  274  274 
Distance cutoffs:  20.0   5.0 Angstrom        Algorithm: simmetrized interface
Bonded atoms (PDB atom serial numbers)
A:    173   174   175   253   493   497   525   527   528   536   537   568   579   590   592   594   597   607   608   610   613   615   620   623   626   631   690
      O     CB    OG    NH1   O     ND2   O     CG1   CG2   OE1   OE2   O     OE1   CB    OD1   N     O     CG1   CG2   N     O     OG    N     O     OD1   O     OE1
B:   2312  2314  2316  2323  2271  2244  3550  2222  2220  2353  2356  3543  3564  3522  3537  3527  3524  3519  3479  3511  3508  2236  3500  3485  3502  3484  3478
      CD    CZ    NH2   OD1   CZ    OD1   CD    O     CA    NE    NH2   OG    NZ    CE    CD2   O     N     CB    CD1   O     N     CG    O     OG    OG    CB    CG2
     3.90  3.41  3.53  2.80  4.56  3.06  3.26  4.20  4.13  3.01  2.68  2.80  3.01  4.21  4.40  3.49  2.84  4.13  3.65  2.85  2.82  3.43  3.07  3.00  2.96  3.23  3.48
Bonded amino acids (PDB serial numbers)
A:     23    23    23    32    64    64    68    68    68    69    69    73    74    76    76    77    77    78    78    79    79    79    81    81    81    82    89
        S     S     S     R     N     N     V     V     V     E     E     P     E     D     D     L     L     I     I     S     S     S     D     D     D     V     E
        1     1     1     1     1     1     0     0     0     1     1     0     1     1     1     0     0     0     0     1     1     1     1     1     1     0     1
        -     -     -     a     -     -     -     -     -     -     -     -     -     b     b     b     b     b     b     b     b     b     -     -     -     -     -
B:     26    26    26    27    20    17   187    14    14    30    30   186   189   183   185   184   184   183   177   182   182    16   180   178   180   178   177
        R     R     R     N     F     D     P     G     G     R     R     S     K     K     L     C     C     K     I     V     V     P     S     S     S     S     I
        1     1     1     1     0     1     0     0     0     1     1     1     1     1     0     1     1     1     0     0     0     0     1     1     1     1     0
        -     -     -     a     a     a     a     -     -     a     a     a     a     b     -     b     b     b     b     b     b     -     -     b     -     b     b
#######################################

Protein: 1ias     Program Version: 2       Number of monomers:   5         Simmetry:circular
Amino acids for each monomer: 330  324  330  330  330 
Distance cutoffs:  20.0   5.0 Angstrom        Algorithm: simmetrized interface
Bonded atoms (PDB atom serial numbers)
A:    536   537   545   567   576   577   578   589   612   774   832  1466  1470  1472  1488  1508  1538
      OE1   OE2   NE    CZ3   CD2   CE1   CE2   NH1   OE1   OD1   CG2   CB    CZ    NH2   CG    CG2   OD1
D:   7875  7870  7892  7869  7878  7884  7915  7916  7953  7873  7874  7945  7943  7941  7975  7968  7940
      N     CB    CG2   O     O     OG1   CG    OD1   OD2   OE1   OE2   OH    CE2   CD2   CG2   CG2   CD1
     3.49  3.97  4.25  3.47  4.00  2.91  3.61  3.48  2.88  2.94  3.77  3.76  3.52  3.68  3.85  4.32  3.59
Bonded amino acids (PDB serial numbers)
A:    239   239   240   242   243   243   243   244   247   267   274   357   357   357   359   362   366
        E     E     R     W     F     F     F     R     E     N     T     R     R     R     D     T     D
        1     1     1     0     0     0     0     1     1     1     1     1     1     1     1     1     1
        a     a     a     a     a     a     a     a     a     b     a     b     b     b     b     a     b
D:    174   173   176   173   174   175   179   179   183   173   173   182   182   182   186   185   182
        G     E     T     E     G     T     D     D     D     E     E     Y     Y     Y     T     T     Y
        0     1     1     1     0     1     1     1     1     1     1     1     1     1     1     1     1
        -     -     a     -     -     -     a     a     a     -     -     a     a     a     a     a     a
#######################################

Protein: 1j88     Program Version: 2       Number of monomers:   5         Simmetry:noncircular
Amino acids for each monomer: 168  168  168  168  168 
Distance cutoffs:  20.0   5.0 Angstrom        Algorithm: simmetrized interface
Bonded atoms (PDB atom serial numbers)
A:      4    21   190   193   204   205   231   234   235   236   251   535   562   784   785   791
      O     CB    CB    ND2   OD1   ND2   CD1   CE2   CZ    N     CG2   CD2   CG2   OE1   NE2   CG 
C:   3638  3639  3635  3661  2891  3425  3447  3625  3426  3445  4017  4020  4022  3184  3194  3208
      NH1   NH2   CD    CH2   CD    OG    CH2   CE3   N     CZ2   NE1   CZ2   CH2   CB    ND2   NZ 
     3.57  3.64  4.46  4.18  3.79  2.43  3.81  3.56  3.07  3.86  4.23  4.28  3.87  4.26  3.44  3.15
Bonded amino acids (PDB serial numbers)
A:      4     6    27    27    29    29    32    32    32    33    34    70    73   101   101   102
        K     K     N     N     N     N     F     F     F     E     V     H     V     Q     Q     P
        1     1     1     1     1     1     0     0     0     1     0     1     0     1     1     0
        -     -     -     -     -     -     -     -     -     -     -     -     -     -     -     -
C:    111   111   111   113    18    85    87   110    86    87   156   156   156    56    57    59
        R     R     R     W     K     S     W     W     D     W     W     W     W     V     N     K
        1     1     1     0     1     1     0     0     1     0     0     0     0     0     1     1
        a     a     a     a     -     -     -     -     -     -     -     -     -     -     -     a
#######################################

Protein: 1jfm     Program Version: 2       Number of monomers:   5         Simmetry:noncircular
Amino acids for each monomer: 174  174  174  174  174 
Distance cutoffs:  20.0   5.0 Angstrom        Algorithm: simmetrized interface
Bonded atoms (PDB atom serial numbers)
A:    812   820   990   994  1179  1243  1267  1268  1269  1270
      NH1   CG2   O     OE1   OE1   CE2   ND1   CD2   CE1   NE2
D:   5604  4231  4226  4225  5031  5019  5007  5018  5005  5212
      NZ    CB    OD2   OD1   NH2   C     OG    CA    O     OE1
     2.73  3.84  3.95  3.56  3.17  3.49  3.04  3.45  2.95  2.90
Bonded amino acids (PDB serial numbers)
A:    104   105   125   125   148   155   158   158   158   158
        R     T     E     E     E     F     H     H     H     H
        1     1     1     1     1     0     1     1     1     1
        -     -     -     -     a     a     a     a     a     a
D:    172     2     1     1   104   103   101   103   101   125
        K     A     D     D     R     G     S     G     S     E
        1     0     1     1     1     0     1     0     1     1
        -     -     -     -     -     -     -     -     -     -
#######################################

Protein: 1jg5     Program Version: 2       Number of monomers:   5         Simmetry:circular
Amino acids for each monomer: 83  83  83  83  83 
Distance cutoffs:  20.0   5.0 Angstrom        Algorithm: simmetrized interface
Bonded atoms (PDB atom serial numbers)
A:      1     8    11    15    16    17    19    34    35    49   131   145   150   152   153   316   330   334   356   540   543   550   564   569   573   575   576   578   608   610   649
      N     N     O     CD2   CE1   CE2   OH    CD1   CD2   OG    CB    O     CB    OD1   OD2   OD1   CB    CE1   OE1   O     CD1   OG    OG1   O     O     CG1   CG2   CA    O     CG1   NE2
B:   1155  1129  1093  1118  1205  1117  1199  1088  1292   761   769   767   765  1095  1097   753   776   766   752  1209  1202  1220  1235  1236   742   741  1249  1258  1227   760  1154
      OE2   OD2   CG    CB    CG2   O     N     N     CZ2   CE    OE1   CG    O     NE    NH1   NH2   CG1   CB    NH1   O     O     N     N     CA    CD1   CG2   O     NE2   CE    SD    OE1
     2.59  2.95  3.49  3.65  3.70  3.92  2.98  3.94  4.04  3.72  3.80  4.04  3.58  2.82  2.81  3.50  3.32  3.77  3.34  4.89  3.95  3.26  3.04  3.50  4.72  3.78  3.37  3.93  3.55  3.84  2.80
Bonded amino acids (PDB serial numbers)
A:      1     2     2     2     2     2     2     4     4     6    17    19    20    20    20    41    43    43    45    67    67    68    70    71    72    72    72    73    77    77    81
        P     Y     Y     Y     Y     Y     Y     L     L     S     M     G     D     D     D     N     F     F     E     L     L     S     T     G     V     V     V     G     V     V     H
        0     1     1     1     1     1     1     0     0     1     0     0     1     1     1     1     0     0     1     0     0     1     1     0     0     0     0     0     0     0     1
        -     b     b     b     b     b     b     b     b     b     b     b     -     -     -     -     -     -     b     b     b     b     b     b     b     b     b     -     b     b     b
B:     60    57    53    56    66    56    66    53    78    11    12    12    12    53    53    10    13    12    10    67    66    69    71    71     9     9    73    74    69    11    60
        E     D     R     L     V     L     V     R     W     M     E     E     E     R     R     R     V     E     R     L     V     M     G     G     I     I     G     Q     M     M     E
        1     1     1     0     0     0     0     1     0     0     1     1     1     1     1     1     0     1     1     0     0     0     0     0     0     0     0     1     0     0     1
        a     a     a     a     b     a     b     a     b     -     -     -     -     a     a     -     -     -     -     b     b     b     b     b     -     -     -     -     b     -     a
#######################################

Protein: 1jzn     Program Version: 2       Number of monomers:   5         Simmetry:circular
Amino acids for each monomer: 135  135  135  135  135 
Distance cutoffs:  20.0   5.0 Angstrom        Algorithm: simmetrized interface
Bonded atoms (PDB atom serial numbers)
A:      4    19   263   266   270   279   300   305   307   308   714   715   717   718  1129  1134  1138  1142  1146
      O     C     O     CD    NH2   NZ    NZ    CB    CD    N     CD    NE    NH1   NH2   O     NZ    O     CD2   OXT
B:   1148  1154  1641  1629  1595  1625  1196  1605  1180  1213  1563  1561  1594  1566  1220  1573  1156  1155  1163
      N     OD1   OH    OD2   OE2   O     O     CE2   O     CD1   CD1   CB    OE1   CA    CG    OE2   N     ND2   ND2
     3.34  3.82  2.55  3.43  3.61  3.17  3.59  3.51  3.46  3.47  4.16  3.80  2.56  3.24  3.79  2.64  3.04  3.64  2.97
Bonded amino acids (PDB serial numbers)
A:      1     3    32    32    32    33    35    36    36    37    84    84    84    84   134   134   135   135   135
        N     C     R     R     R     K     K     P     P     G     R     R     R     R     K     K     F     F     F
        1     1     1     1     1     1     1     0     0     0     1     1     1     1     1     1     0     0     0
        -     -     a     a     a     a     a     -     -     -     -     -     -     -     -     -     -     -     -
B:      1     1    59    58    54    58     7    55     5     8    50    50    54    51     9    51     2     1     2
        N     N     Y     D     E     D     W     Y     L     L     L     L     E     E     P     E     N     N     N
        1     1     1     1     1     1     0     1     0     0     0     0     1     1     0     1     1     1     1
        -     -     a     a     a     a     -     a     -     b     a     a     a     a     b     a     -     -     -
#######################################

Protein: 1k5j     Program Version: 2       Number of monomers:   5         Simmetry:circular
Amino acids for each monomer: 94  96  89  90  93 
Distance cutoffs:  20.0   5.0 Angstrom        Algorithm: simmetrized interface
Bonded atoms (PDB atom serial numbers)
A:     28    29    33    47   207   208   209   218   236   245   248   249   252   448   455   479   487   499   515   658   659   664   677
      CG2   CD1   O     O     CG    CD    NE    OG1   O     N     O     CB    OD2   O     O     CG    SD    OG1   CG2   CG    CD1   OH    CB 
B:   1265  1047  1120  1108  1246  1233  1240  1132  1147  1024  1002  1000  1344  1006  1186  1145  1142  1218  1234  1127  1126  1338  1125
      CD2   CG2   CG1   NZ    CG1   O     O     O     OG1   CD1   CD1   CB    CB    CZ    CD1   O     N     O     CB    CG    CB    CE    O  
     4.01  3.54  3.46  3.12  3.54  3.61  2.84  3.00  2.75  3.45  4.17  3.73  3.58  3.26  3.47  3.46  3.43  2.83  4.04  3.56  3.53  3.91  3.60
Bonded amino acids (PDB serial numbers)
A:     18    18    19    20    48    48    48    49    52    54    54    54    54    83    84    87    88    90    92   112   112   112   114
        I     I     W     G     R     R     R     T     L     D     D     D     D     P     S     P     M     T     V     Y     Y     Y     S
        0     0     0     0     1     1     1     1     0     1     1     1     1     0     1     0     0     1     0     1     1     1     1
        b     b     b     b     b     b     b     b     b     -     -     -     -     -     -     -     b     b     -     b     b     b     b
B:     96    65    76    74    94    92    93    78    80    62    60    60   106    60    85    80    80    90    92    77    77   105    77
        L     I     V     K     I     V     G     I     T     I     F     F     A     F     I     T     T     T     V     P     P     K     P
        0     0     0     1     0     0     0     0     1     0     0     0     0     0     0     1     1     1     0     0     0     1     0
        b     b     b     b     -     -     -     b     b     b     -     -     b     -     -     b     b     b     -     b     b     b     b
#######################################

Protein: 1kz1     Program Version: 2       Number of monomers:   5         Simmetry:circular
Amino acids for each monomer: 150  148  151  150  147 
Distance cutoffs:  20.0   5.0 Angstrom        Algorithm: simmetrized interface
Bonded atoms (PDB atom serial numbers)
A:      1     7   668   700   703   709   726   728   729   744   747   748   768   791   795   798   799   806   815   832   835   846   851   854   862   878   880   931   964  1097  1098  1104  1106  1122  1127  1136
      N     OD1   CA    CB    CA    OE1   O     CG1   CG2   CD2   CE1   NE2   SD    O     O     CD1   CD2   OD1   CA    N     O     CD1   CB    CD2   O     O     OG1   NE2   NE    OE1   OE2   CG    CE    O     NZ    O  
B:   1264  1252  1813  1811  1808  1835  1552  1841  1806  1870  1871  1874  1574  1585  1607  1902  1582  1905  1608  1584  1547  1561  1548  1820  1778  1764  1772  1754  1763  1268  1267  1558  1557  1642  1512  1640
      CD    NE2   OH    CE2   CD1   OE1   CH2   CB    CB    CD2   CD2   NE2   CB    NE2   NH1   CD    CG    NH1   NH2   OE1   NE1   OE2   CE2   CG2   ND1   N     N     O     CG2   NH2   NH1   CG    CB    NH1   O     NE 
     3.02  4.22  3.46  3.59  4.06  2.97  3.37  3.35  3.99  3.89  3.69  3.62  3.82  2.83  3.28  3.88  3.72  2.72  3.19  2.77  2.69  3.49  3.49  3.29  4.44  3.08  3.29  3.27  3.29  2.51  2.75  3.63  3.70  3.68  2.51  4.44
Bonded amino acids (PDB serial numbers)
A:      9     9    96    99   100   100   103   103   103   104   104   104   107   110   111   111   111   112   114   117   117   118   119   119   121   123   123   129   133   152   152   153   153   156   156   158
        N     N     E     S     E     E     V     V     V     -     -     -     M     G     L     L     L     D     G     V     V     I     L     L     L     T     T     Q     R     E     E     M     M     K     K     L
        1     1     1     1     1     1     0     0     0     -     -     -     0     0     0     0     0     1     0     0     0     0     0     0     0     1     1     1     1     1     1     0     0     1     1     0
        -     -     a     a     a     a     a     a     a     a     a     a     a     a     a     a     a     a     a     b     b     b     b     b     b     b     b     a     a     a     a     a     a     a     a     -
B:     26    24    97    97    97   100    63   101    97   104   104   104    66    67    70   108    67   108    70    67    63    64    63    98    94    93    94    91    92    26    26    64    64    75    58    75
        R     H     Y     Y     Y     E     W     A     Y     -     -     -     P     Q     R     R     Q     R     R     Q     W     E     W     I     H     M     H     S     T     R     R     E     E     R     S     R
        1     1     1     1     1     1     0     0     1     -     -     -     0     1     1     1     1     1     1     1     0     1     0     0     1     0     1     1     1     1     1     1     1     1     1     1
        -     b     a     a     a     a     a     a     a     a     a     a     a     a     a     a     a     a     a     a     a     a     a     a     a     a     a     -     -     -     -     a     a     a     b     a
#######################################

Protein: 1mz9     Program Version: 2       Number of monomers:   5         Simmetry:circular
Amino acids for each monomer: 45  45  45  45  45 
Distance cutoffs:  20.0   5.0 Angstrom        Algorithm: simmetrized interface
Bonded atoms (PDB atom serial numbers)
A:      4    24    43    44    49    52    53    78    79    80    89   111   113   157   164   189   191   192   228   250   253   278   287   288   312   342   350   355
      O     CD2   CD    OE1   O     SD    CE    CG    CD    OE1   CD2   O     OG1   OD2   CG2   CB    CD1   CD2   OE1   CB    OE1   CE1   CD1   CD2   CG2   SG    OD2   CB 
E:   1453  1482  1513  1550  1540  1480  1502  1512  1547  1574  1541  1592  1573  1627  1591  1652  1620  1654  1681  1713  1749  1778  1742  1740  1777  1813  1814  1806
      N     N     CD2   NE2   CD1   O     CB    CD1   CG    ND2   CD2   CD2   OD1   NH2   CD1   CD2   O     CA    NE2   CG2   NZ    SD    CA    CD2   CG    SG    OXT   O  
     4.95  3.61  3.68  3.35  3.89  4.05  3.50  3.57  3.66  2.94  4.12  3.40  2.50  2.81  3.87  3.33  3.90  4.22  2.71  4.01  2.69  3.44  3.40  4.14  3.98  2.03  3.15  3.29
Bonded amino acids (PDB serial numbers)
A:     27    29    32    32    33    33    33    36    36    36    37    40    40    46    47    50    50    50    54    57    57    60    61    61    64    68    69    70
        M     L     Q     Q     M     M     M     E     E     E     L     T     T     D     V     L     L     L     Q     E     E     F     L     L     T     C     D     A
        0     0     1     1     0     0     0     1     1     1     0     1     1     1     0     0     0     0     1     1     1     0     0     0     1     1     1     0
        -     a     a     a     a     a     a     a     a     a     a     a     a     a     a     a     a     a     a     a     a     a     a     a     a     -     -     -
E:     27    31    34    38    37    30    33    34    38    41    37    44    41    48    44    51    48    52    54    58    62    66    62    61    66    71    71    70
        M     P     L     Q     L     A     M     L     Q     N     L     L     N     R     L     L     R     R     Q     I     K     M     K     L     M     C     C     A
        0     0     0     1     0     0     0     0     1     1     0     0     1     1     0     0     1     1     1     0     1     0     1     0     0     1     1     0
        -     a     a     a     a     a     a     a     a     a     a     a     a     a     a     a     a     a     a     a     a     a     a     a     a     -     -     -
#######################################

Protein: 1nlq     Program Version: 2       Number of monomers:   5         Simmetry:circular
Amino acids for each monomer: 105  97  96  94  98 
Distance cutoffs:  20.0   5.0 Angstrom        Algorithm: simmetrized interface
Bonded atoms (PDB atom serial numbers)
A:    222   352   355   433   446   462   464   468   469   470   471   475   480   488   490   491   525   526   532   554   560   568   575   579   585   592   605   612   613
      CE    CG    CE1   OD1   CG1   CG1   CD1   O     CB    CG    CD    O     N     O     CG1   CG2   OE1   OE2   OG1   CB    O     O     O     OD2   CG1   CG    CE2   CG    CD1
E:   3044  3295  3294  3050  3060  3735  3090  3757  3736  3738  3737  3262  3278  3537  3538  3282  3542  3539  3536  3261  3561  3249  3250  3253  3752  3768  3057  3041  3042
      OE2   CB    O     OG    CE2   CD2   OG1   NE2   CE1   CZ    CE2   NE2   CD2   CG    CD    O     NH2   NE    CB    OE1   OD1   CB    CG    NZ    CB    ND1   CD1   CG    CD 
     2.83  3.86  3.66  2.99  3.62  3.54  3.40  2.77  3.67  3.55  3.60  3.04  3.46  3.60  3.75  3.63  3.25  3.01  3.33  3.66  2.82  3.30  3.21  2.89  3.88  3.65  3.35  3.26  3.46
Bonded amino acids (PDB serial numbers)
A:     31    48    48    58    60    62    62    63    63    63    63    64    65    66    66    66    71    71    72    75    76    77    78    78    79    80    81    82    82
        K     F     F     D     V     I     I     P     P     P     P     I     A     V     V     V     E     E     T     V     N     P     D     D     V     E     F     Y     Y
        1     0     0     1     0     0     0     0     0     0     0     0     0     0     0     0     1     1     1     0     1     0     1     1     0     1     0     1     1
        b     b     b     a     b     b     b     b     b     b     b     b     b     b     b     b     -     -     -     b     -     -     -     -     b     b     b     b     b
E:      4    41    41     5     6    98    10   100    98    98    98    36    38    73    73    39    73    73    73    36    76    35    35    35   100   102     6     4     4
        E     A     A     S     F     Y     T     H     Y     Y     Y     Q     L     R     R     L     R     R     R     Q     N     K     K     K     H     H     F     E     E
        1     0     0     1     0     1     1     1     1     1     1     1     0     1     1     0     1     1     1     1     1     1     1     1     1     1     0     1     1
        -     -     -     b     b     b     b     b     b     b     b     b     b     -     -     b     -     -     -     b     -     b     b     b     b     b     b     -     -
#######################################

Protein: 1nqu     Program Version: 2       Number of monomers:   5         Simmetry:circular
Amino acids for each monomer: 154  154  154  154  154 
Distance cutoffs:  20.0   5.0 Angstrom        Algorithm: simmetrized interface
Bonded atoms (PDB atom serial numbers)
A:      1     2     8     9    12    13    26    29    30    34    37    45   642   719   725   745   747   749   756   769   781   795   802   803   827   828   829   831   851   867   881   896   898   945   975  1039  1090  1111  1120  1141  1152  1173  1174
      N     CA    CE    N     O     CB    N     O     CB    CE1   OH    OE1   NH2   CB    OG    O     OG    CA    NZ    N     ND2   OG    CD1   CD2   CD    NE    CZ    NH2   O     CB    O     O     OG1   NE2   NE    NZ    OG    OE1   CE    CD2   CZ    CG    CD1
E:   5106  5102  5029  5128  5140  5138  5143  5155  5154  5139  5289  4920  5416  5457  5455  5203  5453  5485  5508  5201  5507  5234  5510  5228  5279  5257  5277  5256  5198  5199  5427  5417  5419  5402  5410  5426  5212  4917  5233  5158  5231  5253  5265
      OE1   O     CD1   O     N     OG1   O     N     CG2   CG2   CE    NH2   CG    CZ    CE1   CH2   CD1   OE1   NZ    CZ2   CE    CG2   CA    N     CZ    OE2   CD    OE1   NE1   CE2   NE2   CD    CA    O     CG2   CE1   OE2   NE    CG1   O     O     CB    CD2
     2.82  3.47  3.71  3.07  2.74  3.76  2.81  3.04  3.97  3.70  4.45  2.95  3.49  3.43  3.71  3.39  3.86  3.46  3.34  3.94  3.32  3.36  3.88  3.54  3.72  2.77  3.47  2.81  2.87  3.57  3.30  3.23  3.30  3.57  3.63  2.85  2.82  2.80  3.40  3.66  3.86  3.81  4.23
Bonded amino acids (PDB serial numbers)
A:      1     1     1     2     2     2     4     4     4     4     4     5    83    93    94    97    97    98    98   101   102   104   105   105   108   108   108   108   111   113   115   117   117   123   127   135   142   145   146   149   150   153   153
        M     M     M     Q     Q     Q     Y     Y     Y     Y     Y     E     R     A     S     S     S     K     K     A     N     S     L     L     R     R     R     R     I     F     V     T     T     Q     R     -     S     E     M     L     F     L     L
        0     0     0     1     1     1     1     1     1     1     1     1     1     0     1     1     1     1     1     0     1     1     0     0     1     1     1     1     0     0     0     1     1     1     1     -     1     1     0     0     0     0     0
        -     -     -     b     b     b     b     b     b     b     b     -     -     a     a     a     a     a     a     a     a     a     a     a     a     a     a     a     b     b     b     b     b     a     a     a     a     a     a     a     a     a     a
E:     45    45    35    48    50    49    50    52    51    49    69    21    87    91    91    57    91    95    98    57    98    61    99    61    68    65    68    65    57    57    88    87    88    85    86    88    58    21    61    52    61    65    66
        E     E     I     I     L     T     L     R     V     T     K     R     P     Y     Y     W     Y     E     K     W     K     V     G     V     R     E     R     E     W     W     H     P     H     A     T     H     E     R     V     R     V     E     L
        1     1     0     0     0     1     0     1     0     1     1     1     0     1     1     0     1     1     1     0     1     0     0     0     1     1     1     1     0     0     1     0     1     0     1     1     1     1     0     1     0     1     0
        a     a     a     b     b     b     b     b     b     b     -     -     a     a     a     a     a     a     a     a     a     a     a     a     a     a     a     a     a     a     a     a     a     -     -     a     a     -     a     b     a     a     a
#######################################

Protein: 1o66     Program Version: 2       Number of monomers:   5         Simmetry:circular
Amino acids for each monomer: 249  248  246  249  237 
Distance cutoffs:  20.0   5.0 Angstrom        Algorithm: simmetrized interface
Bonded atoms (PDB atom serial numbers)
A:     28   684   685   713   714   731   759   761   763   782   784   914   938   941   944   948   952   954   956   961   963   969   977
      CB    O     CB    CE2   CZ    CA    CE    CA    O     O     CG    CZ    O     CG   SE     CE    O     CG    NE    CA    O     CG1   CG 
C:   4707  4285  4282  4248  4275  4245  4699  4029  4032  4697  4702  4280  4484  4476  4469  4481  4244  4486  4271  4684  4708  4246  4696
      O     NE2   CG    CA    OE1   CE2   CD1   CA    CB    CB    CE2   O     CZ2   CD2   CB    CE3   CE1   CZ3   O     CB    CB    CZ    O  
     4.26  2.99  3.61  3.91  3.59  4.02  3.55  4.00  3.61  3.74  3.59  3.51  3.26  3.59  3.40  3.56  3.52  3.33  2.77  4.05  4.04  3.58  3.29
Bonded amino acids (PDB serial numbers)
A:      4    93    93    96    96   100   103   104   104   108   108   124   127   127   127   127   128   128   128   129   129   130   131
        V     E     E     F     F     A     -     A     A     H     H     F     -     -     -     -     R     R     R     G     G     I     P
        0     1     1     0     0     0     -     0     0     1     1     0     -     -     -     -     1     1     1     0     0     0     0
        a     a     a     a     a     a     a     a     a     -     -     a     a     a     a     a     a     a     a     -     -     -     -
C:    145    90    90    86    89    85   144    57    57   144   144    90   117   117   117   117    85   117    89   142   145    85   144
        A     Q     Q     G     Q     F     F     P     P     F     F     Q     -     -     -     -     F     -     Q     S     A     F     F
        0     1     1     0     1     0     0     0     0     0     0     1     -     -     -     -     0     -     1     1     0     0     0
        -     -     -     -     -     -     -     -     -     -     -     -     a     a     a     a     -     a     -     a     -     -     -
#######################################

Protein: 1o77     Program Version: 2       Number of monomers:   5         Simmetry:noncircular
Amino acids for each monomer: 141  135  135  141  137 
Distance cutoffs:  20.0   5.0 Angstrom        Algorithm: simmetrized interface
Bonded atoms (PDB atom serial numbers)
A:     12    13    14   362   451   481   484
      O     CB    SG    CD1   OD1   CG    NZ 
C:   3156  3151  3184  3166  3006  3007  3160
      NE2   O     SG    NH1   CD1   CD2   O  
     3.14  2.96  2.04  3.11  3.79  3.34  2.79
Bonded amino acids (PDB serial numbers)
A:    640   640   640   680   691   695   695
        C     C     C     I     D     K     K
        1     1     1     0     1     1     1
        -     -     -     -     a     a     a
C:    747   747   750   748   717   717   748
        Q     Q     C     R     L     L     R
        1     1     1     1     0     0     1
        -     -     a     -     a     a     -
#######################################

Protein: 1ogd     Program Version: 2       Number of monomers:   5         Simmetry:circular
Amino acids for each monomer: 131  131  131  131  131 
Distance cutoffs:  20.0   5.0 Angstrom        Algorithm: simmetrized interface
Bonded atoms (PDB atom serial numbers)
A:    219   222   235   258   287   780   889   893   900   909
      N     O     CB    OD1   NZ    NZ    O     CD2   O     CG 
E:   5013  4156  4159  4846  4142  4172  5008  5009  5012  5014
      CZ    N     O     NZ    OD1   CG2   CG    CD1   CE2   OXT
     3.57  2.84  3.51  3.21  2.95  4.82  3.35  3.62  3.52  3.69
Bonded amino acids (PDB serial numbers)
A:     30    30    32    35    39   102   117   117   118   119
        G     G     P     D     K     K     F     F     T     P
        0     0     0     1     1     1     0     0     1     0
        -     -     -     -     b     a     -     -     -     -
E:    131    20    20   109    17    21   131   131   131   131
        F     H     H     K     D     T     F     F     F     F
        0     1     1     1     1     1     0     0     0     0
        -     -     -     -     a     -     -     -     -     -
#######################################

Protein: 1oy0     Program Version: 2       Number of monomers:   5         Simmetry:circular
Amino acids for each monomer: 248  248  248  248  248 
Distance cutoffs:  20.0   5.0 Angstrom        Algorithm: simmetrized interface
Bonded atoms (PDB atom serial numbers)
A:     27   753   775   802   809   814   979   984   985   995
      NZ    CD2   CG2   CB    O     NZ    O     O     CB    CG1
B:   2271  2542  2511  2292  2298  2304  2738  2507  2536  2509
      OD1   CA    CA    CG1   CB    O     NH1   CE1   CB    CZ 
     4.91  3.46  4.31  4.14  3.93  2.71  2.87  3.62  3.76  3.92
Bonded amino acids (PDB serial numbers)
A:     20   115   119   122   123   123   147   148   148   150
        K     L     T     L     K     K     A     A     A     I
        1     0     1     0     1     1     0     0     0     0
        -     a     a     a     a     a     a     a     a     -
B:     72   109   105    75    76    77   137   104   108   104
        D     A     G     V     P     I     R     F     E     F
        1     0     0     0     0     0     1     0     1     0
        -     -     -     -     -     -     a     -     -     -
#######################################

Protein: 1qb5     Program Version: 2       Number of monomers:   5         Simmetry:circular
Amino acids for each monomer: 99  99  99  99  99 
Distance cutoffs:  20.0   5.0 Angstrom        Algorithm: simmetrized interface
Bonded atoms (PDB atom serial numbers)
D:      4    15    29    34    35    69    71    95   103   380   421   425   426   431   441   455   460   461   463   464   481   484   485   511   513   519   576   686   702   705   718   719   722   725   736   740   748   749
      O     OG    CB    CE2   CZ    CG    ND2   NH1   CG2   CB    CD1   CZ    OH    CB    OD2   CG1   O     CB    SD    CE    CB    OE1   OE2   CD    NZ    CG1   SD    O     N     O     OE2   N     O     CD1   N     CB    OE1   OE2
E:    940  1059  1093  1039  1043  1013  1011  1006   988   982  1156  1153  1139  1140   979  1253   966   981  1031  1020  1033   952  1252  1285  1261   948  1310   975   964   961   960   944   941  1301   928  1299   930  1069
      NZ    CG2   CG2   CG    CE2   CG2   CB    ND2   CG    CD1   CE    CB    CD    NE    CB    CZ    OG    CG2   CG    OD1   CE    OH    NE    CE    CG    CD2   CD2   N     O     N     CD1   O     N     CG1   O     O     OG1   O  
     2.50  3.89  3.87  3.69  3.65  3.75  4.03  3.20  3.63  3.56  3.34  3.59  2.88  3.55  3.81  3.49  2.79  3.36  4.04  2.80  3.58  2.51  3.44  4.02  4.73  3.78  3.64  2.93  2.96  3.06  3.34  2.82  3.09  3.86  2.82  3.47  2.80  3.98
Bonded amino acids (PDB serial numbers)
D:      1     3     5     5     5     9     9    12    13    50    55    55    55    56    57    59    60    60    60    60    63    63    63    66    66    67    76    92    94    94    95    96    96    96    98    98    99    99
        G     S     F     F     F     N     N     R     T     S     Y     Y     Y     P     D     V     M     M     M     M     E     E     E     K     K     I     M     W     I     I     E     L     L     L     A     A     E     E
        0     1     0     0     0     1     1     1     1     1     1     1     1     0     1     0     0     0     0     0     1     1     1     1     1     0     0     0     0     0     1     0     0     0     0     0     1     1
        -     a     a     a     a     a     a     a     -     -     -     -     -     a     a     a     a     a     a     a     a     a     a     a     a     a     -     b     b     b     b     b     b     b     -     -     -     -
E:     25    40    46    38    38    34    34    33    31    30    53    53    51    51    30    65    28    30    37    35    37    26    65    69    66    26    73    30    28    28    27    26    26    72    24    72    24    42
        K     V     V     Y     Y     T     T     N     N     I     K     K     R     R     I     R     S     I     M     D     M     Y     R     M     K     Y     L     I     S     S     I     Y     Y     V     T     V     T     S
        1     0     0     1     1     1     1     1     1     0     1     1     1     1     0     1     1     0     0     1     0     1     1     0     1     1     0     0     1     1     0     1     1     0     1     0     1     1
        b     b     b     b     b     -     -     -     -     -     -     -     -     -     -     a     b     -     b     -     b     b     a     a     a     b     a     -     b     b     b     b     b     a     b     a     b     -
#######################################

Protein: 1s7g     Program Version: 2       Number of monomers:   5         Simmetry:noncircular
Amino acids for each monomer: 252  252  252  240  248 
Distance cutoffs:  20.0   5.0 Angstrom        Algorithm: simmetrized interface
Bonded atoms (PDB atom serial numbers)
A:    283   328   335  1273  1276  1293  1410  1500  1502  1509  1510  1514  1517  1518  1520  1547  1570  1572  1575  1598  1605  1606
      NE1   CG    CG    CE1   N     CB    NZ    O     CG1   CG1   CG2   O     CD1   CD2   CE2   OE1   CD1   CE1   OH    N     CE    NZ 
B:   3698  3696  3571  3675  3549  3522  2297  3657  3663  3672  3661  3679  2193  3478  3477  2192  2198  2200  2205  2227  2220  2246
      CG    O     CE    O     CZ    OE1   OE1   OE2   CG    N     O     CE    CZ    CG2   CG1   NE    C     N     CG    CD1   O     O  
     3.61  3.71  4.25  3.48  3.18  4.91  2.75  3.73  3.23  3.65  3.68  3.31  3.84  3.60  3.58  2.76  3.64  3.78  4.02  3.74  3.02  2.75
Bonded amino acids (PDB serial numbers)
A:     42    47    48   165   166   168   182   195   195   196   196   197   197   197   197   201   204   204   204   208   208   208
        W     P     E     F     G     P     K     V     V     V     V     Y     Y     Y     Y     E     Y     Y     Y     K     K     K
        0     0     1     0     0     0     1     0     0     0     0     1     1     1     1     1     1     1     1     1     1     1
        a     a     a     -     -     -     a     -     -     -     -     -     -     -     -     a     a     a     a     a     a     a
B:    225   225   207   222   204   201    48   219   220   222   220   222    36   195   195    36    37    38    38    41    40    43
        P     P     K     M     Y     E     E     E     P     M     P     M     R     V     V     R     G     E     E     L     G     R
        0     0     1     0     1     1     1     1     0     0     0     0     1     0     0     1     0     1     1     0     0     1
        a     a     a     -     a     a     a     -     -     -     -     -     a     -     -     a     a     a     a     a     a     a
#######################################

Protein: 1sac     Program Version: 2       Number of monomers:   5         Simmetry:circular
Amino acids for each monomer: 204  204  204  204  204 
Distance cutoffs:  20.0   5.0 Angstrom        Algorithm: simmetrized interface
Bonded atoms (PDB atom serial numbers)
A:    675   678   683   696   698   813   829   843   913   915   930   931   932   939   940   949   950  1337
      N     O     NZ    CG1   CD1   OE2   O     CD1   O     CG    CG1   CG2   N     CE    NZ    NZ    N     CG 
E:   6941  7333  6937  7320  7316  8205  8173  6694  6927  8224  7822  6922  7833  8201  7832  6940  6693  8226
      OD2   CG    O     O     NZ    NZ    OH    CG    OH    O     CA    CD1   OE2   CB    OE1   OD1   CB    CG1
     3.12  3.71  3.27  3.38  3.41  2.84  2.37  4.00  2.86  3.86  3.69  3.66  2.88  4.19  3.50  2.93  3.09  3.74
Bonded amino acids (PDB serial numbers)
A:     83    83    83    85    85    99   102   104   113   113   115   115   116   116   116   117   118   166
        K     K     K     I     I     E     S     I     P     P     V     V     K     K     K     K     G     P
        1     1     1     0     0     1     1     0     0     0     0     0     1     1     1     1     0     0
        b     b     b     -     -     b     -     b     b     b     b     b     b     b     b     b     b     a
E:     42    89    42    88    87   199   195    12    40   202   152    40   153   199   153    42    12   202
        D     P     D     F     K     K     Y     P     Y     V     G     Y     E     K     E     D     P     V
        1     0     1     0     1     1     1     0     1     0     0     1     1     1     1     1     0     0
        -     -     -     -     -     b     -     -     b     -     b     b     b     b     b     -     -     -
#######################################

Protein: 1stm     Program Version: 2       Number of monomers:   5         Simmetry:circular
Amino acids for each monomer: 141  141  141  141  141 
Distance cutoffs:  20.0   5.0 Angstrom        Algorithm: simmetrized interface
Bonded atoms (PDB atom serial numbers)
A:    397   398   414   558   573   574   588   593   601   618   856   865   869
      CG    CD    CE    CG2   CG    CD1   N     OG1   CG2   NH1   CD2   CA    OG 
E:   5166  5168  4330  4317  5198  4623  4839  4841  4849  4611  4334  4333  4349
      O     OG    CG    OG1   CD1   CG2   O     OG1   CG2   OE1   CE2   CE1   OG1
     3.71  4.00  3.73  3.70  3.57  3.25  2.97  3.14  3.70  3.21  4.01  3.75  2.61
Bonded amino acids (PDB serial numbers)
A:     69    69    71    90    92    92    95    95    96    98   128   130   130
        P     P     M     V     L     L     T     T     V     R     L     S     S
        0     0     0     0     0     0     1     1     0     1     0     1     1
        -     -     b     -     b     b     -     -     -     b     b     -     -
E:    138   138    28    26   142    65    95    95    96    63    28    28    30
        S     S     Y     T     I     V     T     T     V     Q     Y     Y     T
        1     1     1     1     0     0     1     1     0     1     1     1     1
        -     -     b     b     b     b     -     -     -     b     b     b     -
#######################################

Protein: 1sv6     Program Version: 2       Number of monomers:   5         Simmetry:circular
Amino acids for each monomer: 261  261  261  261  261 
Distance cutoffs:  20.0   5.0 Angstrom        Algorithm: simmetrized interface
Bonded atoms (PDB atom serial numbers)
A:    422   424   643   666   668   682   685   688   689   691   692   696   697  1021  1033  1038  1052  1293  1296  1310  1311  1313  1316  1317  1326  1741  1743
      NE    NH1   CA    O     SG    CA    N     O     CB    OD1   OD2   O     CB    CG    NE1   CH2   CD1   O     CG2   CB    CG    N     O     CB    NE2   CG1   CD1
D:   6867  6910  6883  7577  6884  7522  6892  7523  7497  7321  7323  7488  7490  6938  6939  7286  6927  6893  6891  7294  7300  6931  7287  6928  7288  6902  6901
      OD1   OE1   CG2   NH1   N     OD1   CE1   ND2   ND1   CD    NZ    CA    O     OD1   ND2   CB    CD2   CE2   CD2   O     CA    OH    N     CE1   CA    OD2   OD1
     2.54  3.00  3.86  4.31  3.52  2.87  3.53  2.88  3.33  3.12  3.13  2.98  2.91  3.83  2.62  3.66  3.96  2.96  3.04  3.44  3.86  3.00  2.72  3.38  3.40  3.12  2.76
Bonded amino acids (PDB serial numbers)
A:     55    55    84    87    87    89    90    90    90    90    90    91    91   131   132   132   134   166   166   169   169   170   170   170   171   227   227
        R     R     A     C     C     G     D     D     D     D     D     N     N     E     W     W     L     I     I     P     P     A     A     A     Q     I     I
        1     1     0     1     1     0     1     1     1     1     1     1     1     1     0     0     0     0     0     0     0     0     0     0     1     0     0
        -     -     -     b     b     b     -     -     -     -     -     -     -     b     b     b     b     b     b     -     -     -     -     -     -     b     b
D:    120   125   122   213   123   206   123   206   203   179   179   202   202   128   128   174   127   123   123   176   177   127   175   127   175   124   124
        D     E     T     R     F     N     F     N     H     K     K     G     G     N     N     A     Y     F     F     L     D     Y     G     Y     G     D     D
        1     1     1     1     0     1     0     1     1     1     1     0     0     1     1     0     1     0     0     0     1     1     0     1     0     1     1
        -     a     a     a     a     a     a     a     a     -     -     -     -     a     a     -     a     a     a     -     -     a     -     a     -     a     a
#######################################

Protein: 1t0t     Program Version: 2       Number of monomers:   5         Simmetry:circular
Amino acids for each monomer: 243  243  243  243  243 
Distance cutoffs:  20.0   5.0 Angstrom        Algorithm: simmetrized interface
Bonded atoms (PDB atom serial numbers)
V:     16    29    31    62    93   607   616   642   668   669   694   703   706   742   779   801   820   849  1191  1197  1208  1235  1254  1256  1261  1268  1269  1515  1517  1518  1520  1522  1526  1534  1537  1545  1546  1566  1578
      CG2   CB    OD1   OH    OD1   CD1   OD2   CE1   OE1   OE2   CB    CG    NZ    OD1   N     OG    CG2   OE2   O     NH1   N     ND2   CB    CD1   OH    SD    CE    O     CG1   CG2   CA    O     O     O     OD1   OD1   OD2   OE2   CZ2
Z:   9703  9639  9668  9638  8490  8477  9095  8460  8478  8466  8134  9983  9949  8175  8489  8482  8474  9669  9175  9805  9215  9778  9726  9742  9702  9785  9759  9662  9694  9700  9842  9109  9864  9843  8499  9836  9835  9732  9705
      CE2   CD1   CE    CG    NE2   CG2   OH    CB    N     O     CD1   CG1   O     NZ    OE1   N     O     NZ    NH2   O     OD2   O     O     CE1   CE1   CG    CD    CA    N     CD1   CD1   SG    CG2   CD2   NZ    N     OG    NH1   OH 
     4.67  4.01  2.85  3.35  2.77  3.91  2.45  3.32  2.77  3.70  3.59  4.18  2.75  2.63  2.98  2.85  3.72  2.50  2.75  2.84  4.28  2.95  3.49  3.54  3.81  3.69  3.94  3.14  3.37  3.97  3.61  3.29  3.68  3.35  2.84  3.07  2.75  2.75  3.73
Bonded amino acids (PDB serial numbers)
V:      7     9     9    12    16    79    80    83    86    86    90    91    91    96   101   103   105   109   150   150   152   155   157   157   157   158   158   190   190   190   191   191   192   193   193   194   194   196   197
        T     D     D     Y     D     L     D     H     E     E     N     K     K     D     A     S     V     E     R     R     G     N     Y     Y     Y     M     M     V     V     V     G     G     L     D     D     D     D     E     W
        1     1     1     1     1     0     1     1     1     1     1     1     1     1     0     1     0     1     1     1     0     1     1     1     1     0     0     0     0     0     0     0     0     1     1     1     1     1     0
        -     b     b     b     b     a     a     a     a     a     a     a     a     a     b     b     b     b     b     b     -     b     a     a     a     a     a     -     -     -     -     -     -     -     -     -     -     -     b
Z:    214   207   210   207    66    64   140    62    65    63    22   248   245    26    66    66    64   210   149   226   154   223   217   218   214   224   220   210   214   214   231   142   233   231    67   231   230   217   214
        Y     L     K     L     Q     V     Y     T     G     I     W     V     F     K     Q     Q     V     K     R     G     D     A     R     F     Y     R     E     K     Y     Y     F     C     V     F     K     F     S     R     Y
        1     0     1     0     1     0     1     1     0     0     0     0     0     1     1     1     0     1     1     0     1     0     1     0     1     1     1     1     1     1     0     1     0     0     1     0     1     1     1
        a     a     a     a     -     -     b     b     -     b     a     -     a     a     -     -     -     a     -     b     b     a     a     a     a     a     a     a     a     a     -     b     b     -     -     -     -     a     a
#######################################

Protein: 1t8z     Program Version: 2       Number of monomers:   5         Simmetry:circular
Amino acids for each monomer: 50  50  51  47  49 
Distance cutoffs:  20.0   5.0 Angstrom        Algorithm: simmetrized interface
Bonded atoms (PDB atom serial numbers)
A:      9    10    12    14    25    45    58    92   114   122   123   142   145   156   181   185   208   209   212   214   219   244   246   248   251   274   278   311   315   346   382   385   387   388   431   454   456   459
      O     CB    CD    NZ    CE3   NE2   CZ3   CZ3   CB    CZ3   CH2   CG    NZ    CE3   CB    NE1   O     CB    OD2   CA    CD1   CB    CD1   NE1   CZ2   O     OD2   CB    NE1   N     CD1   CE2   CZ2   CZ3   CH2   CD1   NE1   CZ2
B:    498   497   494   510   501   540   529   568   566   593   628   629   642   634   632   665   738   700   708   701   699   736   734   764   728   767   739   765   831   834   872   869   881   911   871   941   913   948
      NE1   CD2   CB    OD1   CZ2   OG    NE1   CH2   CZ2   NE1   CD2   NE1   OD2   CH2   CZ2   CH2   NH1   CZ3   OD1   CH2   CZ2   NE    CG    CE3   CH2   CH2   NH2   CZ2   CE3   CH2   ND2   CB    NE2   CB    OD1   CB    OD1   CG2
     3.94  4.16  4.23  3.45  3.42  4.97  3.25  4.00  3.70  3.66  3.62  3.97  2.72  3.88  3.78  3.50  3.30  3.88  4.50  3.63  3.68  3.82  3.70  3.44  3.78  3.59  3.22  3.90  3.37  3.45  3.04  3.50  3.41  3.69  2.76  4.06  3.27  3.14
Bonded amino acids (PDB serial numbers)
A:      5     5     5     5     6     8     9    13    16    16    16    19    19    20    23    23    26    26    26    27    27    30    30    30    30    33    33    37    37    41    44    44    44    44    48    51    51    51
        K     K     K     K     W     Q     W     W     W     W     W     K     K     W     W     W     D     D     D     W     W     W     W     W     W     D     D     W     W     W     W     W     W     W     W     W     W     W
        1     1     1     1     0     1     0     0     0     0     0     1     1     0     0     0     1     1     1     0     0     0     0     0     0     1     1     0     0     0     0     0     0     0     0     0     0     0
        a     a     a     a     a     a     a     a     a     a     a     a     a     a     a     a     a     a     a     a     a     a     a     a     a     a     a     a     a     a     a     a     a     a     a     a     a     a
B:      6     6     6     7     6    10     9    13    13    16    20    20    21    20    20    23    31    27    28    27    27    31    31    34    30    34    31    34    41    41    45    45    46    49    45    52    49    53
        W     W     W     D     W     S     W     W     W     W     W     W     D     W     W     W     R     W     N     W     W     R     R     W     W     W     R     W     W     W     N     N     Q     D     N     A     D     T
        0     0     0     1     0     1     0     0     0     0     0     0     1     0     0     0     1     0     1     0     0     1     1     0     0     0     1     0     0     0     1     1     1     1     1     0     1     1
        a     a     a     a     a     a     a     a     a     a     a     a     a     a     a     a     a     a     a     a     a     a     a     a     a     a     a     a     a     a     a     a     a     a     a     a     a     a
#######################################

Protein: 1u79     Program Version: 2       Number of monomers:   5         Simmetry:noncircular
Amino acids for each monomer: 125  125  125  125  125 
Distance cutoffs:  20.0   5.0 Angstrom        Algorithm: simmetrized interface
Bonded atoms (PDB atom serial numbers)
A:    104   115   116   135   136   139   218   231   233   346   348   349   350   376   620   624   887   888   907
      O     CG1   CG2   CD2   CE1   OH    NZ    CD2   NE2   CB    CD1   CD2   CE1   O     CB    NZ    OE1   OE2   CG2
D:   2796  3441  3440  2841  2837  3473  3507  3603  3596  3070  3053  3068  3051  3590  3442  3062  3060  3059  3463
      OE2   NH1   CZ    CA    O     OE2   CB    O     O     OD1   CD1   CB    CB    CB    NH2   OE1   CG    CB    CG 
     4.69  2.64  3.25  3.29  3.79  2.81  3.56  3.13  2.89  3.34  4.18  3.60  4.44  3.49  2.67  2.67  2.94  2.63  3.79
Bonded amino acids (PDB serial numbers)
A:     19    20    20    23    23    23    34    36    36    51    51    51    51    54    88    88   124   124   126
        K     V     V     Y     Y     Y     K     H     H     Y     Y     Y     Y     G     K     K     E     E     I
        1     0     0     1     1     1     1     1     1     1     1     1     1     0     1     1     1     1     0
        b     b     b     -     -     -     b     b     b     a     a     a     a     a     b     b     b     b     b
D:      6    92    92    13    12    96   101   116   115    43    41    43    41   114    92    42    42    42    95
        E     R     R     G     S     E     D     A     P     N     L     N     L     P     R     E     E     E     P
        1     1     1     0     1     1     1     0     0     1     0     1     0     0     1     1     1     1     0
        -     b     b     -     -     a     -     -     -     -     b     -     b     -     b     -     -     -     a
#######################################

Protein: 1vdh     Program Version: 2       Number of monomers:   5         Simmetry:circular
Amino acids for each monomer: 247  247  247  247  247 
Distance cutoffs:  20.0   5.0 Angstrom        Algorithm: simmetrized interface
Bonded atoms (PDB atom serial numbers)
A:    204   207   215   247   248   250   257   544   557   558   560   563   570   580   582  1136  1141  1154  1219  1260  1340  1341  1674  1676  1684  1706  1711  1712  1713  1722  1736  1742  1743  1747  1749  1755  1770  1776  1781  1784  1785  1786  1787  1788  1795  1802  1804  1822  1829  1850  1882  1888  1889  1910  1919
      CB    CD2   CB    CD1   CD2   CE2   OG    OE1   CB    CG1   N     O     ND1   CD    NZ    CD1   OH    SG    NH1   OD1   OE1   OE2   O     CG    CG2   CA    CD    CE    NZ    NZ    CG1   CB    CG    CE2   OH    CG    O     NH1   O     CD1   CD2   CE1   CE2   CZ    OD1   CG    OE1   O     CG    O     N     CD1   CD2   CG2   CB 
B:   2789  2790  2835  2796  2802  2800  2839  2735  2738  2917  2760  2874  2899  3603  3595  2707  2714  3579  3255  3272  2042  2041  3587  2922  2151  3570  2120  3574  2950  2122  3576  3571  3575  2106  3638  2081  3319  3625  2064  2077  3318  2083  3321  2088  2065  3334  2047  3300  3332  3262  3602  3591  3577  3583  2737
      O     CB    CG    CB    NH2   CZ    NH1   CB    CD2   CD1   OE1   NH1   OG    OD2   OD2   CD2   OD1   O     O     N     NH2   NH1   CD2   OH    NE2   O     CG    OE1   OE1   OE1   N     CB    NE2   CG2   CZ2   CG    CB    OE1   CB    CA    O     N     CD1   OG1   CG    CE    CB    ND2   CG    NH2   OD1   O     CA    O     CD1
     3.21  3.65  3.93  4.01  3.52  3.69  2.83  3.80  3.72  3.84  2.89  3.34  2.59  3.54  2.89  3.93  2.55  3.26  2.88  4.41  3.14  3.10  3.56  4.00  3.56  3.06  3.82  3.24  2.67  2.89  3.62  3.85  3.53  3.52  3.35  3.79  3.41  2.76  3.53  3.70  3.74  3.64  3.58  3.17  4.02  3.93  3.38  2.93  3.79  2.75  3.10  3.45  3.44  3.58  3.92
Bonded amino acids (PDB serial numbers)
A:     26    26    27    30    30    30    31    66    68    68    69    69    70    71    71   141   141   143   150   155   164   164   207   207   208   211   211   211   211   212   214   215   215   215   215   216   218   218   219   219   219   219   219   219   220   221   221   224   225   227   232   232   232   234   236
        F     F     A     F     F     F     S     Q     V     V     G     G     H     K     K     Y     Y     C     R     D     E     E     P     P     V     K     K     K     K     K     V     Y     Y     Y     Y     E     R     R     F     F     F     F     F     F     D     E     E     A     R     G     F     F     F     V     K
        0     0     0     0     0     0     1     1     0     0     0     0     1     1     1     1     1     1     1     1     1     1     0     0     0     1     1     1     1     1     0     1     1     1     1     1     1     1     0     0     0     0     0     0     1     1     1     0     1     0     0     0     0     0     1
        a     a     a     a     a     a     a     b     -     -     -     -     -     -     -     b     b     b     -     b     a     a     a     a     a     a     a     a     a     a     a     a     a     a     a     a     a     a     -     -     -     -     -     -     a     a     a     a     a     b     -     -     -     b     b
B:     94    94   100    95    95    95   100    87    87   109    90   104   107   195   194    83    84   192   151   153     3     3   193   109    16   191    13   191   113    13   192   191   191    11   198     8   158   197     6     8   158     9   158     9     6   159     4   156   159   151   195   194   192   193    87
        S     S     R     R     R     R     R     L     L     Y     E     R     S     D     D     L     D     G     R     G     R     R     L     Y     H     Q     E     Q     E     E     G     Q     Q     T     W     P     Y     E     P     P     Y     T     Y     T     P     M     H     N     M     R     D     D     G     L     L
        1     1     1     1     1     1     1     0     0     1     1     1     1     1     1     0     1     0     1     0     1     1     0     1     1     1     1     1     1     1     0     1     1     1     0     0     1     1     0     0     1     1     1     1     0     0     1     1     0     1     1     1     0     0     0
        a     a     a     a     a     a     a     a     a     b     a     b     b     -     -     a     a     -     b     -     -     -     -     b     b     -     b     -     b     b     -     -     -     b     b     -     a     -     -     -     a     -     a     -     -     a     -     b     a     b     -     -     -     -     a
#######################################

Protein: 1vps     Program Version: 2       Number of monomers:   5         Simmetry:circular
Amino acids for each monomer: 285  289  285  285  285 
Distance cutoffs:  20.0   5.0 Angstrom        Algorithm: simmetrized interface
Bonded atoms (PDB atom serial numbers)
A:    135   151   166   167   217   239   243   253   254   256   281   286   287   306   312   316   327   737   751   754   762   766   767   768   770   771   772   777   779   784   787   796   800   807   808   810   812   813   816   822   823   824   825   826   858   864   901   902   905   907   909   915   916   917   936   937   953  1671  1672  1677  1680  1687  1688  1691  1705  1708  1714  1715  1721  1726  1728  1729  1730  1736  1737  2073  2093  2110  2112  2116  2136
      OE2   CZ    OD1   ND2   O     CB    OE2   O     CB    CD1   O     CB    CG    O     CE2   CA    NE1   OE1   CG1   CA    OG    O     N     CA    O     CB    OG    CB    CD1   O     CD1   OD2   O     O     CB    ND1   CE1   NE2   C     CB    CG    CD1   CD2   CE1   OG1   CB    CB    CG    NZ    CA    O     CG1   CG2   CD1   CG    CD    OE2   CB    CG    O     CD    CG2   N     O     N     O     CE2   CZ    OG1   O     CG    OD1   ND2   OG1   CG2   NH1   CD    CG    CD2   OH    NZ 
B:   3751  3575  3554  3557  3520  3519  3528  3348  3347  3501  3517  3349  3351  3546  3553  3552  3325  3816  3720  3723  3844  3686  3724  3688  3327  3310  3314  3851  3849  4282  3684  3326  2598  2599  2586  2647  2648  3693  2603  2614  2613  2602  2617  2607  4259  4243  4227  4228  4231  4239  2597  4260  4256  4179  3866  3873  3864  3862  3886  3859  3860  3857  3843  3840  3831  3828  3732  3205  3808  3803  3814  3805  3790  3826  3802  3541  3313  3746  3745  3744  3778
      O     CG    N     O     ND2   OD1   CE    CD    CG    O     CB    NE    NH1   NE2   CG2   CG1   O     OH    CB    CD2   CB    CA    CE1   O     OG1   O     CD2   OH    CE2   CZ2   CG2   CB    CD2   N     O     OD1   OD2   OE2   CB    O     C     O     N     O     CE1   OD2   O     CB    CD2   O     CD1   NE2   CG    CH2   O     CG2   CA    O     OG1   N     CA    OG1   O     N     O     N     CD    OH    O     NH1   CE2   N     O     CE2   CZ    O     CD1   CG    CB    O     OE2
     3.94  3.51  2.85  3.39  3.04  3.86  3.79  3.64  3.91  3.91  3.26  3.87  4.06  2.77  3.42  3.57  3.52  2.70  4.29  3.88  3.71  3.28  3.37  3.39  2.73  3.59  3.48  3.31  3.79  3.19  3.66  3.34  3.55  2.92  3.39  2.80  3.09  2.83  3.64  3.90  3.69  3.43  3.64  3.45  4.06  3.71  3.32  3.90  3.90  3.27  3.63  3.86  3.43  3.59  3.91  3.58  3.60  3.64  3.61  2.80  3.70  4.07  2.96  2.75  2.88  2.77  3.86  3.48  2.71  3.39  3.37  3.03  2.88  3.36  3.54  2.94  3.64  3.69  3.54  3.50  3.52
Bonded amino acids (PDB serial numbers)
A:     50    52    54    54    61    64    64    66    66    66    70    71    71    73    73    74    75   128   130   131   132   133   134   134   134   134   134   135   135   136   136   137   138   139   139   139   139   139   140   141   141   141   141   141   145   146   151   151   151   152   152   153   153   153   156   156   158   250   250   251   251   252   253   253   255   255   255   255   256   257   257   257   257   258   258   300   303   305   305   305   307
        E     F     N     N     P     E     E     L     L     L     G     Q     Q     Y     Y     G     W     E     V     G     S     G     S     S     S     S     S     L     L     L     L     D     V     H     H     H     H     H     G     F     F     F     F     F     T     D     K     K     K     G     G     I     I     I     P     P     E     P     P     P     P     V     L     L     F     F     F     F     T     N     N     N     N     T     T     R     P     Y     Y     Y     K
        1     0     1     1     0     1     1     0     0     0     0     1     1     1     1     0     0     1     0     0     1     0     1     1     1     1     1     0     0     0     0     1     0     1     1     1     1     1     0     0     0     0     0     0     1     1     1     1     1     0     0     0     0     0     0     0     1     0     0     0     0     0     0     0     0     0     0     0     1     1     1     1     1     1     1     1     0     1     1     1     1
        b     b     -     -     -     -     -     -     -     -     a     a     a     -     -     -     -     b     b     -     a     a     a     a     a     a     a     a     a     a     a     -     -     -     -     -     -     -     -     -     -     -     -     -     -     -     -     -     -     -     -     -     -     -     -     -     -     -     -     -     -     b     b     b     b     b     b     b     b     -     -     -     -     -     -     b     b     b     b     b     b
B:    232   210   208   208   203   203   204   182   182   201   203   182   182   206   207   207   179   239   228   228   243   225   228   225   179   177   177   243   243   299   224   179    81    82    80    88    88   225    82    84    84    82    85    83   297   295   294   294   294   295    81   297   297   288   246   247   246   245   249   245   245   244   243   243   241   241   229   162   239   238   239   239   237   240   238   206   177   231   231   231   235
        A     P     L     L     N     N     K     R     R     M     N     R     R     Q     V     V     T     Y     H     H     Y     E     H     E     T     L     L     Y     Y     W     V     T     L     A     N     D     D     E     A     S     S     A     D     T     H     D     Y     Y     Y     D     L     H     H     W     G     T     G     G     T     G     G     T     Y     Y     G     G     P     Y     Y     R     Y     Y     T     F     R     Q     L     P     P     P     E
        0     0     0     0     1     1     1     1     1     0     1     1     1     1     0     0     1     1     1     1     1     1     1     1     1     0     0     1     1     0     0     1     0     0     1     1     1     1     0     1     1     0     1     1     1     1     1     1     1     1     0     1     1     0     0     1     0     0     1     0     0     1     1     1     0     0     0     1     1     1     1     1     1     0     1     1     0     0     0     0     1
        -     -     -     -     a     a     a     -     -     -     a     -     -     a     -     -     -     b     b     b     b     -     b     -     -     -     -     b     b     b     -     -     -     -     -     -     -     -     -     -     -     -     -     -     b     -     -     -     -     -     -     b     b     b     -     -     -     -     -     -     -     b     b     b     b     b     b     b     b     b     b     b     b     b     b     a     -     -     -     -     -
#######################################

Protein: 1vqs     Program Version: 2       Number of monomers:   5         Simmetry:noncircular
Amino acids for each monomer: 110  111  110  110  110 
Distance cutoffs:  20.0   5.0 Angstrom        Algorithm: simmetrized interface
Bonded atoms (PDB atom serial numbers)
A:      7     8     9    10    75    98   187   235   241   244   272   273   354   358   362   370   373   375   390   393   395   396   401   403   417   419   422   423   426   461   476   477   495   546   842   843   846   847   857   858   859   862   865   871   875   887   890   896   897   898   899   900   901   907   913   914   920
      ND1   CD2   CE1   NE2   CG    CD1   CG    CG1   CB    OE1   CG1   CG2   O     CD2   O     N     O     CG    CE1   N     C     O     CE1   CZ    OE1   N     O     CB    CD1   OE1   CG1   CG2   CD1   CD1   NZ    N     O     CB   SE     CE    N     O     CD    O     N     NE    NH2   CG    CD1   CD2   CE1   CE2   CZ    OG    CG    CD    CG 
B:   1146  1359  1147  1358  1346  1443   952  1852  1848  1837  1849  1847  1864  1865  1872  1858  1826  1851  1028  1813  1809  1810  1822   951  1817  1797  1794  1798  1511  1793  1051  1808  1462  1393  1428  1389  1386  1390  1444  1360  1352  1349  1383  1357  1329  1204  1205  1233  1232  1201  1331  1169  1195  1326  1310  1314  1318
      CB    CZ    CG    CE2   CE1   CG1   CE1   CZ    CD1   CD    CD2   CG    CG    CD    CD1   OG    N     CE2   CG    O     CE    N     O     CD2   CE    O     N     CB    CD1   NZ    CD1  SE     CD1   CD1   OE1   O     N     CB    CG2   N     O     N     OE1   CE1   O     OE1   OE2   CG2   CG1   CB    CG    O     CG1   N     O     CD2   O  
     3.75  3.32  3.67  3.39  3.61  4.58  4.14  3.56  3.57  3.65  3.69  4.22  3.47  3.66  3.35  3.03  2.87  3.48  3.60  2.90  3.41  2.89  3.52  3.46  3.80  2.93  2.87  4.18  3.92  2.70  4.52  3.67  4.05  3.72  2.71  2.90  3.01  4.18  3.63  3.41  2.85  2.85  3.29  3.50  2.85  2.90  3.09  4.24  3.73  3.66  3.55  3.70  3.51  3.00  3.32  3.58  3.34
Bonded amino acids (PDB serial numbers)
A:     -5    -5    -5    -5     3     5    16    22    23    23    27    27    37    37    38    40    40    40    41    42    42    42    42    42    44    45    45    45    45    50    52    52    54    60    93    94    94    94    95    95    96    96    96    97    98    99    99   100   100   100   100   100   100   101   102   102   103
        H     H     H     H     Y     I     P     V     E     E     I     I     L     L     V     Y     Y     Y     F     F     F     F     F     F     E     I     I     I     I     E     V     V     I     L     K     I     I     I     -     -     K     K     K     P     A     R     R     F     F     F     F     F     F     S     P     P     L
        1     1     1     1     1     0     0     0     1     1     0     0     0     0     0     1     1     1     0     0     0     0     0     0     1     0     0     0     0     1     0     0     0     0     1     0     0     0     -     -     1     1     1     0     0     1     1     0     0     0     0     0     0     1     0     0     0
        -     -     -     -     b     b     a     a     a     a     a     a     b     b     b     b     b     b     b     b     b     b     b     b     b     b     b     b     b     b     b     b     b     a     b     b     b     b     b     b     b     b     b     b     -     -     -     -     -     -     -     -     -     -     -     -     -
B:     16    42    16    42    41    52    -5   100   100    99   100   100   102   102   103   101    98   100     3    96    95    96    97    -5    96    94    94    94    60    93     5    95    54    45    50    45    45    45    52    43    42    42    44    42    40    23    23    27    27    23    40    19    22    40    37    37    38
        P     F     P     F     F     V     H     F     F     R     F     F     P     P     L     S     A     F     Y     K     -     K     P     H     K     I     I     I     L     K     I     -     I     I     E     I     I     I     V     -     F     F     -     F     Y     E     E     I     I     E     Y     L     V     Y     L     L     V
        0     0     0     0     0     0     1     0     0     1     0     0     0     0     0     1     0     0     1     1     -     1     0     1     1     0     0     0     0     1     0     -     0     0     1     0     0     0     0     -     0     0     -     0     1     1     1     0     0     1     1     0     0     1     0     0     0
        a     b     a     b     b     b     -     -     -     -     -     -     -     -     -     -     -     -     b     b     b     b     b     -     b     b     b     b     a     b     b     b     b     b     b     b     b     b     b     b     b     b     b     b     b     a     a     a     a     a     b     a     a     b     b     b     b
#######################################

Protein: 1vr4     Program Version: 2       Number of monomers:   5         Simmetry:circular
Amino acids for each monomer: 103  82  99  103  93 
Distance cutoffs:  20.0   5.0 Angstrom        Algorithm: simmetrized interface
Bonded atoms (PDB atom serial numbers)
A:     46    48    50    94    97   101   123   128   130   154   169   177   181   182   188   191   204   226   228   477   481   515   585   604   616   619   639   640   644   652   700   713   726   736
      CA    O     OG    N     O     CD1   CB    CE2   OH    CD1   ND2   O     OE1   OE2   N     O     N     CG1   CD1   O     OE1   CD1   CG2   OD2   CB    OD2   OE1   OE2   O     CB    SD    CB    OG    OG1
E:   2950  2952  2945  2979  2974  2978  2921  2949  2971  3434  3266  3163  3270  3164  3153  3150  3138  3125  3129  3177  3167  3174  2951  3441  3464  3446  3477  3461  3485  3530  3235  3466  3447  2942
      OG1   CG2   CA    NE2   O     OE1   CG2   OG1   N     CG2   CD    N     NH2   CA    O     N     O     CA    CG    NH2   N     NE    CG2   OD1   CD1   O     OE1   O     CG2   CD1   CD1   CE1   CB    OG1
     3.48  3.19  3.95  3.26  3.10  3.37  3.67  3.62  2.74  3.44  3.45  2.79  2.44  3.17  2.75  2.99  3.13  3.37  3.48  2.91  3.20  4.17  3.47  4.01  4.14  3.23  3.19  2.76  3.22  3.82  3.54  3.82  4.85  2.67
Bonded amino acids (PDB serial numbers)
A:      7     7     7    14    14    14    17    17    17    20    22    24    24    24    26    26    28    31    31    64    64    68    78    81    83    83    85    85    86    87    93    95    97    99
        S     S     S     I     I     I     Y     Y     Y     I     N     E     E     E     I     I     G     I     I     E     E     L     V     D     D     D     E     E     V     V     M     A     S     T
        1     1     1     0     0     0     1     1     1     0     1     1     1     1     0     0     0     0     0     1     1     0     0     1     1     1     1     1     0     0     0     0     1     1
        -     -     -     -     -     -     b     b     b     b     b     b     b     b     b     b     a     a     a     a     a     a     b     b     b     b     b     b     b     b     b     b     b     b
E:      6     6     6    10    10    10     2     6    10    80    58    45    58    45    43    43    41    40    40    46    46    46     6    81    84    82    85    84    86    92    54    84    82     5
        -     -     T     Q     Q     Q     I     -     Q     V     R     G     R     G     V     V     D     R     R     R     R     R     -     D     Y     V     E     Y     V     L     L     Y     V     T
        -     -     1     1     1     1     0     -     1     0     1     0     1     0     0     0     1     1     1     1     1     1     -     1     1     0     1     1     0     0     0     1     0     1
        -     -     -     -     -     -     b     -     -     b     a     -     a     -     b     b     -     -     -     -     -     -     -     b     b     b     b     b     b     b     a     b     b     -
#######################################

Protein: 1wur     Program Version: 2       Number of monomers:   5         Simmetry:circular
Amino acids for each monomer: 185  185  185  185  184 
Distance cutoffs:  20.0   5.0 Angstrom        Algorithm: simmetrized interface
Bonded atoms (PDB atom serial numbers)
A:    621   945   946   949   956   959   979  1125  1146  1167  1168  1169  1198  1206  1222  1225  1226  1235  1237  1250  1254  1269  1272  1283  1286  1298  1299  1367  1391  1404  1432  1463  1466  1467
      CE1   CG    CD    N     NE    NH2   CG2   OE1   CE1   CG    SD    CE    CA    CG1   CG    NZ    N     N     C     OG    O     N     O     N     O     CB    CG    OE1   CD    OE2   CD2   CD    NH1   NH2
B:   1929  1985  2243  1947  1950  1951  1946  2007  2262  2268  2264  2260  2305  2300  2294  2327  2028  2027  2012  2003  2000  1989  1986  1974  1966  1970  1969  2841  2880  2843  2915  2904  2905  2935
      CE2   CG2   CD1   CB    OE1   OE2   O     CE    CD1   CB    N     CB    NH2   CG    CB    OD1   OE2   OE1   O     O     N     O     N     O     CB    OE2   OE1   CB    OE1   CD    CE1   O     CB    NH2
     3.37  3.73  3.85  3.81  3.23  2.91  3.63  2.92  3.35  3.92  3.69  3.72  3.76  3.32  3.72  2.79  2.70  3.00  3.01  2.93  2.88  2.68  2.90  4.07  3.14  3.58  3.56  3.58  2.96  3.50  3.96  3.34  3.77  4.09
Bonded amino acids (PDB serial numbers)
A:    110   150   150   151   151   151   154   174   177   180   180   180   184   185   187   187   188   189   189   190   191   193   193   195   195   197   197   205   208   209   212   216   216   216
        H     E     E     R     R     R     V     E     H     M     M     M     G     V     K     K     Q     H     H     S     R     V     V     S     S     M     M     Q     R     E     L     R     R     R
        1     1     1     1     1     1     0     1     1     0     0     0     0     0     1     1     1     1     1     1     1     0     0     1     1     0     0     1     1     1     0     1     1     1
        -     a     a     a     a     a     a     b     b     a     a     a     -     -     -     -     -     -     -     -     b     b     b     b     b     b     b     a     a     a     a     -     -     -
B:     89    97   129    92    92    92    92   100   132   133   133   132   137   137   136   140   103   103   101   100   100    98    98    96    95    95    95   206   210   206   214   213   213   216
        F     V     I     E     E     E     E     K     L     S     S     L     R     R     A     D     E     E     G     K     K     V     V     M     E     E     E     K     E     K     H     S     S     R
        0     0     0     1     1     1     1     1     0     1     1     0     1     1     0     1     1     1     0     1     1     0     0     0     1     1     1     1     1     1     1     1     1     1
        b     b     b     -     -     -     -     b     a     a     a     a     a     a     a     a     b     b     b     b     b     b     b     -     -     -     -     a     a     a     a     a     a     -
#######################################

Protein: 1xdq     Program Version: 2       Number of monomers:   5         Simmetry:circular
Amino acids for each monomer: 262  263  264  262  262 
Distance cutoffs:  20.0   5.0 Angstrom        Algorithm: simmetrized interface
Bonded atoms (PDB atom serial numbers)
A:   1744  1748  1755  1756  1758  1759  1761  1763  1769  1840  1959  2058  2061  2065  2068  2069  2073
      ND2   O     O     CB    CD1   CD2   CE2   OH    CG1   CB    CD2   O     CD    NH2   C     O     O  
D:   7384  7332  7335  7377  7371  7385  7388  7303  7382  7331  7403  7822  7805  7222  7882  7870  7881
      NZ    CD    NH1   CA    O     N     O     O     CD    CG    CD    NZ    OG    OE1   CD    CA    CG 
     3.59  4.75  3.03  3.87  4.04  3.54  3.41  2.69  4.32  4.68  3.85  3.28  3.47  2.44  3.29  3.31  3.48
Bonded amino acids (PDB serial numbers)
A:    238   239   240   240   240   240   240   240   241   249   269   282   282   282   283   283   284
        N     P     Y     Y     Y     Y     Y     Y     V     A     L     R     R     R     G     G     L
        1     0     1     1     1     1     1     1     0     0     0     1     1     1     0     0     0
        -     -     -     -     -     -     -     -     -     -     a     -     -     -     -     -     -
D:    157   150   150   157   156   158   158   147   157   150   159   213   211   136   220   219   220
        K     R     R     K     L     Y     Y     Q     K     R     P     K     S     E     P     P     P
        1     1     1     1     0     1     1     1     1     1     0     1     1     1     0     0     0
        -     a     a     -     -     -     -     a     -     a     -     b     b     b     -     -     -
#######################################

Protein: 1xja     Program Version: 2       Number of monomers:   5         Simmetry:noncircular
Amino acids for each monomer: 165  154  169  165  163 
Distance cutoffs:  20.0   5.0 Angstrom        Algorithm: simmetrized interface
Bonded atoms (PDB atom serial numbers)
A:     22    27    30   158   167   172   195   197   201   204   219   220   223   227   235   238   569
      CD1   O     CD    O     N     CG1   CG    CD2   N     O     CD1   N     O     OD2   NE    NH2   NE2
C:   2728  2735  2720  2597  2599  2607  2781  2779  2785  2782  2761  2766  2763  3127  2756  2758  2789
      O     CG2   O     CG    N     CB    CD1   CG1   O     N     CE2   O     N     NE2   CB    CD1   OD2
     3.90  3.01  3.24  3.32  4.40  3.17  3.53  3.65  3.02  3.15  3.39  2.75  2.74  3.11  3.67  4.05  3.95
Bonded amino acids (PDB serial numbers)
A:     10    11    11    29    31    31    34    34    35    35    36    37    37    37    38    38    81
        L     P     P     N     V     V     F     F     F     F     I     D     D     D     R     R     H
        0     0     0     1     0     0     0     0     0     0     0     1     1     1     1     1     1
        -     -     -     -     -     -     -     -     b     b     b     b     b     b     b     b     b
C:     30    31    29    11    12    13    36    36    37    37    34    35    35    81    34    34    37
        G     V     N     P     G     Y     I     I     D     D     F     F     F     H     F     F     D
        0     0     1     0     0     1     0     0     1     1     0     0     0     1     0     0     1
        -     -     -     -     -     -     b     b     b     b     -     b     b     b     -     -     b
#######################################

Protein: 1xmi     Program Version: 2       Number of monomers:   5         Simmetry:noncircular
Amino acids for each monomer: 267  258  270  268  266 
Distance cutoffs:  20.0   5.0 Angstrom        Algorithm: simmetrized interface
Bonded atoms (PDB atom serial numbers)
A:      2   365   371   374   844  1437  1459  1461  1462  1583  1595
      CA    O     CG    NE2   OH    O     CB    OD1   ND2   NZ    OD1
C:   5597  4962  4961  4956  5534  5569  5564  5570  5576  5026  4996
      OD1   OH    CZ    CG    OE1   NZ    O     N     CD1   NZ    NH2
     3.38  3.01  3.43  3.28  2.88  2.98  3.67  3.19  3.31  3.22  3.08
Bonded amino acids (PDB serial numbers)
A:    388   451   452   452   515   594   597   597   597   612   614
        S     G     Q     Q     Y     L     N     N     N     K     D
        1     0     1     1     1     0     1     1     1     1     1
        -     -     -     -     a     -     -     -     -     a     -
C:    597   515   515   515   588   593   593   594   594   522   518
        N     Y     Y     Y     E     K     K     L     L     K     R
        1     1     1     1     1     1     1     0     0     1     1
        -     a     a     a     a     -     -     -     -     a     a
#######################################

Protein: 1y2i     Program Version: 2       Number of monomers:   5         Simmetry:circular
Amino acids for each monomer: 108  108  108  108  108 
Distance cutoffs:  20.0   5.0 Angstrom        Algorithm: simmetrized interface
Bonded atoms (PDB atom serial numbers)
A:     53    62    99   130   134   136   138   147   155   169   170   178   182   183   189   192   195   196   205   206   220   221   227   400   469   492   497   501   504   521   522   595   602   621   637   657   660   662   666   674   677   682   687   688   715   731   743   769   770
      CB    CG2   N     O     CD2   CE2   OH    CA    CG1   OG1   CG2   O     OE1   OE2   N     O     CG2   CD1   N     CA    OD1   ND2   CG1   O     CG2   CG    CA    CG    OE2   CB    OG    CG1   O     OD2   OD2   CD    OE1   OE2   O     CB    N     CA    CD    OE1   CE    CE    CB    OG1   CG2
E:   3377  3400  3401  3338  3392  3369  3393  3343  3944  3767  3766  3658  3708  3769  3650  3647  3619  3696  3634  3615  3637  3631  3632  3646  3655  3671  3668  3667  3659  3672  3669  3370  3362  3935  3940  3957  3956  3973  3981  3559  4014  4006  4007  4009  3595  4036  3961  3357  3356
      CD    OE1   OE2   OE1   CD2   OG1   N     O     CD1   NE    CD    N     OE2   NH1   O     N     CD1   CE1   O     O     OD1   N     CA    CD1   CA    NH1   CD    CG    CA    NH2   NE    CG2   OG1   OD1   O     CB    O     OE2   CG2   CE1   O     O     CB    OD1   O     CD2   CE1   N     OG 
     3.63  3.73  2.82  3.12  3.92  3.54  2.96  3.77  3.86  3.27  3.74  2.93  2.43  2.89  2.94  2.88  3.92  3.69  2.82  3.56  3.15  2.91  3.60  3.37  3.31  3.29  3.88  4.11  3.14  3.73  3.68  3.52  2.81  4.06  4.16  3.91  3.14  3.58  2.97  3.90  2.92  3.28  4.07  3.76  3.02  3.67  3.73  2.80  3.52
Bonded amino acids (PDB serial numbers)
A:      7     8    14    17    17    17    17    19    20    22    22    24    24    24    26    26    26    26    28    28    30    30    31    53    60    63    64    64    64    67    67    78    79    81    83    85    85    85    86    87    88    89    89    89    93    95    97   101   101
        P     T     I     Y     Y     Y     Y     G     V     T     T     E     E     E     I     I     I     I     G     G     N     N     I     E     I     E     E     E     E     S     S     -     G     -     D     -     -     -     T     V     G     Q     Q     Q     -     -     S     T     T
        0     1     0     1     1     1     1     0     0     1     1     1     1     1     0     0     0     0     0     0     1     1     0     1     0     1     1     1     1     1     1     -     0     -     1     -     -     -     1     0     0     1     1     1     -     -     1     1     1
        -     -     b     b     b     b     b     b     b     b     b     b     b     b     b     b     b     b     a     a     a     a     a     a     a     a     a     a     a     a     a     b     b     b     b     b     b     b     b     b     -     -     -     -     b     b     b     b     b
E:      7    10    10     2     9     6    10     3    82    58    58    45    51    58    43    43    39    50    41    39    41    41    41    42    44    46    46    46    45    46    46     6     5    81    82    84    84    85    86    32    91    90    90    90    36    94    84     5     4
        P     E     E     Q     L     T     E     F     I     R     R     G     E     R     V     V     I     Y     D     I     D     D     D     I     G     R     R     R     G     R     R     T     T     D     I     Y     Y     E     -     F     G     N     N     N     F     L     Y     T     S
        0     1     1     1     0     1     1     0     0     1     1     0     1     1     0     0     0     1     1     0     1     1     1     0     0     1     1     1     0     1     1     1     1     1     0     1     1     1     -     0     0     1     1     1     0     0     1     1     1
        -     -     -     b     -     -     -     b     b     a     a     -     a     a     b     b     -     a     -     -     -     -     -     b     b     -     -     -     -     -     -     -     -     b     b     b     b     b     b     a     -     -     -     -     a     b     b     -     -
#######################################

Protein: 1yex     Program Version: 2       Number of monomers:   5         Simmetry:noncircular
Amino acids for each monomer: 167  165  163  166  165 
Distance cutoffs:  20.0   5.0 Angstrom        Algorithm: simmetrized interface
Bonded atoms (PDB atom serial numbers)
A:      1    19    21   386   869   950  1047  1051  1058  1061  1074  1075  1078  1080  1081  1089  1093  1097  1104  1112  1113  1118  1134  1156  1183  1189  1192  1214  1216  1246  1247  1293  1300  1308
      N     CB    CG2   SG    O     OD1   O     OE1   N     O     OE2   N     O     CG1   CG2   N     CB    O     CA    CG1   CG2   O     CB    OD2   NH2   CG    NZ    CB    CA    CG1   CG2   CG1   SG    N  
B:   2182  2393  2262  2613  1314  1334  2402  2406  2391  2388  2505  2374  2371  1332  1319  2360  2364  2559  2560  2529  2501  2496  2468  2469  2431  2426  2387  2419  2425  2410  2417  1692  1699  1679
      O     CG1   CG    SG    N     CG2   N     CB    O     N     NZ    O     N     CB    OG    O     OE1   CG1   CG2   CA    CB    NH2   OD1   OD2   O     CG2   OE2   O     CG1   O     CA    CG1   SG    O  
     2.66  3.52  3.42  2.03  3.13  3.29  2.91  2.93  2.69  2.82  2.67  2.92  2.81  3.87  4.32  2.89  3.02  4.01  3.64  3.99  3.88  2.97  3.51  3.66  2.96  3.68  2.43  4.12  3.89  4.00  3.54  3.55  2.04  2.97
Bonded amino acids (PDB serial numbers)
A:      1     3     3    46   108   118   131   131   133   133   134   135   135   135   135   137   137   138   139   140   140   141   143   146   149   150   150   153   154   157   157   164   165   167
        S     I     I     C     D     D     Q     Q     I     I     E     V     V     V     V     A     A     E     G     I     I     G     D     D     R     K     K     A     A     V     V     V     C     A
        1     0     0     1     1     1     1     1     0     0     1     0     0     0     0     0     0     1     0     0     0     0     1     1     1     1     1     0     0     0     0     0     1     0
        -     -     -     -     -     -     b     b     b     b     b     b     b     b     b     -     -     -     -     -     -     -     a     a     a     a     a     a     a     a     a     -     -     -
B:    108   135   118   165     1     3   137   137   135   135   150   133   133     3     1   131   131   157   157   154   150   149   146   146   141   140   134   139   140   138   139    45    46    44
        D     V     D     C     S     I     A     A     V     V     K     I     I     I     S     Q     Q     V     V     A     K     R     D     D     G     I     E     G     I     E     G     V     C     F
        1     0     1     1     1     0     0     0     0     0     1     0     0     0     1     1     1     0     0     0     1     1     1     1     0     0     1     0     0     1     0     0     1     0
        -     b     -     -     -     -     -     -     b     b     a     b     b     -     -     b     b     a     a     a     a     a     a     a     -     -     b     -     -     -     -     -     -     -
#######################################

Protein: 2ahr     Program Version: 2       Number of monomers:   5         Simmetry:noncircular
Amino acids for each monomer: 257  257  255  258  259 
Distance cutoffs:  20.0   5.0 Angstrom        Algorithm: simmetrized interface
Bonded atoms (PDB atom serial numbers)
A:   1361  1363  1364  1378  1380  1383  1385  1388  1402  1412  1426
      CB    CD    CE    O     CG1   CA    O     CD    O     CA    NZ 
B:   3657  3632  3649  3603  3587  3630  3604  3655  3600  3601  3569
      CE    CD1   CD2   N     O     CG1   CA    CG    CB    CG    OD1
     4.04  3.73  3.71  2.74  3.54  3.57  3.53  3.63  3.69  3.83  3.08
Bonded amino acids (PDB serial numbers)
A:    178   178   178   181   181   182   182   182   184   186   187
        K     K     K     V     V     K     K     K     G     P     K
        1     1     1     0     0     1     1     1     0     0     1
        a     a     a     a     a     a     a     a     -     a     a
B:    231   227   230   223   220   227   223   231   222   222   217
        -     I     L     G     C     I     G     -     P     P     D
        -     0     0     0     1     0     0     -     0     0     1
        a     a     a     -     a     a     -     a     -     -     a
#######################################

Protein: 2av5     Program Version: 2       Number of monomers:   5         Simmetry:noncircular
Amino acids for each monomer: 106  106  106  106  106 
Distance cutoffs:  20.0   5.0 Angstrom        Algorithm: simmetrized interface
Bonded atoms (PDB atom serial numbers)
A:    250   256   261   268   273   274   277   285   286   291   292   560
      O     NH1   O     O     N     CA    N     OE2   N     CG    CD1   CD2
B:   1141  1149  1150  1132  1138  1137  1114  1120  1125  1426  1400  1156
      N     OE2   N     O     CA    N     O     NH1   O     CE2   OD1   CD1
     2.82  3.14  2.94  3.05  3.21  3.17  2.98  3.18  3.00  4.32  3.99  4.00
Bonded amino acids (PDB serial numbers)
A:     44    44    45    46    47    47    48    48    49    49    49    82
        R     R     T     L     G     G     E     E     L     L     L     F
        1     1     1     0     0     0     1     1     0     0     0     0
        a     a     a     a     a     a     a     a     a     a     a     a
B:     48    48    49    46    47    47    44    44    45    82    79    49
        E     E     L     L     G     G     R     R     T     F     D     L
        1     1     0     0     0     0     1     1     1     0     1     0
        a     a     a     a     a     a     a     a     a     a     a     a
#######################################

Protein: 2ayi     Program Version: 2       Number of monomers:   5         Simmetry:noncircular
Amino acids for each monomer: 397  397  397  397  397 
Distance cutoffs:  20.0   5.0 Angstrom        Algorithm: simmetrized interface
Bonded atoms (PDB atom serial numbers)
A:    198   214   246   266   301   325   330   331   334   352   353   355   358   359   370   388   393   394   395   402   403   425   428   440   444   460   485   486   509   511   513   516   521   522   539   540   542   543   555   577   599   613   624   625   628   630   631   640   666   667   695
      OE1   CD1   CD1   CG1   NE    CB    CB    CG    OE2   O     CB    CD1   CE2   CZ    NH1   O     O     CB    OG    CD1   CD2   O     CG2   O     CD2   OD2   CD1   CD2   CD    NZ    CA    CB    NH1   NH2   O     CB    CD1   CD2   CD    O     CG    CG    CB    CG    NE1   CE3   CZ2   CD1   O     N     CB 
B:   3722  3725  3540  3340  3554  3580  3603  3636  3605  3633  3634  3642  3607  3611  3637  3649  3616  3671  3693  3615  3707  3534  3579  3519  3538  3395  3522  3419  3424  3428  3452  3453  3496  3487  3446  3447  3425  3464  3478  3488  3489  3497  3760  3789  3292  3759  3308  3734  3718  3724  3719
      NE1   CZ2   CE2   CD1   OD2   CD2   CD    CD1   NZ    O     CB    CB    CA    CG    CD2   CD    NH2   O     CG    NH1   CG    O     CD1   O     CD2   NE    CG2   CB    CB    OE2   CE2   CZ    CD1   O     O     CB    CG    NH1   O     CB    OG    CD2   O     CB    OE1   C     CD1   CD1   CB    CE3   CG 
     2.86  3.38  3.24  3.24  2.70  3.72  4.04  4.30  3.57  4.03  4.35  4.30  3.73  3.74  4.07  3.79  3.12  3.73  3.80  3.93  3.79  4.64  4.23  4.49  3.72  2.82  4.07  3.60  3.77  3.40  3.51  3.48  3.79  2.93  3.68  4.05  4.13  3.88  3.45  3.50  3.76  3.67  3.61  3.67  3.01  4.05  3.28  3.74  3.74  4.24  3.80
Bonded amino acids (PDB serial numbers)
A:     27    29    34    37    41    44    45    45    45    48    48    48    48    48    49    52    53    53    53    54    54    57    57    59    59    61    64    64    67    67    68    68    68    68    71    71    71    71    73    76    79    81    83    83    83    83    83    84    87    88    91
        E     I     I     V     R     A     E     E     E     Y     Y     Y     Y     Y     R     A     S     S     S     L     L     V     V     Y     Y     D     L     L     K     K     R     R     R     R     L     L     L     L     P     G     K     P     W     W     W     W     W     L     G     M     A
        1     0     0     0     1     0     1     1     1     1     1     1     1     1     1     0     1     1     1     0     0     0     0     1     1     1     0     0     1     1     1     1     1     1     0     0     0     0     0     0     1     0     0     0     0     0     0     0     0     0     0
        b     b     -     a     a     a     a     a     a     a     a     a     a     a     a     -     -     -     -     b     b     b     b     b     b     a     a     a     a     a     a     a     a     a     a     a     a     a     -     -     -     a     a     a     a     a     a     a     a     a     a
B:     83    83    59    34    61    64    67    71    67    71    71    72    68    68    71    73    68    76    79    68    81    59    64    57    59    41    57    44    45    45    48    48    54    53    48    48    45    49    51    53    53    54    87    91    27    87    29    84    83    83    83
        W     W     Y     I     D     L     K     L     K     L     L     A     R     R     L     P     R     G     K     R     P     Y     L     V     Y     R     V     A     E     E     Y     Y     L     S     Y     Y     E     R     G     S     S     L     G     A     E     G     I     L     W     W     W
        0     0     1     0     1     0     1     0     1     0     0     0     1     1     0     0     1     0     1     1     0     1     0     0     1     1     0     0     1     1     1     1     0     1     1     1     1     1     0     1     1     0     0     0     1     0     0     0     0     0     0
        a     a     b     -     a     a     a     a     a     a     a     a     a     a     a     -     a     -     -     a     a     b     a     b     b     a     b     a     a     a     a     a     b     -     a     a     a     a     -     -     -     b     a     a     b     a     b     a     a     a     a
#######################################

Protein: 2b98     Program Version: 2       Number of monomers:   5         Simmetry:circular
Amino acids for each monomer: 141  141  152  140  152 
Distance cutoffs:  20.0   5.0 Angstrom        Algorithm: simmetrized interface
Bonded atoms (PDB atom serial numbers)
A:     56    61    81    97   105   106   262   264   274   278   280   281   293   313   316   320   324   336   345   346   366   375   400   408   517   525   526   576   580   581   604   627
      O     CA    O     O     CB    CG    NE    NH1   NZ    O     OG1   CG2   CB    CG    NZ    O     OD2   O     CG1   CG2   NZ    NZ    OE2   OE1   OE1   CD    CE    O     OE1   OE2   O     CD1
B:   2204  2194  2207  2205  2216  2202  2179  2203  1806  2171  2178  2168  2068  1734  1831  1805  1822  1764  1751  1752  1760  1783  1786  1784  1658  1865  1890  1733  1705  1683  1763  1742
      N     O     O     CA    NZ    O     CG2   CB    NE2   CD1   OG1   O     OD1   CE    OE2   CE1   CD1   CD2   O     CB    O     O     OD1   CB    NZ    CE1   CD    SD    CB    ND1   CD1   CD2
     2.70  3.59  2.41  3.20  3.37  4.14  3.82  3.22  3.84  3.48  3.06  3.24  3.58  3.49  2.82  3.37  3.45  3.50  3.67  2.96  2.62  2.96  3.07  3.23  3.64  4.55  4.68  3.01  3.32  2.87  3.56  3.97
Bonded amino acids (PDB serial numbers)
A:     10    11    13    15    16    16    36    36    37    38    38    38    40    43    43    44    44    46    47    47    50    51    54    55    71    72    72    79    79    79    83    86
        T     T     A     V     D     D     R     R     K     T     T     T     P     K     K     D     D     P     V     V     K     K     E     E     E     K     K     E     E     E     G     L
        1     1     0     0     1     1     1     1     1     1     1     1     0     1     1     1     1     0     0     0     1     1     1     1     1     1     1     1     1     1     0     0
        b     -     -     -     -     -     b     b     b     b     b     b     -     a     a     a     a     a     a     a     a     a     a     a     a     a     a     a     a     a     a     a
B:    141   139   141   141   142   140   137   140    94   136   137   136   125    85    97    94    96    89    88    88    89    92    92    92    74   101   104    85    81    78    89    86
        G     M     G     G     K     A     T     A     H     L     T     L     N     M     E     H     I     L     Q     Q     L     N     N     N     K     H     E     M     S     H     L     L
        0     0     0     0     1     0     1     0     1     0     1     0     1     0     1     1     0     0     1     1     0     1     1     1     1     1     1     0     1     1     0     0
        -     a     -     -     -     -     a     -     -     a     a     a     a     a     b     -     b     a     a     a     a     -     -     -     a     a     a     a     a     a     a     a
#######################################

Protein: 2bg9     Program Version: 2       Number of monomers:   5         Simmetry:noncircular
Amino acids for each monomer: 370  370  369  370  370 
Distance cutoffs:  20.0   5.0 Angstrom        Algorithm: simmetrized interface
Bonded atoms (PDB atom serial numbers)
A:    337   346   450   662   883   996   997   998  1886  1889  1897  1953  1975  1976  1985  1997  2005  2028  2029  2030  2048  2079  2109  2110  2111  2166  2514  2521  2540  2542  2543  2577  2605
      CG2   ND2   NH1   NH2   CE    O     CB    CG    CD2   CZ    CD2   O     O     CB    OG    OE1   CD    CG    CD1   CD2   O     OG    CD2   CE1   CE2   CD1   CG2   CG    CB    CD    CE    OE1   NZ 
B:   3768  3376  4547  4241  4196  4190  4191  4184  5317  5348  5340  5376  5397  5375  5417  5412  5422  4968  4945  4943  4995  4996  5049  5023  5016  5078  5446  5439  5468  5465  5441  5496  5526
      OD2   OE2   OD2   OE2   O     CE2   CZ    O     CG1   ND2   CD2   NE2   O     CE1   CA    O     ND1   CG2   O     CA    CD1   CD2   CD1   CG2   CG2   OD1   CG2   CB    CD1   CB    CA    CG2   CG 
     4.67  4.51  4.18  2.58  2.12  2.83  2.74  3.45  4.16  2.84  4.23  2.64  2.88  2.96  2.72  2.78  2.62  3.19  3.02  3.01  2.77  2.48  3.18  3.01  3.34  3.01  4.45  3.14  3.05  3.40  3.46  3.04  4.12
Bonded amino acids (PDB serial numbers)
A:     41    42    55    79   107   121   121   121   227   227   228   235   238   238   239   241   242   245   245   245   248   252   256   256   256   263   376   377   380   380   380   384   387
        I     N     R     R     K     P     P     P     F     F     L     L     D     D     S     E     K     L     L     L     S     S     F     F     F     L     I     E     K     K     K     E     K
        0     1     1     1     1     0     0     0     0     0     0     0     1     1     1     1     1     0     0     0     1     1     0     0     0     0     0     1     1     1     1     1     1
        b     b     b     b     b     b     b     b     a     a     a     a     a     a     a     -     a     a     a     a     a     a     a     a     a     a     a     a     a     a     a     a     a
B:     97    49   201   155   150   149   149   149   299   303   302   306   309   306   312   311   312   253   250   250   257   257   264   261   260   268   405   404   408   408   405   411   415
        D     E     D     E     T     Y     Y     Y     V     N     L     H     P     H     H     T     H     I     S     S     L     L     L     V     T     D     V     A     I     I     V     I     L
        1     1     1     1     1     1     1     1     0     1     0     1     0     1     1     1     1     0     1     1     0     0     0     0     1     1     0     0     0     0     0     0     0
        -     b     -     -     -     -     -     -     a     a     a     a     -     a     -     -     -     a     a     a     a     a     a     a     a     a     a     a     a     a     a     a     a
#######################################

Protein: 2bj0     Program Version: 2       Number of monomers:   5         Simmetry:circular
Amino acids for each monomer: 203  203  203  203  203 
Distance cutoffs:  20.0   5.0 Angstrom        Algorithm: simmetrized interface
Bonded atoms (PDB atom serial numbers)
A:      8     9    41    42   279   291   293   303   388   406   410   425   549   558   566   570   574   575   588   602   603   623   752   757   765   768   769   776   779   792   799   813   868   884   917   919  1225  1282  1285  1315  1317  1323  1326
      OE1   NE2   CZ3   CH2   ND2   O     CG1   OE2   CG2   CE2   CH2   OE1   CB    CD2   OD2   O     OE1   NE2   OG    CG    CD    CD    OE1   O     O     CD1   CD2   N     O     O     NH2   CG2   CD1   O     NE    NH1   OE2   CE1   OH    CB    CD    CG    NZ 
E:   6618  6603  6569  6599  7435  6826  7206  6809  7201  7593  7177  7942  6643  6621  7633  7644  7957  7618  7599  6591  6589  6592  7213  7217  7155  7198  7210  7151  7586  7600  6588  7597  7941  7588  7203  7417  7937  7910  7932  6817  7436  6804  6795
      O     O     O     CG2   OG1   NE2   CG2   NZ    CA    CH2   CD2   CB    OD1   CD1   CD    NE2   OE1   OD2   OG1   OD1   CB    OD2   N     CB    O     O     C     OG    CD1   CG2   O     O     O     NE1   O     NH1   OG    NZ    N     OD2   CG2   O     O  
     3.10  3.17  3.73  3.54  2.79  2.96  3.80  3.17  4.11  3.75  4.36  3.30  2.88  3.48  4.62  2.88  4.17  3.39  2.63  3.61  3.81  3.65  3.01  3.26  4.48  3.63  3.24  3.15  3.73  3.92  2.96  3.63  4.47  2.72  3.32  4.08  2.68  3.75  3.11  3.47  3.25  3.81  2.87
Bonded amino acids (PDB serial numbers)
A:      1     1     4     4    35    37    37    38    49    51    51    53    69    70    71    72    72    72    74    76    76    79    95    96    97    97    97    99    99   101   101   103   111   113   117   117   156   164   164   168   168   169   169
        Q     Q     W     W     N     V     V     E     V     W     W     Q     S     L     D     Q     Q     Q     S     P     P     K     E     L     L     L     L     A     A     R     R     V     I     V     R     R     E     Y     Y     P     P     K     K
        1     1     0     0     1     0     0     1     0     0     0     1     1     0     1     1     1     1     1     0     0     1     1     0     0     0     0     0     0     1     1     0     0     0     1     1     1     1     1     0     0     1     1
        -     -     a     a     b     b     b     b     b     b     b     b     -     -     -     b     b     b     b     b     b     a     b     b     -     -     -     -     -     b     b     b     b     -     b     b     -     -     -     -     -     -     -
E:     19    17    12    16   121    45    91    43    91   142    88   186    22    19   147   148   188   145   143    15    15    15    93    93    87    90    92    86   142   143    15   143   186   142    91   119   185   182   185    44   121    43    42
        L     I     G     V     T     Q     I     K     I     W     -     C     N     L     K     Q     E     D     T     D     D     D     A     A     F     A     A     S     W     T     D     T     C     W     I     R     S     K     S     D     T     K     E
        0     0     0     0     1     1     0     1     0     0     -     1     1     0     1     1     1     1     1     1     1     1     0     0     0     0     0     1     0     1     1     1     1     0     0     1     1     1     1     1     1     1     1
        -     -     a     -     b     b     -     -     -     -     -     -     -     -     -     -     -     -     -     -     -     -     -     -     b     -     -     b     -     -     -     -     -     -     -     b     -     b     -     -     b     -     -
#######################################

Protein: 2c92     Program Version: 2       Number of monomers:   5         Simmetry:circular
Amino acids for each monomer: 147  147  147  147  146 
Distance cutoffs:  20.0   5.0 Angstrom        Algorithm: simmetrized interface
Bonded atoms (PDB atom serial numbers)
A:    100   285   286   290   312   328   329   335   336   350   360   366   367   380   381   386   387   388   389   517   529   535   536   543   545   546   572   576   599   603   625   628   630   655
      CH2   CG1   CG2   O     CD2   CG2   CD1   CG    CD    O     CG2   CG1   CG2   OE1   NE2   CB    CG    CD    OE1   O     CG2   CG    CD    ND1   CE1   NE2   CD1   CZ    N     CB    OE1   CA    O     NH1
B:   1987  2057  2093  2056  2006  1778  1792  2036  2012  1740  1761  2092  2037  1760  1736  2065  2090  2099  2101  1870  1899  1571  1818  1820  1803  1969  1679  1652  1680  1707  1686  1708  1739  1748
      OE1   CG2   CD2   OG1   CG1   O     CB    OG1   CB    CD2   N     CD1   CG2   OG    O     CD2   CB    CG    NE    NE2   NE    NH1   O     OG1   O     CE    OG1   CB    CG2   OG1   CG    CG2   CD1   OD2
     3.32  3.37  3.85  4.12  3.52  4.45  3.69  3.06  3.56  3.80  3.76  4.07  3.62  2.76  2.96  3.80  4.07  3.53  2.93  3.48  3.74  3.21  3.31  2.75  3.16  3.27  3.55  3.18  3.73  3.67  3.42  3.82  3.67  2.78
Bonded amino acids (PDB serial numbers)
A:     27    54    54    55    57    60    60    61    61    63    64    65    65    67    67    68    68    68    68    86    87    88    88    89    89    89    92    92    96    96    99   100   100   103
        W     V     V     R     L     I     I     E     E     P     V     V     V     Q     Q     E     E     E     E     Q     T     P     P     H     H     H     Y     Y     A     A     Q     G     G     R
        0     0     0     1     0     0     0     1     1     0     0     0     0     1     1     1     1     1     1     1     1     0     0     1     1     1     1     1     0     0     1     0     0     1
        -     b     b     b     -     a     a     a     a     a     a     a     a     a     a     a     a     a     a     -     -     a     a     a     a     a     a     a     a     a     a     a     a     a
B:    141   152   156   152   144   112   114   149   145   106   110   156   149   109   106   153   156   157   157   124   128    84   118   118   116   138    98    94    98   102    99   102   106   107
        Q     T     L     T     V     I     N     T     A     L     T     L     T     S     L     L     L     R     R     Q     R     R     T     T     V     K     T     C     T     T     Q     T     L     D
        1     1     0     1     0     0     1     1     0     0     1     0     1     1     0     0     0     1     1     1     1     1     1     1     0     1     1     1     1     1     1     1     0     1
        a     a     a     a     a     b     b     a     a     a     -     a     a     a     a     a     a     a     a     a     a     -     b     b     b     a     a     a     a     a     a     a     a     a
#######################################

Protein: 2cxk     Program Version: 2       Number of monomers:   5         Simmetry:noncircular
Amino acids for each monomer: 87  85  85  84  86 
Distance cutoffs:  20.0   5.0 Angstrom        Algorithm: simmetrized interface
Bonded atoms (PDB atom serial numbers)
A:     23    24    28    38   485   490   500   595   599   614
     SE     CE    O     CG2   CD1   O     CG2   ND2   O     CG1
C:   1810  1800  1924  1795  1348  1334  1333  1909  1905  1338
      CG2   O     CG1   CD1   CG2   CE   SE     O     ND2   O  
     3.49  3.02  3.52  3.96  3.73  3.42  3.65  2.69  2.71  3.39
Bonded amino acids (PDB serial numbers)
A:    872   872   873   874   932   933   934   946   947   949
        -     -     V     T     L     V     T     N     S     V
        -     -     0     1     0     0     1     1     1     0
        -     -     -     -     b     b     b     -     -     b
C:    934   933   949   932   874   872   872   947   946   873
        T     V     V     L     T     -     -     S     N     V
        1     0     0     0     1     -     -     1     1     0
        b     b     b     b     -     -     -     -     -     -
#######################################

Protein: 2dcy     Program Version: 2       Number of monomers:   5         Simmetry:noncircular
Amino acids for each monomer: 185  185  185  185  185 
Distance cutoffs:  20.0   5.0 Angstrom        Algorithm: simmetrized interface
Bonded atoms (PDB atom serial numbers)
A:     23    35   325   326   327   922   930  1284  1303  1311
      CB    CE1   OG1   CG2   CG2   CG2   OD1   ND2   CB    CD2
D:   4380  4725  4743  4714  4742  4730  5587  5639  4731  4728
      CB    O     NH2   OG    NH1   CE1   NZ    O     CE2   CD1
     3.90  3.53  3.43  3.27  3.58  3.95  3.39  4.37  3.34  3.78
Bonded amino acids (PDB serial numbers)
A:      4     5    43    43    43   118   119   163   165   166
        D     Y     -     -     -     I     D     N     A     Y
        1     1     -     -     -     0     1     1     0     1
        -     b     -     -     -     -     -     b     b     b
D:      1    48    49    46    49    48   154   162    48    48
        A     F     R     S     R     F     K     S     F     F
        0     0     1     1     1     0     1     1     0     0
        -     -     -     -     -     -     a     -     -     -
#######################################

Protein: 2e6v     Program Version: 2       Number of monomers:   5         Simmetry:noncircular
Amino acids for each monomer: 241  237  236  237  229 
Distance cutoffs:  20.0   5.0 Angstrom        Algorithm: simmetrized interface
Bonded atoms (PDB atom serial numbers)
A:     56   429   432   435   438   439   447   456  1768  1784  1799  1821  1822  1823  1832  1845  1857  1858  1867  1871  1873  1895
      OE2   N     O     CD1   CE2   CZ    CD2   NZ    NE2   CE    OE1   O     CB    CG    OD2   O     OD1   ND2   N     CB    OD1   CG2
B:   3789  3790  3777  3799  3806  3803  3787  2414  3753  3751  3731  3700  1978  1980  1997  2390  2017  2387  2393  2397  3827  3805
      OD1   ND2   O     N     OD2   CB    CB    NZ    O     CA    OE1   NE2   CD2   NE2   NZ    O     OE2   N     CD1   CZ    CG2   OD1
     2.72  3.33  3.39  3.97  3.70  3.66  3.67  3.87  2.97  3.82  4.88  2.94  3.94  3.61  4.12  3.19  2.76  3.27  3.85  3.35  4.18  4.15
Bonded amino acids (PDB serial numbers)
A:     57   108   108   108   108   108   109   110   275   277   279   282   282   282   283   285   286   286   288   288   288   290
        E     F     F     F     F     F     L     K     Q     M     E     P     P     P     D     E     N     N     D     D     D     T
        1     0     0     0     0     0     0     1     1     0     1     0     0     0     1     1     1     1     1     1     1     1
        a     -     -     -     -     -     -     -     b     -     -     a     a     a     a     a     a     a     -     -     -     a
B:    286   286   285   288   288   288   286   110   282   282   279   275    53    53    55   108    57   108   108   108   290   288
        N     N     E     D     D     D     N     K     P     P     E     Q     H     H     K     F     E     F     F     F     T     D
        1     1     1     1     1     1     1     1     0     0     1     1     1     1     1     0     1     0     0     0     1     1
        a     a     a     -     -     -     a     -     a     a     -     b     -     -     -     -     a     -     -     -     a     -
#######################################

Protein: 2eb4     Program Version: 2       Number of monomers:   5         Simmetry:noncircular
Amino acids for each monomer: 261  265  262  260  261 
Distance cutoffs:  20.0   5.0 Angstrom        Algorithm: simmetrized interface
Bonded atoms (PDB atom serial numbers)
A:    487   735   739   905  1060  1068  1069  1072  1087  1336  1343  1344  1353  1354  1394  1985
      NZ    O     OD2   CG1   OD2   CD2   CE1   OH    CD1   O     CD    NE    CG    CD    OE1   CA 
B:   3015  3680  3678  3046  3084  3045  3464  3083  3049  3505  3490  3487  3075  3691  3461  3508
      CG    OD1   CB    CD2   ND2   CD1   OD1   OD1   CZ    CD    OD2   CB    CZ    NE2   O     NH1
     4.55  3.47  3.44  4.18  2.88  3.87  3.77  2.93  3.69  3.74  3.73  3.92  3.65  3.88  4.71  3.36
Bonded amino acids (PDB serial numbers)
A:     58    91    91   112   132   133   133   133   135   175   176   176   177   177   182   260
        K     D     D     V     D     Y     Y     Y     I     G     R     R     P     P     E     G
        1     1     1     0     1     1     1     1     0     0     1     1     0     0     1     0
        b     -     -     b     b     b     b     b     b     -     -     -     -     -     -     -
B:    121   209   209   125   129   125   181   129   125   186   184   184   128   210   181   186
        N     N     N     F     N     F     D     N     F     R     D     D     Y     H     D     R
        1     1     1     0     1     0     1     1     0     1     1     1     1     1     1     1
        -     -     -     a     a     a     -     a     a     a     a     a     a     -     -     a
#######################################

Protein: 2ewp     Program Version: 2       Number of monomers:   5         Simmetry:noncircular
Amino acids for each monomer: 224  224  223  221  214 
Distance cutoffs:  20.0   5.0 Angstrom        Algorithm: simmetrized interface
Bonded atoms (PDB atom serial numbers)
A:    939   940   964   981   982  1009  1124  1151  1161  1162  1164  1165  1177  1267  1308  1309  1310  1335  1338  1342  1468  1471  1472  1474  1475  1495  1504  1516  1517  1520  1524  1526  1527  1540  1545  1547  1548  1549  1555  1557  1572  1575  1576  1583  1585  1611  1612  1620  1642
      OE1   NE2   NZ    NZ    NZ    OG    CG2   ND2   O     CB    OD1   OD2   CG    OE1   OD1   OD1   OD2   CE1   CA    CG    O     CD    NE    NH1   NH2   O     NZ    O     CB    CD2   O     CG    SD    CB    CA    O     CB    CG    CB    CD1   CG    CZ    NH1   CG    OE1   OG1   CG2   CE    NE2
B:   3049  3023  3091  3026  3128  3129  3377  3373  2802  3406  2843  3404  2801  2844  3321  3352  3324  3317  3320  3323  3192  3195  3166  3202  3168  3368  3167  3365  3366  3375  3013  3369  3189  3398  3394  3421  3426  3389  3027  3024  3396  3397  3434  3460  3425  3432  3467  3461  3498
      CE    O     CG2   OD1   OE1   NE2   CE    O     NE2   CD1   NZ    CB    OE1   NZ    NE    CE    NH2   O     CD    NH1   CE1   CA    OD1   OE2   OD2   CD1   OD2   O     CB    CG    ND2   CD2   CG    CG    CA    CG    NH2   CB    OD2   CB    O     CB    OE1   OG1   NH1   CG    CG    CG2   OE1
     3.04  2.94  3.37  2.70  2.69  3.83  3.38  3.00  2.67  4.15  2.98  3.48  3.40  2.69  3.14  3.53  3.24  3.21  3.74  3.60  3.27  3.65  2.97  3.45  3.12  3.77  4.19  4.84  4.29  3.92  2.93  4.09  4.05  3.96  4.06  3.48  3.76  3.78  3.63  4.21  3.54  3.71  2.98  4.01  2.81  4.10  4.67  4.06  2.97
Bonded amino acids (PDB serial numbers)
A:    351   351   354   355   355   358   372   376   378   378   378   378   380   389   393   393   393   396   397   397   412   412   412   412   412   415   416   418   418   418   419   419   419   421   422   422   422   422   423   423   425   425   425   426   426   429   429   430   433
        Q     Q     K     -     -     S     I     N     D     D     D     D     M     -     -     -     -     H     E     E     R     R     R     R     R     G     K     L     L     L     M     M     M     L     P     P     P     P     L     L     R     R     R     Q     Q     T     T     K     Q
        1     1     1     -     -     1     0     1     1     1     1     1     0     -     -     -     -     1     1     1     1     1     1     1     1     0     1     0     0     0     0     0     0     0     0     0     0     0     0     0     1     1     1     1     1     1     1     1     1
        a     a     a     a     a     a     a     a     -     -     -     -     -     a     a     a     a     a     a     a     a     a     a     a     a     a     a     a     a     a     a     a     a     a     a     a     a     a     a     a     a     a     a     a     a     a     a     a     a
B:    380   378   385   378   389   389   419   419   351   423   355   423   351   355   412   416   412   412   412   412   396   397   393   397   393   418   393   418   418   419   376   418   396   422   422   425   425   421   378   378   422   422   426   429   425   426   430   429   433
        -     D     V     D     -     -     M     M     Q     L     -     L     Q     -     R     K     R     R     R     R     H     E     -     E     -     L     -     L     L     M     N     L     H     P     P     R     R     L     D     D     P     P     Q     T     R     Q     K     T     -
        -     1     0     1     -     -     0     0     1     0     -     0     1     -     1     1     1     1     1     1     1     1     -     1     -     0     -     0     0     0     1     0     1     0     0     1     1     0     1     1     0     0     1     1     1     1     1     1     -
        -     -     a     -     a     a     a     a     a     a     a     a     a     a     a     a     a     a     a     a     a     a     a     a     a     a     a     a     a     a     a     a     a     a     a     a     a     a     -     -     a     a     a     a     a     a     a     a     a
#######################################

Protein: 2f59     Program Version: 2       Number of monomers:   5         Simmetry:circular
Amino acids for each monomer: 146  146  146  147  146 
Distance cutoffs:  20.0   5.0 Angstrom        Algorithm: simmetrized interface
Bonded atoms (PDB atom serial numbers)
A:     38   275   293   295   296   312   321   335   342   348   367   368   370   372   373   374   376   395   396   397   419   544   555   556   561   566   568   576   577   603   604   605   631   635   658   663   693
      CD2   CG2   O     CG    CD    CD1   OE1   CB    CB    OG1   O     CB    CD1   CE1   CE2   CZ    CA    OD2   N     CA    OD1   O     OG1   CG2   CB    CE2   OH    CD2   CE1   CG1   CG2   CD1   CB    OE2   NH2   CB    CD1
E:   5457  5417  5343  5369  5389  5140  5124  5083  5076  5397  5466  5453  5419  5393  5104  5111  5454  5107  5463  5450  5461  5182  5217  5164  5167  4972  4911  5148  5324  5001  5022  4993  5053  5029  5061  5054  5082
      CZ    CD2   CZ    CB    CG2   ND2   O     CG2   OG    CE    CB    CD1   CA    O     C     O     CD2   OG    CA    O     O     OE1   OE1   O     CG2   OD1   NH1   O     NZ    OD1   CB    CB    OG1   CG    OD1   CG2   CG1
     3.67  3.41  3.83  3.50  3.94  3.57  4.08  3.40  3.40  3.27  3.63  3.99  3.67  3.42  3.51  3.65  3.78  2.50  4.00  2.90  3.30  2.77  2.57  2.70  3.67  2.87  2.59  3.39  3.04  3.11  3.82  3.21  3.68  3.27  2.30  3.54  3.84
Bonded amino acids (PDB serial numbers)
A:     16    48    51    51    51    54    55    57    58    59    62    62    62    62    62    62    63    65    66    66    69    87    88    88    89    89    89    90    90    93    93    93    97    97   100   101   105
        L     V     P     P     P     L     E     P     A     T     F     F     F     F     F     F     A     D     G     G     N     E     T     T     Y     Y     Y     H     H     I     I     I     E     E     R     A     L
        0     0     0     0     0     0     1     0     0     1     0     0     0     0     0     0     0     1     0     0     1     1     1     1     1     1     1     1     1     0     0     0     1     1     1     0     0
        b     b     -     -     -     a     a     a     a     a     a     a     a     a     a     a     a     a     a     a     -     -     -     -     -     -     -     -     -     a     a     a     a     a     a     a     a
E:    155   151   140   144   147   115   113   107   106   148   157   155   152   148   110   111   155   110   157   155   156   121   125   119   119    92    85   117   137    96    99    95   103   100   104   103   107
        F     L     F     A     T     N     I     V     S     M     A     F     R     M     S     I     F     S     A     F     G     E     Q     T     T     D     R     I     K     N     C     S     T     R     D     T     V
        0     0     0     0     1     1     0     0     1     0     0     0     1     0     1     0     0     1     0     0     0     1     1     1     1     1     1     0     1     1     1     1     1     1     1     1     0
        a     a     a     a     a     b     b     a     a     a     -     a     a     a     a     -     a     a     -     a     -     -     a     b     b     a     -     b     a     a     a     a     a     a     a     a     a
#######################################

Protein: 2gsc     Program Version: 2       Number of monomers:   5         Simmetry:circular
Amino acids for each monomer: 113  117  110  115  112 
Distance cutoffs:  20.0   5.0 Angstrom        Algorithm: simmetrized interface
Bonded atoms (PDB atom serial numbers)
A:    241   249   251   253   262   263   278   316   318   319   510   516   530   538   544   557   558   566   582   583   589   599   615   621   622   637   643   652   783   805   810   891
      O     O     CG    OE1   OE1   OE2   O     CG    OE1   NE2   OG    CG1   CD    O     OG    CB    OG    OE1   OD1   OD2   OG1   NE2   NE2   CG1   CG2   O     NH1   CD2   OD1   CG    CZ    NH1
B:   1215  1212  1202  1266  1106  1104  1275  1278  1271  1294  1378  1377  1365  1345  1352  1342  1366  1351   937   940  1007  1322   966  1045  1068  1077  1078  1100   916   917   921  1385
      OH    CE1   NH1   NH1   OH    CE2   NE    NH2   O     CG1   N     NH2   O     CA    OE2   O     CB    OE1   NE    NH2   NE1   OG    OE2   CE    CG1   OE1   OE2   CG    N     CA    N     NE 
     2.85  3.33  3.32  3.00  2.47  3.35  3.57  3.67  3.25  3.53  3.93  3.42  4.16  3.75  4.10  3.66  3.36  2.98  2.87  2.89  3.17  3.09  2.68  3.58  3.64  4.10  3.14  3.78  2.43  3.25  3.45  3.75
Bonded amino acids (PDB serial numbers)
A:     36    37    37    37    38    38    40    45    45    45    74    75    77    78    79    81    81    82    84    84    85    86    88    89    89    92    92    93   109   112   112   123
        D     Q     Q     Q     E     E     Y     Q     Q     Q     S     I     R     G     S     S     S     E     D     D     T     Q     Q     I     I     R     R     L     D     F     F     R
        1     1     1     1     1     1     1     1     1     1     1     0     1     0     1     1     1     1     1     1     1     1     1     0     0     1     1     0     1     0     0     1
        a     a     a     a     a     a     -     a     a     a     a     a     a     a     a     a     a     a     a     a     a     a     a     a     a     a     a     a     a     a     a     a
B:     40    40    39    47    28    28    48    48    48    51    64    63    62    59    59    58    62    59     9     9    17    55    12    21    24    25    25    28     7     7     8    64
        Y     Y     R     R     Y     Y     R     R     R     V     R     R     A     E     E     A     A     E     R     R     W     S     E     M     V     E     E     Y     A     A     Q     R
        1     1     1     1     1     1     1     1     1     0     1     1     0     1     1     0     0     1     1     1     0     1     1     0     0     1     1     1     0     0     1     1
        -     -     a     a     a     a     a     a     a     a     -     -     a     a     a     a     a     a     -     -     a     a     a     a     a     a     a     a     -     -     -     -
#######################################

Protein: 2guv     Program Version: 2       Number of monomers:   5         Simmetry:circular
Amino acids for each monomer: 56  56  56  56  56 
Distance cutoffs:  20.0   5.0 Angstrom        Algorithm: simmetrized interface
Bonded atoms (PDB atom serial numbers)
A:      1     5     7    29    30    34    67    71    89    93   100   129   148   153   160   190   210   214   221   238   247   270   274   281   299   308   335   342   371   394   400   408   435   437   439   469   472
      N     CB    N     O     CB    NZ    CB    CE1   O     OD2   CD1   CE1   O     NZ    CD1   CE1   O     OD2   CD1   CB    CE1   O     OD2   CD1   CB    CE1   OD2   CD1   CE1   O     NH1   CD1   CD1   CE1   CZ    CE1   OH 
B:    489   525   504   529   527   537   530   558   624   598   589   615   648   656   649   676   709   718   710   743   733   769   779   770   803   794   804   831   856   896   865   897   929   950   923   953   955
      O     CG    OD1   CE2   CD2   OD1   CZ    CZ    ND2   NE2   CZ    CE2   CE2   OD1   CZ    CE2   CE2   ND2   CZ    CZ    CE2   CE2   NE2   CZ    CE    CE2   NZ    CZ    CE1   CE2   OD1   CZ    CB    CB    CE2   CD2   CE2
     3.04  3.56  2.94  3.53  3.94  2.88  3.74  3.57  3.74  3.65  3.75  3.51  3.86  2.34  3.61  3.55  3.70  3.47  3.60  3.34  3.61  3.67  2.84  3.49  3.38  3.52  2.99  3.43  3.56  3.84  2.40  3.81  4.28  4.03  4.08  3.56  3.73
Bonded amino acids (PDB serial numbers)
A:      1     1     2     5     5     5     9     9    12    12    13    16    19    19    20    23    26    26    27    29    30    33    33    34    36    37    40    41    44    47    47    48    51    51    51    55    55
        S     S     S     K     K     K     F     F     D     D     F     F     K     K     F     F     D     D     F     A     F     D     D     F     A     F     D     F     F     R     R     F     F     F     F     Y     Y
        1     1     1     1     1     1     0     0     1     1     0     0     1     1     0     0     1     1     0     0     0     1     1     0     0     0     1     0     0     1     1     0     0     0     0     1     1
        -     -     a     a     a     a     a     a     a     a     a     a     a     a     a     a     a     a     a     a     a     a     a     a     a     a     a     a     a     a     a     a     a     a     a     a     a
B:      1     6     3     6     6     7     6     9    17    14    13    16    20    21    20    23    27    28    27    31    30    34    35    34    38    37    38    41    44    48    45    48    52    55    51    55    55
        S     F     N     F     F     D     F     F     N     Q     F     F     F     D     F     F     F     N     F     R     F     F     Q     F     K     F     K     F     F     F     N     F     A     Y     F     Y     Y
        1     0     1     0     0     1     0     0     1     1     0     0     0     1     0     0     0     1     0     1     0     0     1     0     1     0     1     0     0     0     1     0     0     1     0     1     1
        -     a     a     a     a     a     a     a     a     a     a     a     a     a     a     a     a     a     a     a     a     a     a     a     a     a     a     a     a     a     a     a     a     -     a     -     -
#######################################

Protein: 2hex     Program Version: 2       Number of monomers:   5         Simmetry:circular
Amino acids for each monomer: 56  56  57  56  56 
Distance cutoffs:  20.0   5.0 Angstrom        Algorithm: simmetrized interface
Bonded atoms (PDB atom serial numbers)
A:    128   134   149   151   174   257   276
      O     NH1   CG1   CD1   OH    OG1   CG2
E:   1922  1912  1939  2099  2179  2101  2097
      CB    O     CG1   CA    NZ    O     O  
     4.06  3.72  3.39  3.30  3.04  2.44  3.83
Bonded amino acids (PDB serial numbers)
A:     17    17    19    19    21    32    34
        R     R     I     I     Y     T     V
        1     1     0     0     1     1     0
        -     -     b     b     b     b     b
E:     16    15    18    37    46    37    36
        A     K     I     G     K     G     G
        0     1     0     0     1     0     0
        -     -     b     -     -     -     -
#######################################

Protein: 2hnu     Program Version: 2       Number of monomers:   5         Simmetry:noncircular
Amino acids for each monomer: 81  81  81  81  81 
Distance cutoffs:  20.0   5.0 Angstrom        Algorithm: simmetrized interface
Bonded atoms (PDB atom serial numbers)
A:      8    12   320   329
      N     CB    O     OG 
E:   2532  2530  2557  2528
      ND2   CG    CB    O  
     3.99  3.89  3.66  3.37
Bonded amino acids (PDB serial numbers)
A:      8     8    51    52
        R     R     P     S
        1     1     0     1
        -     -     -     -
E:     48    48    51    48
        N     N     P     N
        1     1     0     1
        a     a     -     a
#######################################

Protein: 2izz     Program Version: 2       Number of monomers:   5         Simmetry:noncircular
Amino acids for each monomer: 272  279  276  276  272 
Distance cutoffs:  20.0   5.0 Angstrom        Algorithm: simmetrized interface
Bonded atoms (PDB atom serial numbers)
A:     68    70    71   522   917   925   929   945   949   952   971   976  1168  1171  1172  1185  1200  1231  1234  1235  1263  1281  1282  1284  1287  1298  1314  1321  1331  1335  1336  1339  1340  1341  1348  1349  1350  1351  1361  1369  1370  1374  1375  1379  1383  1393  1398  1399  1420  1424  1427  1428  1432  1440  1447  1461  1479  1480  1484  1498  1501  1503  1507  1510  1511  1512  1519  1520  1526  1529  1531  1534  1541  1542  1548  1549  1550  1552  1558  1559  1564  1566  1571  1573  1575  1580  1589  1597  1636  1641  1642  1643  1662  1666  1686  1688  1689  1696  1708  1716  1720  1726  1728  1729  1735  1736  1759  1767  1783  1784  1791  1792  1809  1811  1823  1824  1825  1830  1836  1847  1850  1851  1858  1865  1866  1867  1876  1879  1886  1887  1892  1896  1901  1903  1927  1932  1938  1949  1950
      CG    OE1   NE2   NZ    ND2   N     CB    CG2   O     CG2   OE1   O     CD1   CE2   CZ    CG2   CG1   O     CD1   CD2   CG2   CD1   CD2   CA    CB    OG    CB    CD1   CB    O     CB    CD2   CE1   CE2   OG1   CG2   N     CA    CD1   OD1   OD2   O     CB    O     CD2   CB    CA    C     NZ    O     SD    CE    O     CD2   CD    NH1   CD1   CD2   O     CG    CZ    NH2   O     CD1   CD2   N     O     CB    CG    NE2   CA    CB    CD1   CD2   CG    CD1   CD2   CA    O     CB    CB    CA    CD    NZ    CA    SD    CD2   CD2   CE1   O     CB    CG    CB    N     O     CG    OD1   CG1   CB    CD    O     CA    O     CB    OG1   CG2   CB    CD2   CG1   CG2   CD1   CD2   CA    O     CD2   CE1   CE2   O     NH1   O     CD1   CD2   CD1   CG1   CG2   CD1   N     O     CG1   CG2   CB    OE2   CB    CA    CG    NH2   OG1   NH1   NH2
B:   3719  3721  3722  3741  3560  3609  3582  3610  3602  3600  3558  3555  3532  3540  3527  3508  3509  3466  3473  3458  3539  3405  3513  3563  3536  3768  3769  3824  3588  3675  3674  3699  3587  3695  3800  3856  3858  3891  3618  3669  3869  3898  3863  3307  3920  3900  3899  3919  3929  3983  3922  3982  3261  3257  3260  3676  3211  3226  3308  3198  3196  3194  3313  3289  3197  3306  3593  3626  3005  3000  2946  3310  3570  3567  3575  3625  2999  2958  3366  3357  3548  3578  2998  2978  2980  2952  3387  3531  3395  3362  3361  3487  3367  3365  2103  2105  2106  3318  2548  2547  3965  3960  3936  3971  3324  3340  3912  3374  3934  3910  3347  3880  3884  3883  3375  3857  3376  3401  3396  3825  3844  3842  3377  3400  3424  3419  3817  3792  3425  3409  3453  3446  3816  3761  3759  3753  3762  3454  3450
      O     CG    OD1   CB    CA    SD    C     CE    NZ    CD    NE2   CG    NH2   CD2   CG    CD1   CD2   CD2   CD    O     CD1   O     O     CB    O     OG1   CG2   CD1   CB    CB    O     N     O     CB    CD2   CD2   CE2   CD1   CD2   CE1   NH1   CG1   O     CD1   CG2   CD1   CG2   CG1   OE2   NH2   CA    NH1   CD2   O     CD1   CG    CG2   CG1   CD2   CZ    CE1   CD1   CB    CG2   CE2   CG    CB    CD2   O     OE1   ND2   CA    CD1   O     O     CD1   CD    CB    CE1   CB    O     CD1   CG    O     CG1   OG1   CD1   NH1   OD1   CB    O     NH1   CE2   CD2   CG    OE1   NE2   O     NZ    CE    NH2   CG    CA    OG1   OG    CB    O     OG1   CB    CA    CD1   O     CD2   CD1   CG2   CE1   N     CB    OD2   CD2   O     CA    CA    O     CA    CB    CG2   CB    C     CD2   SD    NZ    CG1   O     CA    O     CB    CE    O  
     3.48  3.15  3.41  3.49  4.22  3.55  3.53  3.59  2.78  3.73  2.84  3.34  3.46  3.81  3.84  4.05  4.04  3.56  3.97  3.43  3.72  3.58  3.32  4.08  3.81  2.83  3.46  3.80  3.50  3.87  3.49  3.47  3.33  3.53  3.48  3.76  3.88  3.47  3.67  3.61  2.84  3.37  3.53  3.43  3.62  3.92  3.92  3.58  2.72  3.28  3.74  3.57  3.42  3.60  3.91  3.74  4.09  4.05  3.39  3.83  3.46  3.45  3.85  3.68  3.85  4.16  3.44  3.56  3.32  2.91  4.17  3.99  3.32  3.63  4.32  3.64  3.78  3.56  3.32  3.47  3.41  3.76  3.66  2.85  4.23  3.45  3.43  3.12  3.50  3.46  3.73  3.80  3.62  3.51  3.68  3.41  3.61  3.84  3.67  4.25  2.85  3.73  3.58  3.29  2.71  3.37  3.33  3.55  4.08  3.65  3.87  3.45  3.64  3.56  3.79  3.49  3.89  3.57  2.88  3.38  3.49  3.77  3.52  3.40  3.98  3.96  3.61  3.16  3.54  3.59  3.77  2.78  3.99  3.61  3.71  2.84  3.24  3.69  3.43
Bonded amino acids (PDB serial numbers)
A:     10    10    10    71   123   125   125   127   128   128   130   131   158   158   158   160   162   166   166   166   170   173   173   174   174   176   179   180   181   182   182   182   182   182   183   183   184   184   185   186   186   187   187   188   188   190   191   191   194   195   195   195   196   197   198   199   201   201   202   204   204   204   205   205   205   206   207   207   208   208   209   209   210   210   211   211   211   212   213   213   214   215   215   215   216   216   217   218   223   224   224   224   227   228   230   230   230   231   233   234   235   237   237   237   238   238   241   242   244   244   245   245   248   248   250   250   250   251   251   253   253   253   254   255   255   255   257   257   258   258   259   259   260   261   264   264   265   266   266
        Q     Q     Q     -     N     P     P     V     V     V     E     G     F     F     F     T     V     L     L     L     V     L     L     S     S     S     A     Y     A     F     F     F     F     F     T     T     A     A     L     D     D     A     A     L     L     D     G     G     K     M     M     M     G     L     P     -     L     L     A     R     R     R     L     L     L     G     A     A     Q     Q     A     A     L     L     L     L     L     G     A     A     A     K     K     K     M     M     L     L     H     P     P     P     L     K     N     N     N     V     S     P     G     A     A     A     T     T     A     L     V     V     L     L     G     G     F     F     F     R     R     L     L     L     L     I     I     I     A     A     V     V     E     E     A     S     R     R     T     R     R
        1     1     1     -     1     0     0     0     0     0     1     0     0     0     0     1     0     0     0     0     0     0     0     1     1     1     0     1     0     0     0     0     0     0     1     1     0     0     0     1     1     0     0     0     0     1     0     0     1     0     0     0     0     0     0     -     0     0     0     1     1     1     0     0     0     0     0     0     1     1     0     0     0     0     0     0     0     0     0     0     0     1     1     1     0     0     0     0     1     0     0     0     0     1     1     1     1     0     1     0     0     0     0     0     1     1     0     0     0     0     0     0     0     0     0     0     0     1     1     0     0     0     0     0     0     0     0     0     0     0     1     1     0     1     1     1     1     1     1
        a     a     a     a     a     a     a     a     a     a     -     b     b     b     b     b     -     a     a     a     a     a     a     a     a     a     a     a     a     a     a     a     a     a     a     a     a     a     a     a     a     a     a     a     a     a     a     a     a     a     a     a     -     -     a     a     a     a     a     a     a     a     a     a     a     a     a     a     a     a     a     a     a     a     a     a     a     a     a     a     a     a     a     a     a     a     a     a     a     a     a     a     a     a     a     a     a     a     -     -     -     a     a     a     a     a     a     a     a     a     a     a     a     a     a     a     a     a     a     a     a     a     a     a     a     a     a     a     a     a     a     a     a     a     a     a     a     a     a
B:    230   230   230   233   209   216   212   216   215   215   208   208   204   205   204   201   201   197   198   196   205   188   202   209   205   238   238   245   213   224   224   228   213   227   242   250   250   254   217   223   251   255   251   173   258   255   255   258   259   266   259   266   166   166   166   224   160   162   173   158   158   158   174   170   158   173   214   218   131   130   123   174   210   210   211   218   130   125   182   181   207   211   130   128   128   124   185   204   186   182   182   199   182   182    10    10    10   175    71    71   264   264   261   265   176   179   257   183   260   257   180   253   253   253   183   250   184   187   186   245   248   248   184   187   191   190   244   241   191   188   195   194   244   237   237   235   237   195   195
        N     N     N     S     A     M     G     M     K     K     Q     Q     R     L     R     L     L     L     P     G     L     L     A     A     L     T     T     L     A     P     P     K     A     L     L     F     F     L     L     H     R     I     R     L     V     I     I     V     E     R     E     R     L     L     L     P     T     V     L     F     F     F     S     V     F     L     A     L     G     E     N     S     L     L     L     L     E     P     F     A     A     L     E     V     V     T     L     R     D     F     F     -     F     F     Q     Q     Q     G     K     K     R     R     S     T     S     A     A     T     A     A     Y     L     L     L     T     F     A     A     D     L     G     G     A     A     G     D     V     A     G     L     M     K     V     A     A     G     A     M     M
        1     1     1     1     0     0     0     0     1     1     1     1     1     0     1     0     0     0     0     0     0     0     0     0     0     1     1     0     0     0     0     1     0     0     0     0     0     0     0     1     1     0     1     0     0     0     0     0     1     1     1     1     0     0     0     0     1     0     0     0     0     0     1     0     0     0     0     0     0     1     1     1     0     0     0     0     1     0     0     0     0     0     1     0     0     1     0     1     1     0     0     -     0     0     1     1     1     0     1     1     1     1     1     1     1     0     0     1     0     0     1     0     0     0     1     0     0     0     1     0     0     0     0     0     0     1     0     0     0     0     0     1     0     0     0     0     0     0     0
        a     a     a     -     a     a     a     a     a     a     a     a     a     a     a     a     a     -     a     -     a     a     a     a     a     a     a     a     a     a     a     a     a     a     a     a     a     a     a     a     a     a     a     a     a     a     a     a     a     a     a     a     a     a     a     a     b     -     a     b     b     b     a     a     b     a     a     a     b     -     a     a     a     a     a     a     -     a     a     a     a     a     -     a     a     a     a     a     a     a     a     a     a     a     a     a     a     -     a     a     a     a     a     a     a     a     a     a     a     a     a     a     a     a     a     a     a     a     a     a     a     a     a     a     a     a     a     a     a     a     a     a     a     a     a     -     a     a     a
#######################################

Protein: 2j6y     Program Version: 2       Number of monomers:   5         Simmetry:noncircular
Amino acids for each monomer: 85  81  85  84  81 
Distance cutoffs:  20.0   5.0 Angstrom        Algorithm: simmetrized interface
Bonded atoms (PDB atom serial numbers)
A:      1     4    10    17    22    25    53    54   323   357
      N     O     CA    N     CG    CE1   CG1   CG2   CE    CE1
C:   1903  1516  1898  1907  1923  1545  1583  1546  1582  1574
      OE2   NE2   O     O     OH    O     CB    CB    O     O  
     2.93  2.86  3.30  2.99  3.59  3.69  3.90  3.72  2.68  3.05
Bonded amino acids (PDB serial numbers)
A:      1     1     2     3     3     3     6     6    36    40
        M     M     D     F     F     F     V     V     K     H
        0     0     1     0     0     0     0     0     1     1
        -     -     a     a     a     a     a     a     a     a
C:     57    12    57    58    59    16    20    16    20    19
        E     H     E     L     Y     S     A     S     A     I
        1     1     1     0     1     1     0     1     0     0
        a     a     a     a     a     a     a     a     a     a
#######################################

Protein: 2o1w     Program Version: 2       Number of monomers:   5         Simmetry:noncircular
Amino acids for each monomer: 416  469  416  416  416 
Distance cutoffs:  20.0   5.0 Angstrom        Algorithm: simmetrized interface
Bonded atoms (PDB atom serial numbers)
A:     30  1101  1110  1243  1245  1247  1535  1576  1578  1594  1783  1799  2955  2957
      OE1   NZ    NZ    C     CB    CG2   NZ    O     OG    OD2   OG    O     CD    NZ 
C:   8844  9501  8827 10000  9982 10010  8628  8621  8612  8639  8155  7075  8290  8286
      O     NZ    CB    CD    OG    OE1   CB    O     O     OD2   NZ    OE1   CB    N  
     2.49  3.83  4.00  4.38  4.31  4.46  3.17  1.43  2.50  3.00  4.29  3.86  3.93  3.71
Bonded amino acids (PDB serial numbers)
A:     98   269   270   286   286   286   360   366   366   368   392   395   547   547
        E     K     K     T     T     T     K     S     S     D     S     R     K     K
        1     1     1     1     1     1     1     1     1     1     1     1     1     1
        a     a     a     -     -     -     a     -     -     -     -     -     a     a
C:    395   486   392   547   545   548   367   366   365   368   270    98   286   286
        R     K     S     K     S     E     D     S     E     D     K     E     T     T
        1     1     1     1     1     1     1     1     1     1     1     1     1     1
        -     a     -     a     a     a     -     -     -     -     a     a     -     -
#######################################

Protein: 2oar     Program Version: 2       Number of monomers:   5         Simmetry:circular
Amino acids for each monomer: 125  125  125  125  125 
Distance cutoffs:  20.0   5.0 Angstrom        Algorithm: simmetrized interface
Bonded atoms (PDB atom serial numbers)
A:    104   124   128   152   153   155   177   186   209   397   401   424   439   441   442   473   475   480   485   489   490   491   495   522   529   530   548   576   577   579   608   673   705   706   708   730   784   805   832   840   862   869   889   891   894   898   921   922   950
      OD1   O     OD2   O     CB    CA    CA    CG2   CG2   OD2   O     CD2   O     CG1   CG2   CG    OE1   O     CA    CG1   CG2   CD1   O     CG2   CD1   CD2   O     CG    CD1   CE1   CD1   CG1   CE1   CE2   OH    CD1   O     CD    OE1   CG2   CD1   OG1   CA    O     CD    NH2   CD1   CD2   OD1
E:   3913  3920  3919  3946  3944  3967  3968  3994  3993  4148  4145  4135  4181  4173  4162  4112  4136  4113  4083  4114  4093  4122  4084  4051  4055  4091  4029  4030  3998  4000  3999  3956  3881  3935  3905  3854  3889  3900  4640  4638  4671  4662  4695  4721  4686  4687  4729  4691  4750
      ND2   CG2   CG1   CA    CD2   CG1   CG2   CG2   OG1   CZ    CG    O     O     O     O     O     CB    CB    O     CG    CD1   CD1   CB    CD    CA    CG1   CD1   CD2   O     N     CB    CG2   O     OD1   O     CG    O     NH1   OE1   CG    CD2   CD1   CD1   CD1   OE1   OE2   CD1   O     OG1
     4.59  3.56  3.72  3.58  3.05  4.17  3.11  4.47  3.15  2.46  2.78  2.60  2.53  2.64  3.07  3.83  3.24  3.08  3.62  3.35  3.35  3.15  2.81  4.11  3.53  4.17  2.92  3.82  3.95  3.74  3.41  3.43  3.20  3.64  3.75  4.97  2.45  3.04  3.17  4.21  3.78  3.27  3.23  3.77  3.52  3.22  3.96  3.52  2.93
Bonded amino acids (PDB serial numbers)
A:     13    16    16    20    20    21    24    25    28    53    54    57    59    59    59    65    65    66    67    67    67    67    68    71    72    72    75    79    79    79    82    90    94    94    94    97   104   106   110   111   114   115   118   118   118   118   121   121   125
        N     D     D     A     A     V     G     T     T     D     V     L     I     I     I     Q     Q     T     I     I     I     I     D     V     L     L     A     F     F     F     I     V     Y     Y     Y     L     E     P     Q     V     L     T     R     R     R     R     L     L     N
        1     1     1     0     0     0     0     1     1     1     0     0     0     0     0     1     1     1     0     0     0     0     1     0     0     0     0     0     0     0     0     0     1     1     1     0     1     0     1     0     0     1     1     1     1     1     0     0     1
        a     a     a     a     a     a     a     a     a     b     -     -     -     -     -     b     b     b     b     b     b     b     a     a     a     a     a     a     a     a     a     a     a     a     a     a     -     a     a     a     a     a     a     a     a     a     a     a     -
E:     13    14    14    18    17    21    21    25    25    45    45    44    50    49    47    41    44    41    37    41    38    42    37    33    34    38    30    30    26    27    26    19     9    16    12     6    10    11   110   110   114   113   117   120   116   116   121   117   124
        N     I     I     A     L     V     V     T     T     R     R     N     A     N     G     P     N     P     S     P     I     L     S     K     F     I     L     L     A     F     A     V     L     D     G     K     A     R     Q     Q     L     L     I     L     E     E     L     I     T
        1     0     0     0     0     0     0     1     1     1     1     1     0     1     0     0     1     0     1     0     0     0     1     1     0     0     0     0     0     0     0     0     0     1     0     1     0     1     1     1     0     0     0     0     1     1     0     0     1
        a     a     a     a     a     a     a     a     a     a     a     a     -     -     a     a     a     a     a     a     a     a     a     a     a     a     a     a     a     a     a     a     a     a     a     a     a     a     a     a     a     a     a     a     a     a     a     a     a
#######################################

Protein: 2oip     Program Version: 2       Number of monomers:   5         Simmetry:noncircular
Amino acids for each monomer: 516  516  514  515  511 
Distance cutoffs:  20.0   5.0 Angstrom        Algorithm: simmetrized interface
Bonded atoms (PDB atom serial numbers)
A:    207   234   239   265   268   269   277   300   315   999  1018  1226  1236  1239  1241  1263  1281  1338  1456  1457  1477  1478  1480  1489  1498  1503  1504  1511  1512  1527  1534  1535  1542  1556  1557  1565  1578  1585  1587  1595  1596  1598  1610  1614  1618  1620  1621  1630  1631  1636  1637  1638  1658  1660  1661  1671  1796  1797  1803  1827  1847  1849  1984  2000  2002  2003  2011  2028  2096  2097  2100  2104  2113  2121  2137  2140  2158  2175  2178  2184  2186  2187  2795  2797  2805  3037  3038  3040  3053  3055  3056  3059  3060  3069  3070  3071  3086  3088  3118  3121  3136  3137  3138  3144  3199  3229  3237  3238  3252  3253  3270  3272  3277  3281  3299  3307  3347  3349  3365  3366  3369  3382  3387  3388  3619  3620  3647  3648  3649  3652  3672  3687  3707
      OE2   CA    CD1   CB    CE    NZ    CD1   ND2   SG    NH1   CE2   O     CD1   CE2   OH    OE1   CE2   OH    O     CB    CB    CG    OE1   CD2   NZ    CB    OG    CG2   CD1   OD1   OG1   CG2   CG2   CG    CD1   CD1   OE1   CG1   CD1   CD2   CE1   CZ    CD1   O     NE    NH1   NH2   NZ    N     CG    SD    CE    NE    NH1   NH2   NE2   O     CB    CZ    OE2   CE2   OH    O     NE    NH1   NH2   OE1   NE    CD1   CD2   CZ    O     NE2   CE    NE    NH2   OD1   NE    NH2   CG    OE1   OE2   CE2   OH    ND2   CB    CG    CE    O     CG    CD    NH1   NH2   CZ    NH1   NH2   CB    CG2   NE1   CZ2   CB    CG    CD    OG    CG    CG1   CD1   CD2   OE1   NE2   CB    CD1   OH    O     ND2   OD2   CG    ND2   CD2   CE1   OH    O     CZ    NH1   OE1   OE2   CG    CD1   CD2   CZ    OD2   NE2   OH 
B:   5810  5777  5755  5746  5775  5768  5748  5717  5688  5694  5724  5702  5701  5725  5732  5821  5785  5786  5987  5986  5989  5990  5670  5576  4498  5182  5575  5419  5409  4483  5556  5422  5421  4448  4482  4422  4451  4452  4416  5464  5462  5460  7496  6374  6377  4389  6376  6016  5446  6039  6346  6037  6365  7810  6349  7809  5647  5646  5668  5820  5828  5826  7489  7467  7228  7471  7229  7260  7462  7460  7539  6330  6329  6309  5860  6294  5850  5848  5847  5804  5811  5808  7328  6987  6994  6197  6200  6201  7578  7862  7585  7877  7897  7390  7389  6217  7311  7308  7278  7276  7110  7127  6985  6995  7258  7427  7419  7555  7559  7572  6285  6286  6271  6193  6174  5799  6289  6290  7428  7838  7442  7443  7256  7243  5861  5851  7836  7556  7839  6298  7245  7249  7250
      NH1   CD1   CD1   CG    CG1   OE1   CD2   OD1   NZ    OG    OG1   CD1   CG2   CG2   CG2   N     CD2   CE1   CB    O     CD1   CD2   OE1   OE2   SG    NH1   OE1   CD1   O     ND2   CD1   CE2   CE1   CB    OD1   CD1   CE    NZ    N     CE2   CD2   CG    OD1   CG    OE2   OE1   OE1   OE1   OE1   OH    CB    CE2   NE    OE2   OD2   OE1   CB    O     CG    NZ    CE    CG    ND2   OH    CG    O     CD    NH1   CD1   CB    ND2   NH2   NH1   CG    CE1   O     NH1   NE    CD    O     NH2   NE    CD    OH    OD1   O     CD    OE1   NH1   OD2   OG    NE2   OH    CD    CG    CD    CZ2   NE1   CG2   CB    CG1   OE1   CE2   ND2   NE    CD1   CG1   CD2   OH    O     CG    CD1   OG    NH2   O     CG2   CE2   CZ    CD2   CD1   OE1   NE2   CG    O     NE2   NH2   CB    CE1   CD2   O     CG    NH1   NH2
     2.94  3.41  3.39  3.44  3.88  3.30  3.83  3.46  4.09  3.42  3.23  3.23  4.10  3.98  3.51  2.95  3.36  3.06  4.09  4.07  3.80  3.57  2.49  3.68  3.97  3.78  3.50  3.81  3.26  3.81  3.14  3.89  3.50  3.69  4.33  3.28  3.69  2.96  3.42  3.37  3.33  3.40  2.96  3.47  2.64  2.82  2.92  2.89  2.97  2.81  3.29  3.23  3.60  2.92  2.79  2.87  4.00  3.92  3.21  2.69  3.02  2.90  3.24  3.01  3.45  2.52  3.23  3.10  3.33  3.21  3.29  2.48  3.60  3.30  3.66  2.09  2.88  3.42  3.65  3.52  2.72  2.70  3.11  2.34  2.87  3.86  3.84  3.61  2.94  3.15  3.31  3.34  3.06  3.31  3.28  3.10  3.52  3.01  3.22  3.79  4.23  3.75  3.32  2.57  3.25  3.59  3.34  3.66  2.68  2.95  3.34  3.26  2.93  2.59  3.31  3.33  3.18  3.16  3.65  3.93  2.62  2.96  3.73  2.88  2.92  3.15  3.63  3.80  3.10  3.96  3.32  3.12  3.02
Bonded amino acids (PDB serial numbers)
A:     31    35    35    38    38    38    39    42    44   130   132   157   158   158   158   161   163   170   189   189   192   192   192   193   194   195   195   196   196   198   199   199   200   202   202   203   205   206   206   207   207   207   209   210   210   210   210   211   212   212   212   212   215   215   215   216   231   231   231   234   236   236   253   254   254   254   255   257   266   266   266   267   268   269   271   271   273   275   275   276   276   276   349   349   350   380   380   380   382   382   382   382   382   383   383   383   385   385   389   389   391   391   391   392   400   404   405   405   407   407   409   409   409   410   412   413   419   419   421   421   421   423   423   423   455   455   459   459   459   459   462   464   466
        E     F     F     K     K     K     I     N     C     R     Y     V     Y     Y     Y     Q     F     Y     A     A     Q     Q     Q     L     K     S     S     I     I     D     T     T     V     L     L     L     E     I     I     F     F     F     I     R     R     R     R     K     M     M     M     M     R     R     R     H     F     F     F     E     Y     Y     Y     R     R     R     E     R     F     F     F     G     Q     M     R     R     D     R     R     E     E     E     Y     Y     N     K     K     K     R     R     R     R     R     R     R     R     I     I     W     W     P     P     P     S     P     V     L     L     Q     Q     Y     Y     Y     V     N     D     N     N     Y     Y     Y     R     R     R     E     E     F     F     F     F     D     H     Y
        1     0     0     1     1     1     0     1     1     1     1     0     1     1     1     1     0     1     0     0     1     1     1     0     1     1     1     0     0     1     1     1     0     0     0     0     1     0     0     0     0     0     0     1     1     1     1     1     0     0     0     0     1     1     1     1     0     0     0     1     1     1     1     1     1     1     1     1     0     0     0     0     1     0     1     1     1     1     1     1     1     1     1     1     1     1     1     1     1     1     1     1     1     1     1     1     0     0     0     0     0     0     0     1     0     0     0     0     1     1     1     1     1     0     1     1     1     1     1     1     1     1     1     1     1     1     0     0     0     0     1     1     1
        a     a     a     a     a     a     a     a     -     b     b     b     b     b     b     -     b     b     -     -     -     -     -     a     a     a     a     a     a     a     a     a     a     a     a     a     a     a     a     a     a     a     -     -     -     -     -     a     a     a     a     a     a     a     a     a     -     -     -     -     -     -     b     b     b     b     -     -     b     b     b     b     b     b     b     b     b     -     -     -     -     -     -     -     -     -     -     -     -     -     -     -     -     -     -     -     b     b     -     -     -     -     -     -     -     b     b     b     b     b     b     b     b     b     -     -     b     b     b     b     b     b     b     b     b     b     b     b     b     b     b     b     b
B:    210   206   203   202   206   205   202   198   194   195   199   196   196   199   200   212   207   207   231   231   231   231   192   176    44   130   176   158   157    42   174   158   158    38    42    35    38    38    35   163   163   163   413   276   276    31   276   234   161   236   273   236   275   455   273   455   189   189   192   211   212   212   412   409   380   410   380   383   409   409   419   271   271   269   216   267   215   215   215   210   210   210   391   349   350   255   255   255   423   462   424   464   466   400   400   257   389   389   385   385   365   367   349   350   383   405   404   421   421   423   266   266   264   254   253   209   266   266   405   459   407   407   383   382   216   215   459   421   459   268   382   382   382
        R     I     L     L     I     E     L     D     K     S     T     I     I     T     V     M     F     F     F     F     F     F     Q     E     C     R     E     Y     V     N     I     Y     Y     K     N     F     K     K     F     F     F     F     D     E     E     E     E     E     Q     Y     D     Y     R     E     D     E     A     A     Q     K     M     M     N     Y     K     V     K     R     Y     Y     N     R     R     M     H     G     R     R     R     R     R     R     P     Y     N     E     E     E     R     D     S     H     Y     P     P     R     W     W     I     I     V     Q     Y     N     R     L     V     Y     Y     R     F     F     S     R     Y     I     F     F     L     F     Q     Q     R     R     H     R     F     Y     F     Q     R     R     R
        1     0     0     0     0     1     0     1     1     1     1     0     0     1     0     0     0     0     0     0     0     0     1     1     1     1     1     1     0     1     0     1     1     1     1     0     1     1     0     0     0     0     1     1     1     1     1     1     1     1     1     1     1     1     1     1     0     0     1     1     0     0     1     1     1     0     1     1     1     1     1     1     1     0     1     0     1     1     1     1     1     1     0     1     1     1     1     1     1     1     1     1     1     0     0     1     0     0     0     0     0     1     1     1     1     0     0     1     1     1     0     0     1     1     1     0     0     0     0     0     1     1     1     1     1     1     0     1     0     1     1     1     1
        -     a     a     a     a     a     a     a     a     a     a     a     a     a     a     a     a     a     -     -     -     -     -     b     -     b     b     b     b     a     b     b     b     a     a     a     a     a     a     b     b     b     -     -     -     a     -     -     -     -     b     -     -     b     b     b     -     -     -     a     a     a     -     b     -     b     -     -     b     b     b     b     b     b     a     b     a     a     a     -     -     -     -     -     -     -     -     -     b     b     b     b     b     -     -     -     -     -     b     b     -     a     -     -     -     b     b     b     b     b     b     b     b     b     b     -     b     b     b     b     b     b     -     -     a     a     b     b     b     b     -     -     -
#######################################

Protein: 2ojw     Program Version: 2       Number of monomers:   5         Simmetry:circular
Amino acids for each monomer: 360  362  364  362  354 
Distance cutoffs:  20.0   5.0 Angstrom        Algorithm: simmetrized interface
Bonded atoms (PDB atom serial numbers)
A:      5     8    12    33    38    51    57    85    89    98   109   110   116   117   118   119   134   139   141   142   147   151   154   168   169   173   175   180   203   221   223   236   318   332   333   334   337   349   352   353   355   367   372   496   509   532   539   575   577   579   588   590   599   603   606   620   621   623   715   719   722  1833  1835  1836  1863  1874
      CB    CD2   OH    N     OG    CB    OG    O     ND2   NZ    CG2   CD1   CG    CD    CE    NZ    CG1   O     CG    CD1   OH    O     SD    CD1   CD2   O     CG    O     CB    CD    NE2   CE    O     NH1   NH2   N     O     N     O     CB    CG2   N     OG1   OD1   N     OG    CG2   O     CA    O     OD1   N     O     OD2   C     CE1   CE2   OH    O     NE    NH2   CG    OE1   OE2   O     CD1
B:   4207  4150  4115  4187  4050  4046  4225  4704  2951  4247  4706  4691  4243  4246  4267  4268  2983  4304  4276  4275  4695  4309  4266  3553  3585  4335  4337  4325  4328  4327  4292  4238  4178  4154  4131  4166  4167  4386  4383  4388  4295  4377  4369  5436  4162  4418  4158  5350  5348  5343  5427  5340  5429  5395  5430  5428  5424  5422  4308  4270  4271  4182  4239  4236  4188  4194
      NH2   OH    O     O     O     CZ    N     CE1   CG    OD2   CZ    O     O     OD1   CB    CG    OE1   CG    CB    O     OD2   NH2   O     O     CD    CD1   CE1   CB    CD2   CD1   CG    NH1   CG1   O     O     O     CB    O     N     OG1   CE1   O     O     OG1   OH    CG2   CD2   N     OD1   CA    NH1   O     NH2   NH1   NH2   NH1   NE    CD    NH1   OE1   OE2   C     NH2   NE    CB    CG 
     3.80  3.28  2.62  3.37  2.51  3.47  2.93  3.54  3.56  2.61  3.76  3.25  4.16  3.46  3.95  4.21  3.48  3.29  3.55  4.07  2.67  2.88  3.98  3.53  3.42  3.34  3.98  3.76  3.99  4.18  3.35  4.21  3.79  2.71  3.19  2.82  3.14  3.18  3.03  3.56  3.45  2.75  2.69  4.20  3.21  3.37  3.40  3.19  3.76  3.57  2.97  3.34  3.01  2.62  3.04  3.00  3.46  3.12  3.10  2.88  2.87  3.76  2.92  2.74  3.63  3.65
Bonded amino acids (PDB serial numbers)
A:      0     0     0     3     3     5     6    10    10    11    13    13    14    14    14    14    16    17    17    17    17    18    18    20    20    21    21    22    25    27    27    29    40    41    41    42    42    44    44    44    44    46    46    61    63    66    67    72    73    73    74    75    76    76    77    78    78    78    90    90    90   230   230   230   234   235
        Y     Y     Y     S     S     A     S     N     N     K     I     I     K     K     K     K     V     Y     Y     Y     Y     M     M     L     L     P     P     Q     K     Q     Q     M     L     R     R     C     C     T     T     T     T     T     T     N     D     S     T     G     S     S     N     S     D     D     M     Y     Y     Y     R     R     R     E     E     E     V     I
        1     1     1     1     1     0     1     1     1     1     0     0     1     1     1     1     0     1     1     1     1     0     0     0     0     0     0     1     1     1     1     0     0     1     1     1     1     1     1     1     1     1     1     1     1     1     1     0     1     1     1     1     1     1     0     1     1     1     1     1     1     1     1     1     0     0
        -     -     -     -     -     a     a     a     a     a     a     a     a     a     a     a     a     a     a     a     a     a     a     -     -     -     -     -     -     b     b     b     b     b     b     b     b     b     b     b     b     b     b     b     b     -     -     a     a     a     a     -     b     b     b     b     b     b     -     -     -     a     a     a     -     b
B:    169   161   157   167   148   147   172   232    11   174   232   231   174   174   177   177    15   181   178   178   231   181   177    88    91   185   185   184   184   184   180   173   165   162   159   163   163   193   193   193   180   191   190   328   162   197   162   319   318   318   327   317   327   324   327   327   327   327   181   177   177   166   173   173   167   168
        R     Y     P     A     G     F     G     F     K     D     F     D     D     D     E     E     Q     R     A     A     D     R     E     P     K     Y     Y     L     L     L     Y     R     V     Y     G     C     C     T     T     T     Y     A     I     T     Y     V     Y     R     N     N     -     A     -     R     -     -     -     -     R     E     E     G     R     R     A     D
        1     1     0     0     0     0     0     0     1     1     0     1     1     1     1     1     1     1     0     0     1     1     1     0     1     1     1     0     0     0     1     1     0     1     0     1     1     1     1     1     1     0     0     1     1     0     1     1     1     1     -     0     -     1     -     -     -     -     1     1     1     0     1     1     0     1
        -     -     -     -     -     -     a     a     a     a     a     a     a     a     a     a     a     a     a     a     a     a     a     -     -     a     a     a     a     a     a     a     -     -     -     -     -     b     b     b     a     b     b     a     -     -     -     -     -     -     a     -     a     b     a     a     a     a     a     a     a     -     a     a     -     -
#######################################

Protein: 2pf5     Program Version: 2       Number of monomers:   5         Simmetry:noncircular
Amino acids for each monomer: 88  94  93  96  85 
Distance cutoffs:  20.0   5.0 Angstrom        Algorithm: simmetrized interface
Bonded atoms (PDB atom serial numbers)
A:    274   282   308   309   311   340   343   344   347   348   352   716
      CB    O     O     CB    CA    NZ    C     O     CG2   CD1   O     OH 
B:   1071  1079  1039  1038  1080   998  1478  1475  1006  1041  1490  1075
      CE    CG2   CB    O     CD1   CB    OH    CE1   O     CA    O     C  
     3.83  3.30  3.54  3.47  3.78  3.81  3.34  3.47  3.57  3.78  4.36  3.04
Bonded amino acids (PDB serial numbers)
A:     34    35    38    38    39    41    42    42    42    42    43    93
        K     Q     A     A     A     -     I     I     I     I     G     Y
        1     1     0     0     0     -     0     0     0     0     0     1
        a     a     a     a     a     a     a     a     a     a     -     b
B:     41    42    38    38    42    34    93    93    35    39    95    42
        K     I     A     A     I     K     Y     Y     Q     A     P     I
        1     0     0     0     0     1     1     1     1     0     0     0
        a     a     a     a     a     a     b     b     a     a     -     a
#######################################

Protein: 2pgc     Program Version: 2       Number of monomers:   5         Simmetry:noncircular
Amino acids for each monomer: 207  205  203  205  205 
Distance cutoffs:  20.0   5.0 Angstrom        Algorithm: simmetrized interface
Bonded atoms (PDB atom serial numbers)
A:      8     9    10    52   496   498   504   511   524   534   536   537   557   558   567   704   721   727   732   738  1197  1200  1201  1209  1212  1218  1232
      CG   SE     CE    OH    OD1   N     CD1   OG1   CD2   CG    OE1   NE2   CD1   CD2   OE2   O     N     CD1   O     NH1   O     CD1   CD2   N     O     OG    CG1
E:   6847  6844  6819  6821  6824  6823  6811  6798  6791  6351  6785  6783  7496  7497  6310  7526  7528  7508  7505  7493  7021  6841  6842  7015  7010  7514  6994
      CB    CA    O     CG    NE2   OE1   CD2   OG1   CD1   OH    N     OD1   CD1   CD2   N     O     CG1   O     N     O     NH1   CD1   CD2   O     CD1   OG    C  
     3.52  3.64  3.49  3.39  3.11  2.72  4.17  2.67  4.05  3.44  2.82  2.70  3.72  3.91  3.63  4.35  3.33  3.54  2.76  3.00  2.86  3.86  4.50  2.73  3.74  3.22  3.54
Bonded amino acids (PDB serial numbers)
A:      1     1     1     6    64    65    65    66    68    69    69    69    72    72    73    92    94    94    95    95   155   155   155   157   157   158   160
        -     -     -     Y     D     L     L     T     Y     Q     Q     Q     L     L     E     I     L     L     R     R     L     L     L     G     G     S     V
        -     -     -     1     1     0     0     1     1     1     1     1     0     0     1     0     0     0     1     1     0     0     0     0     0     1     0
        -     -     -     b     a     a     a     a     a     a     a     a     a     a     a     b     b     b     b     b     -     -     -     -     -     -     -
E:     73    73    69    69    69    69    68    66    65     6    65    64   155   155     2   160   160   157   157   155    95    72    72    95    94   158    93
        E     E     Q     Q     Q     Q     Y     T     L     Y     L     D     L     L     S     V     V     G     G     L     R     L     L     R     L     S     Y
        1     1     1     1     1     1     1     1     0     1     0     1     0     0     1     0     0     0     0     0     1     0     0     1     0     1     1
        a     a     a     a     a     a     a     a     a     b     a     a     -     -     -     -     -     -     -     -     b     a     a     b     b     -     b
#######################################

Protein: 2pgz     Program Version: 2       Number of monomers:   5         Simmetry:circular
Amino acids for each monomer: 211  211  211  214  209 
Distance cutoffs:  20.0   5.0 Angstrom        Algorithm: simmetrized interface
Bonded atoms (PDB atom serial numbers)
A:    190   207   239   240   250   251   383   389   396   406   413   553   780   781   790   808   810   812   814   817   821   834   836   842   843  1064  1065  1074  1078  1081  1211  1212  1216  1220  1222  1223  1235  1265  1552  1562
      N     CG    O     CB    OD1   OD2   O     O     CB    ND2   CD    OD1   OG1   CG2   O     O     OG    CA    O     CG2   C     NH1   NH2   CG    CD    CB    CG    N     CB    OD2   NE1   CE2   CH2   O     CG1   CG2   OH    OE2   CD2   OG 
B:   1825  1817  1763  1787  1761  1795  3109  3106  2059  3092  2061  1737  2584  2567  2174  2570  2568  2150  2720  2062  2571  2719  2721  2560  2556  3079  2047  3083  3093  3401  2685  2576  2172  2385  2597  2383  2382  2388  3059  3053
      CE    CD2   NZ    OG    CD    OE1   NZ    CG    O     O     CG1   OD1   CD    O     OH    CD1   CB    CG2   NH1   CG2   CD2   CZ    NH2   O     NE2   CD2   OD2   OH    CB    NH2   O     CB    CE2   NE    O     CG    CB    NH2   OG    OG 
     3.13  3.63  2.89  4.14  3.40  2.92  2.85  3.52  3.43  2.83  3.46  3.17  3.18  3.76  2.78  3.69  3.75  4.22  2.81  4.19  3.36  3.67  3.82  3.57  3.47  3.83  3.37  2.82  3.71  2.99  2.83  3.39  3.37  2.80  3.67  3.68  3.52  3.58  4.75  3.95
Bonded amino acids (PDB serial numbers)
A:     20    21    26    26    27    27    45    46    47    48    49    63    91    91    93    95    95    96    96    96    97    97    97    98    98   126   126   128   128   128   147   147   147   148   148   148   149   153   188   189
        Y     P     D     D     D     D     S     S     T     N     E     N     T     T     Y     S     S     T     T     T     R     -     -     P     P     M     M     D     D     D     W     W     W     V     V     V     Y     E     Y     S
        1     0     1     1     1     1     1     1     1     1     1     1     1     1     1     1     1     1     1     1     1     -     -     0     0     0     0     1     1     1     0     0     0     0     0     0     1     1     1     1
        -     -     -     -     -     -     -     -     -     -     b     b     b     b     -     -     -     -     -     -     -     -     -     -     -     b     b     -     -     -     -     -     -     -     -     -     -     -     -     -
B:      7     6    -1     2    -1     3   173   173    41   171    41    -4   104   102    55   102   102    53   122    41   102   122   122   101   100   169    39   169   171   207   118   103    55    79   106    79    79    79   167   166
        M     L     K     S     K     Q     K     K     V     S     V     D     P     L     Y     L     L     V     R     V     L     R     R     V     Q     Y     D     Y     S     R     I     S     Y     R     I     R     R     R     S     S
        0     0     1     1     1     1     1     1     0     1     0     1     0     0     1     0     0     0     1     0     0     1     1     0     1     1     1     1     1     1     0     1     1     1     0     1     1     1     1     1
        a     a     a     a     a     a     -     -     b     -     b     a     -     -     b     -     -     b     b     b     -     b     b     b     b     -     b     -     -     -     -     -     b     b     b     b     b     b     -     -
#######################################

Protein: 2q17     Program Version: 2       Number of monomers:   5         Simmetry:noncircular
Amino acids for each monomer: 288  288  287  286  289 
Distance cutoffs:  20.0   5.0 Angstrom        Algorithm: simmetrized interface
Bonded atoms (PDB atom serial numbers)
A:     12    15   456   465   470   473   474   477  1042  1048
      CD    NH1   O     O     O     CG2   N     O     CD    CA 
E:   9412  9394  8951  8952  9986  9411  8949  9980  9415  9408
      N     O     NE    CZ    CA    CG2   CG    CD    O     O  
     3.36  2.81  3.13  3.17  3.25  3.90  3.62  3.37  3.55  3.23
Bonded amino acids (PDB serial numbers)
A:     19    19    77    78    79    79    80    80   154   155
        R     R     K     A     T     T     G     G     R     W
        1     1     1     0     1     1     0     0     1     0
        -     -     a     a     a     a     a     a     a     a
E:     80    77    19    19   155    79    19   154    80    79
        G     K     R     R     W     T     R     R     G     T
        0     1     1     1     0     1     1     1     0     1
        a     a     -     -     a     a     -     a     a     a
#######################################

Protein: 2qhl     Program Version: 2       Number of monomers:   5         Simmetry:noncircular
Amino acids for each monomer: 110  110  111  109  110 
Distance cutoffs:  20.0   5.0 Angstrom        Algorithm: simmetrized interface
Bonded atoms (PDB atom serial numbers)
A:      7    14    16    20    34    35    40   226   234   275   278   298   314   316   319   324   328   332   334   335   339   357   391   729   777   791   795   797   806   807   813   828   831   834   869
      OD1   CG1   CD1   O     OE2   N     CG    O     O     CE1   OH    NE2   CE2   N     O     CB    NZ    O     CG1   CG2   O     CG    NH1   OE2   CG1   O     O     CG    CG2   N     CG2   CB    CD2   CZ    NH2
D:   3048  3021  3029  3026  3024  3016  3020  3494  3492  3510  3504  3425  3565  3566  2732  2711  2731  2713  3525  2717  3528  3503  3496  2995  3488  3474  2931  2923  3056  2975  2972  3031  3036  3531  3012
      NE2   CB    O     N     CE    O     O     CG    O     CG2   N     OE1   NH1   NH2   N     CG1   OE2   CD1   CB    O     CD2   CG2   ND2   NE2   O     CG1   O     O     CD2   OH    CE1   CG1   O     CZ    CZ 
     2.90  3.60  2.99  2.96  3.77  2.77  3.56  3.25  3.36  3.48  3.02  2.72  3.53  3.08  2.83  3.58  3.15  2.81  2.86  2.70  3.49  3.76  3.66  2.99  3.48  3.53  3.31  3.18  3.76  2.96  3.43  2.74  3.51  3.91  3.73
Bonded amino acids (PDB serial numbers)
A:      2     3     3     4     5     6     6    30    31    35    35    37    39    40    40    41    41    42    42    42    43    45    48    90    96    98    99    99   100   101   101   103   103   103   108
        D     I     I     K     E     L     L     D     K     Y     Y     Q     F     G     G     K     K     V     V     V     P     Y     R     E     V     G     N     N     T     I     I     F     F     F     R
        1     0     0     1     1     0     0     1     1     1     1     1     0     0     0     1     1     0     0     0     0     1     1     1     0     0     1     1     1     0     0     0     0     0     1
        -     -     -     -     -     -     -     a     -     b     b     b     -     -     -     -     -     -     -     -     -     b     b     b     b     -     -     -     b     b     b     b     b     b     b
D:     44    41    42    42    41    40    41    99    99   101   101    90   108   108     6     3     5     3   103     4   103   100    99    37    98    96    31    30    45    35    35    42    43   103    39
        Q     K     V     V     K     G     K     N     N     I     I     E     R     R     L     I     E     I     F     K     F     T     N     Q     G     V     K     D     Y     Y     Y     V     P     F     F
        1     1     0     0     1     0     1     1     1     0     0     1     1     1     0     0     1     0     0     1     0     1     1     1     0     0     1     1     1     1     1     0     0     0     0
        b     -     -     -     -     -     -     -     -     b     b     b     b     b     -     -     -     -     b     -     b     b     -     b     -     b     -     a     b     b     b     -     -     b     -
#######################################

Protein: 2qi9     Program Version: 2       Number of monomers:   5         Simmetry:noncircular
Amino acids for each monomer: 323  323  248  248  245 
Distance cutoffs:  20.0   5.0 Angstrom        Algorithm: simmetrized interface
Bonded atoms (PDB atom serial numbers)
A:    273   275   285   412   414   415   453   461  1234  1242  1250  1257  1272  1278  1279  1300  1306  1315  1338  1396  1398  1400  1404  1415  1440  1906  2254  2259  2264  2265  2269  2270  2274  2275  2278
      CB    CD    OE1   CD2   CE2   CZ    CD1   NE    O     OH    CD2   O     OG    CG1   CG2   CB    NH2   NE2   CD1   O     CA    O     O     OD2   NH2   O     CD1   O     O     CB    O     CB    O     CB    OE1
F:   9048  9049  9083  9051  9047  9077  9268  9052 10007 10037 10008 10014 10029  9162  9170  9172  9010  9195  9189  9241  9202  9238  9242  9261  9257  9208  9015  9035  9022  8991  9023  9029  9012  9017  9218
      CB    CG    CB    OE1   O     CG1   CD1   OE2   CG1   N     CG2   CG    CH2   CB    CA    O     O     CG    CB    OE1   O     CB    NE2   OG    CA    NH1   NE2   ND2   C     OG1   O     CA    CG    CA    NE2
     2.28  2.39  3.48  2.96  3.33  3.44  3.32  3.03  2.89  3.83  3.65  2.59  4.48  3.41  3.85  3.22  2.64  2.93  3.86  2.80  3.47  4.16  3.37  3.21  3.23  2.45  2.61  2.96  2.28  3.18  2.14  3.20  3.82  2.90  2.17
Bonded amino acids (PDB serial numbers)
A:     35    35    36    51    51    51    55    56   165   165   166   167   169   170   170   173   173   174   177   184   185   185   186   187   189   249   298   299   300   300   301   301   302   302   302
        E     E     Q     F     F     F     I     R     Y     Y     F     S     S     V     V     R     R     Q     Y     G     G     G     V     D     R     L     L     A     A     A     A     A     E     E     E
        1     1     1     0     0     0     0     1     1     1     0     1     1     0     0     1     1     1     1     0     0     0     0     1     1     0     0     0     0     0     0     0     1     1     1
        b     b     b     b     b     b     b     b     b     b     b     b     b     b     b     b     b     b     b     b     b     b     b     b     b     b     b     b     b     b     b     b     b     b     b
F:     72    72    76    72    72    75   100    72   194   198   194   195   196    86    87    87    67    91    90    96    92    96    96    99    99    92    67    70    69    65    69    70    67    68    93
        E     E     A     E     E     V     L     E     V     Q     V     P     W     R     G     G     Q     E     A     Q     R     Q     Q     S     S     R     Q     N     -     T     -     N     Q     G     Q
        1     1     0     1     1     0     0     1     0     1     0     0     0     1     0     0     1     1     0     1     1     1     1     1     1     1     1     1     -     1     -     1     1     0     1
        a     a     a     a     a     a     a     a     -     -     -     -     -     -     -     -     -     a     a     a     a     a     a     a     a     a     -     a     -     -     -     a     -     -     a
#######################################

Protein: 2qvj     Program Version: 2       Number of monomers:   5         Simmetry:noncircular
Amino acids for each monomer: 421  421  421  421  421 
Distance cutoffs:  20.0   5.0 Angstrom        Algorithm: simmetrized interface
Bonded atoms (PDB atom serial numbers)
A:     26    27    46    63   101   113   116   119   121   124   127   128   131   132   134   137   138   156   192  1408  1411  1444  1468  1931  1936  1941  1959  1967  1971  1974  1986  2011  2042  2247  2524  2538  2543  2544  2546  2550  2551  2557  2563  2564  2574  2581  2582  2583  2587  2589  2933  2947  2976  2978  2979  3007  3016  3041  3046  3052  3053  3062  3107  3228  3236  3297  3306  3327  3334
      CG1   CG2   NH1   CD1   CD1   CB    N     O     CG    NZ    C     O     CD1   CD2   CA    CB    CG    O     OE2   CB    OD2   CG1   CB    O     CA    CG2   O     O     CD2   C     CD    CB    CG1   OG    NE2   OD1   O     CB    OD1   C     O     CA    OE1   OE2   CE2   CB    OG1   CG2   O     OG    OD1   CG1   CB    CD1   CD2   CE2   OE1   OD1   O     NH1   NH2   NZ    CE    OE2   CE    OG    OE2   CA    NZ 
B:   5270  5245  5354  5325  5379  5238  5403  5404  5457  5416  5448  5451  5159  5199  5445  5098  5136  4965  4974  4657  4656  4613  4621  6081  6077  6097  6070  6054  6049  6073  6072  6083  6084  4973  5800  5807  5196  5195  5174  5194  5201  5203  5216  6042  5780  6015  6010  5787  6050  6262  6109  6113  6124  6123  6046  6048  6144  6187  6021  6033  6242  6022  6489  5826  5799  6515  5786  6509  6486
      CG2   CG    OD1   NH1   CG2   OG1   SD    CE    OD2   O     CG2   CA    CD2   NZ    O     CZ    CB    NZ    NZ    OE2   OE1   O     CG    CD2   O     CG2   CG    O     CD1   NE2   OE1   CE2   CZ    CE    CG2   CD    CG    CB    CD2   O     CA    O     CA    OD2   O     CA    O     NH2   CD2   NH2   OD2   O     CD    CG    O     CG    OG1   CA    O     O     O     CB    NH2   NH1   OG1   OG    NH1   CE    NE 
     4.44  3.86  2.97  3.56  3.90  3.57  3.07  3.38  3.43  2.74  3.99  3.31  3.51  3.74  3.40  3.49  3.83  4.52  3.39  3.46  3.74  3.32  3.56  3.49  3.81  3.95  3.24  3.08  3.50  3.65  3.40  3.75  3.83  4.08  4.07  3.94  3.71  3.69  3.15  3.43  3.47  3.58  3.39  2.96  3.55  4.09  3.94  3.52  3.67  3.06  3.12  3.86  3.74  3.73  4.63  4.43  2.66  4.09  4.01  2.63  2.78  4.22  3.82  4.64  3.17  2.79  2.71  3.79  3.13
Bonded amino acids (PDB serial numbers)
A:      5     5     7     9    14    16    17    17    17    17    18    18    18    18    19    19    19    22    26   180   180   184   187   246   247   247   249   250   250   251   252   255   259   285   318   320   321   321   321   322   322   323   323   323   324   325   325   325   326   326   374   376   379   379   379   382   383   386   387   387   387   388   394   409   410   418   419   422   422
        V     V     R     I     I     P     K     K     K     K     L     L     L     L     P     P     P     E     E     D     D     V     N     T     T     T     I     L     L     N     R     A     V     S     Q     D     D     D     D     I     I     E     E     E     Y     T     T     T     S     S     D     V     L     L     L     F     E     N     R     R     R     K     M     E     K     S     E     K     K
        0     0     1     0     0     0     1     1     1     1     0     0     0     0     0     0     0     1     1     1     1     0     1     1     1     1     0     0     0     1     1     0     0     1     1     1     1     1     1     0     0     1     1     1     1     1     1     1     1     1     1     0     0     0     0     0     1     1     1     1     1     1     0     1     1     1     1     1     1
        b     b     b     -     b     -     -     -     -     -     -     -     -     -     -     -     -     -     -     a     a     a     a     a     a     a     -     -     -     a     a     a     a     -     -     -     -     -     -     -     -     a     a     a     a     a     a     a     a     a     a     a     a     a     a     a     a     -     -     -     -     -     a     -     -     a     a     -     -
B:    246   243   256   252   259   242   262   262   269   264   268   269   231   236   268   222   228   206   207   169   169   164   165   348   348   350   347   345   344   347   347   348   348   207   311   312   236   236   233   236   237   237   239   343   309   339   338   309   344   373   352   353   354   354   344   344   356   363   340   342   371   340   399   314   311   403   309   402   399
        T     E     D     R     V     T     M     M     D     P     I     D     F     K     I     F     L     K     K     E     E     C     K     F     F     V     Q     A     L     Q     Q     F     F     K     T     R     K     K     H     K     I     I     G     D     R     G     V     R     L     R     D     N     K     K     L     L     T     G     S     A     Q     S     R     R     T     S     R     M     R
        1     1     1     1     0     1     0     0     1     0     0     1     0     1     0     0     0     1     1     1     1     1     1     0     0     0     1     0     0     1     1     0     0     1     1     1     1     1     1     1     0     0     0     1     1     0     0     1     0     1     1     1     1     1     0     0     1     0     1     0     1     1     1     1     1     1     1     0     1
        a     a     a     a     a     a     a     a     -     -     -     -     a     a     -     -     a     -     -     -     -     a     a     b     b     -     -     -     -     -     -     b     b     -     -     -     a     a     a     a     a     a     a     -     -     a     a     -     -     -     -     -     -     -     -     -     -     -     a     -     -     a     a     -     -     a     -     a     a
#######################################

Protein: 2r47     Program Version: 2       Number of monomers:   5         Simmetry:noncircular
Amino acids for each monomer: 155  155  155  153  155 
Distance cutoffs:  20.0   5.0 Angstrom        Algorithm: simmetrized interface
Bonded atoms (PDB atom serial numbers)
A:    798   805   806   807   832   835   842   851   857  1046  1067  1071  1078  1081  1117  1118  1126
      CE    CD    N     CA    CB    OD2   CG2   CG    OE2   SD    O     NE    O     CA    OE1   OE2   CD2
D:   4001  3998  4263  4265  4287  4288  4295  4293  4296  3999  4030  4010  4060  4070  4091  4068  4087
      NZ    CG    CE2   OH    NH1   NH2   OD1   CB    OD2   CD    CA    OE2   NH1   OE2   NZ    CD    CB 
     3.70  3.85  4.23  4.11  3.64  3.46  3.61  3.45  3.51  3.85  3.50  2.91  2.76  3.41  2.86  3.42  3.71
Bonded amino acids (PDB serial numbers)
A:     94    95    96    96   100   100   101   102   102   126   129   129   130   131   134   134   135
        -     P     G     G     D     D     I     -     -     M     R     R     A     G     E     E     L
        -     0     0     0     1     1     0     -     -     0     1     1     0     0     1     1     0
        a     -     -     -     a     a     a     a     a     a     a     a     a     a     a     a     a
D:     11    11    45    45    48    48    49    49    49    11    15    12    18    19    22    19    22
        K     K     Y     Y     R     R     D     D     D     K     G     E     R     E     K     E     K
        1     1     1     1     1     1     1     1     1     1     0     1     1     1     1     1     1
        a     a     a     a     -     -     -     -     -     a     a     a     a     a     -     a     -
#######################################

Protein: 2r5k     Program Version: 2       Number of monomers:   5         Simmetry:circular
Amino acids for each monomer: 419  419  419  419  419 
Distance cutoffs:  20.0   5.0 Angstrom        Algorithm: simmetrized interface
Bonded atoms (PDB atom serial numbers)
A:    172   173   200   201   231   234   242   246   684   698   702   705   709   712   715   721   730   733   746   747   755   766   772   773   781   782   807   916   928   929   931   941   948   954   959   962   963   971   974   977   990  1473  1481  1486  1521  1823  1824  1832  2127  2130  2140  2145  2153  2154  2192  2194  2449  2462  2469  2471  2472  2479  2481  2484  2486  2491  2495  2497  2504  2543  2544  2545  2548  2556  2560  2561  2563  2582  2588  2600  2603  2607  2616  2617  2618  2620  2628  2638  2639  2655  2673  2692  3156  3168  3169  3185  3209
      NH1   NH2   CG1   CG2   CE1   OH    CD2   OH    CA    N     N     O     OE1   CA    CB    O     N     O     CG1   CG2   CA    CE1   CB    CG    CD1   CD2   NZ    O     OD1   OD2   CA    O     NH2   CG1   O     OD1   ND2   N     O     C     OD2   O     O     NZ    CD1   NH1   NH2   CD2   N     O     N     OG    OE1   OE2   CB    OD1   CG2   CB    O     OG1   CG2   CD1   N     O     SG    CB    O     OG    CG2   CG    CD1   CD2   CZ    CG2   O     CB    OD1   O     CE2   N     O     OE1   CD2   CE1   CE2   OH    CE    NH1   NH2   CG1   OE1   OD1   O     OE1   NE2   CB    NH1
B:   4565  4882  4545  4418  5328  5345  5211  5185  4903  4902  4394  4866  4413  4867  4653  4290  5076  5366  5121  5362  5347  5240  5312  5329  5313  4164  4137  5275  5261  5289  5294  5291  5247  4148  4144  5322  5350  4118  5119  5123  5124  5250  5231  5223  5203  4129  5091  4138  5072  5061  5054  5051  5049  5047  5040  5041  4664  4691  4741  5357  5151  4548  4728  4747  4756  4516  4509  4748  4510  4227  4226  4207  4223  4200  5161  4191  4215  5169  4750  5167  5338  4779  4525  4522  5179  4512  5342  4526  5189  4416  4393  4900  5569  3288  3285  4924  5551
      CD2   OD1   CB    CH2   O     CD1   CD    O     CD2   CD1   OE2   CE2   NE1   CZ    OD2   NZ    CE    CE1   CD2   CB    CE1   CB    CG1   CB    CG2   OH    OD1   ND2   CA    CG    NH2   NE    O     O     OG    O     OH    O     CG    CE2   CZ    CG2   O     O     CG1   OE1   O     ND2   O     CA    O     N     CE    CG    NH1   NH2   O     SD    NE2   CG2   NE    CD2   O     OG1   ND2   O     N     CG2   CA    NH2   NH1   OD1   CD    NE2   CA    O     OD1   OG1   CA    O     CD1   OD2   CB    CA    CA    O     O     SG    OE1   CZ2   OE1   CB    CE1   O     N     O     O  
     3.56  2.75  4.50  3.63  3.64  3.66  3.62  2.69  3.77  3.57  3.05  3.37  2.75  3.41  3.17  2.68  3.14  3.67  3.56  3.36  3.22  4.66  3.42  3.50  4.22  3.04  2.79  4.97  3.34  3.41  3.21  2.76  2.81  3.25  3.39  3.18  2.52  3.08  3.51  3.55  3.40  3.40  3.54  2.89  4.05  2.58  2.65  3.08  3.03  3.03  3.04  3.03  3.05  3.37  4.63  4.37  3.28  3.51  2.55  3.82  3.53  3.54  2.79  2.94  2.83  3.68  3.45  2.98  3.49  3.06  3.19  3.22  3.50  3.46  3.84  3.96  3.29  3.02  3.71  2.99  2.98  3.14  3.47  3.38  3.41  2.43  3.78  2.98  2.70  3.06  2.94  4.45  2.83  2.90  2.89  4.05  3.05
Bonded amino acids (PDB serial numbers)
A:     40    40    44    44    48    48    49    49   105   107   108   108   108   109   109   110   112   112   114   114   116   117   118   118   119   119   122   138   139   139   140   141   141   142   143   143   143   145   145   146   147   213   214   214   219   255   255   256   297   297   299   299   300   300   305   305   337   339   340   340   340   341   342   342   342   343   344   344   345   351   351   351   351   352   353   353   353   356   356   358   358   358   359   359   359   359   360   361   361   363   365   367   456   457   457   459   462
        R     R     V     V     Y     Y     Y     Y     G     G     Q     Q     Q     P     P     L     V     V     V     V     G     H     P     P     L     L     K     Q     D     D     N     R     R     V     N     N     N     G     G     M     D     N     K     K     L     R     R     H     V     V     S     S     E     E     N     N     T     M     T     T     T     L     C     C     C     A     S     S     V     Y     Y     Y     Y     T     N     N     N     Y     Y     E     E     E     Y     Y     Y     Y     M     R     R     V     E     D     D     Q     Q     P     R
        1     1     0     0     1     1     1     1     0     0     1     1     1     0     0     0     0     0     0     0     0     1     0     0     0     0     1     1     1     1     1     1     1     0     1     1     1     0     0     0     1     1     1     1     0     1     1     1     0     0     1     1     1     1     1     1     1     0     1     1     1     0     1     1     1     0     1     1     0     1     1     1     1     1     1     1     1     1     1     1     1     1     1     1     1     1     0     1     1     0     1     1     1     1     1     0     1
        -     -     b     b     -     -     -     -     b     -     -     -     -     -     -     -     -     -     b     b     b     b     b     b     b     b     -     -     -     -     -     -     -     b     b     b     b     b     b     b     b     -     -     -     -     b     b     b     b     b     -     -     a     a     -     -     -     b     b     b     b     b     b     b     b     b     b     b     -     -     -     -     -     a     a     a     a     b     b     b     b     b     b     b     b     b     b     b     b     b     b     b     a     a     a     a     a
B:    187   230   185   166   286   288   269   266   232   232   164   228   166   228   199   149   252   290   257   290   288   273   283   286   283   132   128   278   276   280   280   280   274   130   129   285   288   126   257   257   257   274   272   271   268   127   254   128   252   251   250   250   249   249   248   248   201   205   211   289   260   185   210   212   213   181   180   212   180   141   141   139   141   138   262   137   140   263   213   263   287   216   182   182   265   180   288   182   266   166   164   232   316    20    20   235   314
        L     D     L     W     S     Y     P     E     L     L     E     Y     W     Y     D     K     M     H     F     H     Y     L     V     S     V     Y     N     N     G     R     R     R     V     G     S     S     Y     V     F     F     F     V     L     D     V     E     A     N     M     Q     E     E     K     K     R     R     G     M     Q     V     R     L     L     T     N     D     G     T     G     R     R     D     R     Q     G     G     N     T     N     T     I     D     C     C     G     G     Y     C     E     W     E     L     H     V     V     A     Q
        0     1     0     0     1     1     0     1     0     0     1     1     0     1     1     1     0     1     0     1     1     0     0     1     0     1     1     1     0     1     1     1     0     0     1     1     1     0     0     0     0     0     0     1     0     1     0     1     0     1     1     1     1     1     1     1     0     0     1     0     1     0     0     1     1     1     0     1     0     1     1     1     1     1     0     0     1     1     1     1     0     1     1     1     0     0     1     1     1     0     1     0     1     0     0     0     1
        b     a     b     b     -     b     a     -     a     a     b     b     b     b     -     -     b     b     b     b     b     a     -     -     -     -     -     a     -     a     a     a     -     -     -     -     b     -     b     b     b     -     a     a     -     -     b     -     b     b     b     b     b     b     b     b     -     -     a     b     -     b     a     -     -     -     -     -     -     -     -     -     -     -     -     -     -     b     -     b     -     -     -     -     -     -     b     -     -     b     b     a     -     -     -     a     -
#######################################

Protein: 2rcf     Program Version: 2       Number of monomers:   5         Simmetry:circular
Amino acids for each monomer: 82  81  81  80  80 
Distance cutoffs:  20.0   5.0 Angstrom        Algorithm: simmetrized interface
Bonded atoms (PDB atom serial numbers)
A:      1     4    17   233   324   390   391   404   405   414   418   421   422   425   445   449   450   545   548   549   554   557   568   570   576   604
      N     O     NZ    OE2   CG2   CD1   CD2   CG2   N     OG    O     N     CA    CB    O     OE1   OE2   O     CG2   CD1   N     O     CG2   N     OD1   O  
B:    902   899   897   882   722   903   800  1124  1131  1023  1053  1050  1051  1121   754  1054  1098   735   742   763   719   708   695   699   714   702
      O     N     OE1   O     OD1   CB    CD1   N     OD2   CA    NH1   CD    NE    O     OD1   NH2   OG    N     CD1   CE    O     OG    CD2   O     OG1   CG2
     2.78  2.83  3.84  4.50  3.72  3.52  3.60  3.46  2.84  3.51  3.78  4.03  3.74  3.38  4.76  3.13  3.28  2.87  3.57  3.60  2.92  2.78  3.89  3.02  2.94  3.54
Bonded amino acids (PDB serial numbers)
A:      1     1     2    29    42    51    51    53    54    55    56    57    57    57    60    60    60    74    74    74    76    76    77    78    78    81
        M     M     K     E     I     L     L     V     G     S     S     A     A     A     E     E     E     I     I     I     I     I     I     D     D     N
        0     0     1     1     0     0     0     0     0     1     1     0     0     0     1     1     1     0     0     0     0     0     0     1     1     1
        -     -     b     -     -     b     b     b     b     -     a     a     a     a     a     a     a     b     b     b     b     b     -     -     -     -
B:     37    37    36    35    14    37    24    70    70    55    59    59    59    69    18    59    66    16    16    19    14    12    10    11    13    11
        V     V     Q     R     N     V     L     D     D     S     R     R     R     S     D     R     S     I     I     M     N     S     L     V     T     V
        0     0     1     1     1     0     0     1     1     1     1     1     1     1     1     1     1     0     0     0     1     1     0     0     1     0
        b     b     b     -     b     b     b     -     -     -     a     a     a     -     a     a     -     -     -     a     b     -     -     -     -     -
#######################################

Protein: 2rcy     Program Version: 2       Number of monomers:   5         Simmetry:noncircular
Amino acids for each monomer: 262  253  260  248  244 
Distance cutoffs:  20.0   5.0 Angstrom        Algorithm: simmetrized interface
Bonded atoms (PDB atom serial numbers)
A:   1157  1175  1655  1659  1661  1662  1663  1683  1697  1700  1701  1727  1752
      NZ    NZ    NZ    O     CG    OD1   OD2   O     CB    N     CA    CB    CG 
C:   4358  4350  5179  5271  5269  5270  5268  5224  5250  5222  5229  5231  5233
      CG2   OD1   OE2   NH2   CZ    NH1   NE    CG1   O     O     O     CG    CE 
     3.49  3.81  4.38  2.88  3.48  3.55  3.34  3.74  3.28  2.81  3.11  3.60  3.47
Bonded amino acids (PDB serial numbers)
A:    155   157   220   221   221   221   221   224   226   227   227   231   235
        K     K     K     D     D     D     D     V     P     G     G     A     Y
        1     1     1     1     1     1     1     0     0     0     0     0     1
        a     a     a     a     a     a     a     a     -     -     -     a     a
C:     70    69   178   191   191   191   191   185   189   185   186   186   186
        I     D     E     R     R     R     R     V     L     V     K     K     K
        0     1     1     1     1     1     1     0     0     0     1     1     1
        a     a     a     a     a     a     a     a     -     a     a     a     a
#######################################

Protein: 2rkb     Program Version: 2       Number of monomers:   5         Simmetry:noncircular
Amino acids for each monomer: 318  318  318  318  318 
Distance cutoffs:  20.0   5.0 Angstrom        Algorithm: simmetrized interface
Bonded atoms (PDB atom serial numbers)
A:     57    90    98   110   112   114   116   117   240   242   551   692   699   704   708   727   729  1889  1897  1898  1919  1920  1923  1925  1935  1938  2216  2223  2254  2264
      O     CD2   OE1   CB    CD1   NE1   CE3   CZ2   O     CG1   NH2   O     CA    CD    NH2   CA    O     CD1   OD1   OD2   O     CB    NE    NH1   N     O     O     OD1   OG    NH1
B:   2410  2593  2904  3061  3082  3080  3057  3045  2443  2595  2451  2470  2472  2471  2463  2467  2465  4242  4607  4617  4288  4291  4569  4576  4272  4273  4276  4278  4250  4251
      O     O     NH2   NH2   O     CA    CD    O     CD2   CG1   OE1   CZ2   CH2   CZ3   CB    NE1   CD1   CD1   OG    NH1   N     O     O     OD1   O     CB    NE    NH1   OD1   OD2
     4.32  3.37  3.90  4.64  3.97  3.49  3.59  3.86  3.34  3.77  3.77  3.72  3.86  3.39  4.48  3.29  3.75  3.78  2.58  3.21  2.99  3.35  2.80  2.69  3.02  3.29  2.77  2.63  2.66  3.29
Bonded amino acids (PDB serial numbers)
A:     17    21    22    24    24    24    24    24    41    41    84   104   105   105   105   108   108   265   266   266   269   269   269   269   271   271   311   312   316   317
        V     L     E     W     W     W     W     W     V     V     R     Q     R     R     R     G     G     L     D     D     R     R     R     R     L     L     G     N     S     R
        0     0     1     0     0     0     0     0     0     0     1     1     1     1     1     0     0     0     1     1     1     1     1     1     0     0     0     1     1     1
        -     b     b     a     a     a     a     a     a     a     a     a     a     a     a     a     a     a     a     a     a     a     a     a     -     -     -     -     a     a
B:     17    41    84   105   108   108   105   104    21    41    22    24    24    24    24    24    24   265   316   317   271   271   311   312   269   269   269   269   266   266
        V     V     R     R     G     G     R     Q     L     V     E     W     W     W     W     W     W     L     S     R     L     L     G     N     R     R     R     R     D     D
        0     0     1     1     0     0     1     1     0     0     1     0     0     0     0     0     0     0     1     1     0     0     0     1     1     1     1     1     1     1
        -     a     a     a     a     a     a     a     b     a     b     a     a     a     a     a     a     a     a     a     -     -     -     -     a     a     a     a     a     a
#######################################

Protein: 2rld     Program Version: 2       Number of monomers:   5         Simmetry:circular
Amino acids for each monomer: 114  111  115  108  110 
Distance cutoffs:  20.0   5.0 Angstrom        Algorithm: simmetrized interface
Bonded atoms (PDB atom serial numbers)
A:    145   146   169   194   231   232   371   380   404   416   427   429   433   459   460   464   468   469   486   488   491
      OE1   OE2   CG2   CG1   CE    NZ    CD2   CG    O     OG    C     N     CB    NH1   NH2   O     OE1   OE2   C     CB    OE1
C:   2609  2608  2581  2616  2635  2613  2215  2214  2543  2244  2540  2542  2555  2533  2504  2477  2479  2514  2448  2475  2506
      NH2   NH1   CD1   CG2   CE2   O     CG2   CG1   OH    NE2   CE1   CZ    CZ2   CA    OD1   CD    NZ    OE1   OD1   CB    ND2
     2.99  2.98  3.65  3.47  3.76  2.71  3.86  3.78  2.62  3.35  3.58  3.40  3.57  3.50  2.63  3.89  2.78  3.52  3.93  3.68  2.77
Bonded amino acids (PDB serial numbers)
A:     16    16    19    22    26    26    42    43    46    47    49    50    50    53    53    54    54    54    57    57    57
        E     E     V     V     K     K     L     -     T     -     G     A     A     R     R     E     E     E     Q     Q     Q
        1     1     0     0     1     1     0     -     1     -     0     0     0     1     1     1     1     1     1     1     1
        a     a     a     a     a     a     a     a     a     a     a     a     a     a     a     a     a     a     -     -     -
C:     87    87    84    88    90    88    36    36    80    40    80    80    81    80    76    73    73    77    69    73    76
        R     R     L     T     Y     T     V     V     Y     Q     Y     Y     W     Y     -     K     K     E     N     K     -
        1     1     0     1     1     1     0     0     1     1     1     1     0     1     -     1     1     1     1     1     -
        a     a     a     a     -     a     a     a     a     a     a     a     a     a     a     a     a     a     a     a     a
#######################################

Protein: 2vqz     Program Version: 2       Number of monomers:   5         Simmetry:noncircular
Amino acids for each monomer: 164  162  165  160  160 
Distance cutoffs:  20.0   5.0 Angstrom        Algorithm: simmetrized interface
Bonded atoms (PDB atom serial numbers)
A:    159   178   195   201   202   213   220   228   695   733
      NH1   OE2   N     CD1   CD2   O     OD1   CD1   OD1   NZ 
F:   6287  6487  6483  5718  5589  5730  5731  5570  6473  6482
     SE     CE    OXT   OG    OG1   CE    NZ    C     O     O  
     3.30  3.35  2.92  3.23  4.46  3.46  2.71  3.62  3.50  2.61
Bonded amino acids (PDB serial numbers)
A:    340   342   345   345   345   347   348   349   408   412
        R     E     L     L     L     G     N     L     D     K
        1     1     0     0     0     0     1     0     1     1
        b     b     b     b     b     -     -     -     a     a
F:    458   483   483   387   371   389   389   369   482   483
        -     -     -     S     T     K     K     R     K     -
        -     -     -     1     1     1     1     1     1     -
        -     -     -     b     b     -     -     -     -     -
#######################################

Protein: 2zju     Program Version: 2       Number of monomers:   5         Simmetry:circular
Amino acids for each monomer: 207  209  208  208  208 
Distance cutoffs:  20.0   5.0 Angstrom        Algorithm: simmetrized interface
Bonded atoms (PDB atom serial numbers)
A:    128   130   144   145   151   152   173   355   366   374   383   689   690   706   715   735   740   747   758   766   990   992   993  1001  1090  1135  1140  1144  1146  1147  1193  1482  1493  1495
      CZ    NH2   OD1   OD2   CG1   CG2   OG1   O     CG2   ND2   OE2   O     CB    CB    O     O     O     C     CE    CD    OG    CA    C     CB    NH1   NE1   CH2   O     OG1   CG2   OE2   CB    O     OG 
B:   1692  1691  2286  1755  1681  1716  1686  3009  3011  2989  1976  2461  2478  2462  1951  2447  2602  2448  2437  2444  1960  2993  2991  2994  2997  2567  2090  2494  2273  2475  2495  2959  2901  2947
      CB    O     CG    NH2   CB    CD2   NH1   CG    NE    O     CD2   CG    CD1   CD    CG2   CD1   NH1   CD2   O     O     ND2   CD2   CG    CE1   OH    O     NE1   NH1   OG    O     NH2   OH    OE1   OE2
     3.59  3.27  3.27  2.63  3.55  3.43  2.57  3.38  3.65  3.01  3.44  3.67  3.63  3.87  4.77  4.05  3.53  3.09  2.85  3.92  2.78  3.81  3.86  3.34  3.25  3.10  3.45  3.30  2.84  3.82  2.87  3.11  4.58  2.61
Bonded amino acids (PDB serial numbers)
A:     15    15    17    17    18    18    21    44    45    46    47    85    85    87    89    91    92    93    94    95   122   123   123   124   137   143   143   144   144   144   149   185   186   186
        R     R     D     D     V     V     T     I     T     N     E     D     D     A     Y     A     I     S     K     P     S     C     C     D     R     W     W     T     T     T     E     Y     S     S
        1     1     1     1     0     0     1     0     1     1     1     1     1     0     1     0     0     1     1     0     1     1     1     1     1     0     0     1     1     1     1     1     1     1
        -     -     -     -     -     -     -     -     -     -     b     -     -     b     -     -     -     -     -     -     b     -     -     -     b     -     -     -     -     -     -     -     -     -
B:      4     4    77    11     3     7     3   170   170   168    39   100   102   100    36    98   118    98    97    98    37   168   168   168   168   114    53   104    75   102   104   164   157   163
        A     A     P     R     R     L     R     R     R     Y     L     P     L     P     I     L     R     L     V     L     N     Y     Y     Y     Y     M     W     R     S     L     R     Y     E     E
        0     0     0     1     1     0     1     1     1     1     0     0     0     0     0     0     1     0     0     0     1     1     1     1     1     0     0     1     1     0     1     1     1     1
        a     a     b     a     a     a     a     -     -     -     b     -     b     -     b     -     b     -     b     -     b     -     -     -     -     -     b     b     b     b     b     -     -     -
#######################################

Protein: 3b8p     Program Version: 2       Number of monomers:   5         Simmetry:circular
Amino acids for each monomer: 207  174  185  185  189 
Distance cutoffs:  20.0   5.0 Angstrom        Algorithm: simmetrized interface
Bonded atoms (PDB atom serial numbers)
A:    315   343   349   369   371   375   395   397   426   429   430   434   497   500   519   827
      OG    OG    OG    O     OG    O     CB    CD    O     OD1   ND2   O     O     CG2   NE2   OD2
C:   3302  3293  3312  2794  3263  4037  4036  2781  4082  4064  4076  4093  3270  3271  3284  2832
      O     NE2   CG    CD1   CB    CE   SE     CG2   CG2   O     N     NH2   CG1   CG2   O     OD1
     4.90  2.95  3.28  3.39  3.95  3.22  3.73  3.91  3.56  2.79  3.09  2.60  4.09  3.84  2.67  4.92
Bonded amino acids (PDB serial numbers)
A:     97   100   101   104   104   105   108   108   112   112   112   113   121   121   123   166
        S     S     S     S     S     A     E     E     N     N     N     Q     I     I     Q     D
        1     1     1     1     1     0     1     1     1     1     1     1     0     0     1     1
        a     a     a     a     a     a     a     a     a     a     a     -     b     b     b     a
C:    130   128   131    61   124   281   281    59   287   285   287   288   125   125   127    66
        L     Q     P     I     S     -     -     T     V     L     V     R     V     V     G     D
        0     1     0     0     1     -     -     1     0     0     0     1     0     0     0     1
        -     -     -     b     -     b     b     b     -     -     -     -     -     -     -     -
#######################################

Protein: 3bfk     Program Version: 2       Number of monomers:   5         Simmetry:noncircular
Amino acids for each monomer: 159  179  171  159  157 
Distance cutoffs:  20.0   5.0 Angstrom        Algorithm: simmetrized interface
Bonded atoms (PDB atom serial numbers)
A:    910   912   941   972   980   982  1004  1037  1059  1068  1077  1087  1101  1165  1180  1182  1188  1189  1212  1223  1224  1247
      CD    NZ    NH2   OD2   CG    OD1   OG1   CG    O     O     CB    CE2   CD1   ND2   OE1   N     CD1   CD2   ND1   OE1   NE2   OD1
B:   1345  1342  1796  1685  1551  1553  1667  1643  1642  1640  1639  1673  1653  1832  1973  1939  1918  1831  1912  1920  1645  1909
      OH    CE1   NZ    OG1   CD    NE    O     CD1   CG2   CB    O     CE2   CG1   CH2   NH1   CB    CB    CZ3   O     CG2   CA    N  
     3.08  4.07  4.80  2.69  3.36  3.13  4.08  4.27  3.81  4.07  3.35  3.60  3.89  3.78  3.17  3.77  3.98  3.69  3.01  3.36  3.42  3.19
Bonded amino acids (PDB serial numbers)
A:    130   130   133   137   138   138   141   145   148   149   150   151   152   161   163   164   164   164   167   168   168   171
        K     K     R     D     -     -     T     K     K     L     A     F     -     N     E     L     L     L     H     Q     Q     N
        1     1     1     1     -     -     1     1     1     0     0     0     -     1     1     0     0     0     1     1     1     1
        a     a     a     a     a     a     a     a     -     -     b     b     b     a     a     a     a     a     a     a     a     a
B:      8     8    62    50    33    33    48    44    44    44    44    48    46    66    83    80    77    66    76    77    45    76
        Y     Y     K     T     -     -     F     I     I     I     I     F     V     W     R     A     I     W     A     I     G     A
        1     1     1     1     -     -     0     0     0     0     0     0     0     0     1     0     0     0     0     0     0     0
        -     -     b     b     a     a     b     -     -     -     -     b     b     b     a     a     a     b     -     a     -     -
#######################################

Protein: 3bwr     Program Version: 2       Number of monomers:   5         Simmetry:circular
Amino acids for each monomer: 267  255  267  265  264 
Distance cutoffs:  20.0   5.0 Angstrom        Algorithm: simmetrized interface
Bonded atoms (PDB atom serial numbers)
A:    301   307   308   309   315   316   317   320   344   368   890   909  1019  1020  1035  1052  1055  1179  1186  1197  1202  1205  1209  1211  1212  1217  1219  1342  1344  1347  1349  1353  1381  1387  1400  1401  1402  1407  1408  1447  1462  1465  1470  1473  1483  1485  1488  1494  1496  1499  1501  1505  1507  1515  1516  1518  1530  1531  1674  1866  1872  1874  1887  1909  1911
      O     CB    N     CA    OE1   OE2   N     O     CE2   OD2   OG    CZ    O     CB    CB    CE1   OH    CG2   OD1   O     NE2   C     CD    NE2   N     CG    CE    O     CG1   CA    O     OE1   CG2   CG    O     CB    CG    O     CB    O     N     O     CE1   OH    CE2   N     O     OG1   N     O     CG    CE2   OH    N     CA    O     OE1   OE2   OE2   O     O     CA    OE1   CZ2   CH2
E:   8894  8987  8924  8922  8942  8935  8902  8915  8912  8914  9005  8861  8866  8845  8865  8373  8378  8366  8399 10060  8375 10078  8309  8311  8310  8289  8291  8860  8881  8858  8863  8908  8844  9736 10099 10097  8843  8278  8294  9751  9750  9742  9749  8828  9757  9732  9729  9725  9714  9711  8851  8874  8871  9700  9702  9694  9023  8998  8812  8977  8960  8973  8982  8878  8882
      O     N     OG1   O     CE    N     O     N     O     OG    CG    CG2   CB    CA    O     CA    ND1   O     NZ    NZ    O     CG    CG    ND2   OD1   CB    CD1   OG1   CD1   O     CA    NE2   N     CD1   CE1   CD1   CD1   OE2   CE2   ND2   OD1   OG1   CG    OE2   OG1   O     N     ND1   O     N     O     CE    CB    O     CG    CB    NE2   CE    NZ    ND2   NE2   O     N     O     CD2
     3.38  3.55  3.05  3.20  3.98  2.96  2.97  2.65  3.49  2.35  3.37  3.54  3.75  3.77  3.26  3.96  2.64  2.83  3.27  4.40  3.12  3.71  3.63  3.45  2.82  3.64  3.41  2.77  3.60  3.35  3.44  2.96  3.77  3.70  3.34  3.42  3.42  3.25  3.66  2.63  2.98  2.73  3.37  2.70  3.19  2.71  2.65  2.80  2.73  2.81  3.83  3.51  3.36  2.94  3.93  3.05  2.62  3.67  3.23  3.10  2.69  3.24  2.92  3.48  3.64
Bonded amino acids (PDB serial numbers)
A:     70    71    72    72    72    72    73    73    75    78   147   149   164   164   166   168   168   184   185   187   187   188   188   188   189   189   189   205   205   206   206   206   209   210   212   212   212   213   213   218   220   220   220   220   221   222   222   223   224   224   224   224   224   226   226   226   228   228   247   274   275   276   277   279   279
        A     A     E     E     E     E     K     K     F     D     S     F     V     V     A     Y     Y     V     D     Q     Q     Q     Q     Q     M     M     M     V     V     E     E     E     V     P     P     P     P     S     S     T     Y     Y     Y     Y     F     G     G     T     Y     Y     Y     Y     Y     G     G     G     E     E     E     S     G     T     Q     W     W
        0     0     1     1     1     1     1     1     0     1     1     0     0     0     0     1     1     0     1     1     1     1     1     1     0     0     0     0     0     1     1     1     0     0     0     0     0     1     1     1     1     1     1     1     0     0     0     1     1     1     1     1     1     0     0     0     1     1     1     1     0     1     1     0     0
        -     -     -     -     -     -     -     -     -     -     -     b     -     -     -     -     -     a     a     a     a     a     a     a     -     -     -     -     -     -     -     -     b     b     -     -     -     -     -     b     b     b     b     b     b     b     b     b     b     b     b     b     b     -     -     -     -     -     -     -     -     -     b     b     b
E:    128   141   132   132   134   134   129   131   130   130   143   123   124   121   124    61    61    60    63   280    61   283    52    52    52    50    50   123   126   123   124   129   121   236   285   285   120    48    50   238   238   237   238   118   239   236   236   235   234   234   122   125   125   232   232   231   145   142   116   138   136   138   140   126   126
        L     G     T     T     K     K     H     G     S     S     P     T     A     G     A     H     H     E     K     K     H     P     N     N     N     F     F     T     L     T     A     H     G     I     Y     Y     I     E     F     N     N     T     N     E     T     I     I     H     L     L     V     M     M     P     P     P     Q     K     K     N     H     N     A     L     L
        0     0     1     1     1     1     1     0     1     1     0     1     0     0     0     1     1     1     1     1     1     0     1     1     1     0     0     1     0     1     0     1     0     0     1     1     0     1     0     1     1     1     1     1     1     0     0     1     0     0     0     0     0     0     0     0     1     1     1     1     1     1     0     0     0
        -     -     -     -     -     -     -     -     -     -     -     a     a     a     a     a     a     a     a     b     a     -     -     -     -     b     b     a     a     a     a     -     a     b     b     b     -     b     b     -     -     b     -     b     -     b     b     b     b     b     a     a     a     -     -     -     -     -     b     -     -     -     -     a     a
#######################################

Protein: 3by6     Program Version: 2       Number of monomers:   5         Simmetry:noncircular
Amino acids for each monomer: 119  118  120  121  124 
Distance cutoffs:  20.0   5.0 Angstrom        Algorithm: simmetrized interface
Bonded atoms (PDB atom serial numbers)
A:      8    14    15    21    22    35    36    39    50    52    56    59    84   109   113   114   116   148   201   332   341   345   661   664   683   687   688   690   691   699   719   720   742   749   761   762   764   772   789   806   839   853   854   872   879   888   904   911   912
      OE1   CB    N     SD    CE    CD1   N     O     OE1   N     CB    CE    CG1   O     OE1   NE2   CA    NH2   CG2   O     O     OE1   CG    NE2   NH2   O     CB    CD1   CD2   CD2   CD1   CD2   CG2   CG2   CG    CD    OE2   CD2   NZ    CG2   NH2   CG    CD    CG2   CG1   ND2   CD1   CD1   CD2
D:   3090  3085  3098  2897  2862  2837  2866  2867  2813  2809  2805  2803  2788  2775  2789  2792  2774  2772  3539  2764  2767  2768  3548  3546  3517  3495  3525  3515  3512  3626  3472  3657  3440  3665  3443  3444  3436  3441  2954  3417  3416  3664  3641  3452  3633  3609  3473  3572  3502
      NE2   O     OE1   CD    O     CG1   OE1   NE2   NZ    CB    N     OE1   CD1   CE    N     O     SD    CB    CG    CA    CB    N     OG    O     OE2   CG2   CD2   CD    O     CD1   CD1   CD1   O     CD2   CD1   CD2   NH2   CB    CG2   NE2   OE1   CD1   ND2   CD2   CG2   NZ    CD2   O     CG2
     3.24  3.30  2.89  3.85  3.59  4.27  3.00  3.13  3.69  3.81  3.86  3.54  3.99  3.40  2.97  3.10  4.09  3.10  4.37  3.59  3.71  2.83  3.59  2.79  3.14  3.28  3.44  3.77  3.97  3.63  3.77  3.92  3.31  3.56  3.93  3.61  2.98  3.53  3.59  3.64  2.86  3.34  3.35  3.72  3.94  3.47  3.83  3.27  3.47
Bonded amino acids (PDB serial numbers)
A:     -1     0     1     1     1     3     4     4     5     6     6     6     9    12    12    12    13    16    23    41    42    42    84    84    86    87    87    87    87    88    91    91    94    95    97    97    97    98   100   103   107   109   109   111   112   113   115   116   116
        Q     A     M     M     M     I     T     T     Q     K     K     K     V     Q     Q     Q     L     R     T     Q     E     E     Q     Q     R     L     L     L     L     L     L     L     V     I     E     E     E     L     K     V     R     K     K     I     V     N     I     L     L
        1     0     0     0     0     0     1     1     1     1     1     1     0     1     1     1     0     1     1     1     1     1     1     1     1     0     0     0     0     0     0     0     0     0     1     1     1     0     1     0     1     1     1     0     0     1     0     0     0
        -     -     -     -     -     -     -     -     -     -     -     -     a     a     a     a     a     a     a     a     a     a     a     a     a     a     a     a     a     a     a     a     a     a     a     a     a     a     a     -     a     a     a     a     a     a     a     a     a
D:     41    41    42    16    12     9    12    12     6     6     6     5     3     1     4     4     1     1   100     0     0     1   101   101    97    94    98    97    97   111    91   115    87   116    87    87    86    87    23    84    84   116   113    88   112   109    91   105    95
        Q     Q     E     R     Q     V     Q     Q     K     K     K     Q     I     M     T     T     M     M     K     A     A     M     S     S     E     V     L     E     E     I     L     I     L     L     L     L     R     L     T     Q     Q     L     N     L     V     K     L     G     I
        1     1     1     1     1     0     1     1     1     1     1     1     0     0     1     1     0     0     1     0     0     0     1     1     1     0     0     1     1     0     0     0     0     0     0     0     1     0     1     1     1     0     1     0     0     1     0     0     0
        a     a     a     a     a     a     a     a     -     -     -     -     -     -     -     -     -     -     a     -     -     -     a     a     a     a     a     a     a     a     a     a     a     a     a     a     a     a     a     a     a     a     a     a     a     a     a     a     a
#######################################

Protein: 3by7     Program Version: 2       Number of monomers:   5         Simmetry:circular
Amino acids for each monomer: 80  81  82  86  76 
Distance cutoffs:  20.0   5.0 Angstrom        Algorithm: simmetrized interface
Bonded atoms (PDB atom serial numbers)
A:     81   340   345   359   363   370   371   375   376   378   384   393   400   433   463   465
      CG2   O     NE1   NE2   O     O     CB    CE1   CE2   OH    OG1   OD2   OD1   CG2   CD    NZ 
B:   1088   665   664  1094  1130  1124  1154   911   708   866  1114  1129  1116  1095  1086  1062
      CD1   NH2   NH1   OG1   CD    N     CD1   CD1   OD2   CB    O     CG    OG    CG2   CG1   O  
     3.24  3.35  3.22  3.00  3.55  3.04  3.55  2.96  3.54  3.57  2.62  3.31  2.83  3.26  4.00  2.83
Bonded amino acids (PDB serial numbers)
A:     11    52    52    53    54    55    55    55    55    55    56    57    58    63    67    67
        T     W     W     Q     P     Y     Y     Y     Y     Y     T     D     D     I     K     K
        1     0     0     1     0     1     1     1     1     1     1     1     1     0     1     1
        -     -     -     -     -     -     -     -     -     -     -     -     -     b     -     -
B:     69     8     8    70    75    75    78    47    14    36    73    75    73    70    69    66
        I     R     R     T     K     K     I     L     D     P     S     K     S     T     I     S
        0     1     1     1     1     1     0     0     1     0     1     1     1     1     0     1
        b     b     b     b     a     a     a     b     b     b     -     a     -     b     b     -
#######################################

Protein: 3chb     Program Version: 2       Number of monomers:   5         Simmetry:circular
Amino acids for each monomer: 103  103  103  103  103 
Distance cutoffs:  20.0   5.0 Angstrom        Algorithm: simmetrized interface
Bonded atoms (PDB atom serial numbers)
D:      5     7    11    18    22    23    61    62    83    94    95   459   471   473   482   498   500   505   532   533   564   592   640   773   781   788   791   800   802   805   806   809   811   822
      CB    CG2   O     O     OE1   NE2   CD1   CD2   OE2   CZ    OH    CD1   O     OG    NE2   CD    NZ    CB    NH1   NH2   OG1   CG2   CB    O     O     N     O     CB    N     O     CB    CE    CA    ND2
E:   1567  1124  1137  1196  1194  1570  1069  1070  1104  1083  1087  1095  1113  1116  1074  1346  1245  1072  1381  1341  1064  1442  1443  1077  1071  1059  1056  1054  1040  1037  1433  1044  1435  1023
      O     CE    CD1   CG2   CB    CG2   CB    OG    NE    CB    O     CE    CG    OE2   O     OE2   CG    CA    OD1   O     OE2   CD1   CD2   CD1   N     O     N     OG1   O     N     CE2   CD2   OH    O  
     3.45  3.49  3.53  3.62  4.02  3.24  3.62  3.69  2.74  3.34  2.64  3.63  3.68  2.65  2.89  4.35  4.07  3.75  2.59  2.88  2.96  3.70  3.66  3.43  2.87  2.86  2.93  3.40  2.81  3.00  3.70  3.62  3.10  2.65
Bonded amino acids (PDB serial numbers)
D:      1     1     2     3     3     3     8     8    11    12    12    58    60    60    61    63    63    64    67    67    71    74    80    96    97    99    99   100   101   101   101   101   102   103
        T     T     P     Q     Q     Q     L     L     E     Y     Y     I     S     S     Q     K     K     A     R     R     T     I     A     I     A     I     I     S     M     M     M     M     A     N
        1     1     0     1     1     1     0     0     1     1     1     0     1     1     1     1     1     0     1     1     1     0     0     0     0     0     0     1     0     0     0     0     0     1
        -     -     -     -     -     -     a     a     -     -     -     -     -     -     a     a     a     a     a     a     a     a     -     b     b     b     b     b     b     b     b     b     b     -
E:     92    37    39    47    47    92    30    30    35    32    33    34    36    36    31    66    53    31    70    66    29    77    77    31    31    29    29    28    27    27    76    27    76    25
        T     M     I     T     T     T     S     S     R     A     G     K     E     E     L     E     P     L     D     E     E     L     L     L     L     E     E     T     Y     Y     Y     Y     Y     F
        1     0     0     1     1     1     1     1     1     0     0     1     1     1     0     1     0     0     1     1     1     0     0     0     0     1     1     1     1     1     1     1     1     0
        -     b     b     b     b     -     b     b     -     -     -     -     -     -     -     a     -     -     a     a     b     a     a     -     -     b     b     b     b     b     a     b     a     -
#######################################

Protein: 3ck6     Program Version: 2       Number of monomers:   5         Simmetry:circular
Amino acids for each monomer: 243  243  242  243  245 
Distance cutoffs:  20.0   5.0 Angstrom        Algorithm: simmetrized interface
Bonded atoms (PDB atom serial numbers)
A:    440   441   446   470   471   472   473   507   510   512   525   527   528   578   585  1343  1386  1393  1413  1419  1422  1439  1443  1445  1449  1473  1476  1477  1920  1944  1980
      O     CB    CB    ND1   CD2   CE1   NE2   CB    OE1   N     NE    NH1   NH2   N     OD2   OE2   NE2   CG2   NE2   CG    NZ    O     CD1   CA    OG    CD    NH1   NH2   NE2   CG2   NE 
E:   9768  9732  9769  9765  9763  9792  9799  9826  9265  9822  9850  9791  9851  9725  9726 10039 10003  9973  9938  9939  9975  9882  9909  9884  9886  9881  9883  9857  9966 10038 10026
      CE2   CG    CZ    CD1   CB    ND2   OD1   NH2   OD1   CD    OE1   OD1   OE2   CE1   NE2   OE2   NE2   CG    CD1   CD2   OE1   CD1   C     CE1   CZ    CG    CD2   OG1   OD1   OE1   O  
     3.64  3.62  3.54  3.63  3.58  3.15  3.53  3.62  4.64  3.65  2.73  2.85  2.96  3.28  2.75  4.15  3.47  3.45  3.45  2.98  3.21  3.84  3.72  3.67  3.80  3.55  3.41  2.99  3.24  3.54  2.62
Bonded amino acids (PDB serial numbers)
A:     52    52    53    56    56    56    56    61    61    62    63    63    63    70    70   165   170   171   174   175   175   178   178   179   179   182   182   182   234   237   241
        A     A     T     H     H     H     H     E     E     S     R     R     R     D     D     E     H     I     Q     K     K     I     I     S     S     R     R     R     Q     I     R
        0     0     1     1     1     1     1     1     1     1     1     1     1     1     1     1     1     0     1     1     1     0     0     1     1     1     1     1     1     0     1
        a     a     a     a     a     a     a     -     -     -     -     -     -     -     -     a     a     a     a     a     a     a     a     a     a     a     a     a     a     a     a
E:    211   208   211   211   211   214   215   218   151   218   221   214   221   207   207   243   239   236   232   232   236   225   228   225   225   225   225   222   235   243   242
        F     Q     F     F     F     N     N     R     D     R     E     N     E     H     H     E     H     E     L     L     E     F     G     F     F     F     F     T     D     E     D
        0     1     0     0     0     1     1     1     1     1     1     1     1     1     1     1     1     1     0     0     1     0     0     0     0     0     0     1     1     1     1
        a     a     a     a     a     a     a     a     a     a     a     a     a     a     a     a     a     a     a     a     a     a     a     a     a     a     a     a     a     a     a
#######################################

Protein: 1EEI     Program Version: 2       Number of monomers:   5         Simmetry:circular
Amino acids for each monomer: 103  103  103  103  103 
Distance cutoffs:  20.0   5.0 Angstrom        Algorithm: simmetrized interface
Bonded atoms (PDB atom serial numbers)
D:      5     7    11    18    22    23    61    62    81    94   470   472   481   499   504   531   532   534   563   590   637   764   772   779   782   791   793   796   797   800   802   812   813
      CB    CG2   O     O     OE1   NE2   CD1   CD2   OE1   OH    O     OG    NE2   NZ    CB    NH1   NH2   CA    OG1   CG2   CB    O     O     N     O     CB    N     O     CB    CE    CA    OD1   ND2
E:   1550  1560  1127  1126  1559  1553  1059  1060  1094  1077  1103  1106  1064  1336  1065  1371  1331  1054  1053  1430  1431  1067  1061  1049  1046  1044  1030  1027  1421  1034  1423  1013  1001
      O     CD    CD1   CG2   CG    CG2   CB    OG    NE    O     CG    OE2   O     OE2   CB    OD1   O     OE2   OE1   CD1   CD2   CD1   N     O     N     OG1   O     N     CE2   CD2   OH    O     NZ 
     3.28  3.61  3.77  3.75  3.71  3.18  3.77  3.63  2.82  2.43  3.74  2.63  3.00  3.75  3.63  2.70  2.64  2.99  2.72  3.78  3.98  3.45  2.84  2.89  2.91  3.30  2.72  2.98  3.89  3.64  3.03  2.85  3.32
Bonded amino acids (PDB serial numbers)
D:      1     1     2     3     3     3     8     8    11    12    60    60    61    63    64    67    67    68    71    74    80    96    97    99    99   100   101   101   101   101   102   103   103
        T     T     P     Q     Q     Q     L     L     E     Y     S     S     Q     K     A     R     R     M     T     I     A     I     A     I     I     S     M     M     M     M     A     N     N
        1     1     0     1     1     1     0     0     1     1     1     1     1     1     0     1     1     0     1     0     0     0     0     0     0     1     0     0     0     0     0     1     1
        -     -     -     -     -     -     a     a     -     -     a     a     a     a     a     a     a     a     a     a     -     b     b     b     b     b     b     b     b     b     b     -     -
E:     92    93    39    39    93    92    30    30    35    33    36    36    31    66    31    70    66    29    29    77    77    31    31    29    29    28    27    27    76    27    76    25    23
        T     P     I     I     P     T     S     S     R     G     E     E     L     E     L     D     E     E     E     L     L     L     L     E     E     T     Y     Y     Y     Y     Y     F     K
        1     0     0     0     0     1     1     1     1     0     1     1     0     1     0     1     1     1     1     0     0     0     0     1     1     1     1     1     1     1     1     0     1
        -     -     b     b     -     -     b     b     -     -     -     -     -     a     -     a     a     b     b     a     a     -     -     b     b     b     b     b     a     b     a     -     -
#######################################

Protein: 1EFI     Program Version: 2       Number of monomers:   5         Simmetry:circular
Amino acids for each monomer: 103  103  103  103  103 
Distance cutoffs:  20.0   5.0 Angstrom        Algorithm: simmetrized interface
Bonded atoms (PDB atom serial numbers)
D:    200   203   211   214   218   228   230   233   237   238   243   244   245   248   249   252   261   262   278   281   287   290   312   313   393   519   559   613   620   621   637   742   745   750
      O     CD1   N     O     CD2   OG1   N     O     OE1   OE2   CB    OG    N     O     CB    CE    O     N     NE    NH2   CG    OE2   CG2   CD1   OE1   O     OD1   OH    CD1   CD2   OE2   O     CG2   CB 
H:   4116  4124  4102  4099  4106  4097  4088  4085  3866  3837  3359  3360  4078  3784  3807  4070  3393  3761  3380  3381  3773  3775  3316  3309  3305  3835  3834  4109  3893  3943  4122  3301  3320  3321
      N     OXT   O     N     CE    CB    O     N     OG1   CA    CD1   CD2   O     NE2   CB    O     OH    CD1   OE1   OE2   O     OG    O     O     CB    NH2   NH1   C     CG2   OG1   OD1   N     OE1   NE2
     2.78  3.15  2.94  2.81  3.45  3.42  2.75  2.79  2.60  3.23  3.45  3.55  2.75  2.80  3.64  3.40  2.72  3.78  2.82  2.96  3.55  2.60  3.72  3.32  3.53  2.92  2.64  3.03  3.68  3.45  2.85  2.79  3.69  3.76
Bonded amino acids (PDB serial numbers)
D:     25    25    27    27    27    28    29    29    29    29    30    30    31    31    31    31    33    34    35    35    36    36    39    39    49    66    70    76    77    77    79    92    92    93
        L     L     Y     Y     Y     T     E     E     E     E     S     S     M     M     M     M     G     K     R     R     E     E     I     I     Q     E     D     Y     L     L     E     T     T     P
        0     0     1     1     1     1     1     1     1     1     1     1     0     0     0     0     0     1     1     1     1     1     0     0     1     1     1     1     0     0     1     1     1     0
        -     -     b     b     b     b     b     b     b     b     b     b     -     -     -     -     -     -     -     -     -     -     b     b     b     a     a     a     a     a     a     -     -     -
H:    103   103   101   101   101   100    99    99    71    68     8     8    97    61    64    96    12    58    11    11    60    60     3     2     1    67    67   102    74    80   103     1     3     3
        N     N     M     M     M     S     I     I     T     M     L     L     A     Q     A     I     Y     I     E     E     S     S     Q     P     A     R     R     K     I     T     N     A     Q     Q
        1     1     0     0     0     1     0     0     1     0     0     0     0     1     0     0     1     0     1     1     1     1     1     0     0     1     1     1     0     1     1     0     1     1
        -     -     b     b     b     b     b     b     a     a     a     a     b     a     a     b     -     -     -     -     a     a     -     -     -     a     a     b     a     -     -     -     -     -
#######################################
