# Supplementary material for: Oligomeric Interfaces Under the Lens: Gemini
Source: PLoS One. 2010 Mar 25;5(3):e9897. doi: 10.1371/journal.pone.0009897 (PMC2845623; doi:10.1371/journal.pone.0009897)
Supplement: Text S4 — i06out. GeminiDistances Outputs for hexameric proteins. (0.13 MB TXT) [file pone.0009897.s004.txt]

Protein: 1DLP     Program Version: 2       Number of monomers:   6         Simmetry:noncircular
Amino acids for each monomer: 233  221  234  223  231  216 
Distance cutoffs:  20.0   5.0 Angstrom        Algorithm: simmetrized interface
Bonded atoms (PDB atom serial numbers)
A:    190   197   214   724   915   922   997  1014  1015  1016  1023  1053  1054  1057  1068  1069  1075  1101  1144  1145  1173  1181  1182  1188  1363
      CD1   OG    CZ    CB    ND2   OD1   OD1   CD2   CE1   NE2   CD    CG    ND1   NE2   OG1   CG2   CG    NE2   NH1   NH2   CG    CB    OG1   CB    CG2
C:   4533  4639  4647  4532  4729  4608  4952  4517  4521  4518  4542  4478  4480  4479  4474  4199  4487  4565  4389  4397  3671  3688  3669  3810  4218
      CG2   OE1   CG2   OG1   OD1   NH1   OD1   CG    NE2   ND1   NE2   CD2   NE2   CE1   O     CG    CD    NE2   ND2   ND2   OG    CZ    O     OG    NH1
     3.73  2.08  3.38  4.19  4.39  3.67  4.32  3.19  3.49  3.17  3.53  3.61  3.52  3.44  3.96  3.81  4.99  3.55  4.22  4.64  2.47  3.24  2.43  4.72  4.50
Bonded amino acids (PDB serial numbers)
A:     25    26    28    96   122   123   135   137   137   137   138   142   142   142   144   144   145   148   153   153   157   158   158   159   181
        L     S     F     P     N     N     D     H     H     H     P     H     H     H     T     T     Q     Q     R     R     E     T     T     D     T
        0     1     0     0     1     1     1     1     1     1     0     1     1     1     1     1     1     1     1     1     1     1     1     1     1
        -     -     b     -     -     -     -     -     -     -     -     -     -     -     -     -     -     -     b     b     b     -     -     -     -
C:    144   157   158   144   168   153   198   142   142   142   145   137   137   137   137    96   138   148   122   123    26    28    26    43    98
        T     E     T     T     D     R     N     H     H     H     Q     H     H     H     H     P     P     Q     N     N     S     F     S     S     R
        1     1     1     1     1     1     1     1     1     1     1     1     1     1     1     0     0     1     1     1     1     0     1     1     1
        -     -     -     -     -     b     -     -     -     -     -     -     -     -     -     -     -     -     -     -     -     b     -     -     -
#######################################

Protein: 1FPZ     Program Version: 2       Number of monomers:   6         Simmetry:noncircular
Amino acids for each monomer: 176  176  178  178  176  178 
Distance cutoffs:  20.0   5.0 Angstrom        Algorithm: simmetrized interface
Bonded atoms (PDB atom serial numbers)
A:   1093  1102  1105
      CG    CG    NE2
F:   7063  8069  8043
      NH2   NE2   CB 
     4.43  3.88  3.98
Bonded amino acids (PDB serial numbers)
A:    165   166   166
        E     Q     Q
        1     1     1
        a     a     a
F:     36   166   163
        R     Q     S
        1     1     1
        a     a     a
#######################################

Protein: 1JE1     Program Version: 2       Number of monomers:   6         Simmetry:noncircular
Amino acids for each monomer: 232  231  235  231  230  234 
Distance cutoffs:  20.0   5.0 Angstrom        Algorithm: simmetrized interface
Bonded atoms (PDB atom serial numbers)
A:     22    23   146   147   148   156   307   309   311   315   316   469   473   486   488   493   513   515   535   539   548   568   653   817   818   822   832   833   836   864   870   872   874   875   885   905   906  1188  1189  1192  1193  1196  1201  1206  1212  1216  1217  1219  1222  1224  1229  1300
      CD2   CE1   CB    CG    OD1   CD    CA    O     CG    NH1   NH2   O     CD1   CB    CD    CB    CG1   CD1   CB    OE2   OE2   SD    OG1   OD1   ND2   O     N     CA    N     CE2   O     CG    OE1   NE2   CE2   NH1   NH2   OG    N     O     CB    OD2   CB    CB    CZ    O     CB    CD1   CE2   OH    CB    NZ 
D:   5848  6587  5690  5686  5682  5684  5523  5531  5522  5521  6028  5868  5397  6567  5863  5844  6581  5847  6594  6592  6599  6597  5691  6239  6247  6207  6197  6571  6568  6192  6604  6193  6564  6563  6576  6639  6675  6250  6249  5861  6211  6208  6260  5888  5389  6259  5914  5910  5943  5923  6245  6281
      CD1   CZ    NH1   CG    CA    O     OD1   CD    CG    CB    OG1   CB    CD2   O     CD    O     CB    CG2   CD1   CB    OH    CE2   NH2   CE2   CG    N     O     OD2   CB    OD1   CB    ND2   N     OG    CB    OE2   NZ    NE2   OE1   CB    N     CA    CE2   CG1   CG2   CE1   OE2   CB    SD    OE2   O     NH2
     3.58  4.01  3.93  3.84  3.44  3.44  3.52  3.39  3.93  3.88  3.88  3.53  3.57  3.55  3.86  3.52  3.64  3.73  3.69  3.70  2.51  4.45  3.87  3.70  3.80  2.93  3.08  3.35  3.58  3.78  3.91  3.87  2.96  2.98  3.68  4.61  4.44  2.93  2.92  3.45  3.60  3.36  3.75  3.64  4.01  4.55  3.76  3.69  4.33  2.54  3.94  4.99
Bonded amino acids (PDB serial numbers)
A:      5     5    22    22    22    23    43    43    43    43    43    64    64    67    67    68    71    71    74    74    75    78    89   111   111   112   114   114   115   117   118   118   118   118   119   121   121   157   158   158   158   158   159   160   160   161   161   161   161   161   162   170
        H     H     D     D     D     P     R     R     R     R     R     I     I     P     P     S     I     I     E     E     E     M     T     N     N     Q     G     G     L     Y     Q     Q     Q     Q     Y     R     R     S     D     D     D     D     A     F     F     Y     Y     Y     Y     Y     A     K
        1     1     1     1     1     0     1     1     1     1     1     0     0     0     0     1     0     0     1     1     1     0     1     1     1     1     0     0     0     1     1     1     1     1     1     1     1     1     1     1     1     1     0     0     0     1     1     1     1     1     0     1
        -     -     a     a     a     a     a     a     a     a     a     -     -     a     a     a     a     a     a     a     a     a     b     -     -     -     a     a     a     a     a     a     a     a     a     a     a     -     -     -     -     -     a     a     a     a     a     a     a     a     a     a
D:     64   160    43    43    43    43    22    23    22    22    89    68     5   158    67    64   160    64   161   161   161   161    43   117   118   114   112   158   158   111   162   111   158   157   159   166   170   118   118    67   115   114   119    71     4   119    74    74    78    75   118   121
        I     F     R     R     R     R     D     P     D     D     T     S     H     D     P     I     F     I     Y     Y     Y     Y     R     Y     Q     G     Q     D     D     N     A     N     D     S     A     E     K     Q     Q     P     L     G     Y     I     V     Y     E     E     M     E     Q     R
        0     0     1     1     1     1     1     0     1     1     1     1     1     1     0     0     0     0     1     1     1     1     1     1     1     0     1     1     1     1     0     1     1     1     0     1     1     1     1     0     0     0     1     0     0     1     1     1     0     1     1     1
        -     a     a     a     a     a     a     a     a     a     b     a     -     -     a     -     a     -     a     a     a     a     a     a     a     a     -     -     -     -     a     -     -     -     a     a     a     a     a     a     a     a     a     a     -     a     a     a     a     a     a     a
#######################################

Protein: 1K32     Program Version: 2       Number of monomers:   6         Simmetry:noncircular
Amino acids for each monomer: 1023  1023  1023  1023  1023  1023 
Distance cutoffs:  20.0   5.0 Angstrom        Algorithm: simmetrized interface
Bonded atoms (PDB atom serial numbers)
A:    259   268   269   277   303   310   607   609   610   615   617   627   633   641  2164  2166  2171  2176  2185  2188  2192  2198  2205  2206  2221  2222  2224  2493  2504  2506  2523  2524  2812  5070  5075  5085  5093  5108  6192  6193  6206  6276  6303  6306  6307  6308  6326  6333  6334  6338  6339  6355
      O     CG    CD    O     OG    OD1   CA    O     CB    CA    O     N     CG2   CD    CB    OD1   O     N     N     O     CA    N     OE1   OE2   CD    NE    NH1   O     CD2   CE2   CD2   N     O     O     NZ    NH1   CD    CG2   OD1   OD2   OE2   CZ    O     CD    OE1   OE2   O     CG2   N     CB    OG    NH2
D:  24803 24802 24793 24811 24837 24844 26698 26710 26700 26705 26719 26722 26726 26740 25141 25144 25149 25143 25151 25161 25167 25164 25177 25175 30812 30841 30740 30868 30872 30873 30883 30727 30889 30867 30860 30726 30837 30840 29619 27058 26759 26755 29627 29642 26756 26758 29609 29604 27027 27038 27040 27346
      CD    CG    O     O     OG    OD1   CB    N     OD1   O     N     O     CA    OE2   CA    CB    CA    O     O     N     CG2   O     NZ    CD    NH2   OE1   OE2   N     CB    OG    CB    OD2   NH2   CG2   O     OD1   O     CD    NH1   N     NH2   CD    CD    CG2   NE    NH1   NZ    O     O     CD2   CE2   O  
     3.63  3.68  3.79  4.55  3.53  3.55  3.93  3.90  4.15  3.72  2.89  3.35  4.01  2.99  3.83  3.95  3.76  3.81  3.05  3.27  3.96  3.97  3.27  3.07  3.29  2.84  3.01  2.97  3.53  3.53  4.04  3.14  3.16  3.68  2.49  2.42  3.09  3.59  2.57  3.38  3.15  3.54  3.28  3.59  2.86  2.83  2.55  3.52  3.15  3.55  3.51  3.38
Bonded amino acids (PDB serial numbers)
A:     71    72    72    73    76    77   115   115   115   116   116   118   118   119   310   310   311   312   313   313   314   315   315   315   317   317   317   353   354   354   356   357   392   675   675   676   677   679   811   811   813   823   827   827   827   827   830   831   832   832   832   834
        T     R     R     K     S     N     N     N     N     G     G     I     I     K     D     D     L     E     S     S     P     E     E     E     R     R     R     T     Y     Y     L     K     Y     K     K     R     P     V     D     D     E     R     E     E     E     E     G     T     S     S     S     R
        1     1     1     1     1     1     1     1     1     0     0     0     0     1     1     1     0     1     1     1     0     1     1     1     1     1     1     1     1     1     0     1     1     1     1     1     0     0     1     1     1     1     1     1     1     1     0     1     1     1     1     1
        b     b     b     b     -     -     -     -     -     -     -     b     b     b     -     -     -     -     -     -     -     -     -     -     b     b     b     -     -     -     b     b     -     -     -     -     -     b     -     -     b     a     a     a     a     a     -     -     b     b     b     b
D:     72    72    71    73    76    77   310   312   310   311   313   313   314   315   115   115   116   115   116   118   118   118   119   119   823   827   813   832   832   832   834   811   834   831   830   811   827   827   676   357   317   317   677   679   317   317   675   675   353   354   354   392
        R     R     T     K     S     N     D     E     D     L     S     S     P     E     N     N     G     N     G     I     I     I     K     K     R     E     E     S     S     S     R     D     R     T     G     D     E     E     R     K     R     R     P     V     R     R     K     K     T     Y     Y     Y
        1     1     1     1     1     1     1     1     1     0     1     1     0     1     1     1     0     1     0     0     0     0     1     1     1     1     1     1     1     1     1     1     1     1     0     1     1     1     1     1     1     1     0     0     1     1     1     1     1     1     1     1
        b     b     b     b     -     -     -     -     -     -     -     -     -     -     -     -     -     -     -     b     b     b     b     b     a     a     b     b     b     b     b     -     b     -     -     -     a     a     -     b     b     b     -     b     b     b     -     -     -     -     -     -
#######################################

Protein: 1K9S     Program Version: 2       Number of monomers:   6         Simmetry:noncircular
Amino acids for each monomer: 237  237  237  237  237  237 
Distance cutoffs:  20.0   5.0 Angstrom        Algorithm: simmetrized interface
Bonded atoms (PDB atom serial numbers)
A:     27    28   150   151   158   166   178   326   328   330   334   335   336   484   486   487   488   505   506   512   531   545   559   560   561   570   854   858   872   879   906   907   918  1200  1201  1203  1211  1212  1217  1222  1230  1231  1232  1235  1246  1247  1388  1462  1644  1667  1669
      CD2   CE1   CG    OD1   CG    CD1   NH2   CA    O     CG    NH1   NH2   N     O     CG    SD    CE    CB    CG    CB    CG1   OH    CD    CE    NZ    OE2   O     OD2   CE    CG1   CG2   CD1   NH2   O     CB    OD1   CD1   CD2   CB    CE2   CD1   CD2   CE1   OH    CB    CG    SD    OE2   CB    CZ    NH2
D:   5960  6700  5803  5799  5801  5786  5808  5624  5631  5623  5959  5650  5639  5985  5807  5500  6018  6677  5980  5957  6694  5961  6708  6707  6709  6712  6338  6373  6320  6678  6724  6324  6689  5978  6345  5979  6344  6384  6004  5501  6033  6032  6034  6043  6939  6372  6006  6723  5489  5490  5491
      SD    CZ    CG    CA    O     O     NH2   OD1   CG    CG    CG    NH1   CD1   CB    NH1   CD2   OH    O     CD    O     CB    CE    CD2   CD1   CE1   OH    CE    CD1   O     CB    CG    OD2   CD2   CB    CG1   CG    CB    NH2   CG1   CE1   CE    CD    NZ    OE2   OE2   CG2   CD1   CB    O     CB    CG 
     3.58  3.86  3.53  3.15  3.34  3.53  3.91  3.20  3.41  3.74  3.71  4.40  3.79  3.36  3.73  3.77  3.33  3.27  3.50  3.41  3.57  3.43  3.71  3.87  3.96  2.61  3.32  3.85  3.24  3.77  4.09  4.06  3.75  3.20  3.66  3.49  4.11  3.78  3.58  3.77  3.69  3.70  3.94  2.48  3.57  4.15  3.80  3.82  3.59  3.75  3.86
Bonded amino acids (PDB serial numbers)
A:      4     4    21    21    22    23    24    43    43    43    43    43    44    64    64    64    64    67    67    68    71    72    74    74    74    75   112   112   114   115   118   118   119   157   157   157   158   158   159   159   160   160   160   160   162   162   180   191   214   217   217
        H     H     D     D     P     L     R     R     R     R     R     R     G     M     M     M     M     P     P     S     I     Y     K     K     K     E     D     D     K     V     I     I     R     D     D     D     L     L     F     F     Y     Y     Y     Y     P     P     M     E     A     R     R
        1     1     1     1     0     0     1     1     1     1     1     1     0     0     0     0     0     0     0     1     0     1     1     1     1     1     1     1     1     0     0     0     1     1     1     1     0     0     0     0     1     1     1     1     0     0     0     1     0     1     1
        -     -     a     a     a     a     a     a     a     a     a     a     a     -     -     -     -     a     a     a     a     a     a     a     a     a     -     -     a     a     a     a     a     -     -     -     -     -     -     -     -     -     -     -     -     -     -     a     a     a     a
D:     64   159    43    43    43    41    43    21    22    21    64    24    23    68    43     4    72   157    67    64   159    64   160   160   160   160   114   118   112   157   162   112   158    67   115    67   115   119    71     4    74    74    74    75   191   118    71   162     3     3     3
        M     F     R     R     R     N     R     D     P     D     M     R     L     S     R     H     Y     D     P     M     F     M     Y     Y     Y     Y     K     I     D     D     P     D     L     P     V     P     V     R     I     H     K     K     K     E     E     I     I     P     P     P     P
        0     0     1     1     1     1     1     1     0     1     0     1     0     1     1     1     1     1     0     0     0     0     1     1     1     1     1     0     1     1     0     1     0     0     0     0     0     1     0     1     1     1     1     1     1     0     0     0     0     0     0
        -     -     a     a     a     a     a     a     a     a     -     a     a     a     a     -     a     -     a     -     -     -     -     -     -     -     a     a     -     -     -     -     -     a     a     a     a     a     a     -     a     a     a     a     a     a     a     -     -     -     -
#######################################

Protein: 1NLZ     Program Version: 2       Number of monomers:   6         Simmetry:circular
Amino acids for each monomer: 323  307  279  320  305  305 
Distance cutoffs:  20.0   5.0 Angstrom        Algorithm: simmetrized interface
Bonded atoms (PDB atom serial numbers)
A:    330   338   354   373   374   417   421   438   483   484   485   488   775   783   798   807   821   892   895   896   934   936   948   953   969   999  1013  1383  1389  1391  2132  2139  2144  2176  2200  2232  2233  2253  2297  2308  2310  2311  2464
      OG1   CD    SG    OD1   ND2   CD2   CZ2   CD2   CD1   CD2   NE1   CZ2   OH    OE1   CG    CD1   OG    CB    OE1   NE2   CA    O     CA    CG2   OD2   OG    OG    CA    O     OG1   O     N     N     OE1   CG2   OD1   ND2   OG    O     CB    CD1   CD2   NE2
F:  13811 13805 13486 13634 13648 13628 13623 13808 13461 13630 13826 13482 12654 13704 13712 13711 13791 13785 13788 13767 13670 13667 13675 13658 12647 13800 13794 14001 13810 13777 13993 13995 13999 13989 13962 13931 13969 14210 14226 14225 14231 14257 14013
      NH2   CB    NH2   O     OG1   CG    N     NE    O     ND2   OD2   CD    CD    ND2   CD1   CG2   NH1   O     CD    OG    O     N     CE1   NE2   NZ    CE    CA    O     NH1   O     CA    O     CA    O     OH    OH    OD1   O     CB    O     CB    CB    CA 
     2.48  3.76  3.66  2.97  2.87  3.56  3.88  3.30  3.54  3.22  3.01  3.19  4.29  2.65  3.75  4.10  2.63  3.77  3.65  3.24  3.68  2.96  3.45  3.57  3.66  3.56  4.02  3.77  2.68  4.92  3.42  3.88  3.14  2.19  3.42  3.52  3.52  4.06  3.78  3.47  4.37  4.45  3.44
Bonded amino acids (PDB serial numbers)
A:     46    47    49    51    51    57    57    59    65    65    65    65    99   100   102   103   105   115   115   115   121   121   123   123   125   129   131   179   180   180   273   274   275   279   282   286   286   289   297   299   299   299   318
        T     E     C     N     N     W     W     L     W     W     W     W     Y     E     P     I     S     Q     Q     Q     V     V     V     V     D     S     S     G     T     T     H     A     G     E     I     N     N     S     I     F     F     F     H
        1     1     1     1     1     0     0     0     0     0     0     0     1     1     0     0     1     1     1     1     0     0     0     0     1     1     1     0     1     1     1     0     0     1     0     1     1     1     0     0     0     0     1
        b     b     b     b     b     b     b     b     b     b     b     b     -     -     -     b     b     b     b     b     -     -     -     -     -     b     b     -     -     -     b     -     -     a     a     a     a     a     -     -     -     -     -
F:    240   240   200   218   219   217   217   240   198   217   242   200    93   226   227   227   238   238   238   235   222   222   222   220    92   239   239   264   240   237   263   263   264   262   258   255   259   293   296   296   297   301   266
        R     R     R     Y     T     N     N     R     E     N     D     R     K     N     I     I     R     R     R     S     F     F     F     Q     K     -     -     G     R     L     S     S     G     C     Y     Y     N     A     N     N     I     S     K
        1     1     1     1     1     1     1     1     1     1     1     1     1     1     0     0     1     1     1     1     0     0     0     1     1     -     -     0     1     0     1     1     0     1     1     1     1     0     1     1     0     1     1
        -     -     -     b     b     -     -     -     -     -     -     -     -     -     -     -     -     -     -     a     b     b     b     b     a     -     -     -     -     a     a     a     -     a     a     a     a     -     -     -     -     -     -
#######################################

Protein: 1NSL     Program Version: 2       Number of monomers:   6         Simmetry:noncircular
Amino acids for each monomer: 176  176  180  180  179  177 
Distance cutoffs:  20.0   5.0 Angstrom        Algorithm: simmetrized interface
Bonded atoms (PDB atom serial numbers)
A:      1     8    10    11    17    19    21    22    23    24    27    35    98   101   114   145   154   456   460   463   471   487   492   495   499   500   515   912   934   937   969   971
      N     O     CG   SE     CB    CD1   CE1   CE2   CZ    N     O     CB    O     CG2   N     CD    NZ    O     NE    NH2   NE    O     CE1   OH    O     CB    CD1   CD1   CG    CE1   O     CG 
B:   2392  1452  2355  2333  1433  1916  1913  1515  1956  1444  1441  1425  1439  1429  1440  1936  2390  1921  1920  1908  1928  1884  1438  1436  1881  1877  1562  1428  1427  1422  1571  1418
      CG    CB    CG    CD1   O     OH    CE1   O     CG2   O     N     O     CE2   CE    CZ    CD1   O     CB    O     O     OD1   NH2   CE1   CD1   NE    O     CD   SE     CG    N     NZ    N  
     4.97  3.34  3.38  3.95  3.52  3.39  3.58  3.82  3.85  2.60  3.01  3.14  3.44  4.00  3.96  3.74  3.94  3.67  2.80  2.97  3.30  3.09  3.93  3.53  2.78  3.41  3.81  3.90  3.46  3.89  4.22  4.07
Bonded amino acids (PDB serial numbers)
A:      0     1     1     1     2     2     2     2     2     3     3     4    12    12    14    17    18    59    59    59    60    62    62    62    63    63    65   117   120   120   124   124
        G     -     -     -     F     F     F     F     F     T     T     C     I     I     L     P     K     R     R     R     R     Y     Y     Y     A     A     L     L     Y     Y     E     E
        0     -     -     -     0     0     0     0     0     1     1     1     0     0     0     0     1     1     1     1     1     1     1     1     0     0     0     0     1     1     1     1
        -     -     -     -     -     -     -     -     -     -     -     b     b     b     -     a     a     a     a     a     a     a     a     a     a     a     -     a     a     a     a     a
B:    124     4   120   117     2    62    62    12    68     3     3     1     2     1     2    65   124    63    63    62    64    59     2     2    59    59    17     1     1     1    18     0
        E     C     Y     L     F     Y     Y     I     I     T     T     -     F     -     F     L     E     A     A     Y     D     R     F     F     R     R     P     -     -     -     K     G
        1     1     1     0     0     1     1     0     0     1     1     -     0     -     0     0     1     0     0     1     1     1     0     0     1     1     0     -     -     -     1     0
        a     b     a     a     -     a     a     b     b     -     -     -     -     -     -     -     a     a     a     a     a     a     -     -     a     a     a     -     -     -     a     -
#######################################

Protein: 1ODK     Program Version: 2       Number of monomers:   6         Simmetry:noncircular
Amino acids for each monomer: 228  234  228  234  226  234 
Distance cutoffs:  20.0   5.0 Angstrom        Algorithm: simmetrized interface
Bonded atoms (PDB atom serial numbers)
A:      4    19    20    29    30    49   155   156   163   164   341   343   345   349   350   374   501   503   504   505   521   522   528   529   545   566   570   579   683   834   842   858   859   861   869   870   899  1182  1183  1185  1186  1187  1191  1196  1201  1207  1209  1214  1225  1258
      O     CG1   CG2   CD2   CE1   NH2   CG    OD1   CG    CD    CA    O     CG    NH1   NH2   CZ2   O     CG    SD    CE    CB    CG    CB    OG    CG1   CB    OE2   OE2   OG1   CA    OG1   NE    CZ    NH2   OE1   NE2   OE2   O     CB    OD1   OD2   N     CB    CB    CE2   CB    CD1   OH    OG1   OE2
B:   3333  3324  3342  2250  2947  3343  2091  2087  2088  2089  1902  1910  1901  2249  2429  2120  2274  2095  1775  2107  2928  2932  2247  2251  2942  2955  2953  2960  2096  2931  2929  2604  2605  2606  2933  2924  3000  2267  2588  2580  2268  2615  2614  2291  1776  2316  2312  2325  2616  2645
      CG    O     CG    SD    CE2   CD1   CG    CA    C     O     OD1   CD    CG    CG    OG1   CZ2   CB    NH1   CD2   CD1   O     OD2   O     CE    CB    CD1   CB    OH    NH2   OD1   CB    NE    CZ    NH1   N     OE2   OE2   CB    OG1   CA    CG    OE1   CD    CG1   CE1   OE2   CB    OE2   NE2   OE2
     4.82  3.77  4.08  3.27  3.89  4.08  3.79  3.44  3.52  3.56  3.43  3.30  3.75  3.60  4.10  4.94  3.59  3.49  3.25  3.81  3.25  3.53  3.60  3.66  3.63  3.69  3.64  2.54  4.51  2.99  3.42  4.04  3.96  3.96  2.91  3.25  4.58  3.23  3.40  3.08  3.61  2.85  3.43  3.56  3.69  3.77  3.68  2.55  3.09  4.74
Bonded amino acids (PDB serial numbers)
A:      2     4     4     5     5     7    22    22    23    23    44    44    44    44    44    47    65    65    65    65    68    68    69    69    72    75    75    76    90   114   115   117   117   117   118   118   121   157   157   157   157   158   158   159   159   160   160   160   162   166
        S     I     I     H     H     R     D     D     P     P     R     R     R     R     R     W     M     M     M     M     P     P     S     S     I     E     E     E     T     G     T     R     R     R     Q     Q     E     D     D     D     D     A     A     F     F     Y     Y     Y     T     E
        1     0     0     1     1     1     1     1     0     0     1     1     1     1     1     0     0     0     0     0     0     0     1     1     0     1     1     1     1     0     1     1     1     1     1     1     1     1     1     1     1     0     0     0     0     1     1     1     1     1
        -     -     -     -     -     -     a     a     a     a     a     a     a     a     a     -     -     -     -     -     a     a     a     a     a     a     a     a     b     a     a     a     a     a     a     a     a     -     -     -     -     -     -     -     -     -     -     -     -     a
B:    210   209   211    65   159   211    44    44    44    44    22    23    22    65    90    47    69    44     5    46   157   157    65    65   159   160   160   160    44   157   157   117   117   117   158   156   166    68   115   114    68   118   118    72     5    75    75    76   118   121
        E     P     L     M     F     L     R     R     R     R     D     P     D     M     T     W     S     R     H     L     D     D     M     M     F     Y     Y     Y     R     D     D     R     R     R     A     E     E     P     T     G     P     Q     Q     I     H     E     E     E     Q     E
        1     0     0     0     0     0     1     1     1     1     1     0     1     0     1     0     1     1     1     0     1     1     0     0     0     1     1     1     1     1     1     1     1     1     0     1     1     0     1     0     0     1     1     0     1     1     1     1     1     1
        -     -     -     -     -     -     a     a     a     a     a     a     a     -     b     -     a     a     -     a     -     -     -     -     -     -     -     -     a     -     -     a     a     a     -     b     a     a     a     a     a     a     a     a     -     a     a     a     a     a
#######################################

Protein: 1OYP     Program Version: 2       Number of monomers:   6         Simmetry:noncircular
Amino acids for each monomer: 226  226  226  226  226  226 
Distance cutoffs:  20.0   5.0 Angstrom        Algorithm: simmetrized interface
Bonded atoms (PDB atom serial numbers)
A:    435   525   560   561   589   637   646  1363  1365  1366  1367  1370  1371  1381  1393  1394  1400  1401  1410  1411  1414  1420  1422  1436  1442  1452  1454  1455  1456  1459  1467  1471  1474  1481  1482  1508  1516  1535  1561
      NZ    C     OE1   OE2   NH2   O     CA    NE    NH1   NH2   N     O     CB    O     OE2   N     CD1   CD2   NE2   N     O     OG1   N     CA    OE1   O     OG1   CG2   N     O     N     CB    CA    CZ    NH1   CD2   ND2   CD1   OE1
B:   3161  2308  2279  2307  2243  3159  3155  3173  3186  3171  3178  3172  3185  3141  3140  3133  3130  3226  3129  3116  3110  3112  3100  2356  2154  3085  3082  3103  3089  3086  3083  3084  3094  3254  3280  3120  3202  3227  3201
      OE1   NH2   OE1   NH1   CA    CG    CA    OG1   N     O     O     CB    CZ    N     CG2   O     N     CD1   NE2   O     CD    OE2   O     O     NZ    NH2   NE    CG2   O     N     CZ    NH1   CE1   CD1   OE1   CD2   NH2   CD2   NH1
     3.08  3.86  4.36  4.29  3.36  4.70  4.97  2.54  3.50  2.43  3.38  3.40  3.54  3.13  3.21  2.95  2.81  4.39  3.30  2.87  3.13  2.78  3.24  4.52  2.65  3.29  3.72  3.78  2.90  2.70  3.63  3.38  3.48  3.38  2.79  3.28  3.35  3.32  3.32
Bonded amino acids (PDB serial numbers)
A:     56    85    89    89    92    99   100   197   197   197   198   198   198   199   200   201   201   201   202   203   203   204   205   207   207   209   209   209   210   210   211   211   212   212   212   215   216   219   223
        K     G     E     E     R     R     A     R     R     R     F     F     F     V     E     L     L     L     Q     G     G     T     G     E     E     T     T     T     F     F     S     S     R     R     R     L     N     L     E
        1     0     1     1     1     1     0     1     1     1     0     0     0     0     1     0     0     0     1     0     0     1     0     1     1     1     1     1     0     0     1     1     1     1     1     0     1     0     1
        -     a     a     a     a     a     a     -     -     -     b     b     b     b     b     b     b     b     b     b     b     b     b     -     -     -     -     -     -     -     a     a     a     a     a     a     a     a     a
B:    207    92    89    92    85   207   207   209   211   209   210   209   210   205   204   203   203   215   202   201   200   200   199    99    56   197   197   199   198   198   197   197   198   219   223   201   212   215   212
        E     R     E     R     G     E     E     T     S     T     F     T     F     G     T     G     G     L     Q     L     E     E     V     R     K     R     R     V     F     F     R     R     F     L     E     L     R     L     R
        1     1     1     1     0     1     1     1     1     1     0     1     0     0     1     0     0     0     1     0     1     1     0     1     1     1     1     0     0     0     1     1     0     0     1     0     1     0     1
        -     a     a     a     a     -     -     -     a     -     -     -     -     b     b     b     b     a     b     b     b     b     b     a     -     -     -     b     b     b     -     -     b     a     a     b     a     a     a
#######################################

Protein: 1Q1G     Program Version: 2       Number of monomers:   6         Simmetry:noncircular
Amino acids for each monomer: 243  243  243  243  243  243 
Distance cutoffs:  20.0   5.0 Angstrom        Algorithm: simmetrized interface
Bonded atoms (PDB atom serial numbers)
A:     32    34    35    62   166   171   172   179   322   332   334   336   340   341   346   349   505   508   513   525   526   528   548   570   571   574   583   849   854   863   868   869   876   896   899   900   904   907   916   925  1188  1195  1201  1208  1212  1215  1217  1220  1235  1251  1252  1257  1258  1260  1283  1390  1469  1480
      NE    NH1   NH2   NZ    N     CG    OD1   CG    OH    CA    O     CG    NH1   NH2   CB    OE1   N     O     CA    O     CB    CA    CG2   CB    CG    OE2   OE2   OE1   O     CB    NH1   NH2   CG2   O     CD1   CD2   O     CD1   CD1   CE1   OD2   SD    CB    OH    O     CD1   CE1   OH    ND2   CG2   CD1   CB    CG1   CD1   NH1   CE    CD2   NH2
B:   3511  3070  3507  3525  2202  2198  2194  2196  2184  2042  2041  2035  2028  2543  2208  2367  2211  2390  2388  3252  2375  2370  3063  3077  3075  3074  3082  2761  2730  2715  2716  3145  3046  3097  3055  2710  3096  3057  3113  3122  2725  2769  2410  1907  2436  2432  2409  2445  3342  2778  3331  2758  2766  2787  2731  2387  3114  3086
      CE2   OH    CG    CB    NH1   CG    CA    O     OH    CD    CG    OD2   N     OG    CB    N     OE1   CA    CB    CE    CA    O     CB    CD1   CB    O     OH    CD1   NH1   C     O     NH1   O     ND2   CB    CD    OD1   SD    CG2   CD1   CB    CD1   CG2   NE2   OE2   CB    CG1   OE2   NH2   CD1   CD2   O     O     CE1   NH2   O     CD1   O  
     3.15  2.95  3.52  4.35  3.54  3.69  3.70  4.09  3.49  3.87  3.92  3.59  3.67  4.50  3.29  3.03  2.82  3.17  3.57  4.12  3.50  3.09  4.10  3.55  4.06  3.96  2.76  3.63  2.84  3.59  2.99  3.82  3.46  3.14  3.60  4.08  2.94  3.44  3.82  3.36  3.50  3.32  3.90  2.92  3.86  3.83  3.71  2.66  3.64  3.88  4.15  3.55  3.12  3.38  3.80  3.89  4.03  4.17
Bonded amino acids (PDB serial numbers)
A:      6     6     6     9    24    24    24    25    43    45    45    45    45    45    46    46    66    66    67    69    69    70    73    76    76    76    77   114   115   116   116   116   117   120   120   120   121   121   122   123   158   159   160   160   161   161   161   161   163   165   165   166   166   166   169   183   194   195
        R     R     R     K     D     D     D     P     Y     R     R     R     R     R     E     E     V     V     G     A     A     G     V     E     E     E     E     E     D     R     R     R     V     L     L     L     L     L     I     H     D     M     Y     Y     Y     Y     Y     Y     N     I     I     I     I     I     R     M     L     R
        1     1     1     1     1     1     1     0     1     1     1     1     1     1     1     1     0     0     0     0     0     0     0     1     1     1     1     1     1     1     1     1     0     0     0     0     0     0     0     1     1     0     1     1     1     1     1     1     1     0     0     0     0     0     1     0     0     1
        -     -     -     -     a     a     a     a     b     -     -     -     -     -     -     -     -     -     a     a     a     a     a     a     a     a     a     b     -     a     a     a     a     a     a     a     a     a     a     -     -     -     -     -     -     -     -     -     -     -     -     -     -     -     a     -     a     a
B:    217   160   217   219    45    45    45    45    43    25    25    24    24    91    46    66    46    70    69   183    67    66   160   161   161   161   161   120   116   115   115   169   158   163   159   114   163   159   165   166   116   121    73     7    76    76    73    77   195   122   194   120   121   123   116    69   165   162
        F     Y     F     N     R     R     R     R     Y     P     P     D     D     S     E     V     E     G     A     M     G     V     Y     Y     Y     Y     Y     L     R     D     D     R     D     N     M     E     N     M     I     I     R     L     V     H     E     E     V     E     R     I     L     L     L     H     R     A     I     P
        0     1     0     1     1     1     1     1     1     0     0     1     1     1     1     0     1     0     0     0     0     0     1     1     1     1     1     0     1     1     1     1     1     1     0     1     1     0     0     0     1     0     0     1     1     1     0     1     1     0     0     0     0     1     1     0     0     0
        -     -     -     -     -     -     -     -     b     a     a     a     a     b     -     -     -     a     a     -     a     -     -     -     -     -     -     a     a     -     -     a     -     -     -     b     -     -     -     -     a     a     a     -     a     a     a     a     a     a     a     a     a     -     a     a     -     -
#######################################

Protein: 1RH7     Program Version: 2       Number of monomers:   6         Simmetry:noncircular
Amino acids for each monomer: 81  81  81  81  81  81 
Distance cutoffs:  20.0   5.0 Angstrom        Algorithm: simmetrized interface
Bonded atoms (PDB atom serial numbers)
A:      1     6    17    33
      N     SG    CB    CB 
E:   2218  2223  2249  2233
      N     SG    CB    CB 
     2.80  3.57  4.11  4.64
Bonded amino acids (PDB serial numbers)
A:      2     2     4     7
        C     C     F     L
        1     1     0     0
        -     -     -     a
E:      2     2     7     4
        C     C     L     F
        1     1     0     0
        -     -     -     -
#######################################

Protein: 1RRE     Program Version: 2       Number of monomers:   6         Simmetry:circular
Amino acids for each monomer: 182  182  182  182  191  182 
Distance cutoffs:  20.0   5.0 Angstrom        Algorithm: simmetrized interface
Bonded atoms (PDB atom serial numbers)
A:    278   279   304   328   352   353   377   380   382   383   449   492   816   817   821   832   833   839   841   851   878
      CG1   CG2   OE1   NE2   OG1   CG2   NH1   CA    O     CB    O     OE2   OE1   OE2   O     CG2   N     CD1   N     NH2   CD1
F:   7452  7121  7112  7111  7406  7031  7390  7043  6857  6882  7050  7062  7448  7449  7424  7438  7018  7402  7019  7001  7437
      O     OG    N     CG2   CD2   CB    OD2   CG1   N     CG2   CG    CD    OE2   N     CE1   CG    OE1   O     OE2   OG1   CB 
     4.07  3.71  2.96  3.76  2.75  3.49  3.18  3.72  3.88  3.76  4.42  4.43  2.65  2.67  4.41  3.96  2.82  3.59  2.90  4.02  3.98
Bonded amino acids (PDB serial numbers)
A:    633   633   636   639   643   643   646   647   647   647   656   660   706   706   707   708   709   709   710   710   714
        V     V     E     Q     T     T     R     A     A     A     P     E     E     E     I     T     L     L     R     R     L
        0     0     1     1     1     1     1     0     0     0     0     1     1     1     0     1     0     0     1     1     0
        a     a     a     a     a     a     a     a     a     a     -     -     b     b     b     -     -     -     -     -     b
F:    671   629   628   627   665   616   663   618   593   595   619   621   670   671   667   669   614   665   614   612   669
        G     S     G     T     H     A     D     V     N     V     P     K     E     G     H     P     E     H     E     T     P
        0     1     0     1     1     0     1     0     1     0     0     1     1     0     1     0     1     1     1     1     0
        -     -     -     b     b     b     b     b     -     b     b     -     -     -     b     -     b     b     b     b     -
#######################################

Protein: 1U1S     Program Version: 2       Number of monomers:   6         Simmetry:circular
Amino acids for each monomer: 66  66  65  66  66  65 
Distance cutoffs:  20.0   5.0 Angstrom        Algorithm: simmetrized interface
Bonded atoms (PDB atom serial numbers)
A:    191   265   281   284   301   310   326   365   370   371   381   382   385   386   388   389   397   404   408   426   427   432
      ND2   OG    CB    OD2   CD2   CG1   CD1   CG1   O     CB    NE2   N     O     CB    SD    CE    N     CD2   OH    CE1   NE2   CB 
B:    722   556   548   549   541   565   589  1008  1016  1038   993   999   996   590   588  1002   986   981   564   954   978   984
      O     CD2   OG    N     CE1   NE2   CE1   CG1   CD    CB    CB    O     N     CE2   CD2   CG2   O     CG2   OE1   O     O     CA 
     3.06  3.48  3.48  2.88  3.48  3.98  3.84  3.61  3.60  4.57  3.38  2.95  2.88  3.58  3.68  3.84  2.94  3.70  2.66  2.96  2.78  3.47
Bonded amino acids (PDB serial numbers)
A:     28    38    40    40    42    43    45    50    51    51    52    53    53    53    53    53    55    55    55    57    57    58
        N     S     D     D     F     V     L     V     S     S     Q     M     M     M     M     M     Y     Y     Y     H     H     A
        1     1     1     1     0     0     0     0     1     1     1     0     0     0     0     0     1     1     1     1     1     0
        -     b     -     -     -     b     b     -     -     -     b     b     b     b     b     b     b     b     b     -     -     -
B:     27     7     6     7     5     8    11    63    64    67    61    62    62    11    11    62    60    59     8    56    59    60
        V     L     S     L     H     Q     Y     V     P     P     T     V     V     Y     Y     V     S     I     Q     K     I     S
        0     0     1     0     1     1     1     0     0     0     1     0     0     1     1     0     1     0     1     1     0     1
        -     a     -     a     -     a     a     b     b     -     b     b     b     a     a     b     b     b     a     -     b     b
#######################################

Protein: 1U7K     Program Version: 2       Number of monomers:   6         Simmetry:circular
Amino acids for each monomer: 131  131  131  131  131  131 
Distance cutoffs:  20.0   5.0 Angstrom        Algorithm: simmetrized interface
Bonded atoms (PDB atom serial numbers)
A:     22    31    42   106   149   185   214   217   343   364   365   369   370   381
      CD    CB    O     CH2   OD1   CD1   CB    ND2   OG    OG1   CG2   O     CB    CE1
F:   5339  6105  5305  5368  5391  5425  5423  5420  5714  6056  5680  5345  5347  5366
      O     OH    ND2   CD    OG    OH    CE2   CD1   NE2   NH2   CG    CE2   OH    CB 
     3.11  4.56  3.66  3.79  2.66  3.52  3.53  3.59  2.83  2.91  3.42  3.63  3.45  3.48
Bonded amino acids (PDB serial numbers)
A:      3     4     6    13    19    23    26    26    43    46    46    47    47    48
        R     -     G     W     D     W     N     N     S     T     T     T     T     H
        1     -     0     0     1     0     1     1     1     1     1     1     1     1
        b     b     -     -     a     a     a     a     a     a     a     a     a     a
F:     12   106     7    14    17    21    21    21    57   101    53    12    12    14
        Y     Y     N     P     S     Y     Y     Y     Q     R     D     Y     Y     P
        1     1     1     0     1     1     1     1     1     1     1     1     1     0
        b     -     -     -     a     a     a     a     a     -     a     b     b     -
#######################################

Protein: 1V7Z     Program Version: 2       Number of monomers:   6         Simmetry:noncircular
Amino acids for each monomer: 257  257  257  257  257  257 
Distance cutoffs:  20.0   5.0 Angstrom        Algorithm: simmetrized interface
Bonded atoms (PDB atom serial numbers)
A:     37    44    49    68    70    75    77    79    80    88    89   120   266   270   274   301   307   308   309   482   489   503   504   506   518   598   622   628   629   630   638   647   648   649   652   662   670   685   686   711   733   736   763   768   769   771   794   805   806  1495  1726
      O     O     CB    CG2   CA    CD1   NE1   CE3   CZ2   CG    CD    OE1   O     O     CD2   N     SD    CE    N     O     O     CG    CD    NE2   OH    O     CE2   CB    CG    CD    O     OG1   CG2   N     O     CD2   OD2   OG1   CG2   OG1   CB    OD2   NH2   CB    CG    OE1   CZ    CE1   NE2   CD2   O  
F:  10253 10254 11440 10215 10252 10211 11671 10575 10567 10219 10221 10574 10020 10013 10033 10002 10015  9982  9989 10463 10448 10434 10451 10449 10427 10739 10025 10062 10065 10024 10741 10750 10713 10716 10714 10678 10708 10681 10656 10631 10607 10630 10615 10593 10597 10594 10543 10592 10583  9994 10022
      CE    N     CD2   O     SD    O     O     CD    CE2   CD2   NE2   CG    CD1   CG2   CG    O     CA    O     O     OH    CG    O     NE2   CD    O     CZ    CZ2   CB    OE1   CE3   NH2   CE1   CB    OE1   CG    CB    NH2   OD2   OG1   CG2   CD2   OG1   OD2   CG2   O     N     O     OG1   O     CB    NE1
     3.47  3.01  3.89  3.61  3.71  3.36  2.86  3.66  3.68  3.79  3.80  3.58  3.27  3.52  3.70  3.07  3.73  3.40  3.03  2.61  3.47  3.42  3.87  3.85  2.63  2.92  3.68  4.08  3.63  3.80  2.78  3.28  3.75  2.89  3.37  3.73  3.45  2.59  3.41  3.42  3.91  2.57  3.54  3.84  3.40  2.87  2.89  3.25  2.74  3.94  2.89
Bonded amino acids (PDB serial numbers)
A:      7     8     9    11    12    12    12    12    12    13    13    16    37    38    38    42    42    42    43    66    67    69    69    69    70    82    84    85    85    85    87    88    88    89    89    90    91    94    94    98   101   101   104   105   105   105   108   109   109   194   224
        V     G     E     T     W     W     W     W     W     K     K     E     G     H     H     M     M     M     N     P     G     Q     Q     Q     Y     N     F     P     P     P     T     T     T     S     S     L     D     T     T     T     D     D     R     E     E     E     R     H     H     L     P
        0     0     1     1     0     0     0     0     0     1     1     1     0     1     1     0     0     0     1     0     0     1     1     1     1     1     0     0     0     0     1     1     1     1     1     0     1     1     1     1     1     1     1     1     1     1     1     1     1     0     0
        a     a     a     a     a     a     a     a     a     a     a     a     -     -     -     -     -     -     a     -     -     -     -     -     -     -     -     -     -     -     -     -     -     -     -     -     a     a     a     a     a     a     a     a     a     a     a     a     a     a     -
F:     42    43   194    38    42    37   224    85    84    38    38    85    12    11    13    10    12     7     8    70    69    67    69    69    66   108    12    16    16    12   108   109   105   105   105   101   104   101    98    94    90    94    91    88    89    89    82    88    87     9    12
        M     N     L     H     M     G     P     P     F     H     H     P     W     T     K     L     W     V     G     Y     Q     G     Q     Q     P     R     W     E     E     W     R     H     E     E     E     D     R     D     T     T     L     T     D     T     S     S     N     T     T     E     W
        0     1     0     1     0     0     0     0     0     1     1     0     0     1     1     0     0     0     0     1     1     0     1     1     0     1     0     1     1     0     1     1     1     1     1     1     1     1     1     1     0     1     1     1     1     1     1     1     1     1     0
        -     a     a     -     -     -     -     -     -     -     -     -     a     a     a     a     a     a     a     -     -     -     -     -     -     a     a     a     a     a     a     a     a     a     a     a     a     a     a     a     -     a     a     -     -     -     -     -     -     a     a
#######################################

Protein: 1VHW     Program Version: 2       Number of monomers:   6         Simmetry:noncircular
Amino acids for each monomer: 237  237  237  237  236  234 
Distance cutoffs:  20.0   5.0 Angstrom        Algorithm: simmetrized interface
Bonded atoms (PDB atom serial numbers)
A:     27    28   150   151   158   167   323   325   327   331   336   337   339   340   491   493   494   495   512   513   514   519   538   552   566   575   599   832   836   850   856   884   885   895  1181  1185  1186  1194  1199  1205  1210  1212  1215  1217  1229  1230  1443  1455
      CD2   CE1   CG    OD1   CG    CD2   CA    O     CG    NH1   O     CB    OD1   ND2   O     CG    SD    CE    CB    CG    CD    CB    CG1   OH    CG2   OE2   CE    O     OD2   CE    CB    CG2   CD1   NH1   O     OE1   OE2   CD2   CB    CZ    CB    CD1   CE2   OH    CB    CG    OE2   OH 
D:   5842  6564  5675  5671  5673  5687  5492  5499  5491  5841  5688  5685  5508  5684  5867  5679  5368  5900  6542  6547  5862  5839  6560  5843  6573  6578  6576  6207  6242  6189  6554  6591  6193  6555  5860  6546  5861  6252  5886  5369  6816  5914  5947  5923  6804  6241  6590  6571
      SD    CE1   CG    CA    O     OD1   OD1   CG    CG    CG    ND2   CB    CD2   O     CB    NH1   CD2   OH    O     OE2   CD    O     CB    CE    CD1   OH    CE2   CE    CD1   O     CD1   CG    OD2   CD2   CB    OE1   CG    NH1   CG1   CE1   OH    CG2   CE    OE2   OE2   CG2   CB    CB 
     3.47  3.88  3.52  3.17  3.44  3.46  3.16  3.45  3.55  3.53  3.07  3.43  3.52  3.07  3.31  3.49  3.45  3.39  3.34  3.60  3.52  3.29  3.59  3.41  3.68  2.50  3.69  3.14  3.68  3.15  4.08  3.98  3.66  3.68  3.28  3.58  3.57  3.60  3.65  3.89  3.97  3.66  3.68  2.43  3.65  4.00  3.58  3.93
Bonded amino acids (PDB serial numbers)
A:      5     5    22    22    23    24    44    44    44    44    45    45    45    45    65    65    65    65    68    68    68    69    72    73    75    76    79   113   113   115   116   119   119   120   158   158   158   159   160   160   161   161   161   161   163   163   192   193
        H     H     D     D     P     L     R     R     R     R     N     N     N     N     M     M     M     M     P     P     P     S     I     Y     T     E     K     D     D     K     V     I     I     R     E     E     E     L     F     F     Y     Y     Y     Y     P     P     E     Y
        1     1     1     1     0     0     1     1     1     1     1     1     1     1     0     0     0     0     0     0     0     1     0     1     1     1     1     1     1     1     0     0     0     1     1     1     1     0     0     0     1     1     1     1     0     0     1     1
        -     -     a     a     a     a     a     a     a     a     a     a     a     a     -     -     -     -     a     a     a     a     a     a     a     a     a     -     -     a     a     a     a     a     -     -     -     -     -     -     -     -     -     -     -     -     a     a
D:     65   160    44    44    44    45    22    23    22    65    45    45    24    45    69    44     5    73   158   158    68    65   160    65   161   161   161   115   119   113   159   163   113   159    68   158    68   120    72     5   193    75    79    76   192   119   163   161
        M     F     R     R     R     N     D     P     D     M     N     N     L     N     S     R     H     Y     E     E     P     M     F     M     Y     Y     Y     K     I     D     L     P     D     L     P     E     P     R     I     H     Y     T     K     E     E     I     P     Y
        0     0     1     1     1     1     1     0     1     0     1     1     0     1     1     1     1     1     1     1     0     0     0     0     1     1     1     1     0     1     0     0     1     0     0     1     0     1     0     1     1     1     1     1     1     0     0     1
        -     -     a     a     a     a     a     a     a     -     a     a     a     a     a     a     -     a     -     -     a     -     -     -     -     -     -     a     a     -     -     -     -     -     a     -     a     a     a     -     a     a     a     a     a     a     -     -
#######################################

Protein: 1XE3     Program Version: 2       Number of monomers:   6         Simmetry:noncircular
Amino acids for each monomer: 233  233  234  235  234  233 
Distance cutoffs:  20.0   5.0 Angstrom        Algorithm: simmetrized interface
Bonded atoms (PDB atom serial numbers)
A:     40   159   164   171   179   326   339   341   346   347   494   496   497   498   514   521   542   544   553   568   580   852   870   878   904  1196  1200  1207  1212  1218  1223  1225  1230  1240  1250  1467
      CE1   CA    OD1   CG    CD1   O     CA    O     CZ    NH1   O     CG    SD    CE    CB    CB    CG1   CD1   CE1   CB    OE2   O     ND2   CE    CD1   O     OD2   CG2   CB    CZ    CB    CD1   OH    NH1   OE2   NZ 
D:   6573  5702  5694  5696  5704  5534  5519  5526  5852  5851  5876  5703  5700  5911  6551  5849  6567  6740  5853  6580  6585  6225  6207  6561  6210  5869  6555  6231  5897  5395  5925  5923  5935  6259  6822  6604
      CZ    NH1   CA    O     N     CD1   OD1   CG    SD    CG    CB    NH2   NE    OH    O     O     CB    CE    CE    CD1   OH    ND2   O     CG1   OD1   CB    OD2   CG    CG1   CE1   OD1   CB    OE2   CD1   NZ    OE1
     3.90  3.71  3.16  3.19  3.60  3.54  3.13  3.29  3.58  3.38  3.52  3.36  3.43  3.45  3.21  3.56  3.60  3.46  3.65  3.60  2.65  2.76  2.87  4.59  3.08  3.07  4.08  4.05  3.60  3.82  3.84  3.61  2.52  3.64  2.75  2.67
Bonded amino acids (PDB serial numbers)
A:      4    21    21    22    23    41    43    43    43    43    64    64    64    64    67    68    71    71    72    74    75   112   114   115   118   157   157   158   159   159   160   160   160   161   162   191
        H     D     D     P     L     N     R     R     R     R     M     M     M     M     P     S     I     I     Y     N     E     D     N     M     L     D     D     V     F     F     Y     Y     Y     R     E     K
        1     1     1     0     0     1     1     1     1     1     0     0     0     0     0     1     0     0     1     1     1     1     1     0     0     1     1     0     0     0     1     1     1     1     1     1
        -     a     a     a     a     a     a     a     a     a     -     -     -     -     a     a     a     a     a     a     a     -     a     a     a     -     -     -     -     -     -     -     -     -     -     a
D:    159    43    43    43    44    23    21    22    64    64    68    43    43    72   157    64   159   180    64   160   160   114   112   158   112    67   157   115    71     4    74    74    75   118   191   162
        F     R     R     R     G     L     D     P     M     M     S     R     R     Y     D     M     F     M     M     Y     Y     N     D     V     D     P     D     M     I     H     N     N     E     L     K     E
        0     1     1     1     0     0     1     0     0     0     1     1     1     1     1     0     0     0     0     1     1     1     1     0     1     0     1     0     0     1     1     1     1     0     1     1
        -     a     a     a     a     a     a     a     -     -     a     a     a     a     -     -     -     -     -     -     -     a     -     -     -     a     -     a     a     -     a     a     a     a     a     -
#######################################

Protein: 1Z0E     Program Version: 2       Number of monomers:   6         Simmetry:circular
Amino acids for each monomer: 195  195  194  195  195  195 
Distance cutoffs:  20.0   5.0 Angstrom        Algorithm: simmetrized interface
Bonded atoms (PDB atom serial numbers)
A:    361   393   413   414   421   465   656   657   658   675   859   870   876   877   912   913   919   924   928  1125
      OE2   OE1   SD    CE    OD1   NZ    CD    OE1   OE2   CB    O     N     CG2   N     CD1   CD2   CG    O     N     OD2
F:   7633  7600  7589  7573  7849  7549  7897  7611  7616  7868  7869  7514  7529  7515  7501  7380  7886  7297  7898  7282
      NE2   OG1   CD1   NH1   ND1   SD    OG1   CG    NH2   OE1   NE2   OE1   CG2   OE2   CD1   NH2   CG1   CD1   CG2   N  
     2.82  2.53  3.08  3.61  3.86  4.57  3.70  3.77  2.97  3.07  2.92  2.83  3.84  3.07  3.92  3.91  3.24  3.55  4.25  2.52
Bonded amino acids (PDB serial numbers)
A:    468   472   475   475   476   482   506   506   506   509   537   539   539   540   544   544   545   546   547   573
        E     E     M     M     N     K     E     E     E     S     L     V     V     K     L     L     P     V     G     D
        1     1     0     0     1     1     1     1     1     1     0     0     0     1     0     0     0     0     0     1
        a     a     a     a     a     a     b     b     b     -     b     -     -     -     b     b     -     -     -     a
F:    467   463   461   459   495   453   501   465   465   497   497   448   450   448   446   428   499   418   501   417
        Q     T     I     R     H     M     T     R     R     Q     Q     E     T     E     I     R     V     L     T     K
        1     1     0     1     1     0     1     1     1     1     1     1     1     1     0     1     0     0     1     1
        a     -     b     -     b     -     -     -     -     b     b     b     b     b     b     b     -     -     -     -
#######################################

Protein: 1ZNN     Program Version: 2       Number of monomers:   6         Simmetry:circular
Amino acids for each monomer: 245  245  245  245  245  245 
Distance cutoffs:  20.0   5.0 Angstrom        Algorithm: simmetrized interface
Bonded atoms (PDB atom serial numbers)
A:    212   224   228   248   249   254   256   287   399   418   420   422   429   431   440   459   461   471   472   494   595   599   606   607   615   623   624   633
      CG2   CD    NH2   OD1   OD2   CB    CD    OE2   NH2   ND1   CE1   N     CD2   CE2   CG2   CB    CD    CG1   CG2   CB    CG2   O     O     CB    OD2   OE1   OE2   OE2
F:  10145 10629 10152 11039 11028 11024 11016 11027 10648 10667 10640 10666 10693 10964 10661 10958 10962 10991 10988 10972 10160 10173 10194 10168 10233 10175 10207 10206
      O     CG2   O     CD2   N     CG    O     NZ    OD1   CD2   O     CD1   NE2   OH    CA    CG    CE2   CA    CG2   OE1   ND2   CB    CB    CD1   NE    CG2   NH2   NH1
     3.37  3.87  2.71  4.58  4.58  3.60  3.84  2.82  2.80  3.75  3.32  3.69  3.74  3.32  3.57  3.49  3.28  3.87  3.64  3.62  3.36  3.43  3.27  3.74  2.95  3.56  3.26  3.46
Bonded amino acids (PDB serial numbers)
A:     58    60    60    63    63    64    64    68    83    86    86    87    87    87    88    91    91    92    92    95   108   109   110   110   111   112   112   113
        V     R     R     D     D     P     P     E     R     H     H     Y     Y     Y     V     R     R     V     V     A     T     P     A     A     D     E     E     E
        0     1     1     1     1     0     0     1     1     1     1     1     1     1     0     1     1     0     0     0     1     0     0     0     1     1     1     1
        -     -     -     a     a     a     a     a     b     a     a     a     a     a     a     a     a     a     a     a     -     -     -     -     -     -     -     -
F:    154   217   155   271   270   269   268   269   220   223   219   223   226   261   223   261   261   265   264   262   156   158   161   157   165   158   162   162
        T     T     G     L     G     K     S     K     D     L     A     L     H     Y     L     Y     Y     A     I     E     N     V     V     I     R     V     R     R
        1     1     0     0     0     1     1     1     1     0     0     0     1     1     0     1     1     0     0     1     1     0     0     0     1     0     1     1
        -     a     -     -     -     a     a     a     a     a     a     a     a     a     a     a     a     a     a     a     -     a     a     a     a     a     a     a
#######################################

Protein: 2A10     Program Version: 2       Number of monomers:   6         Simmetry:circular
Amino acids for each monomer: 104  106  107  102  102  105 
Distance cutoffs:  20.0   5.0 Angstrom        Algorithm: simmetrized interface
Bonded atoms (PDB atom serial numbers)
A:     68    71    74    80    81    83    88   109   110   113   133   134   153   154   163   199   202   206   215   223   227   229   246   251   262   267   271   293   473   477   478   484   730   731   732
      CG2   CA    N     CD1   CD2   CE2   O     CG    CD1   CA    OD1   OD2   CG1   CG2   NZ    N     O     CD1   CA    CG    CE2   OH    CD    NH2   CA    N     CB    CZ    CG2   O     CB    CA    CE1   CE2   CZ 
B:   1069   842   841  1025   825  1103  1331  1346  1406  1348  1374  1347  1378  1383  1359  1399  1400  1407  1425  1434  1423  1441  1029  1039  1054  1043  1067  1044  1315  1310  1320  1299  1393  1419  1387
      NH1   OE2   OE1   CD1   OG    OD1   CG1   CG1   CG1   CD1   N     CG2   CB    NE2   O     OD1   ND2   CG2   CG1   CD2   O     CD    O     NH2   OG    O     NE    CB    O     OG1   NE1   O     N     CB    O  
     3.63  3.45  2.97  3.57  3.45  3.49  3.53  3.80  3.76  4.09  3.03  3.28  3.59  3.71  2.84  2.92  3.19  3.77  3.81  3.54  3.64  3.52  3.53  3.78  3.22  3.26  3.51  4.00  3.62  2.78  3.83  3.38  3.52  3.87  3.70
Bonded amino acids (PDB serial numbers)
A:     13    14    15    15    15    15    16    19    19    20    23    23    26    26    27    33    33    33    35    36    36    36    38    38    41    42    42    44    69    70    70    71   102   102   102
        I     G     F     F     F     F     P     L     L     A     D     D     V     V     K     I     I     I     G     Y     Y     Y     -     -     S     A     A     F     T     E     E     G     F     F     F
        0     0     0     0     0     0     0     0     0     0     1     1     0     0     1     0     0     0     0     1     1     1     -     -     1     0     0     0     1     1     1     0     0     0     0
        b     -     a     a     a     a     a     a     a     a     a     a     a     a     a     b     b     b     -     b     b     b     b     b     -     -     -     b     -     -     -     -     a     a     a
B:     43    11    11    37     9    47    78    80    87    80    84    80    84    84    82    86    86    87    90    91    90    92    38    38    41    39    43    39    77    76    77    75    86    89    85
        R     E     E     I     S     N     V     I     V     I     H     I     H     H     R     N     N     V     V     L     V     P     R     -     S     A     R     A     W     T     W     K     N     A     E
        1     1     1     0     1     1     0     0     0     0     1     0     1     1     1     1     1     0     0     0     0     0     1     -     1     0     1     0     0     1     0     1     1     0     1
        b     b     b     b     b     b     b     b     a     b     -     b     -     -     -     a     a     a     a     -     a     -     b     b     -     -     b     -     b     -     b     -     a     a     a
#######################################

Protein: 2BSK     Program Version: 2       Number of monomers:   6         Simmetry:circular
Amino acids for each monomer: 73  65  79  89  63  64 
Distance cutoffs:  20.0   5.0 Angstrom        Algorithm: simmetrized interface
Bonded atoms (PDB atom serial numbers)
A:     37    44    68    75    76   100   101   108   130   131   133   137   141   183   187   189   190   201   210   215   230   290   321   323   324   333
      CZ    CD1   OH    OD1   ND2   CG2   N     OE1   CD2   CE1   CZ    O     CD2   O     CD2   CE2   CZ    O     CG    NH2   CG1   CB    CB    CD1   CD2   NE2
D:   2204  1814  2184  1842  1836  2162  2133  1875  2128  2123  2126  1938  1902  2096  2098  2102  1935  2093  2116  2082  2154  2182  2181  2203  2196  2227
      CD2   CG    CA    CB    OD1   CD2   OH    NH1   CD1   CA    CB    NZ    CB    NH1   N     CB    CG    CD    OG    O     CD1   CE   SE     CD1   CB    CD1
     3.43  3.43  3.12  3.50  2.86  3.34  3.26  2.62  3.11  3.43  3.69  3.29  3.59  2.66  3.90  3.48  3.91  3.00  3.07  4.36  3.33  3.38  4.08  3.66  3.44  3.25
Bonded amino acids (PDB serial numbers)
A:     17    18    21    22    22    25    26    26    29    29    29    30    30    36    36    36    36    38    39    39    41    49    53    53    53    54
        F     L     Y     N     N     T     E     E     F     F     F     L     L     F     F     F     F     T     R     R     V     S     L     L     L     Q
        0     0     1     1     1     1     1     1     0     0     0     0     0     0     0     0     0     1     1     1     0     1     0     0     0     1
        a     a     a     a     a     a     a     a     a     a     a     a     a     -     -     -     -     -     -     -     -     a     a     a     a     a
D:     69    17    66    21    20    62    58    24    58    58    58    32    28    53    54    54    32    53    56    52    61    65    65    69    68    72
        L     -     G     -     D     H     Y     R     Y     Y     Y     K     A     R     C     C     K     R     S     D     I     -     -     L     K     L
        0     -     0     -     1     1     1     1     1     1     1     1     0     1     1     1     1     1     1     1     0     -     -     0     1     0
        a     a     a     a     a     a     a     a     a     a     a     a     a     a     a     a     a     a     a     a     a     a     a     a     a     a
#######################################

Protein: 2BVC     Program Version: 2       Number of monomers:   6         Simmetry:circular
Amino acids for each monomer: 475  475  475  475  475  475 
Distance cutoffs:  20.0   5.0 Angstrom        Algorithm: simmetrized interface
Bonded atoms (PDB atom serial numbers)
A:   1287  1289  1294  1354  1356  1362  1364  1368  1369  1370  1373  1385  1443  1447  1449  1451  1452  1455  1457  1460  1462  1466  1467  1470  1480  1482  1486  1504  1539  1566  1567  1591  1598  1664  1672  1684  1685  1687  1690  1695  1726  2622  2697  2699  2700  2703  2704  2711  2713  2717  2719  2755  2758  2780  2781  3128  3135  3142  3147  3167
      O     OG1   O     O     CG    O     CG    NH1   NH2   N     O     OH    O     CD2   CE2   OH    N     O     CG    CE1   CZ    O     CB    N     O     N     CB    OD2   OD1   OD1   OD2   CD1   OG1   O     O     CD    CE    N     O     CB    CG2   OE1   O     CG    CD    NH1   NH2   OD1   N     CB    CD    NE    NH2   CG2   CD1   O     C     N     CG    CE2
F:  19934 19937 20003 19921 19924 20849 19910 20803 20808 19926 20813 20854 19236 19237 19218 19215 19058 19060 19063 19000 19076 19067 19041 19046 20787 20786 20807 19069 19460 19459 19456 18954 18957 19101 19102 19077 19202 19084 19081 19074 19238 19222 19320 19321 19307 19310 19324 19297 19291 19293 19221 19327 19328 19568 19582 19303 19300 19302 19294 19295
      N     O     CZ    N     O     OG1   O     O     NE1   CG1   CH2   O     O     CB    O     N     OE1   N     O     CE2   CD1   CD2   CG2   O     ND2   OD1   CD2   NE2   N     NH2   NE    CE1   OH    CG    CD    CD2   O     O     N     CB    OG    OD2   OG    N     CA    CB    O     CA    O     CG1   OD1   OD1   OD2   O     CZ    CD2   CB    ND1   CG2   CD1
     3.04  2.75  3.51  2.88  3.22  2.69  3.70  2.85  3.28  3.58  3.63  2.57  3.10  3.37  3.61  2.91  2.91  2.87  3.12  3.55  3.72  3.39  4.10  2.97  3.19  3.59  3.78  2.81  3.91  2.81  3.23  3.75  2.72  3.39  3.38  3.64  4.26  2.79  2.99  3.65  3.45  2.65  2.74  3.62  3.71  3.88  2.95  3.28  3.00  3.70  3.31  2.96  2.80  3.76  3.49  3.48  3.30  3.42  3.49  3.64
Bonded amino acids (PDB serial numbers)
A:    164   164   165   175   175   176   176   176   176   177   177   178   186   186   186   186   187   187   187   187   187   188   188   189   190   191   191   193   197   200   200   203   204   213   214   215   215   216   216   217   220   335   345   345   345   345   345   346   347   347   347   352   352   355   355   402   403   404   404   406
        T     T     G     N     N     R     R     R     R     G     G     Y     Y     Y     Y     Y     F     F     F     F     F     P     P     V     A     P     P     D     D     D     D     L     T     L     E     K     K     G     G     H     V     E     R     R     R     R     R     N     R     R     R     R     R     I     I     D     K     D     D     Y
        1     1     0     1     1     1     1     1     1     0     0     1     1     1     1     1     0     0     0     0     0     0     0     0     0     0     0     1     1     1     1     0     1     0     1     1     1     0     0     1     0     1     1     1     1     1     1     1     1     1     1     1     1     0     0     1     1     1     1     1
        -     -     -     -     -     -     -     -     -     -     -     -     -     -     -     -     -     -     -     -     -     -     -     -     -     -     -     -     a     a     a     a     a     b     b     b     b     b     b     b     -     -     -     -     -     -     -     -     -     -     -     b     b     -     -     -     -     -     -     -
F:    144   144   152   142   142   259   140   254   254   142   254   260    57    57    54    54    33    34    34    25    35    34    31    32   251   251   254    34    85    84    84    20    20    38    38    35    52    36    36    35    57    54    67    68    66    66    68    65    64    64    54    68    68    98    99    65    65    65    64    64
        F     F     F     V     V     T     D     W     W     V     W     V     S     S     D     D     Q     H     H     F     F     H     I     M     N     N     W     H     A     R     R     Y     Y     P     P     F     A     T     T     F     S     D     S     D     E     E     D     H     I     I     D     D     D     P     F     H     H     H     I     I
        0     0     0     0     0     1     1     0     0     0     0     0     1     1     1     1     1     1     1     0     0     1     0     0     1     1     0     1     0     1     1     1     1     0     0     0     0     1     1     0     1     1     1     1     1     1     1     1     0     0     1     1     1     0     0     1     1     1     0     0
        b     b     b     b     b     b     -     a     a     b     a     b     -     -     b     b     b     b     b     b     b     b     -     b     a     a     a     b     -     -     -     b     b     b     b     b     b     b     b     b     -     b     -     b     -     -     b     -     -     -     b     b     b     -     -     -     -     -     -     -
#######################################

Protein: 2CW6     Program Version: 2       Number of monomers:   6         Simmetry:noncircular
Amino acids for each monomer: 296  296  294  282  296  288 
Distance cutoffs:  20.0   5.0 Angstrom        Algorithm: simmetrized interface
Bonded atoms (PDB atom serial numbers)
A:   1366  1379  1380  1386  1388  1570  1574  1581  1584  1590  1593  1601  1602  1615  1619  1672  1673  1802  1803  1812  1863  1891  1894  1899  1901  1921  1930  2145  2146  2147  2150  2157  2166  2171  2172  2175  2185
      O     OG1   CG2   CG    N     OD2   O     O     CD1   N     O     OE1   NE2   CD2   O     OE1   NE2   OE1   NE2   CB    O     CE1   OH    CB    SD    CA    CD1   O     CB    CG    NZ    CG2   O     NE2   N     O     CA 
B:   4084  4111  4076  4121  4120  4340  4335  4347  4083  4336  3805  4089  4053  3783  3832  3863  3862  4375  4370  4356  3792  3774  3556  3791  3576  3569  3578  3764  3780  3781  3760  3771  3989  3997  4002  3990  3992
      OH    CA    O     CD2   CD1   NZ    O     CG2   CZ    CB    CD2   CB    O     O     CD1   NE2   OE1   CA    O     O     NE2   CD1   O     OE1   CG    OG1   N     O     N     CA    OD2   O     CB    O     CB    CG    OE1
     2.90  3.43  3.89  3.41  3.54  2.57  3.40  3.75  3.64  3.42  3.25  3.25  3.24  3.25  4.11  3.00  3.07  3.06  2.92  3.80  3.32  3.67  3.04  3.28  4.20  3.48  3.45  3.32  3.50  3.81  2.45  3.74  3.30  4.48  3.77  2.76  3.37
Bonded amino acids (PDB serial numbers)
A:    208   210   210   211   212   236   237   238   238   239   239   240   240   242   243   250   250   270   270   272   280   283   283   284   284   287   288   317   317   317   317   318   320   320   321   321   323
        V     T     T     P     G     D     T     Y     Y     G     G     Q     Q     L     A     Q     Q     Q     Q     A     D     Y     Y     M     M     G     L     K     K     K     K     V     Q     Q     A     A     C
        0     1     1     0     0     1     1     1     1     0     0     1     1     0     0     1     1     1     1     0     1     1     1     0     0     0     0     1     1     1     1     0     1     1     0     0     1
        -     a     a     a     a     -     -     -     -     -     -     a     a     a     a     a     a     -     -     -     a     a     a     a     a     a     a     a     a     a     a     a     a     a     a     a     a
B:    283   287   283   288   288   317   317   318   283   317   242   284   280   239   246   250   250   323   322   320   240   238   208   240   211   210   212   237   239   239   236   238   270   271   272   270   270
        Y     G     Y     L     L     K     K     V     Y     K     L     M     D     G     L     Q     Q     C     T     Q     Q     Y     V     Q     P     T     G     T     G     G     D     Y     Q     G     A     Q     Q
        1     0     1     0     0     1     1     0     1     1     0     0     1     0     0     1     1     1     1     1     1     1     0     1     0     1     0     1     0     0     1     1     1     0     0     1     1
        a     a     a     a     a     a     a     a     a     a     a     a     a     -     a     a     a     a     a     a     a     -     -     a     a     a     a     -     -     -     -     -     -     -     -     -     -
#######################################

Protein: 2DHR     Program Version: 2       Number of monomers:   6         Simmetry:noncircular
Amino acids for each monomer: 458  446  458  445  458  450 
Distance cutoffs:  20.0   5.0 Angstrom        Algorithm: simmetrized interface
Bonded atoms (PDB atom serial numbers)
A:     20    21   592   609   632   633   635   636   645   861   864   876   878   885   906   936  1212  1236  1516  1521  1524  1700  1731  1758  1776  1781  1783  1787  1788  1792  1799  1822  1977  1979  1988  2001  2002  2302  2570  2646  2651  2662  2663  2665  2678  2679  2703  2705  2714  2737  3061  3088  3091  3118  3136  3145  3147  3150  3186  3212  3214
      NH1   NH2   OG    OD1   O     CB    CD    OE1   CE    CG    OE2   O     CG    CB    NH1   CB    NH1   CD1   N     CG    NZ    OE2   OD1   CD1   O     O     CG    NH1   NH2   O     CA    NH1   CD    NZ    NZ    CD1   CD2   NH2   NH2   CG1   O     N     CA    O     OE1   OE2   CD2   CE2   NE    OG1   OE2   CG    NZ    OD2   O     CG    NE    NH2   OE2   CD2   CE2
F:  19033 18814 19011 18680 18675 18678 18979 18978 18679 20691 20689 20679 20678 20699 20663 20734 20648 20677 18100 18102 18095 18117 18112 18111 18069 17999 17976 17975 17936 18060 18057 18098 20119 20080 19955 20140 20143 20153 20552 20191 20174 20157 20541 20150 20529 20543 20605 20606 20643 20616 20771 20786 20789 20772 20614 20632 20590 20581 20570 20607 20569
      NH2   OD2   NH2   NZ    O     CD    CD    CG    CE    OH    CE2   CG2   OG1   CD2   OE1   CG2   O     CB    CA    O     CB    NH1   CB    O     CE1   OE1   OE2   OE1   O     NH2   NE    CE    OE2   SD    CG1   CB    CD2   NE2   O     CD    N     O     CD1   ND1   O     NE1   O     CB    CG1   N     CB    CB    OE1   OG    CG1   OH    O     O     NE2   CG    CE1
     4.10  2.90  3.59  4.08  4.23  4.12  4.25  3.99  4.66  3.81  3.27  3.94  3.47  3.81  2.62  4.47  3.14  3.36  3.37  2.94  3.26  3.51  3.34  3.03  3.12  2.88  2.97  3.08  2.90  4.16  3.44  3.29  3.53  3.06  4.81  3.51  3.57  3.62  2.55  3.19  2.54  2.97  3.80  3.10  3.55  3.90  2.59  3.12  2.98  2.91  3.18  3.95  4.57  2.49  3.50  3.39  3.52  2.41  2.75  3.69  3.42
Bonded amino acids (PDB serial numbers)
A:    145   145   221   224   227   227   227   227   228   256   256   258   258   259   262   266   303   306   342   342   342   366   370   374   377   378   378   378   378   379   380   382   402   402   403   405   405   443   476   486   487   489   489   489   491   491   494   494   495   498   537   541   541   544   547   548   548   548   552   555   555
        R     R     S     D     E     E     E     E     M     E     E     D     D     A     R     S     R     I     K     K     K     E     N     L     A     R     R     R     R     E     G     R     K     K     K     L     L     R     R     V     T     G     G     G     E     E     F     F     R     T     E     K     K     D     V     R     R     R     E     Y     Y
        1     1     1     1     1     1     1     1     0     1     1     1     1     0     1     1     1     0     1     1     1     1     1     0     0     1     1     1     1     1     0     1     1     1     1     0     0     1     1     0     1     0     0     0     1     1     0     0     1     1     1     1     1     1     0     1     1     1     1     1     1
        b     b     b     a     -     -     -     -     -     a     a     a     a     a     -     -     a     a     -     -     -     a     a     a     a     -     -     -     -     -     -     -     -     -     -     -     -     -     a     -     -     -     -     -     a     a     a     a     a     a     a     a     a     a     a     a     a     a     a     a     a
F:    316   287   313   263   263   263   309   309   263   526   526   525   525   527   523   532   522   525   185   185   184   187   187   187   181   173   170   170   166   180   180   184   455   451   435   458   458   459   509   463   462   460   508   459   507   508   516   516   521   518   536   538   538   536   517   519   514   513   511   516   511
        R     D     R     K     K     K     P     P     K     Y     Y     T     T     L     E     V     R     T     G     G     M     R     R     R     F     E     E     E     E     R     R     M     E     M     V     L     L     H     G     K     R     W     W     H     E     W     P     P     V     A     S     E     E     S     V     Y     F     E     H     P     H
        1     1     1     1     1     1     0     0     1     1     1     1     1     0     1     0     1     1     0     0     0     1     1     1     0     1     1     1     1     1     1     0     1     0     0     0     0     1     0     1     1     0     0     1     1     0     0     0     0     0     1     1     1     1     0     1     0     1     1     0     1
        -     a     a     -     -     -     a     a     -     -     -     -     -     -     -     b     -     -     -     -     -     -     -     -     a     a     a     a     a     a     a     -     a     a     -     -     -     -     -     a     a     -     -     -     a     -     -     -     b     -     a     a     a     a     -     -     -     -     -     -     -
#######################################

Protein: 2EKD     Program Version: 2       Number of monomers:   6         Simmetry:circular
Amino acids for each monomer: 202  202  202  202  202  203 
Distance cutoffs:  20.0   5.0 Angstrom        Algorithm: simmetrized interface
Bonded atoms (PDB atom serial numbers)
A:    100  1029  1065  1115  1117  1121  1124  1141  1143  1146  1324  1328  1329  1330  1352  1354  1355  1381  1384  1388  1389  1410  1502  1516  1520  1524  1529  1530
      NH1   CG2   CD1   O     OG    O     OD1   O     CG1   CA    OG    O     CB    CG    CB    OD1   OD2   N     O     OE1   OE2   CG2   O     NZ    O     CA    CG2   CD1
B:   2126  2627  2637  2046  2057  2048  2265  2085  2086  2122  2927  2903  2628  2925  2876  2896  2893  1806  2096  2877  1798  2093  1815  1808  1831  1832  2124  2121
      O     CG    CD2   CE2   OE2   OH    CE    CB    OG1   CG2   CD    CG2   CD1   CB    OD1   ND2   CB    CA    CZ    ND2   OH    CG    CG2   O     NH1   NH2   CA    CG1
     3.35  3.75  3.30  4.23  3.42  3.76  2.97  3.94  4.24  3.21  2.77  3.84  3.86  3.58  3.97  2.96  3.12  3.62  3.18  2.76  2.69  3.79  4.04  3.03  3.23  3.71  3.77  3.82
Bonded amino acids (PDB serial numbers)
A:     11   128   132   139   139   140   140   142   142   143   163   164   164   164   167   167   167   171   171   171   171   174   187   188   189   190   190   190
        R     T     I     S     S     N     N     V     V     G     S     P     P     P     D     D     D     E     E     E     E     T     K     K     S     I     I     I
        1     1     0     1     1     1     1     0     0     0     1     0     0     0     1     1     1     1     1     1     1     1     1     1     1     0     0     0
        -     a     a     a     a     a     a     a     a     -     a     a     a     a     a     a     a     a     a     a     a     -     b     b     -     -     -     -
B:     60   124   125    51    52    51    79    55    55    59   160   157   124   160   154   156   156    22    56   154    20    56    23    22    25    25    60    59
        A     L     L     Y     E     Y     K     T     T     V     K     V     L     K     N     N     N     G     R     N     Y     R     T     G     R     R     A     V
        0     0     0     1     1     1     1     1     1     0     1     0     0     1     1     1     1     0     1     1     1     1     1     0     1     1     0     0
        a     a     a     a     a     a     -     a     a     a     a     a     a     a     b     a     a     -     a     b     b     a     -     -     -     -     a     a
#######################################

Protein: 2GJV     Program Version: 2       Number of monomers:   6         Simmetry:circular
Amino acids for each monomer: 136  136  136  136  136  136 
Distance cutoffs:  20.0   5.0 Angstrom        Algorithm: simmetrized interface
Bonded atoms (PDB atom serial numbers)
A:     31    36    45   219   225   226   227   365   370   374   378   382   389   392   402   408   410   412   424   433   476   477   492   493  1026  1027  1040  1046  1049
      N     OG1   CD2   O     O     CB    OG    CE1   O     CD2   OH    O     N     O     N     CD1   CE1   CZ    CD    CD    OG1   CG2   OE1   NE2   CE2   CZ    CB    CG    OE2
B:   1725  1724  1703  1668  1955  1990  1662  1929  2013  2011  1913  1924  1909  1906  1894  1900  1911  1751  1881  1878  1858  1786  1883  1886  1889  1748  1784  1759  1765
      OD2   OD1   OD1   CG2   OD2   SG    N     CG    OH    CE2   OE1   N     O     N     O     N     CG    CD    CZ3   CE2   CB    CA    N     O     CD1   O     O     O     NH1
     2.96  2.71  3.76  3.61  3.00  3.57  3.27  3.67  2.62  3.52  2.42  3.27  2.87  2.90  2.87  3.72  3.67  3.60  3.82  3.50  3.75  3.82  2.88  2.84  3.62  3.61  3.37  3.53  2.84
Bonded amino acids (PDB serial numbers)
A:      3     3     4    26    27    27    27    45    46    46    46    47    49    49    51    51    51    51    53    54    60    60    62    62   130   130   132   133   133
        T     T     L     S     S     S     S     H     Y     Y     Y     C     S     S     F     F     F     F     E     P     T     T     Q     Q     F     F     A     E     E
        1     1     0     1     1     1     1     1     1     1     1     1     1     1     0     0     0     0     1     0     1     1     1     1     0     0     0     1     1
        a     a     a     -     -     -     -     b     b     b     b     b     b     b     b     b     b     b     -     -     -     -     b     b     b     b     -     -     -
B:     85    85    82    77   113   118    77   110   120   120   108   110   108   108   106   107   108    88   104   104   102    93   105   105   105    88    92    89    89
        D     D     N     I     D     C     I     Y     Y     Y     E     Y     E     E     E     S     E     R     W     W     P     G     L     L     L     R     G     R     R
        1     1     1     0     1     1     0     1     1     1     1     1     1     1     1     1     1     1     0     0     0     0     0     0     0     1     0     1     1
        a     a     a     a     a     b     a     b     b     b     b     b     b     b     b     b     b     a     b     b     -     -     b     b     b     a     a     a     a
#######################################

Protein: 2GSZ     Program Version: 2       Number of monomers:   6         Simmetry:noncircular
Amino acids for each monomer: 343  343  343  343  343  343 
Distance cutoffs:  20.0   5.0 Angstrom        Algorithm: simmetrized interface
Bonded atoms (PDB atom serial numbers)
A:    990  1194  1196  1216  1308  1336  1337  1343  1369  1370  1385  1386  1387  1394  1403  1405  1439  1442  1443  1457  1485  1518  1538  1548  1550  1555  1558  1573  1574  1717  1732  1737  1741  1743  1993  2018  2026  2050  2051  2272  2303  2327  2329  2340
     SE     O     OG    CD2   CG1   ND1   CD2   O     CG1   CG2   OD1   ND2   N     OE1   NE    NH1   O     OD1   OD2   CD    O     CB    CD    CG    OE1   O     OD1   OD1   OD2   NH1   O     OE2   O     OG1   NE2   CG2   CG2   CE2   CZ    CG2   OD1   CD    CZ    OE2
B:   4610  2973  2976  2871  3450  2903  2897  3000  2889  2979  3418  2888  3439  3449  3422  3273  3263  3434  3451  3248  3274  3271  3288  3416  3414  2873  3769  2939  2940  4191  4352  4350  4531  4353  4382  4373  4364  4609  4640  4633  4667  4657  4645  4675
      NH2   N     O     ND1   NH2   CB    C     CZ    CG2   CG2   CZ    OG1   NE2   NH1   O     OE1   CA    O     N     O     NE2   CG    OD1   CE1   CD1   CE1   CG2   NH1   NH2   CD2   CG    O     NE2   CD    OE2   CD2   OD1   NH1   CG2   OD2   CD2   CB    O     ND2
     2.41  3.43  3.62  3.61  3.29  3.89  3.32  3.24  3.68  4.32  3.61  2.88  2.93  3.26  2.79  2.83  3.30  2.61  3.34  3.34  3.12  3.51  2.88  3.22  3.27  3.42  3.87  3.57  2.90  4.74  2.49  3.80  3.99  3.22  2.85  3.85  4.44  3.03  2.76  4.90  2.15  3.02  3.99  4.64
Bonded amino acids (PDB serial numbers)
A:    136   165   165   167   178   181   181   182   185   185   187   187   188   188   189   189   194   194   194   196   200   204   207   208   208   209   209   211   211   229   232   232   233   233   264   267   268   271   271   300   304   307   307   308
        -     S     S     H     V     H     H     K     I     I     N     N     Q     Q     R     R     D     D     D     K     D     A     R     E     E     D     D     D     D     R     E     E     T     T     Q     I     V     F     F     T     N     R     R     E
        -     1     1     1     0     1     1     1     0     0     1     1     1     1     1     1     1     1     1     1     1     0     1     1     1     1     1     1     1     1     1     1     1     1     1     0     0     0     0     1     1     1     1     1
        -     -     -     b     -     -     -     -     b     b     b     b     b     b     b     b     -     -     -     -     a     a     -     -     -     -     -     -     -     a     a     a     -     -     a     a     a     a     a     a     a     a     a     a
B:    252    46    46    31   102    36    35    48    33    46    99    33   101   102   100    81    80   101   103    78    81    81    83    99    99    31   145    41    41   198   219   219   242   219   222   221   220   252   256   255   259   258   257   260
        R     I     I     H     R     A     G     F     T     I     F     T     Q     R     Y     Q     G     Q     G     E     Q     Q     D     F     F     H     T     R     R     F     R     R     H     R     E     L     D     R     I     D     L     P     F     N
        1     0     0     1     1     0     0     0     1     0     0     1     1     1     1     1     0     1     0     1     1     1     1     0     0     1     1     1     1     0     1     1     1     1     1     0     1     1     0     1     0     0     0     1
        a     b     b     b     -     -     -     b     -     b     -     -     -     -     -     -     -     -     -     a     -     -     -     -     -     b     -     b     b     a     -     -     -     -     a     a     a     a     a     a     -     -     a     -
#######################################

Protein: 2I39     Program Version: 2       Number of monomers:   6         Simmetry:noncircular
Amino acids for each monomer: 117  119  119  119  118  118 
Distance cutoffs:  20.0   5.0 Angstrom        Algorithm: simmetrized interface
Bonded atoms (PDB atom serial numbers)
A:      6    31    32    35    42    73    75    76    77   104   105   145   146   162   177   188   190   210   703   707   731   738   753   771   772   773   775   776   808   871
      OG    CD    NE    NH2   CG2   CD    CZ    NH1   NH2   CD1   CD2   OD1   OD2   OD2   OG1   CE2   OH    ND2   O     OE1   CG    O     NH2   O     CB    CG    OE1   OE2   OG1   OE1
B:   1715  1722  1759  1760  1089  1169  1170  1129  1130  1049  1025  1061  1060  1194  1178  1150  1154  1174   998  1000   989  1015  1855  1756  1755  1792  1016  1019  1757  1737
      CG    O     OE1   OE2   CD2   CD1   CD2   OD1   OD2   CG2   OG1   NH2   NH1   ND2   O     O     OE1   OH    CD2   NE2   CB    CD    OE1   CB    O     OG1   NE    NH2   CG    NH2
     3.92  3.62  2.98  2.69  3.65  3.47  3.29  3.59  2.49  3.61  3.97  2.77  2.72  3.25  2.86  3.10  3.07  2.90  4.81  4.74  4.06  3.64  3.07  3.82  3.80  3.33  3.00  2.58  3.53  2.83
Bonded amino acids (PDB serial numbers)
A:     -1     2     2     2     3     7     7     7     7    10    10    14    14    16    18    19    19    21    85    85    88    89    90    92    92    92    92    92    96   103
        S     R     R     R     T     R     R     R     R     L     L     D     D     D     T     Y     Y     N     E     E     E     I     R     E     E     E     E     E     T     E
        1     1     1     1     1     1     1     1     1     0     0     1     1     1     1     1     1     1     1     1     1     0     1     1     1     1     1     1     1     1
        -     a     a     a     a     a     a     a     a     a     a     a     a     -     -     -     -     a     -     -     -     -     a     a     a     a     a     a     a     a
B:     88    89    92    92    10    19    19    14    14     6     3     7     7    21    20    17    17    19     0     0    -1     2   103    92    92    96     2     2    92    90
        E     I     E     E     L     Y     Y     D     D     I     T     R     R     N     Y     Q     Q     Y     H     H     S     R     E     E     E     T     R     R     E     R
        1     0     1     1     0     1     1     1     1     0     1     1     1     1     1     1     1     1     1     1     1     1     1     1     1     1     1     1     1     1
        -     -     a     a     a     a     a     a     a     a     a     a     a     a     a     a     a     a     a     a     -     a     a     a     a     a     a     a     a     a
#######################################

Protein: 2ISC     Program Version: 2       Number of monomers:   6         Simmetry:noncircular
Amino acids for each monomer: 227  236  231  238  229  233 
Distance cutoffs:  20.0   5.0 Angstrom        Algorithm: simmetrized interface
Bonded atoms (PDB atom serial numbers)
A:     28   142   147   148   155   162   163   164   174   306   319   321   323   327   328   475   478   479   496   497   498   503   524   526   538   551   561   841   842   859   866   868   894   906  1185  1186  1196  1202  1207  1213  1215  1220  1243
      CE1   N     CG    OD1   CG    CG    CD1   CD2   NH1   O     CA    O     CG    NH1   NH2   O     SD    CE    CB    CG    CD    CB    CG1   CD1   OH    OE1   OE2   O     CB    CE    CG1   CD1   CG2   NH2   O     CB    CD1   CB    CE2   CB    CD1   OH    OE1
B:   2947  2067  2063  2059  2061  2069  2046  2070  2068  1903  1888  1896  1887  1882  2422  2243  1767  2276  2925  2929  2238  2215  2942  2218  2219  2953  2960  2599  2635  2581  2926  2936  2982  2974  2236  2606  2607  2264  1768  2291  2289  2301  2634
      CE2   NH1   CG    CA    O     N     O     CA    NH2   CD1   OD1   CD    CG    N     OG1   CB    CD2   CE2   O     OD2   CD    O     CB    SD    CE    CB    OH    CE    CD1   O     CB    CD1   CD    CG    CB    CG1   CG2   CG1   CE1   OE1   CG    OE2   CG2
     3.70  3.41  3.35  3.15  3.46  3.79  3.73  4.09  4.24  3.79  3.24  3.35  3.63  3.49  4.29  3.73  3.59  3.57  3.34  3.40  3.64  3.63  3.65  3.80  3.40  3.80  2.53  3.21  3.84  3.12  3.77  3.71  3.66  4.24  3.51  3.72  3.77  3.53  3.77  3.77  4.26  2.76  3.73
Bonded amino acids (PDB serial numbers)
A:      4    21    21    21    22    23    23    23    24    41    43    43    43    43    43    64    64    64    67    67    67    68    71    71    72    74    75   112   112   114   115   115   118   119   157   157   158   159   159   160   160   160   163
        H     D     D     D     P     L     L     L     R     N     R     R     R     R     R     M     M     M     P     P     P     S     I     I     Y     E     E     N     N     K     I     I     I     R     D     D     L     F     F     Y     Y     Y     Q
        1     1     1     1     0     0     0     0     1     1     1     1     1     1     1     0     0     0     0     0     0     1     0     0     1     1     1     1     1     1     0     0     0     1     1     1     0     0     0     1     1     1     1
        -     a     a     a     a     a     a     a     a     a     a     a     a     a     a     -     -     -     a     a     a     a     a     a     a     a     a     -     -     a     a     a     a     a     -     -     -     -     -     -     -     -     -
B:    159    43    43    43    43    44    41    44    43    23    21    22    21    21    90    68     4    72   157   157    67    64   159    64    64   160   160   114   118   112   157   158   163   162    67   115   115    71     4    74    74    75   118
        F     R     R     R     R     G     N     G     R     L     D     P     D     D     T     S     H     Y     D     D     P     M     F     M     M     Y     Y     K     I     N     D     L     Q     P     P     I     I     I     H     E     E     E     I
        0     1     1     1     1     0     1     0     1     0     1     0     1     1     1     1     1     1     1     1     0     0     0     0     0     1     1     1     0     1     1     0     1     0     0     0     0     0     1     1     1     1     0
        -     a     a     a     a     a     a     a     a     a     a     a     a     a     b     a     -     a     -     -     a     -     -     -     -     -     -     a     a     -     -     -     -     -     a     a     a     a     -     a     a     a     a
#######################################

Protein: 2IUU     Program Version: 2       Number of monomers:   6         Simmetry:circular
Amino acids for each monomer: 408  408  408  408  408  408 
Distance cutoffs:  20.0   5.0 Angstrom        Algorithm: simmetrized interface
Bonded atoms (PDB atom serial numbers)
A:    463   465   467   479   482   490   690   703   706   720  1786  2288  2319  2321  2322  2330  2497  2518  2519  2527  2818  2819  2827
      CB    CA    O     CB    CE    CG2   O     O     CG2   CG2   NH1   O     CG    OE1   NE2   CE    CD2   O     CB    ND2   N     CA    OG1
F:  15886 15881 15894 16168 16146 16169 16212 16188 16186 16189 17060 17816 17791 17824 17003 17023 17814 18042 18045 17015 16781 16779 18202
      OE2   O     CD2   OD1   CD1   OD2   CB    CG    O     CD    CG1   CE    OD1   CD1   O     CE    CG    NE    NH2   NZ    OG1   O     OE1
     3.78  3.27  3.44  3.50  4.08  2.96  3.32  3.56  3.17  3.71  3.86  3.75  2.95  3.56  2.94  3.11  3.79  3.71  3.68  3.42  3.23  3.26  3.24
Bonded amino acids (PDB serial numbers)
A:    374   375   375   377   377   378   405   407   407   409   548   613   617   617   617   618   641   644   644   645   684   684   685
        A     G     G     K     K     V     G     T     T     V     R     A     Q     Q     Q     K     L     A     A     N     G     G     T
        0     0     0     1     1     0     0     1     1     0     1     0     1     1     1     1     0     0     0     1     0     0     1
        -     -     -     a     a     a     -     -     -     b     -     a     a     a     a     a     a     a     a     a     -     -     -
F:    349   349   350   387   384   387   393   390   390   390   506   602   599   603   499   501   602   632   632   500   468   468   653
        E     E     F     D     L     D     A     R     R     R     I     M     D     I     P     M     M     R     R     K     T     T     Q
        1     1     0     1     0     1     0     1     1     1     0     0     1     0     0     0     0     1     1     1     1     1     1
        a     a     a     a     a     a     -     a     a     a     a     a     a     a     -     -     a     -     -     -     -     -     -
#######################################

Protein: 2NV1     Program Version: 2       Number of monomers:   6         Simmetry:circular
Amino acids for each monomer: 259  252  256  256  256  250 
Distance cutoffs:  20.0   5.0 Angstrom        Algorithm: simmetrized interface
Bonded atoms (PDB atom serial numbers)
A:    322   334   338   358   359   365   366   372   397   506   507   528   530   536   544   562   563   564   575   576   597   699   703   710   719   726   727   736   737   745
      CG2   CD    NH2   OD1   OD2   CG    CD    OG1   OE2   NH1   NH2   CE1   N     CG2   CG2   O     CB    CG    CG1   CG2   O     CG2   O     O     OD2   CD    OE1   OE1   OE2   CD2
F:  10514 10993 10521 11373 11381 11347 11369 11377 11380 10536 11012 11004 11030 11053 11024 11311 11313 11317 11348 11342 11327 10529 10542 10539 10602 10544 10576 10571 10575 10601
      O     CG2   O     CA    N     O     O     CG    NZ    CG2   OD1   O     CD1   CG    N     CB    CD1   CZ    CB    CG2   NZ    ND2   CB    CA    NE    CG2   NH2   CG    NH1   CD 
     3.44  3.64  2.93  3.54  3.40  3.67  3.73  3.64  2.97  3.72  2.75  3.23  3.79  4.11  3.45  3.72  3.49  3.65  3.76  3.67  3.05  3.51  3.54  3.31  2.89  3.59  2.77  3.81  3.43  3.38
Bonded amino acids (PDB serial numbers)
A:     58    60    60    63    63    64    64    65    68    83    83    86    87    87    88    91    91    91    92    92    95   108   109   110   111   112   112   113   113   114
        V     R     R     D     D     P     P     T     E     R     R     H     I     I     V     R     R     R     V     V     A     T     P     A     D     E     E     E     E     F
        0     1     1     1     1     0     0     1     1     1     1     1     0     0     0     1     1     1     0     0     0     1     0     0     1     1     1     1     1     0
        -     -     -     a     a     a     a     a     a     -     -     a     a     a     a     a     a     a     a     a     a     -     -     -     -     -     -     -     -     -
F:    154   217   155   269   270   265   268   269   269   157   220   219   223   226   223   261   261   261   265   264   262   156   158   158   165   158   162   162   162   165
        T     T     G     K     E     A     S     K     K     I     D     A     L     Q     L     Y     Y     Y     A     I     K     N     V     V     R     V     R     R     R     R
        1     1     0     1     1     0     1     1     1     0     1     0     0     1     0     1     1     1     0     0     1     1     0     0     1     0     1     1     1     1
        -     a     -     a     -     a     a     a     a     a     a     a     a     a     a     a     a     a     a     a     a     -     a     a     a     a     a     a     a     a
#######################################

Protein: 2PMU     Program Version: 2       Number of monomers:   6         Simmetry:circular
Amino acids for each monomer: 98  103  92  96  103  93 
Distance cutoffs:  20.0   5.0 Angstrom        Algorithm: simmetrized interface
Bonded atoms (PDB atom serial numbers)
A:     17    32    48    57    73    74   150   166   167   171   173   189   797
      NH1   OG1   O     OD2   OE1   OE2   NE1   CA    C     CA    O     CD    OE1
F:   4294  4512  4549  4608  4296  4583  4284  4606  4604  4311  4647  4274  4527
      CG    CD1   CG2   OH    N     OH    CA    CE2   CD2   OE2   NZ    OG    OD2
     3.69  4.22  3.61  2.60  2.90  2.61  3.87  3.58  3.92  3.53  2.88  4.95  2.79
Bonded amino acids (PDB serial numbers)
A:    150   152   154   155   157   157   166   168   168   169   169   171   245
        R     T     A     D     E     E     W     A     A     G     G     P     E
        1     1     0     1     1     1     0     0     0     0     0     0     1
        b     b     -     -     b     b     b     -     -     -     -     b     -
F:    176   203   213   220   177   217   175   220   220   178   224   173   210
        P     W     V     Y     T     Y     S     Y     Y     E     K     -     D
        0     0     0     1     1     1     1     1     1     1     1     -     1
        a     a     a     a     a     a     a     a     a     a     a     -     a
#######################################

Protein: 2QDK     Program Version: 2       Number of monomers:   6         Simmetry:noncircular
Amino acids for each monomer: 252  238  240  244  248  245 
Distance cutoffs:  20.0   5.0 Angstrom        Algorithm: simmetrized interface
Bonded atoms (PDB atom serial numbers)
A:     41    43    45    47    56   195   217   370   375   376   379   380   385   389   538   543   544   545   558   560   585   605   608   617   629   630   639   667   670   887   901   905   919   926   929   930   932   936  1208  1209  1211  1218  1224  1229  1237  1242  1248  1299  1315  1320  1322  1323  1324  1326  1332  1347  1382  1392  1621  1628  1635  1638
      CB    CD1   CE1   CZ    CE1   CG    OE1   N     CG    CD    NH1   NH2   CB    OE2   N     CG1   CG2   CD1   CB    CD    CG1   CG    OE2   OE2   O     CB    NE2   NE    NH2   O     CA    CA    CB    O     ND1   CD2   NE2   O     O     CB    OD1   OG1   CB    CE2   CD1   OH    CG    O     N     CG    CD2   CE1   CE2   OH    OG    NH2   NH1   CE1   O     O     OE1   NE2
D:   7489  7487  7496  7495  6961  6106  6101  5948  5930  6280  6278  5966  6116  6273  6120  6110  6322  6107  6942  6295  6958  6971  7044  6976  7051  7049  7032  7055  7053  6670  6945  6943  7111  7089  6952  7121  6625  7090  6293  6643  6639  6667  6320  5797  6340  6352  6664  6374  6342  6365  6364  7339  6403  6402  7343  6674  6657  6668  7076  7052  7061  7050
      CD1   CG1   CD    CG    CD2   CG    N     OE2   CG    CD1   CG1   NH2   CB    N     OE2   NH1   CD1   CD    O     CD    CB    CD1   N     OH    CD2   CG    O     OH    CE2   NE2   OD1   CB    NH1   CG1   OG1   CE1   O     CG2   CB    CA    CA    ND1   CG1   CE1   CG    OE2   O     NE2   OE1   CB    O     O     CZ    NE    OE1   O     CB    CD2   NH2   CE1   OG    CD1
     3.55  3.63  3.84  3.81  3.68  3.68  3.14  3.27  3.65  3.68  3.60  3.65  3.86  2.84  2.80  3.61  3.84  3.63  3.06  3.58  3.78  3.60  2.68  2.69  3.72  3.90  3.62  3.45  3.52  3.01  3.07  3.79  3.67  3.39  2.71  3.48  3.00  3.78  3.07  3.77  3.11  2.77  3.78  3.57  3.61  2.58  3.38  3.73  2.74  3.86  3.70  3.62  3.30  3.27  3.14  2.96  3.80  3.46  3.09  3.83  3.33  3.68
Bonded amino acids (PDB serial numbers)
A:      7     7     7     7     8    27    29    48    48    48    48    48    49    49    69    69    69    69    72    72    76    79    79    80    82    82    83    87    87   116   118   119   121   122   122   122   122   123   160   160   160   161   162   162   163   163   164   170   172   172   172   172   172   172   173   175   179   180   208   209   209   209
        F     F     F     F     H     D     -     R     R     R     R     R     E     E     I     I     I     I     P     P     I     E     E     E     A     A     Q     R     R     L     G     A     L     H     H     H     H     F     D     D     D     T     F     F     Y     Y     P     D     Y     Y     Y     Y     Y     Y     S     R     R     F     S     Q     -     -
        0     0     0     0     1     1     -     1     1     1     1     1     1     1     0     0     0     0     0     0     0     1     1     1     0     0     1     1     1     0     0     0     0     1     1     1     1     0     1     1     1     1     0     0     1     1     0     1     1     1     1     1     1     1     1     1     1     0     1     1     -     -
        -     -     -     -     -     a     a     -     -     -     -     -     -     -     -     -     -     -     a     a     a     a     a     a     a     a     a     -     -     b     a     a     a     a     a     a     a     a     -     -     -     -     -     -     a     a     a     -     -     -     -     -     -     -     -     -     a     a     a     -     -     -
D:    228   228   229   229   162    48    48    29    27    69    69    30    49    69    49    48    76    48   160    72   162   163   172   163   172   172   170   172   172   122   160   160   179   177   161   180   116   177    72   119   118   122    76     8    79    80   122    83    79    82    82   209    87    87   209   123   121   122   175   172   173   172
        I     I     P     P     F     R     R     E     D     I     I     -     E     I     E     R     I     R     D     P     F     Y     Y     Y     Y     Y     D     Y     Y     H     D     D     R     V     T     F     L     V     P     A     G     H     I     H     E     E     H     Q     E     A     A     Q     R     R     Q     F     L     H     R     Y     S     Y
        0     0     0     0     0     1     1     1     1     0     0     -     1     0     1     1     0     1     1     0     0     1     1     1     1     1     1     1     1     1     1     1     1     0     1     0     0     0     0     0     0     1     0     1     1     1     1     1     1     0     0     1     1     1     1     0     0     1     1     1     1     1
        -     -     -     -     -     -     -     a     -     -     -     a     -     -     -     -     a     -     -     a     -     a     -     a     -     -     -     -     -     a     -     -     a     a     -     a     b     a     a     a     a     a     a     -     a     a     a     a     a     a     a     -     -     -     -     a     a     a     -     -     -     -
#######################################

Protein: 2QEZ     Program Version: 2       Number of monomers:   6         Simmetry:noncircular
Amino acids for each monomer: 438  436  436  437  433  442 
Distance cutoffs:  20.0   5.0 Angstrom        Algorithm: simmetrized interface
Bonded atoms (PDB atom serial numbers)
A:    193   290   327   805   806  1014  1020  1021  1022  1028  1029  1052  1060  1065  1083  2479  2480  2486  2494  2495  2718  2747  2748  2757  2772  2777  2780  2802  2810  2829  3014  3038  3066  3070  3073  3074  3083  3268
      OE2   O     CG2   CE1   NE2   N     OD1   ND2   N     CD1   CD2   CG2   CD1   OH    NZ    OD1   OD2   OG    CE    NZ    C     CG    OD1   OD2   OE1   O     OD1   CG2   CD2   O     O     CG2   OE2   O     CD1   CD2   CE1   O  
F:  19167 19156 19155 19705 19510 19191 19190 19223 19215 19245 19459 19519 19483 19511 19515 18919 18914 18912 19199 19200 18913 17451 17445 18928 17453 19253 17452 17459 19220 19518 17460 17490 17496 17514 19272 17483 19528 17247
      CB    CE   SE     O     OE1   OD1   CG    OD1   OE1   CG2   O     CD2   CG2   OE2   O     OG    N     OD1   OD1   OD2   OD2   OD1   N     NZ    N     CD2   ND2   CD1   O     CD1   CD2   CG    OH    NZ    O     CG2   CE1   CE1
     3.16  3.60  3.43  3.39  2.62  2.91  3.13  2.94  2.93  3.90  3.50  3.52  3.68  3.05  2.76  2.70  3.29  2.60  3.19  3.24  3.26  2.94  3.04  2.81  3.02  3.35  3.02  3.81  3.55  3.44  3.41  3.83  2.70  2.74  3.26  3.48  4.40  3.41
Bonded amino acids (PDB serial numbers)
A:     26    41    45   103   103   131   131   131   132   132   132   135   136   136   139   337   337   338   339   339   369   374   374   375   377   378   378   381   382   385   411   414   417   418   418   418   419   442
        E     A     V     H     H     N     N     N     L     L     L     I     Y     Y     K     D     D     S     K     K     -     N     N     D     E     N     N     V     L     A     E     T     E     L     L     L     F     L
        1     0     0     1     1     1     1     1     0     0     0     0     1     1     1     1     1     1     1     1     -     1     1     1     1     1     1     0     0     0     1     1     1     0     0     0     0     0
        -     a     a     -     -     a     a     a     a     a     a     a     a     a     a     -     -     a     a     a     -     a     a     a     a     a     a     a     a     a     a     a     a     a     a     a     a     b
F:    371   369   369   442   417   374   374   378   377   381   411   418   414   417   418   338   338   337   375   375   337   131   131   339   132   382   131   132   378   418   132   136   136   139   385   135   419   103
        A     -     -     L     E     N     N     N     E     V     E     L     T     E     L     S     S     D     D     D     D     N     N     K     L     L     N     L     N     L     L     Y     Y     K     A     I     F     H
        0     -     -     0     1     1     1     1     1     0     1     0     1     1     0     1     1     1     1     1     1     1     1     1     0     0     1     0     1     0     0     1     1     1     0     0     0     1
        a     a     a     b     a     a     a     a     a     a     a     a     a     a     a     a     a     a     a     a     a     a     a     a     a     a     a     a     a     a     a     a     a     a     a     a     a     -
#######################################

Protein: 2UX0     Program Version: 2       Number of monomers:   6         Simmetry:circular
Amino acids for each monomer: 137  136  137  136  135  134 
Distance cutoffs:  20.0   5.0 Angstrom        Algorithm: simmetrized interface
Bonded atoms (PDB atom serial numbers)
A:    574   576   586   590   595   624   625   748   766   779   781   782   783   836   851   859   866
      O     CG    N     CB    NE2   CD1   CD2   CD1   CD1   CB    CD    OE1   NE2   CG    OG1   N     OE1
B:   1551  1590  1549  1547  1512  1465  1472  1467  1447  1548  1522  1520  1516  1599  1438  1455  1468
      CZ    OD1   CE1   CD1   OD2   CB    O     OD1   O     CD2   CE2   CD2   O     CD2   O     CD1   ND2
     3.76  3.37  3.94  3.86  2.62  3.50  3.90  3.62  3.84  3.74  3.57  3.67  2.66  3.56  2.71  3.37  2.73
Bonded amino acids (PDB serial numbers)
A:    458   458   460   460   460   464   464   481   483   485   485   485   485   493   495   497   497
        P     P     H     H     H     L     L     I     L     Q     Q     Q     Q     P     T     Q     Q
        0     0     1     1     1     0     0     0     0     1     1     1     1     0     1     1     1
        -     -     b     b     b     b     b     b     b     b     b     b     b     b     b     b     b
B:    446   450   446   446   442   436   437   436   433   446   443   443   443   451   432   434   436
        F     N     F     F     D     N     L     N     A     F     F     F     F     L     E     L     N
        0     1     0     0     1     1     0     1     0     0     0     0     0     0     1     0     1
        a     a     a     a     a     -     b     -     a     a     a     a     a     a     a     a     -
#######################################

Protein: 2Z9H     Program Version: 2       Number of monomers:   6         Simmetry:circular
Amino acids for each monomer: 96  97  83  96  97  82 
Distance cutoffs:  20.0   5.0 Angstrom        Algorithm: simmetrized interface
Bonded atoms (PDB atom serial numbers)
A:     48    56    59    71    73    76    79    84    91    96    98   111   119   181   197   198   298   300   306   310   318   461   507   516   527   530   536   546   547
      O     N     O     CG2   N     O     CG2   CB    OG1   O     CG1   N     CE1   CD1   SD    CE    O     SG    N     CB    N     NE    O     O     CA    CB    O     OD1   OD2
B:   1336  1326  1323  1297  1310  1299  1312  1287  1305  1284  1051  1275  1180  1114  1321  1367   717   948   707  1113   711  1173  1175  1172  1149  1181  1151   704  1135
      N     O     N     CG1   O     N     CG    O     OD1   N     CG2   O     O     CD2   CG1   CD1   CG    CD    O     CD1   CE    CG    OE1   CB    O     CB    OG    N     OG 
     2.75  2.62  2.85  3.99  3.05  2.79  3.72  3.41  2.69  3.14  3.73  2.77  3.08  3.67  3.66  3.63  4.53  3.34  2.91  3.82  3.78  3.65  3.62  4.09  4.18  3.56  2.82  2.53  3.13
Bonded amino acids (PDB serial numbers)
A:      7     9     9    10    11    11    11    12    13    14    14    16    16    24    26    26    40    40    42    42    44    64    70    71    73    73    74    75    75
        T     Q     Q     I     V     V     V     C     T     V     V     H     H     L     M     M     C     C     V     V     I     R     E     T     P     P     V     D     D
        1     1     1     0     0     0     0     1     1     0     0     1     1     0     0     0     1     1     0     0     0     1     1     1     0     0     0     1     1
        b     b     b     b     b     b     b     -     -     -     -     a     a     b     b     b     b     b     b     b     b     a     -     -     -     -     -     -     -
B:     88    86    86    82    84    83    84    81    83    81    47    79    66    56    85    92     2    32     1    56     1    65    65    65    62    66    62     1    59
        G     V     V     V     E     D     E     I     D     I     I     I     A     L     V     I     K     P     M     L     M     Q     Q     Q     S     A     S     M     S
        0     0     0     0     1     1     1     0     1     0     0     0     0     0     0     0     1     0     0     0     0     1     1     1     1     0     1     0     1
        -     b     b     -     b     -     b     b     -     b     -     b     a     b     b     b     b     -     -     b     -     a     a     a     a     a     a     -     b
#######################################

Protein: 3B4T     Program Version: 2       Number of monomers:   6         Simmetry:noncircular
Amino acids for each monomer: 243  239  241  239  240  240 
Distance cutoffs:  20.0   5.0 Angstrom        Algorithm: simmetrized interface
Bonded atoms (PDB atom serial numbers)
A:    618   619   620   622   647   648   656   657   678   679   710   735   737   740   743  1424  1430  1432  1435  1436  1443  1454  1455  1459  1473  1474  1476  1487  1491  1494  1495  1498  1500  1501  1510  1512  1513  1516  1521  1524  1538  1539  1560  1567  1592  1600  1621
      N     CA    C     N     OE1   NE2   OE1   OE2   CD    NE    NE    NE    NH1   CA    CB    O     OG1   N     O     CB    O     OE1   OE2   O     N     CA    O     O     O     CD    OE1   CA    O     N     CB    CG2   N     O     CE1   N     NH1   NH2   CD2   OD1   CD1   OD1   CD1
B:   2414  2412  2444  2447  2411  2385  2445  2448  2386  2422  3246  3261  3262  3264  3278  3291  3277  3282  3279  3288  3248  3243  3239  3225  3220  3219  2477  2474  2501  2181  2538  2472  2506  2509  3196  3171  3201  3198  3209  3197  3330  3366  3229  3305  3326  3304  3302
      NE2   CD    CD    NH1   CG    CA    NE    NH2   C     OE1   O     OE1   OE2   CA    CG2   CA    OG1   O     N     CE2   OG1   N     N     O     OE1   CD    CZ    CG    NE    CZ3   CD1   O     CA    CB    OG1   CG2   O     N     O     CG2   O     OD1   CD1   NH2   CD2   NH1   NE 
     3.37  3.33  3.65  3.77  3.41  3.28  2.98  3.15  3.54  2.88  3.69  2.64  2.90  4.44  4.01  4.86  3.01  2.77  2.93  3.64  3.08  4.13  3.41  3.04  3.86  3.93  3.54  3.60  2.75  4.08  3.51  3.66  3.93  3.75  3.47  3.73  2.85  2.84  3.51  4.16  3.03  2.74  3.83  3.28  4.08  2.38  3.79
Bonded amino acids (PDB serial numbers)
A:     86    86    86    87    89    89    90    90    93    93    97   100   100   101   101   197   198   199   199   199   200   201   201   202   204   204   204   206   207   207   207   208   208   209   210   210   211   211   211   212   213   213   216   217   220   221   224
        G     G     G     R     Q     Q     E     E     R     R     R     R     R     A     A     G     T     L     L     L     V     E     E     I     G     G     G     G     E     E     E     G     G     A     T     T     F     F     F     A     R     R     L     D     L     D     L
        0     0     0     1     1     1     1     1     1     1     1     1     1     0     0     0     1     0     0     0     0     1     1     0     0     0     0     0     1     1     1     0     0     0     1     1     0     0     0     0     1     1     0     1     0     1     0
        a     a     a     a     a     a     a     a     a     a     a     a     a     a     a     -     -     b     b     b     b     b     b     b     b     b     b     -     -     -     -     -     -     -     -     -     -     -     -     a     a     a     a     a     a     a     a
B:     89    89    93    93    89    86    93    93    86    90   205   207   207   208   210   212   210   211   211   211   205   205   204   202   201   201    97    97   100    59   105    97   101   101   198   194   199   199   200   198   217   221   202   213   216   213   213
        Q     Q     R     R     Q     G     R     R     G     E     T     E     E     G     T     A     T     F     F     F     T     T     G     I     E     E     R     R     R     W     L     R     A     A     T     T     L     L     V     T     D     D     I     R     L     R     R
        1     1     1     1     1     0     1     1     0     1     1     1     1     0     1     0     1     0     0     0     1     1     0     0     1     1     1     1     1     0     0     1     0     0     1     1     0     0     0     1     1     1     0     1     0     1     1
        a     a     a     a     a     a     a     a     a     a     -     -     -     -     -     a     -     -     -     -     -     -     -     b     b     b     a     a     a     b     -     a     a     a     -     b     b     b     b     -     a     a     b     a     a     a     a
#######################################

Protein: 3BGW     Program Version: 2       Number of monomers:   6         Simmetry:noncircular
Amino acids for each monomer: 419  419  419  409  419  419 
Distance cutoffs:  20.0   5.0 Angstrom        Algorithm: simmetrized interface
Bonded atoms (PDB atom serial numbers)
A:      8    23    24    27    29    34   612   681   682   691   692   748  1441  1442  1448  1455  1656  1661  1680  1688  1690  1691  1715  1716  1718  1725  1736  1808  1810  1826  1832  1834  1836  1837  1841  1842  1853  1863  1866  1868  1874  1978  2031  2044  2047  2058  2077  2078  2084  2114  2118  2130  2145  2152  2158  2166  2181  2185  2194  2380  2389  2534  2639  2640  2658  2660  2661  2662  2664  2665  2685  2686  2689  2698  2699  2973  3002
      ND2   CG    CD1   CE2   OH    CB    O     OE1   NE2   CE1   NE2   OH    NH1   NH2   CG    OG    O     OE2   CD    CG    CE    NZ    CG2   CD1   CA    NZ    NH2   CG    OE1   CG1   O     CG    CE    NZ    O     CB    CG    CB    NE    NH1   CB    CD1   O     N     O     CD1   CD    CE    CB    O     ND2   OH    CD1   CH2   OG    CE    CD    NH2   NE2   O     CE    NZ    OE1   NE2   O     CG    CD    NE    NH1   NH2   O     CB    OE1   OE1   NE2   OH    NZ 
B:   3757  3753  3752  3845  3806  3758  3733  3740  3696  3731  3734  3778  6146  6147  6069  6455  4677  6429  4400  4399  4420  4422  4408  4401  4428  4458  6423  4631  4597  4467  4454  4626  4656  6434  4496  4503  4466  4486  4471  4473  4491  4439  4376  4368  4362  4361  4343  4344  5857  3449  3452  4348  3450  3454  3460  4357  3424  3429  4360  3673  3672  3658  6153  6154  6074  6071  6065  6115  6073  6095  6060  6075  6070  6008  6005  6068  6466
      O     CB    O     CD1   CD2   CB    OG1   OG    N     O     CG2   CA    OE1   OE2   CD2   CG1   NH1   NH1   CB    O     CB    CG2   CD2   N     CG1   OE1   O     OH    O     CD1   O     CD1   NZ    O     N     O     CG2   O     O     CG    O     CE2   CG1   O     CA    N     OD1   OD2   NH2   O     CD    O     CB    NZ    CG    CB    O     OE2   OD2   NH2   NH1   O     CG    CD    CB    CA    O     O     O     O     SD    OG    N     NH1   CD    CD1   OG1
     2.67  3.73  3.91  3.30  3.07  3.59  4.71  2.31  3.12  3.21  3.45  3.88  2.84  2.70  4.14  3.34  3.90  1.97  3.53  4.03  3.52  3.05  3.59  3.69  3.76  2.80  2.69  2.79  3.15  3.10  3.46  3.81  3.90  3.98  2.77  3.11  3.16  2.67  3.56  3.61  4.40  3.52  3.79  3.44  3.64  3.73  3.61  3.24  4.61  3.77  3.36  3.50  4.21  3.36  3.57  3.60  4.76  4.16  4.87  3.92  3.44  3.13  2.96  2.76  3.45  3.44  3.60  3.74  3.34  3.34  3.39  3.31  3.04  4.36  4.99  3.04  4.68
Bonded amino acids (PDB serial numbers)
A:     12    14    14    14    14    15    90    99    99   100   100   107   203   203   204   205   232   232   235   236   236   236   239   239   240   240   241   252   252   254   255   255   255   255   256   256   258   259   259   259   260   273   281   283   283   284   286   286   287   292   292   293   295   295   296   297   299   299   300   323   324   342   356   356   359   359   359   359   359   359   362   362   362   363   363   395   398
        N     Y     Y     Y     Y     A     S     Q     Q     H     H     Y     R     R     P     S     E     E     K     K     K     K     I     I     K     K     R     Q     Q     I     K     K     K     K     A     A     R     R     R     R     D     I     I     I     I     F     K     K     A     N     N     Y     W     W     S     K     R     R     Q     A     K     K     Q     Q     R     R     R     R     R     R     E     E     E     Q     Q     Y     K
        1     1     1     1     1     0     1     1     1     1     1     1     1     1     0     1     1     1     1     1     1     1     0     0     1     1     1     1     1     0     1     1     1     1     0     0     1     1     1     1     1     0     0     0     0     0     1     1     0     1     1     1     0     0     1     1     1     1     1     0     1     1     1     1     1     1     1     1     1     1     1     1     1     1     1     1     1
        a     a     a     a     a     a     a     a     a     a     a     a     -     -     -     -     -     -     -     a     a     a     a     a     a     a     a     a     a     a     a     a     a     a     a     a     a     a     a     a     a     a     b     b     b     b     -     -     -     a     a     a     a     a     a     a     a     a     a     -     -     a     b     b     a     a     a     a     a     a     a     a     a     a     a     a     -
B:     69    68    68    81    75    69    65    66    61    65    65    72   381   381   371   418   195   414   160   160   163   163   161   161   164   167   414   190   187   168   167   190   193   415   173   174   168   171   169   169   172   165   157   156   155   155   152   152   345    31    31   153    31    31    32   154    28    28   154    57    57    56   382   382   372   372   371   377   372   375   370   372   372   364   364   371   420
        A     A     A     F     L     A     T     S     S     T     T     G     E     E     L     V     R     R     A     A     T     T     L     L     V     E     R     Y     R     I     E     Y     K     D     G     N     I     A     E     E     D     Y     I     S     G     G     D     D     R     K     K     D     K     K     E     D     E     E     D     R     R     D     Q     Q     S     S     L     S     S     R     M     S     S     R     R     L     T
        0     0     0     0     0     0     1     1     1     1     1     0     1     1     0     0     1     1     0     0     1     1     0     0     0     1     1     1     1     0     1     1     1     1     0     1     0     0     1     1     1     1     0     1     0     0     1     1     1     1     1     1     1     1     1     1     1     1     1     1     1     1     1     1     1     1     0     1     1     1     0     1     1     1     1     0     1
        a     a     a     a     a     a     a     a     -     a     a     -     a     a     a     -     -     -     a     a     a     a     a     a     a     a     -     a     a     a     a     a     -     -     -     -     a     -     a     a     -     a     a     -     -     -     -     -     a     a     a     -     a     a     a     -     a     a     -     a     a     a     a     a     a     a     a     -     a     -     a     a     a     a     a     a     b
#######################################

Protein: 3BN4     Program Version: 2       Number of monomers:   6         Simmetry:circular
Amino acids for each monomer: 92  91  92  91  92  92 
Distance cutoffs:  20.0   5.0 Angstrom        Algorithm: simmetrized interface
Bonded atoms (PDB atom serial numbers)
A:     30    31    32    49   246   259   263   273   287   301   302   317   517   526   527   534   544   545   560   570   585   589   610   611   619   644   645   646   654   655
      CG    SD    CE    OE2   OE2   O     CD1   OG    NH1   OG1   CG2   CD1   O     CB    OG    OD1   CE1   NE2   CG2   O     N     CB    OD1   ND2   CD2   O     CB    CG1   CD1   CD2
F:   3594  3615  3613  3579  3765  3784  3787  3779  3573  3583  3586  3588  4004  3998  3595  4002  3980  3623  3642  3672  3641  3663  3708  3711  3639  3739  3715  3724  3634  3735
      CB    CG2   CB    N     NZ    N     O     CA    CD1   CB    CD2   CE2   CA    O     CG    ND2   O     OE1   OD2   NZ    OD1   CG2   N     O     CB    CD2   CD2   CA    CB    CG 
     3.84  3.64  3.67  3.27  2.53  3.14  3.36  3.56  3.61  3.60  3.98  4.07  3.55  3.00  3.27  3.15  3.55  2.67  3.41  2.66  3.00  3.47  3.06  3.08  3.74  3.10  3.72  3.53  3.84  3.52
Bonded amino acids (PDB serial numbers)
A:      7     7     7     9    35    37    37    39    41    43    43    45    73    74    74    75    76    76    78    80    82    82    84    84    85    88    88    88    89    89
        M     M     M     E     E     I     I     S     R     T     T     I     L     S     S     N     H     H     I     R     H     H     N     N     L     V     V     V     L     L
        0     0     0     1     1     0     0     1     1     1     1     0     0     1     1     1     1     1     0     1     1     1     1     1     0     0     0     0     0     0
        b     b     b     b     b     b     b     -     b     b     b     b     b     b     b     b     b     b     b     -     a     a     a     a     a     a     a     a     a     a
F:     14    17    17    13    36    40    40    39    11    13    13    13    69    68    14    68    66    18    21    25    21    24    31    31    21    34    31    33    20    34
        P     V     V     F     K     G     G     S     L     F     F     F     G     N     P     N     R     E     D     K     D     V     L     L     D     -     L     G     A     -
        0     0     0     0     1     0     0     1     0     0     0     0     0     1     0     1     1     1     1     1     1     0     0     0     1     -     0     0     0     -
        a     a     a     a     b     -     -     -     b     a     a     a     -     -     a     -     a     a     a     a     a     a     b     b     a     b     b     b     a     b
#######################################

Protein: 1QIU     Program Version: 2       Number of monomers:   6         Simmetry:noncircular
Amino acids for each monomer: 264  264  264  264  264  264 
Distance cutoffs:  20.0   5.0 Angstrom        Algorithm: simmetrized interface
Bonded atoms (PDB atom serial numbers)
A:      7    11    12    22    27    35    41    43    48    49    50    52    62    63    71   118   135   138   145   152   153   156   158   161   168   302   306   308   310   320   324   327   328   330   331   418   422   427   436   440   443   448   456   588   816   818   828   836   837  1356  1368  1371  1447  1448  1452  1457  1469  1479  1485  1487  1488  1499  1503  1598  1810  1963  1982  1983  1992  2001
      CG2   O     CB    N     CG    CB    CA    O     C     O     CB    N     CD1   CD2   ND2   CD1   O     OD1   N     O     CB    CE    N     O     CD1   CG2   O     CG    CE    N     N     O     CB    N     CA    CG2   O     NZ    N     N     O     O     CD2   CD1   O     SG    OG    OE1   NE2   ND2   O     CD1   O     CB    O     NZ    O     CG1   O     CG1   CG2   CB    NE2   CG1   O     OG    CG2   CD1   O     O  
C:   4023  4127  4118  4130  4106  4267  4260  4284  4203  4145  4139  4283  4136  4146  4277  4134  4295  4278  4298  4312  4374  4213  4406  4318  4304  4419  4412  4408  4398  4415  4426  4424  4488  4515  4433  4434  4521  4509  4524  4535  4536  4543  4541  4542  4819  4834  4611  4880  4864  5253  4660  4662  5937  5926  5943  4652  5938  5941  5534  5560  5936  5538  5519  5573  5577  5961  4633  4804  5254  5234
      CG2   N     O     O     OD2   O     O     CB    CE1   CG1   CB    O     CA    CG2   CG1   CD1   N     CG2   O     N     CE1   OD2   O     CG2   CA    CE    N     CA    O     O     CG2   CB    CE2   O     OG1   CG2   N     O     O     CG2   N     CD1   CG1   CG2   CG2   SG    OG1   CG2   O     OD1   CB    OD1   ND2   O     OG    O     N     O     CD2   O     OD1   OH    NE2   CB    NZ    OG1   CZ3   CG2   ND2   NH2
     4.04  2.54  3.76  3.07  3.12  2.94  3.09  3.10  3.23  2.72  3.49  3.02  3.60  3.47  3.97  4.28  2.90  3.06  2.46  2.97  3.68  3.97  3.19  3.46  3.43  3.12  2.91  3.51  3.39  2.57  3.39  3.13  3.84  2.85  3.29  3.73  2.74  2.67  2.58  3.00  3.27  3.33  4.08  4.43  3.20  4.25  2.54  3.69  3.07  2.71  3.53  3.37  2.89  3.39  2.86  2.69  2.94  3.47  3.74  3.94  3.19  3.36  4.80  3.98  4.71  2.52  4.25  3.37  3.97  2.56
Bonded amino acids (PDB serial numbers)
A:    319   320   320   322   322   323   324   324   325   325   325   326   327   327   328   334   337   337   339   340   340   340   341   341   342   359   360   360   360   362   363   363   363   364   364   375   376   376   378   379   379   380   381   399   428   428   430   431   431   500   502   502   512   512   513   513   515   516   517   517   517   519   519   531   559   577   579   579   581   582
        V     S     S     K     K     K     S     S     S     S     S     G     L     L     N     I     N     N     G     K     K     K     G     G     L     T     K     K     K     G     S     S     S     G     G     T     K     K     G     A     A     G     L     L     C     C     S     Q     Q     N     L     L     A     A     K     K     N     I     V     V     V     Q     Q     I     W     S     I     I     Q     E
        0     1     1     1     1     1     1     1     1     1     1     0     0     0     1     0     1     1     0     1     1     1     0     0     0     1     1     1     1     0     1     1     1     0     0     1     1     1     0     0     0     0     0     0     1     1     1     1     1     1     0     0     0     0     1     1     1     0     0     0     0     1     1     0     0     1     0     0     1     1
        -     -     -     a     a     a     a     a     a     a     a     -     b     b     b     b     -     -     -     -     -     -     -     -     b     b     -     -     -     -     -     -     -     -     -     b     -     -     -     -     -     -     b     b     b     b     -     b     b     -     -     -     a     a     a     a     b     b     b     b     b     b     b     b     -     b     b     b     -     -
C:    319   334   332   334   330   353   352   355   344   336   335   355   335   336   354   334   357   354   357   359   367   345   371   359   358   373   373   372   370   373   374   374   383   387   375   375   389   386   389   390   391   391   391   391   426   428   400   435   433   484   406   406   572   571   573   405   573   573   521   524   572   521   519   526   526   575   402   424   484   481
        V     I     T     I     D     D     P     N     F     I     A     N     A     I     I     I     I     I     I     T     Y     D     G     T     K     M     M     A     N     M     I     I     F     G     T     T     I     S     I     T     I     I     I     I     T     C     T     T     L     N     D     D     N     T     S     P     S     S     Y     G     N     Y     Q     K     K     T     W     V     N     R
        0     0     1     0     1     1     0     1     0     0     0     1     0     0     0     0     0     0     0     1     1     1     0     1     1     0     0     0     1     0     0     0     0     0     1     1     0     1     0     1     0     0     0     0     1     1     1     1     0     1     1     1     1     1     1     0     1     1     1     0     1     1     1     1     1     1     0     0     1     1
        -     b     -     b     -     -     -     -     b     b     b     -     b     b     -     b     b     -     b     b     b     -     -     b     b     b     b     -     -     b     b     b     b     -     b     b     b     -     b     b     b     b     b     b     b     b     b     b     b     -     -     -     -     -     -     -     -     -     b     a     -     b     b     -     -     b     b     b     -     b
#######################################
