# Supplementary material for: Oligomeric Interfaces Under the Lens: Gemini
Source: PLoS One. 2010 Mar 25;5(3):e9897. doi: 10.1371/journal.pone.0009897 (PMC2845623; doi:10.1371/journal.pone.0009897)
Supplement: Text S5 — i07out. GeminiDistances Outputs for heptameric proteins. (0.07 MB TXT) [file pone.0009897.s005.txt]

Protein: 1G31     Program Version: 2       Number of monomers:   7         Simmetry:circular
Amino acids for each monomer: 107  107  107  107  107  107  107 
Distance cutoffs:  20.0   5.0 Angstrom        Algorithm: simmetrized interface
Bonded atoms (PDB atom serial numbers)
A:    181   197   268   300   473   486   500   753   767   775   776   785   788   790   794   804   808   809
      OE2   CG2   NE    OE2   CD2   OG    CG    O     O     O     CB    N     O     CG    CA    OH    O     CB 
G:   5545  5546  5148  5429  5491  5451  5426  4979  4954  4948  5610  4935  4932  4953  4920  5449  4918  4941
      CE    NZ    CD    NH1   O     CG    CD    OH    CG2   N     OG1   O     N     CG1   O     O     CA    NH1
     3.48  4.25  3.92  3.18  3.82  3.28  3.72  2.66  3.15  2.91  3.69  2.94  2.90  3.61  3.28  2.58  3.22  3.09
Bonded amino acids (PDB serial numbers)
A:     28    30    40    44    68    70    72   104   106   107   107   109   109   109   110   110   111   111
        E     V     R     E     L     S     P     K     I     P     P     L     L     L     Y     Y     K     K
        1     0     1     1     0     1     0     1     0     0     0     0     0     0     1     1     1     1
        -     -     a     a     b     b     b     a     -     -     -     -     -     -     -     -     -     -
G:     92    92    39    77    85    80    77    15    12    12   100    10    10    12     8    80     8    10
        K     K     K     R     A     P     R     Y     V     V     T     R     R     V     P     P     P     R
        1     1     1     1     0     0     1     1     0     0     1     1     1     0     0     0     0     1
        a     a     a     b     a     -     b     b     -     -     b     -     -     -     -     -     -     -
#######################################

Protein: 1HX5     Program Version: 2       Number of monomers:   7         Simmetry:circular
Amino acids for each monomer: 82  82  82  82  82  82  82 
Distance cutoffs:  20.0   5.0 Angstrom        Algorithm: simmetrized interface
Bonded atoms (PDB atom serial numbers)
A:      6     9    12    13    25    31    32    57   249   265   274   308   447   452   457   466   469   481
      CG1   N     O     CB    N     CD1   CD2   CE    CD1   O     O     NH2   OG1   O     OE2   N     O     CD1
G:   4317  4308  4305  4311  4295  4310  4047  4299  4017  4018  3998  4040  4298  3856  3855  3838  3835  3834
      CG1   O     N     CG2   O     CG1   CG1   CD2   CG2   CD1   CE    OD1   CD1   CD    CG    O     N     CD2
     3.97  2.88  3.24  3.72  3.00  3.54  3.27  4.36  4.33  4.14  2.97  2.67  3.57  3.98  3.83  3.06  3.06  3.21
Bonded amino acids (PDB serial numbers)
A:      5     6     6     6     8     8     8    11    50    52    53    57    76    77    77    79    79    80
        I     K     K     K     L     L     L     K     W     E     D     R     T     E     E     K     K     Y
        0     1     1     1     0     0     0     1     0     1     1     1     1     1     1     1     1     1
        -     b     b     b     -     -     -     b     -     -     -     -     b     b     b     b     b     b
G:     97    96    96    96    94    96    62    94    58    58    56    61    94    30    30    28    28    27
        V     V     V     V     L     V     V     L     I     I     K     D     L     P     P     V     V     L
        0     0     0     0     0     0     0     0     0     0     1     1     0     0     0     0     0     0
        -     b     b     b     b     b     -     b     -     -     -     -     b     -     -     -     -     -
#######################################

Protein: 1I8F     Program Version: 2       Number of monomers:   7         Simmetry:circular
Amino acids for each monomer: 71  72  68  73  70  77  68 
Distance cutoffs:  20.0   5.0 Angstrom        Algorithm: simmetrized interface
Bonded atoms (PDB atom serial numbers)
A:    134   145   153   154   170   187   303   351   420   421   424   435   445   446   447   450   452   461   468   471   485   487
      CD1   NH1   OD1   OD2   NE2   CD1   CD1   OE1   O     CB    NE    O     SD    CE    N     O     CG1   N     NE    NH2   CB    OD1
G:   3772  3430  3431  3428  3774  3783  3322  3412  3804  3800  3396  3799  3781  3784  3790  3787  3321  3771  3747  3751  3775  3764
      CB    NH1   NH2   NE    CD1   CD2   OG1   NZ    O     OG    CD2   CB    CG    CE1   O     N     CB    O     O     O     CD2   O  
     4.03  4.02  3.03  2.80  3.17  3.83  3.31  2.74  3.73  3.99  3.29  2.89  3.75  3.68  2.88  3.03  3.74  3.18  3.21  3.73  3.63  3.09
Bonded amino acids (PDB serial numbers)
A:     28    29    30    30    32    34    48    54    63    63    63    65    66    66    67    67    67    69    69    69    72    72
        L     R     D     D     H     I     L     E     R     R     R     T     M     M     V     V     V     R     R     R     N     N
        0     1     1     1     1     0     0     1     1     1     1     1     0     0     0     0     0     1     1     1     1     1
        b     -     -     -     b     b     b     b     b     b     b     b     b     b     b     b     b     -     -     -     -     -
G:     74    29    29    29    74    75    15    27    78    77    25    77    75    75    76    76    15    74    70    71    74    73
        L     R     R     R     L     F     T     K     P     S     L     S     F     F     I     I     T     L     G     E     L     V
        0     1     1     1     0     0     1     1     0     1     0     1     0     0     0     0     1     0     0     1     0     0
        b     -     -     -     b     b     a     b     b     b     b     b     b     b     b     b     a     b     -     -     b     b
#######################################

Protein: 1J2P     Program Version: 2       Number of monomers:   7         Simmetry:circular
Amino acids for each monomer: 229  229  229  229  229  229  229 
Distance cutoffs:  20.0   5.0 Angstrom        Algorithm: simmetrized interface
Bonded atoms (PDB atom serial numbers)
A:     48    52    59   160   161   181   182   210   211   245   246   405   409   412   414   418   421   422   429   430   431   435   436   439   463   601   608   614   622   635   637   645   668   947   983   991   994   996   997   998  1001  1005  1018  1021
      OD2   O     NH2   OE1   NE2   O     CB    CB    CG    NH1   NH2   OG    O     CD    NZ    O     CD1   CD2   CD1   CD2   N     CB    CG    OE2   CG2   CD1   CG1   CB    OD2   NE    NH1   CG2   OD1   OH    O     N     O     CG    CD    NE    NH2   O     CE2   CA 
G:  11548 11594 11536 11598 11595 11628 11609 11627 11615 11630 11622 12855 12736 12850 12877 12728 12848 12740 12725 12706 12710 12712 12714 11804 12715 11649 12690 12679 12433 12404 12685 12434 12374 12483 12484 12466 12470 11584 11576 12459 12462 11604 12471 11605
      OH    CG2   O     O     N     CA    O     N     O     O     O     OE2   NZ    O     O     N     CA    O     CE2   CD2   O     CG    OE1   NZ    OE2   CD2   CB    O     OE1   OD1   O     NE2   NZ    OH    N     O     OE1   O     O     O     CG2   CE2   NE2   CZ 
     2.64  3.51  3.36  2.90  2.71  3.46  3.43  3.57  3.40  2.75  2.85  3.66  2.45  3.96  3.03  2.62  3.87  3.11  3.50  4.83  2.66  3.24  3.27  2.56  2.75  3.52  4.05  3.17  2.60  2.71  2.84  3.60  3.28  2.65  2.83  3.08  3.35  3.50  3.60  2.89  2.81  3.50  3.32  3.78
Bonded amino acids (PDB serial numbers)
A:      9    10    10    23    23    26    26    29    29    33    33    56    57    57    57    58    58    58    59    59    60    60    60    60    63    81    82    83    84    86    86    87    90   123   128   130   130   130   130   130   130   131   132   133
        D     R     R     Q     Q     Y     Y     E     E     R     R     S     K     K     K     L     L     L     L     L     E     E     E     E     T     L     V     A     D     R     R     V     D     Y     G     R     R     R     R     R     R     P     F     G
        1     1     1     1     1     1     1     1     1     1     1     1     1     1     1     0     0     0     0     0     1     1     1     1     1     0     0     0     1     1     1     0     1     1     0     1     1     1     1     1     1     0     0     0
        -     -     -     a     a     a     a     a     a     a     a     -     -     -     -     -     -     -     -     -     a     a     a     a     a     a     a     a     a     a     a     a     a     a     -     -     -     -     -     -     -     -     -     -
G:      8    14     7    15    15    19    16    19    17    19    18   177   161   177   180   161   177   162   160   158   159   159   159    41   159    21   156   154   121   118   155   121   114   126   127   125   125    13    12   124   124    15   125    15
        Y     V     G     F     F     G     S     G     P     G     D     E     K     E     Y     K     E     A     Y     L     E     E     E     K     E     L     A     S     Q     D     G     Q     K     Y     G     Q     Q     T     I     T     T     F     Q     F
        1     0     0     0     0     0     1     0     0     0     1     1     1     1     1     1     1     0     1     0     1     1     1     1     1     0     0     1     1     1     0     1     1     1     0     1     1     1     0     1     1     0     1     0
        -     -     -     -     -     -     -     -     -     -     -     a     -     a     a     -     a     b     -     b     b     b     b     b     b     a     -     -     a     a     -     a     a     -     -     -     -     -     -     -     -     -     -     -
#######################################

Protein: 1JBM     Program Version: 2       Number of monomers:   7         Simmetry:circular
Amino acids for each monomer: 78  73  77  71  75  73  74 
Distance cutoffs:  20.0   5.0 Angstrom        Algorithm: simmetrized interface
Bonded atoms (PDB atom serial numbers)
A:     17    19    30    31    43    46    48    76   140   156   157   174   205   307   508   510   528   536   538   549   550   552   555   564
      CA    O     OE1   NE2   N     O     CG    CG    CD1   CE    NZ    NZ    OE1   CE    O     CA    O     O     CG1   CE2   CZ    N     O     CB 
B:    853   865   868   877   864   932   913  1087  1041   799   798  1125  1042  1101  1102  1106  1105  1096   766   819  1060  1083  1080  1069
      O     N     O     CA    OG    CG2   O     CD2   NH1   NH2   NH1   OD1   NH2   CG    CD    NH2   NH1   N     CD1   CZ    CD1   O     N     O  
     3.51  3.06  2.73  3.29  3.02  3.51  3.52  3.55  4.14  3.56  3.56  2.68  3.22  3.10  3.17  3.82  2.84  3.01  3.24  3.51  3.88  2.94  2.94  3.70
Bonded amino acids (PDB serial numbers)
A:     11    11    12    12    14    14    14    18    27    29    29    31    35    47    73    74    76    77    77    78    78    79    79    80
        V     V     Q     Q     P     P     P     L     I     K     K     K     E     M     G     D     I     V     V     Y     Y     I     I     S
        0     0     1     1     0     0     0     0     0     1     1     1     1     0     0     1     0     0     0     1     1     0     0     1
        -     -     -     -     -     -     -     a     b     b     b     -     b     -     -     -     b     b     b     b     b     b     b     b
B:     41    43    43    44    42    50    48    70    64    34    34    75    64    72    72    72    72    72    30    36    66    70    70    68
        K     F     F     D     S     V     N     L     R     R     R     N     R     R     R     R     R     R     L     F     L     L     L     T
        1     0     0     1     1     0     1     0     1     1     1     1     1     1     1     1     1     1     0     0     0     0     0     1
        b     b     b     -     b     b     -     b     b     -     -     -     b     -     -     -     -     -     b     b     b     b     b     b
#######################################

Protein: 1LNX     Program Version: 2       Number of monomers:   7         Simmetry:circular
Amino acids for each monomer: 74  73  73  73  73  74  73 
Distance cutoffs:  20.0   5.0 Angstrom        Algorithm: simmetrized interface
Bonded atoms (PDB atom serial numbers)
A:     22    23    28    36    37    53   129   145   164   165   497   514   521   522   524   525   531   533   537   540   541   550
      CB    N     OG1   CD1   CD2   CG2   CD2   NZ    NH2   N     O     O     O     CB    CD1   CD2   CG    CD2   N     O     CB    OG 
B:    834   830   899   896   880  1033  1019   946   748   749  1079  1086  1056   729   763  1084  1040   782  1045  1042  1048  1030
      O     OG    CD2   CB    CB    CG2   NE    OE1   OD1   OD2   OE2   OD1   N     CD1   CD2   CB    SD    CD1   O     N     CG2   O  
     3.79  3.04  3.36  3.60  3.42  3.94  3.43  2.69  3.43  2.83  3.09  3.09  3.13  4.14  3.39  3.59  3.79  3.71  2.95  2.89  3.10  2.72
Bonded amino acids (PDB serial numbers)
A:     10    11    11    12    12    15    25    27    29    30    71    73    74    74    74    74    75    75    76    76    76    77
        A     T     T     L     L     T     L     K     R     D     E     V     L     L     L     L     F     F     I     I     I     S
        0     1     1     0     0     1     0     1     1     1     1     0     0     0     0     0     0     0     0     0     0     1
        -     a     a     a     a     a     b     b     -     -     -     b     b     b     b     b     b     b     b     b     b     b
B:     41    40    48    48    46    65    63    54    30    30    71    72    69    28    32    72    66    34    67    67    67    65
        F     S     L     L     N     T     R     E     D     D     E     N     R     L     H     N     M     I     V     V     V     T
        0     1     0     0     1     1     1     1     1     1     1     1     1     0     1     1     0     0     0     0     0     1
        b     b     b     b     -     b     b     b     -     -     -     -     -     b     b     -     b     b     b     b     b     b
#######################################

Protein: 1MGQ     Program Version: 2       Number of monomers:   7         Simmetry:circular
Amino acids for each monomer: 74  74  74  73  73  70  73 
Distance cutoffs:  20.0   5.0 Angstrom        Algorithm: simmetrized interface
Bonded atoms (PDB atom serial numbers)
A:     11    22    30    31    32    57    59    87   168   184   239   304   317   519   539   547   549   559   560   562   563   566   576   583
      NH2   O     O     CB    CG1   O     CG    CG    NZ    CE    NH2   O     SD    O     O     O     CG1   CE1   CE2   OH    N     O     OG    CD 
B:   1065   858   859   699   847   926   877  1081   793  1119  1036  1099  1095  1097  1120  1090   760  1054   813  1035  1077  1074  1063  1066
      OG1   OG    N     CD1   O     CG2   OD2   CD2   NH2   OD1   NH2   NH1   CG    NE    ND2   N     CD1   CD1   CZ    NH1   O     N     O     CG2
     3.24  2.80  3.15  3.81  3.60  3.47  3.50  3.78  2.87  3.24  2.37  3.28  2.78  3.11  2.94  3.12  3.74  3.64  3.45  2.99  2.95  2.91  2.91  3.38
Bonded amino acids (PDB serial numbers)
A:      8    10    11    11    11    14    14    18    29    31    37    46    47    73    76    77    77    78    78    78    79    79    80    81
        R     N     V     V     V     P     P     L     K     K     R     H     M     G     I     V     V     Y     Y     Y     I     I     S     P
        1     1     0     0     0     0     0     0     1     1     1     1     0     0     0     0     0     1     1     1     0     0     1     0
        -     -     -     -     -     -     -     a     b     -     b     -     -     -     b     b     b     b     b     b     b     b     b     -
B:     68    42    43    22    41    50    44    70    34    75    64    72    72    72    75    72    30    66    36    64    70    70    68    68
        T     S     F     L     K     V     D     L     R     N     R     R     R     R     N     R     L     L     F     R     L     L     T     T
        1     1     0     0     1     0     1     0     1     1     1     1     1     1     1     1     0     0     0     1     0     0     1     1
        b     b     b     -     b     b     -     b     -     -     b     -     -     -     -     -     b     b     b     b     b     b     b     b
#######################################

Protein: 1N9R     Program Version: 2       Number of monomers:   7         Simmetry:circular
Amino acids for each monomer: 68  69  68  68  68  69  68 
Distance cutoffs:  20.0   5.0 Angstrom        Algorithm: simmetrized interface
Bonded atoms (PDB atom serial numbers)
A:      1     6    28   104   108   232   247   248   249   458   470   477   480   491   493   494   497   503
      N     CG    CD1   O     CE    O     CD1   CD2   CE1   ND2   O     O     CD1   CE2   OH    N     O     CA 
B:    981   979   980   675  1022  1000   997   996   815  1001  1023   991  1020   719   950   975   972   958
      CE2   CD2   CE1   CE1   OD1   NH1   CD    CG    OD1   NH2   ND2   N     CB    OH    CD2   O     N     O  
     4.02  4.44  3.62  3.73  3.35  4.21  3.49  3.72  3.72  3.54  3.08  3.21  3.49  3.41  3.72  2.77  2.72  3.64
Bonded amino acids (PDB serial numbers)
A:     19    19    22    32    32    48    49    49    49    76    78    79    79    80    80    81    81    82
        L     L     L     K     K     Y     F     F     F     N     V     L     L     Y     Y     I     I     R
        0     0     0     1     1     1     0     0     0     1     0     0     0     1     1     0     0     1
        a     a     a     -     -     -     -     -     -     -     b     b     b     b     b     b     b     b
B:     72    72    72    33    77    74    74    74    50    74    77    74    77    38    68    72    72    70
        F     F     F     F     N     R     R     R     N     R     N     R     N     Y     L     F     F     E
        0     0     0     0     1     1     1     1     1     1     1     1     1     1     0     0     0     1
        b     b     b     a     a     a     a     a     a     a     a     a     a     b     a     b     b     a
#######################################

Protein: 1TG6     Program Version: 2       Number of monomers:   7         Simmetry:circular
Amino acids for each monomer: 184  183  183  184  196  187  194 
Distance cutoffs:  20.0   5.0 Angstrom        Algorithm: simmetrized interface
Bonded atoms (PDB atom serial numbers)
A:     59    98   125   226   227   233   250   258   278   279   287   304   313   315   338   479   480   481   482   531   532   551   560   563   565   568   584   917   930   958   959   967   990   991  1016  1050
      CD1   OG    CD2   OD1   OD2   OG    CB    CD1   O     CB    OE1   CD2   CE1   CZ    OG    O     CB    OG1   CG2   OD1   OD2   O     O     CD1   CE1   OH    CD2   OE1   CG2   CG2   CD1   OE1   OE1   OE2   NZ    OE1
B:   1459  1452  1449  1874  1861  1436  1513  1434  1501  1499  1450  1843  1527  1465  1530  2070  2077  2079  2243  2229  2222  2826  2834  2814  2820  2832  2833  2654  2652  2659  2649  2686  2679  2245  2723  2225
      CD1   N     CB    CD    ND2   CD2   OH    CG    CD1   CG1   CG    CE2   NE    CG1   NH2   CA    CB    CD    NE    ND2   N     CE1   CD    O     C     CB    CG    NH1   NE    O     CB    OH    CB    NH1   OE1   O  
     3.44  3.31  3.96  4.15  3.51  3.45  2.89  2.90  3.77  3.64  4.01  3.39  3.50  3.90  4.66  3.31  4.10  3.98  3.59  2.69  2.79  2.96  3.01  3.20  3.38  3.34  3.77  2.64  3.92  3.46  3.40  3.36  3.12  2.82  4.70  3.22
Bonded amino acids (PDB serial numbers)
A:     17    21    24    37    37    38    41    42    45    45    46    48    49    49    52    71    71    71    71    78    78    81    82    82    82    82    84   131   133   137   137   138   141   141   144   148
        Y     S     L     D     D     S     S     L     A     A     Q     L     F     F     S     T     T     T     T     D     D     Q     Y     Y     Y     Y     L     Q     T     I     I     Q     E     E     K     Q
        1     1     0     1     1     1     1     0     0     0     1     0     0     0     1     1     1     1     1     1     1     1     1     1     1     1     0     1     1     0     0     1     1     1     1     1
        -     a     a     a     a     a     a     a     a     a     a     a     a     a     a     a     a     a     a     a     a     a     a     a     a     a     -     a     a     a     a     a     a     a     a     a
B:      5     5     4    66    64     2    20     2    19    19     4    62    22     6    22    93    94    94   118   116   116   191   192   190   191   192   192   170   170   171   170   173   173   118   178   116
        I     I     P     P     N     L     Y     L     I     I     P     Y     R     V     R     G     Q     Q     R     N     N     H     P     V     H     P     P     R     R     D     R     Y     Y     R     E     N
        0     0     0     0     1     0     1     0     0     0     0     1     1     0     1     0     1     1     1     1     1     1     0     0     1     0     0     1     1     1     1     1     1     1     1     1
        -     -     -     -     b     -     a     -     a     a     -     b     a     -     a     b     b     b     b     -     -     -     -     -     -     -     -     -     -     -     -     b     b     b     a     -
#######################################

Protein: 1WNR     Program Version: 2       Number of monomers:   7         Simmetry:circular
Amino acids for each monomer: 75  75  84  75  75  75  86 
Distance cutoffs:  20.0   5.0 Angstrom        Algorithm: simmetrized interface
Bonded atoms (PDB atom serial numbers)
A:      1     4    17    20    23    33    41    62    63   187   207   208   209   214   222   226   230   237   259   400   405   418   422   427   435   492
      N     O     N     O     CD    N     N     NH1   NH2   OG1   O     CB    CG1   O     O     OE1   C     CA    NH2   OG1   O     CD1   O     OE2   CD1   CD1
G:   4211  4208  4196  4192  4215  4183  3927  4186  4175  3926  3839  3840  3903  3854  3871  3856  3872  3885  3902  4187  3755  3985  3774  3709  4207  4184
      O     N     O     CB    OE1   O     OE2   CD1   O     OE1   NH1   NH2   CG2   CD1   OD1   N     ND2   NE2   CG1   CD2   CG    CG1   NZ    CE    CD2   CB 
     4.11  2.93  2.85  2.83  3.68  2.90  2.76  2.99  3.04  2.76  4.17  4.04  4.05  3.66  3.28  2.88  3.82  3.10  4.25  3.85  3.38  4.04  4.27  4.39  3.60  3.75
Bonded amino acids (PDB serial numbers)
A:      1     1     3     3     3     5     6     8     8    44    47    47    47    48    49    49    50    51    53    72    73    74    75    75    76    83
        M     M     K     K     K     L     G     R     R     T     V     V     V     L     E     E     N     G     R     T     E     I     E     E     I     I
        0     0     1     1     1     0     0     1     1     1     0     0     0     0     1     1     1     0     1     1     1     0     1     1     0     0
        -     -     b     b     b     -     -     b     b     -     b     b     b     -     -     -     -     -     b     b     b     b     b     b     b     b
G:     94    94    92    91    94    90    57    90    89    57    46    46    54    48    50    49    50    52    54    90    34    65    36    19    93    90
        Q     Q     V     A     Q     L     E     L     L     E     R     R     V     L     N     E     N     Q     V     L     P     V     K     K     L     L
        1     1     0     0     1     0     1     0     0     1     1     1     0     0     1     1     1     1     0     0     0     0     1     1     0     0
        -     -     b     b     -     b     -     b     b     -     b     b     b     -     -     -     -     -     b     b     -     b     b     -     b     b
#######################################

Protein: 1XCB     Program Version: 2       Number of monomers:   7         Simmetry:noncircular
Amino acids for each monomer: 205  197  203  197  202  200  192 
Distance cutoffs:  20.0   5.0 Angstrom        Algorithm: simmetrized interface
Bonded atoms (PDB atom serial numbers)
A:      9    13    24    29    48    56    82    83   121   293   294   298   578   587   620   639   643   644   697   698   700   701   704   720   721   745   756   760   765   766   771   807   811   812  1114  1297  1326  1327  1377  1402  1403  1416  1418  1419  1442  1446  1448  1451  1452  1460  1461  1469  1470  1474  1477  1478  1484  1485  1493  1495  1503  1504  1510  1517  1520  1533  1534  1541  1542  1587  1588  1590
      NZ    O     N     CG    CG1   OG    CG2   CD1   NH2   O     CB    NE2   O     CB    NH1   NE1   CZ3   CH2   O     CB    CD    NE    NH2   O     CB    CB    CD2   OH    CB    CG    O     CG    CE2   CZ    CG2   CD2   CB    CG    O     O     CB    CG    OE1   OE2   OD2   O     CG    CE1   CE2   CD1   CD2   C     O     O     CD1   CD2   OG1   CG2   NE    NH1   CD1   CD2   OG    CD1   CE2   CG2   CD1   CD1   CD2   CD    NE    NH1
B:   3101  3106  1873  3109  3051  3026  2997  3022  2973  1613  1604  1607  3048  3016  3073  3041  3065  3072  2229  2228  2254  2255  2279  2234  2231  2235  2983  2972  2698  2858  2992  3008  3009  3005  3035  2980  2288  2297  3121  3034  3120  3001  3024  3021  2291  2964  2846  2242  2978  2312  2658  2827  2947  2343  2338  2828  2132  2119  2950  1603  2933  2645  2117  2109  1624  2805  2646  2123  2151  2934  2908  2917
      O     NE1   OE1   CZ2   CE2   NH1   CB    CG    OD2   CB    CB    OE1   CD1   CG2   CD2   OG    CD1   CD1   CB    O     N     CA    OD2   NH1   CD    NH2   CE2   OD1   NH1   CG    CD2   CD1   CD2   O     CD2   CD1   CE1   CG    NH1   CD1   CZ    O     NE    CB    OH    CG1   CE2   CD1   CB    CE2   CD1   CD1   CG    CZ    CG    CD2   CD1   CG    OE2   O     O     CG2   O     O     CG1   CG    CD1   CA    NH1   CB    O     O  
     3.14  3.12  2.78  3.63  3.46  2.91  4.14  3.44  2.91  3.55  3.77  3.09  3.40  3.58  3.05  2.85  3.87  3.05  3.47  3.69  4.18  3.90  2.51  2.81  3.66  4.18  3.33  2.79  4.01  3.70  3.35  3.71  3.71  3.97  3.56  3.93  4.51  4.55  2.81  3.65  3.89  3.21  2.98  3.90  4.15  3.13  3.62  4.15  3.78  3.42  4.01  4.25  3.79  3.65  3.60  3.81  3.98  3.34  3.26  3.93  3.61  3.47  2.78  3.40  3.33  3.58  3.85  3.30  3.47  3.54  3.19  3.65
Bonded amino acids (PDB serial numbers)
A:      2     3     5     5     8     9    12    12    16    39    39    39    74    75    79    81    81    81    90    90    90    90    90    93    93    97    98    98    99    99   100   105   105   105   143   169   173   173   180   183   183   185   185   185   188   189   189   189   189   190   190   192   192   193   193   193   194   194   195   195   196   196   197   198   198   200   200   201   201   206   206   206
        K     V     E     E     I     S     I     I     R     Q     Q     Q     I     L     R     W     W     W     R     R     R     R     R     S     S     D     Y     Y     P     P     G     F     F     F     I     L     P     P     K     A     A     E     E     E     D     F     F     F     F     L     L     G     G     L     L     L     T     T     R     R     L     L     S     F     F     I     I     L     L     R     R     R
        1     0     1     1     0     1     0     0     1     1     1     1     0     0     1     0     0     0     1     1     1     1     1     1     1     1     1     1     0     0     0     0     0     0     0     0     0     0     1     0     0     1     1     1     1     0     0     0     0     0     0     0     0     0     0     0     1     1     1     1     0     0     1     0     0     0     0     0     0     1     1     1
        -     -     a     a     a     a     a     a     a     a     a     a     a     a     -     b     b     b     a     a     a     a     a     a     a     -     -     -     -     -     -     b     b     b     b     b     -     -     -     b     b     b     b     b     -     -     -     -     -     -     -     a     a     a     a     a     a     a     a     a     a     a     a     a     a     a     a     a     a     -     -     -
B:    205   205    39   205   198   195   191   195   188     6     5     5   198   194   201   197   200   201    90    90    94    94    97    90    90    90   189   188   150   173   190   193   193   193   196   189    98    99   206   196   206   192   195   195    98   187   171    91   189   101   145   169   185   105   105   169    77    75   185     5   183   143    75    74     8   166   143    76    79   183   180   181
        W     W     Q     W     F     R     A     R     D     A     E     E     F     T     L     S     I     L     R     R     A     A     D     R     R     R     F     D     R     P     L     L     L     L     L     F     Y     P     R     L     R     G     R     R     Y     V     F     L     F     F     L     L     E     F     F     L     L     L     E     E     A     I     L     I     I     K     I     G     R     A     K     E
        0     0     1     0     0     1     0     1     1     0     1     1     0     1     0     1     0     0     1     1     0     0     1     1     1     1     0     1     1     0     0     0     0     0     0     0     1     0     1     0     1     0     1     1     1     0     0     0     0     0     0     0     1     0     0     0     0     0     1     1     0     0     0     0     0     1     0     0     1     0     1     1
        -     -     -     -     a     a     a     a     -     a     -     -     a     a     a     a     a     a     a     a     a     a     a     a     a     a     a     -     -     -     a     a     a     a     a     a     -     -     -     a     -     a     a     a     -     -     -     a     a     -     b     b     b     b     b     b     -     a     b     -     b     b     a     a     a     -     b     a     -     b     -     -
#######################################

Protein: 1Y7O     Program Version: 2       Number of monomers:   7         Simmetry:circular
Amino acids for each monomer: 171  178  176  178  174  173  177 
Distance cutoffs:  20.0   5.0 Angstrom        Algorithm: simmetrized interface
Bonded atoms (PDB atom serial numbers)
A:     13    14    15    16    19    28    34    35    37    47    80    89    92   104   192   426   440   636   638   639   640   784   793   796   799   800   814  1158  1202  1294  1306  1307  1308  1314  1315
      CB    CG    CD    N     O     CG1   CB    CG1   CD1   N     CD1   CE1   OH    CG    CG2   OH    OD1  SE     N     CA    C     CD1   N     O     OD1   ND2   OE2   CD1   OE2   CE    OD1   ND2   N     OD1   ND2
G:   8251  8417  8388  8224  8223  8443  8190  8189  8166  8172  8438  8408  8383  8442  8382  8432  8353  8402  8630  8606  8608  8650  8653  8625  9099  8652  9041  9038  9066  8684  8673  8676  8672  8680  8703
      CD2   NE2   OG    OG    CB    CE2   OH    CZ    CB    NH2   CB    CB    N     CE1   ND2   CD1   OD2   CG2   CB    O     OG    CB    OD2   CD2   CG2   OD1   NE2   ND1   NZ    CD2   CB    ND2   O     O     CE 
     3.76  3.48  3.37  2.87  3.41  3.47  3.80  3.74  3.55  3.78  3.60  3.87  3.09  3.91  2.87  3.58  3.90  4.06  3.53  3.44  3.70  3.62  2.91  4.18  3.90  2.67  2.56  3.09  3.70  3.48  3.53  4.00  2.93  3.14  3.54
Bonded amino acids (PDB serial numbers)
A:      3     3     3     4     4     5     6     6     6    15    18    19    19    21    31    61    63    91    92    92    92   113   115   115   115   115   117   174   179   190   192   192   193   193   193
        P     P     P     V     V     V     I     I     I     S     I     Y     Y     R     T     Y     N     -     G     G     G     L     N     N     N     N     E     W     E     -     N     N     N     N     N
        0     0     0     0     0     0     0     0     0     1     0     1     1     1     1     1     1     -     0     0     0     0     1     1     1     1     1     0     1     -     1     1     1     1     1
        -     -     -     b     b     b     -     -     -     -     a     a     a     a     b     b     b     b     b     b     b     -     -     -     -     -     b     -     a     -     -     -     -     -     -
G:     23    45    41    20    20    48    16    16    14    14    48    44    41    48    40    47    36    43    74    70    70    77    77    73   149    77   142   142   145    81    80    80    80    81    83
        L     Q     S     S     S     F     Y     Y     R     R     F     A     S     F     N     L     D     I     A     S     S     D     D     L     T     D     H     H     K     F     N     N     N     F     K
        0     1     1     1     1     0     1     1     1     1     0     0     1     0     1     0     1     0     0     1     1     1     1     0     1     1     1     1     1     0     1     1     1     0     1
        a     a     a     a     a     a     b     b     b     b     a     a     a     a     a     a     a     a     a     a     a     a     a     a     a     a     a     a     a     a     a     a     a     a     -
#######################################

Protein: 1ZNP     Program Version: 2       Number of monomers:   7         Simmetry:noncircular
Amino acids for each monomer: 140  139  137  137  138  139  139 
Distance cutoffs:  20.0   5.0 Angstrom        Algorithm: simmetrized interface
Bonded atoms (PDB atom serial numbers)
A:    620   628   632   635   641   643   864  1074  1079
      OD2   O     NE    NH2   CG    OE1   OE1   CB    O  
C:   2401  2346  2350  2351  2359  2374  2243  2253  2345
      NZ    NE2   O     CB    O     N     OE2   CA    CE1
     4.88  3.17  3.27  3.44  3.06  3.38  3.27  4.00  3.13
Bonded amino acids (PDB serial numbers)
A:     80    82    82    82    83    83   112   141   142
        D     R     R     R     E     E     E     S     P
        1     1     1     1     1     1     1     1     0
        -     -     -     -     -     -     b     -     -
C:     32    26    27    27    28    30    13    15    26
        K     H     Q     Q     T     R     E     G     H
        1     1     1     1     1     1     1     0     1
        -     b     b     b     b     b     a     -     b
#######################################

Protein: 2A2O     Program Version: 2       Number of monomers:   7         Simmetry:noncircular
Amino acids for each monomer: 230  230  230  229  230  229  230 
Distance cutoffs:  20.0   5.0 Angstrom        Algorithm: simmetrized interface
Bonded atoms (PDB atom serial numbers)
A:     10    11   446   471   477   479   480   497   500   506   529   536   538   539   909   912   916   925   930   933   936   945   952   955   973   977   979   983   988   991  1396  1397  1407  1431  1859  1863
      NH1   NH2   O     CG    CB    OD1   ND2   OH    C     CB    CG1   CG    OE1   NE2   O     CG2   O     CZ3   O     ND1   NE2   N     NE    NH2   O     CA    O     O     N     O     CD1   CD2   CE2   CZ    O     CD2
B:   3722  3724  3265  3275  1875  2359  3300  2341  2790  2774  2781  2799  2800  2801  2371  3725  2393  2362  2853  2856  2403  2844  2838  2848  2817  2842  2810  2820  2795  2798  2308  3266  2333  2342  2776  2777
      CB    CD1   CD1   CE1   NH2   OH    CZ    OD1   CZ3   O     O     CD2   CE1   NE2   OG    CD2   CG1   C     N     O     NE2   O     O     O     NE    CA    N     NH2   O     ND1   O     CD2   CG    ND2   OG1   CG2
     3.92  3.76  3.78  3.52  3.49  2.69  3.45  2.71  3.50  2.97  3.38  3.65  3.66  3.44  2.99  4.39  3.40  3.48  2.81  2.75  3.26  2.94  2.98  3.08  3.01  3.69  2.90  3.05  2.81  2.79  3.66  3.02  3.63  3.50  4.86  3.91
Bonded amino acids (PDB serial numbers)
A:   10105  10105  66105  69105  70105  70105  70105  72105  73105  74105  77105  78105  78105  78105  123105  123105  124105  124105  125105  125105  125105  127105  127105  127105  130105  131105  131105  132105  133105  133105  184105  184105  185105  187105  239105  239105
        R     R     T     P     N     N     N     Y     G     S     V     Q     Q     Q     T     T     W     W     H     H     H     R     R     R     S     G     G     L     I     I     L     L     Y     F     L     L
        1     1     1     0     1     1     1     1     0     1     0     1     1     1     1     1     0     0     1     1     1     1     1     1     1     0     0     0     0     0     0     0     1     0     0     0
        -     -     -     -     -     -     -     -     -     -     -     -     -     -     -     -     -     -     -     -     -     -     -     -     -     -     -     -     -     -     -     -     -     -     -     -
B:   239105  239105  184105  185105  10105  72105  187105  70105  124105  123105  124105  125105  125105  125105  74105  239105  77105  73105  133105  133105  78105  131105  130105  132105  127105  131105  127105  127105  125105  125105  66105  184105  69105  70105  123105  123105
        L     L     L     Y     R     Y     F     N     W     T     W     H     H     H     -     L     V     G     I     I     Q     G     S     L     R     G     R     R     H     H     T     L     P     N     T     T
        0     0     0     1     1     1     0     1     0     1     0     1     1     1     -     0     0     0     0     0     1     0     1     0     1     0     1     1     1     1     1     0     0     1     1     1
        -     -     -     -     -     -     -     -     -     -     -     -     -     -     -     -     -     -     -     -     -     -     -     -     -     -     -     -     -     -     -     -     -     -     -     -
#######################################

Protein: 2CBY     Program Version: 2       Number of monomers:   7         Simmetry:circular
Amino acids for each monomer: 169  170  169  171  169  170  167 
Distance cutoffs:  20.0   5.0 Angstrom        Algorithm: simmetrized interface
Bonded atoms (PDB atom serial numbers)
A:      7    13    14    20    21    35    42    54    67    73    74    81    82   104   105   142   143   155   383   399   587   589   590   603   745   746   754   760   763   778   779   795  1125  1126  1148  1149  1285  1300  1303
      N     CD1   CD2   OG1   CG2   OG    CG2   OH    O     NH1   NH2   CD1   CD2   OE1   OE2   CE2   CZ    O     OH    ND2   O     CG    SD    CE    CD1   CD2   N     ND1   NE2   NH1   NH2   CD2   O     CB    CD2   NE1   O     N     O  
G:   7895  7922  7914  8096  8101  7929  8126  8087  8153  8180  7956  8120  8147  8171  8177  8086  8145  8089  8144  8090  8329  8363  8114  8748  8354  8385  8357  8356  8807  8780  8306  8749  8716  8715  8746  8740  8381  8383  8397
      OD1   N     CB    CG    NH2   OE1   CG    CB    CD2   OE2   CD1   CB    CA    CB    CG    O     CD2   OD1   CD1   ND2   CB    OG1   CB    OE1   CB    CG    OD2   OD1   OE2   CD1   CB    NE2   CG2   CG1   CG    OE2   CA    O     CB 
     3.18  3.56  3.89  3.12  3.57  3.13  4.07  3.81  4.13  2.75  3.61  3.62  3.62  3.58  4.40  4.08  3.79  2.92  4.14  3.12  3.64  3.98  3.90  3.92  3.52  4.43  2.93  2.79  2.73  3.41  3.42  3.63  4.17  4.51  3.66  2.87  3.20  3.05  4.79
Bonded amino acids (PDB serial numbers)
A:     16    16    16    17    17    19    20    21    23    23    23    24    24    27    27    31    31    33    63    65    93    93    93    95   115   115   117   117   117   119   119   121   172   172   174   174   191   193   193
        L     L     L     T     T     S     V     Y     R     R     R     L     L     E     E     F     F     G     Y     N     M     M     M     M     L     L     H     H     H     R     R     L     D     D     W     W     T     A     A
        0     0     0     1     1     1     0     1     1     1     1     0     0     1     1     0     0     0     1     1     0     0     0     0     0     0     1     1     1     1     1     0     1     1     0     0     1     0     0
        a     a     a     a     a     a     a     a     a     a     a     a     a     -     -     b     b     -     b     b     b     b     b     b     -     -     -     -     -     b     b     b     -     -     b     b     -     -     -
G:     18    22    21    43    43    22    47    42    50    54    25    46    50    53    54    42    49    42    49    42    76    80    45   142    79    83    79    79   149   146    72   142   138   138   142   141    83    83    85
        D     E     Y     R     R     E     Q     N     L     E     L     A     L     A     E     N     L     N     L     N     A     T     C     Q     D     L     D     D     E     I     S     Q     I     I     Q     E     L     L     P
        1     1     1     1     1     1     1     1     0     1     0     0     0     0     1     1     0     1     0     1     0     1     1     1     1     0     1     1     1     0     1     1     0     0     1     1     0     0     0
        a     a     a     a     a     a     a     a     a     a     a     a     a     a     a     a     a     a     a     a     a     a     a     a     a     a     a     a     a     a     a     a     a     a     a     a     a     a     -
#######################################

Protein: 2F6I     Program Version: 2       Number of monomers:   7         Simmetry:circular
Amino acids for each monomer: 182  174  183  182  175  181  178 
Distance cutoffs:  20.0   5.0 Angstrom        Algorithm: simmetrized interface
Bonded atoms (PDB atom serial numbers)
A:      4    13    25    28    29    47    49    50    51    59    60    80    81    89    90   105   120   149   188   202   445   457   461   672   675   684   821   830   836   837   851   853   854  1237  1240  1364  1376  1377  1383  1387  1392  1418  1431
      O     CE    O     CG2   CD1   O     CG    SD    CE    CE    NZ    CG1   CG2   CE    NZ    CD1   CZ    NZ    OH    OG1   OH    O     ND2   CE2   CA    CD1   CD1   N     OD1   ND2   NE    NH1   NH2   CE1   OH    CG2   CB    OG1   CB    NZ    CB    CG    OH 
G:   8915  8676  8681  8638  8881  8855  8667  8666  8854  8823  8824  8844  8670  8846  8815  8879  8872  8906  8870  8814  9134  8786  9053  8840  9071  9045  9103  9095  9094  9569  9469  9494  9468  9448  9444  9132  9118  9119  9121  9138  9122  9526  9556
      CD1   O     NZ    CD1   CE2   NE2   CG    CB    OE1   OE1   OE2   O     CE1   OG    OD2   CD2   N     OD1   CD1   OD1   OH    NZ    OE1   CD1   CB    ND2   CD1   OD2   OD1   OH    OE2   CE1   OE1   CB    N     CE2   O     CB    OD1   O     ND2   CD1   CE1
     3.74  2.99  3.31  3.66  3.33  3.66  3.92  3.73  4.23  3.02  3.48  3.50  4.26  2.96  3.23  3.59  3.47  3.05  3.48  2.81  4.04  2.58  3.15  3.71  3.71  3.93  3.57  2.81  3.06  2.69  2.78  3.24  3.00  4.28  4.33  3.80  3.04  3.66  3.65  3.17  3.28  3.67  3.76
Bonded amino acids (PDB serial numbers)
A:    177   178   180   180   180   183   183   183   183   184   184   187   187   188   188   190   191   194   198   200   229   231   231   259   260   261   281   283   283   283   285   285   285   340   340   356   358   358   359   359   360   363   364
        H     M     I     I     I     M     M     M     M     K     K     V     V     K     K     F     F     K     Y     T     Y     N     N     F     G     L     L     N     N     N     R     R     R     Y     Y     I     T     T     K     K     L     P     Y
        1     0     0     0     0     0     0     0     0     1     1     0     0     1     1     0     0     1     1     1     1     1     1     0     0     0     0     1     1     1     1     1     1     1     1     0     1     1     1     1     0     0     1
        -     -     -     -     -     -     -     -     -     a     a     a     a     a     a     a     a     -     b     -     b     b     b     b     b     b     -     -     -     -     b     b     b     b     b     -     -     -     -     -     -     -     -
G:    221   193   193   189   217   214   192   192   214   210   210   213   192   213   209   217   217   220   216   209   249   205   239   212   242   238   246   245   245   319   308   311   308   305   305   249   248   248   248   250   248   315   318
        I     K     K     L     Y     Q     F     F     Q     E     E     S     F     S     D     Y     Y     N     L     D     Y     K     E     I     A     N     I     D     D     Y     E     Y     E     Q     Q     Y     N     N     N     I     N     L     H
        0     1     1     0     1     1     0     0     1     1     1     1     0     1     1     1     1     1     0     1     1     1     1     0     0     1     0     1     1     1     1     1     1     1     1     1     1     1     1     0     1     0     1
        a     a     a     a     a     a     a     a     a     a     a     a     a     a     a     a     a     a     a     a     a     a     a     a     a     a     a     a     a     a     a     a     a     a     a     a     a     a     a     a     a     a     a
#######################################

Protein: 2F86     Program Version: 2       Number of monomers:   7         Simmetry:circular
Amino acids for each monomer: 129  129  129  129  129  129  129 
Distance cutoffs:  20.0   5.0 Angstrom        Algorithm: simmetrized interface
Bonded atoms (PDB atom serial numbers)
B:    346   363   373   375   376   401   462   465   477   784
      O     CD1   CB    OD1   ND2   OE2   CD2   CZ    OH    NE 
D:   1875  1892  1637  1761  1895  1645  1791  1796  1795  1841
      OG1   CB    CD1   CG1   OE1   OD1   CB    N     NE2   ND2
     2.84  3.75  3.56  3.54  3.18  3.26  3.64  3.76  2.92  4.16
Bonded amino acids (PDB serial numbers)
B:    386   388   390   390   390   393   400   400   401   440
        E     L     N     N     N     E     F     F     Y     R
        1     0     1     1     1     1     0     0     1     1
        a     a     -     -     -     b     a     a     -     -
D:    446   448   415   432   448   416   436   437   436   441
        T     Q     L     V     Q     N     Q     F     Q     N
        1     1     0     0     1     1     1     0     1     1
        b     b     -     b     b     -     b     b     b     -
#######################################

Protein: 2FCH     Program Version: 2       Number of monomers:   7         Simmetry:noncircular
Amino acids for each monomer: 106  106  106  107  107  106  107 
Distance cutoffs:  20.0   5.0 Angstrom        Algorithm: simmetrized interface
Bonded atoms (PDB atom serial numbers)
A:     43   209   222   224   225   267   269   280   302   481   482
      NE2   CZ2   CG    OE1   OE2   CB    CD    SD    CG    NE2   NE2
F:   4249  4248  4251  4728  4258  4490  4494  4499  4481  4737  4246
      OD2   OD1   CA    CD    CB    O     O     NZ    O     OD1   CB 
     2.88  3.57  3.16  3.89  3.59  3.78  3.73  3.28  3.34  3.57  3.15
Bonded amino acids (PDB serial numbers)
A:      6    28    30    30    30    36    36    37    40    62    62
        H     W     E     E     E     K     K     -     P     -     -
        1     0     1     1     1     1     1     -     0     -     -
        b     b     -     -     -     a     a     a     a     -     -
F:     20    20    21    82    22    51    52    52    50    83    20
        D     D     G     K     A     G     K     K     Q     N     D
        1     1     0     1     0     0     1     1     1     1     1
        -     -     -     b     b     -     -     -     -     -     -
#######################################

Protein: 2FT1     Program Version: 2       Number of monomers:   7         Simmetry:noncircular
Amino acids for each monomer: 280  280  280  280  280  258  261 
Distance cutoffs:  20.0   5.0 Angstrom        Algorithm: simmetrized interface
Bonded atoms (PDB atom serial numbers)
A:    373   374   401   412   416   428   433   437   441   443   444   445   491   495   500   503   508   511   512   513   516   518   534   552  1095  1157  1158  1186  1207  1211  1214  1241  1261  1271  1272  1428  1429  1444  1460  1464  1476  1479  1484  1488  1490  1537  1572  1581  1582  1583  2073
      OE1   OE2   CZ    O     ND2   O     O     OD2   O     CG1   CG2   N     O     CE    O     CD    CB    OE1   OE2   N     O     OG    CD1   CZ    CD2   OD1   OD2   ND1   CB    CE1   OH    O     OE2   CE2   CZ    OD2   N     OE1   NH2   O     O     CG2   O     CD2   CE2   OG1   O     CZ3   CH2   N     NH2
F:  11399 11434 11427 11495 11466 11493 11236 11527 11586 11582 11526 11226 11261 11242 11259 11241 11264 11266 11279 11256 11273 11249 11406 11397 11952 12082 12030 11984 11981 11939 11946 12248 10779 10776 10770 12067 12050 12055 12052 12070 12069 12116 12124 12122 12113 12125 12132 12105 12080 12120 10761
      OH    NH2   O     CE    O     CG    CG2   NE2   OD2   O     OE1   O     NE1   CB    CD1   O     CZ2   CH2   CG    O     CG2   ND1   CG2   CE2   NH2   OH    NZ    NE2   ND1   CB    CB    NZ    O     N     CA    NE    O     OE2   CG    NH2   NH1   CD    OE1   CG    O     NE2   CA    O     CE2   O     N  
     2.86  2.91  3.99  3.59  2.98  3.28  3.46  3.60  3.89  3.14  3.27  2.87  2.91  4.34  2.97  3.26  3.50  3.30  4.56  2.99  3.33  3.07  3.91  3.77  3.30  3.00  2.76  2.80  3.71  3.90  3.43  4.19  2.64  3.99  4.05  2.99  2.74  2.85  3.28  3.20  3.60  4.09  3.32  3.99  3.29  3.76  3.67  3.93  3.46  2.50  3.98
Bonded amino acids (PDB serial numbers)
A:    153   153   156   158   158   160   161   161   162   162   162   163   169   169   170   170   171   171   171   172   172   172   174   176   247   256   256   260   263   263   263   267   269   270   270   290   291   292   294   295   296   296   297   297   297   304   309   309   309   310   372
        E     E     F     N     N     A     D     D     V     V     V     V     K     K     P     P     E     E     E     S     S     S     I     F     L     D     D     H     Y     Y     Y     E     E     F     F     D     N     E     R     Y     I     I     F     F     F     T     W     W     W     G     R
        1     1     0     1     1     0     1     1     0     0     0     0     1     1     0     0     1     1     1     1     1     1     0     0     0     1     1     1     1     1     1     1     1     0     0     1     1     1     1     1     0     0     0     0     0     1     0     0     0     0     1
        b     b     b     -     -     -     b     b     b     b     b     b     -     -     -     -     -     -     -     -     -     -     b     b     a     a     a     a     a     a     a     a     -     -     -     -     -     -     -     -     -     -     -     -     -     -     -     -     -     -     a
F:    206   210   210   218   214   218   186   222   231   231   222   185   189   187   189   187   189   189   191   189   190   188   207   206   280   295   289   283   283   279   280   317   128   128   127   294   292   292   292   294   294   300   301   301   300   301   303   298   295   301   126
        Y     R     R     K     G     K     I     Q     D     D     Q     T     W     A     W     A     W     W     Q     W     V     H     I     Y     R     Y     K     H     H     P     R     K     G     G     P     R     E     E     E     R     R     P     Q     Q     P     Q     F     G     Y     Q     M
        1     1     1     1     0     1     0     1     1     1     1     1     0     0     0     0     0     0     1     0     0     1     0     1     1     1     1     1     1     0     1     1     0     0     0     1     1     1     1     1     1     0     1     1     0     1     0     0     1     1     0
        a     a     a     a     a     a     b     a     -     -     a     b     b     b     b     b     b     b     b     b     b     b     a     a     a     -     -     a     a     a     a     -     -     -     -     -     -     -     -     -     -     -     -     -     -     -     -     -     -     -     -
#######################################

Protein: 2G3K     Program Version: 2       Number of monomers:   7         Simmetry:noncircular
Amino acids for each monomer: 94  94  94  94  94  94  94 
Distance cutoffs:  20.0   5.0 Angstrom        Algorithm: simmetrized interface
Bonded atoms (PDB atom serial numbers)
A:      4    23    24    32    51    52    56    57    66    77    78   108   109   139   740   747   748   752   766
      O     O     CB    CE    CG1   CG2   O     CB    OE2   OG1   CG2   CG2   CD1   OD2   O     CZ    OH    O     CB 
F:   3859  3906  4621  4620  3878  3879  3933  3932  4603  3912  3911  3963  3935  3994  3887  3885  3921  3888  3880
      O     CG1   CB    O     O     CB    CG2   OG1   OH    CB    O     CG2   CA    OD2   CE    CG    OE2   NZ    N  
     4.76  3.68  3.81  3.25  3.52  3.64  3.55  3.55  2.88  3.24  3.34  3.93  3.60  2.61  3.41  3.50  2.73  3.81  3.60
Bonded amino acids (PDB serial numbers)
A:    148   150   150   151   153   153   154   154   155   157   157   161   161   165   238   238   238   239   241
        F     A     A     K     V     V     A     A     E     T     T     I     I     D     Y     Y     Y     A     L
        0     0     0     1     0     0     0     0     1     1     1     0     0     1     1     1     1     0     0
        -     a     a     a     a     a     a     a     a     a     a     a     a     a     a     a     a     a     a
F:    148   153   241   241   150   150   157   157   238   154   154   161   158   165   151   151   155   151   151
        F     V     L     L     A     A     T     T     Y     A     A     I     G     D     K     K     E     K     K
        0     0     0     0     0     0     1     1     1     0     0     0     0     1     1     1     1     1     1
        -     a     -     -     a     a     a     a     a     a     a     a     a     a     a     a     a     a     a
#######################################

Protein: 2H0R     Program Version: 2       Number of monomers:   7         Simmetry:noncircular
Amino acids for each monomer: 216  216  216  216  216  216  216 
Distance cutoffs:  20.0   5.0 Angstrom        Algorithm: simmetrized interface
Bonded atoms (PDB atom serial numbers)
A:    134   135   795   798   813   815   817   838   839   858   859   861   870   888   895   917   918
      CD1   CD2   O     OD1   CD1   NE1   CE3   OE1   NE2   O     CB    OD1   OE1   N     OD2   CG1   CG2
C:   4717  4779  4703  4180  4707  4711  4740  4695  4698  4535  4533  4694  4536  4544  4550  4557  4570
      OD1   CD    NZ    NH1   O     N     CG    N     O     CE2   CD2   NE2   CZ    CD2   OG1   CG    NH2
     3.42  3.55  2.98  4.30  3.28  3.67  3.42  2.75  3.05  3.25  3.53  2.80  3.54  3.44  2.81  3.22  4.04
Bonded amino acids (PDB serial numbers)
A:     17    17    98    98   100   100   100   103   103   106   106   106   107   110   110   113   113
        L     L     N     N     W     W     W     Q     Q     D     D     D     Q     D     D     V     V
        0     0     1     1     0     0     0     1     1     1     1     1     1     1     1     0     0
        -     -     -     -     a     a     a     a     a     a     a     a     a     a     a     a     a
C:    144   151   142    79   143   144   147   142   142   124   124   141   124   125   126   127   128
        D     K     K     R     T     D     K     K     K     F     F     H     F     L     T     D     R
        1     1     1     1     1     1     1     1     1     0     0     1     0     0     1     1     1
        a     a     -     -     -     a     a     -     -     -     -     -     -     -     -     -     -
#######################################

Protein: 2HY6     Program Version: 2       Number of monomers:   7         Simmetry:noncircular
Amino acids for each monomer: 31  31  31  32  31  32  30 
Distance cutoffs:  20.0   5.0 Angstrom        Algorithm: simmetrized interface
Bonded atoms (PDB atom serial numbers)
A:     20    24    25    32    33    50    51    76    77   102   109   130   132   139   140   157   158   182   188   189   207   208
      O     OE1   NE2   CD1   CD2   O     CB    OE2   N     CB    OD1   CD2   NE2   CD1   CD2   O     CB    N     CD1   CD2   O     CB 
B:    267   238   244   264   262   286   266   296   318   317   337   372   379   369   367   391   371   421   418   416   441   420
      CB    CA    CE    CA    CD2   CG1   O     OE2   CB    O     ND2   CB    OD1   CA    CD2   CG1   O     CB    CA    CD2   CG1   O  
     3.73  3.85  4.63  3.90  4.10  3.52  3.43  3.13  3.58  3.30  2.92  3.26  2.80  3.78  4.05  3.56  3.27  3.53  3.90  4.08  3.80  3.48
Bonded amino acids (PDB serial numbers)
A:      5     5     5     6     6     9     9    12    13    16    17    19    19    20    20    23    23    27    27    27    30    30
        Q     Q     Q     L     L     A     A     E     L     A     N     H     H     L     L     A     A     L     L     L     A     A
        1     1     1     0     0     0     0     1     0     0     1     1     1     0     0     0     0     0     0     0     0     0
        a     a     a     a     a     a     a     a     a     a     a     a     a     a     a     a     a     a     a     a     a     a
B:      7     4     4     7     6    10     7    11    14    14    17    21    22    21    20    24    21    28    28    27    31    28
        A     K     K     A     L     V     A     E     A     A     N     A     N     A     L     V     A     A     A     L     V     A
        0     1     1     0     0     0     0     1     0     0     1     0     1     0     0     0     0     0     0     0     0     0
        a     a     a     a     a     a     a     a     a     a     a     a     a     a     a     a     a     a     a     a     a     a
#######################################

Protein: 2IQ7     Program Version: 2       Number of monomers:   7         Simmetry:noncircular
Amino acids for each monomer: 339  339  339  339  339  338  339 
Distance cutoffs:  20.0   5.0 Angstrom        Algorithm: simmetrized interface
Bonded atoms (PDB atom serial numbers)
A:    862  1245  1261  1599  1601  1615
      OD1   ND2   NZ    CD    NZ    CG1
G:  15597 15580 15117 14858 15092 15107
      CB    CB    OG    NZ    OD2   NE2
     3.36  4.90  3.01  3.75  4.79  4.14
Bonded amino acids (PDB serial numbers)
A:    140   194   196   245   245   247
        N     N     K     K     K     V
        1     1     1     1     1     0
        b     b     b     b     b     b
G:    171   168   108    73   104   106
        S     A     S     K     D     Q
        1     0     1     1     1     1
        -     a     a     b     b     a
#######################################

Protein: 2Q6N     Program Version: 2       Number of monomers:   7         Simmetry:noncircular
Amino acids for each monomer: 465  465  465  465  465  465  465 
Distance cutoffs:  20.0   5.0 Angstrom        Algorithm: simmetrized interface
Bonded atoms (PDB atom serial numbers)
A:   1581  1585  1589  1596  1601  1606  1607  1635  1636  1638  1639  1661  1679  1768
      O     CD2   OH    CD1   N     CG    CD    CD    NE    NH1   NH2   CB    NH2   NE2
C:   8970  7577  7587  9037  8940  8947  8969  8938  8941  8939  7621  7623 11063 11005
      CG2   CG    CD2   CD1   CE1   CB    CG1   CD1   CE2   CD2   CZ    NH2   OE2   OD2
     3.09  3.13  3.43  3.97  3.62  3.61  3.77  3.65  3.20  3.17  2.88  2.92  3.78  2.70
Bonded amino acids (PDB serial numbers)
A:    226   226   226   227   228   228   228   232   232   232   232   235   236   247
        Y     Y     Y     F     P     P     P     R     R     R     R     Y     R     Q
        1     1     1     0     0     0     0     1     1     1     1     1     1     1
        -     -     -     -     -     -     -     a     a     a     a     a     a     a
C:    216    43    44   224   212   213   216   212   212   212    48    48   474   467
        V     L     L     L     F     S     V     F     F     F     R     R     E     D
        0     0     0     0     0     1     0     0     0     0     1     1     1     1
        a     a     a     a     a     a     a     a     a     a     -     -     b     a
#######################################

Protein: 2RAQ     Program Version: 2       Number of monomers:   7         Simmetry:circular
Amino acids for each monomer: 93  94  93  93  93  93  93 
Distance cutoffs:  20.0   5.0 Angstrom        Algorithm: simmetrized interface
Bonded atoms (PDB atom serial numbers)
A:     45    60   142   152   156   183   190   192   261   263   271   274   285   286   289   300   301   307   333   399   400   413   611
      NH2   CG2   CD1   CA    CG    CB    CD    NZ    O     CG    N     O     ND2   N     O     CG2   N     CD1   CD1   CE    NZ    OG1   CB 
B:   1436  1437  1211  1363  1206  1362   759  1183  1380  1388  1374  1371  1409  1360  1357  1355  1343  1346  1331  1429  1434  1431  1450
      CG1   CG2   CZ    CG2   CG    CG1   CD2   OD1   N     CZ    O     N     O     O     N     OE1   O     OD1   CB    OE1   O     N     OG1
     3.48  3.65  3.98  3.88  4.18  3.10  3.61  4.09  3.03  4.38  3.05  3.23  2.77  2.92  3.14  3.23  2.86  3.39  4.22  3.31  2.87  3.54  3.70
Bonded amino acids (PDB serial numbers)
A:      8    10    20    22    22    25    26    26    35    35    37    37    38    39    39    40    41    41    44    52    52    54    80
        R     V     I     P     P     A     K     K     E     E     V     V     N     I     I     T     L     L     I     K     K     T     D
        1     0     0     0     0     0     1     1     1     1     0     0     1     0     0     1     0     0     0     1     1     1     1
        b     b     a     a     a     a     a     a     -     -     b     b     b     b     b     b     b     b     b     b     b     b     b
B:     92    92    62    82    62    82     6    59    86    86    84    84    89    82    82    81    80    80    78    91    92    92    94
        V     V     F     V     F     V     L     D     R     R     A     A     V     V     V     E     D     D     S     E     V     V     T
        0     0     0     0     0     0     0     1     1     1     0     0     0     0     0     1     1     1     1     1     0     0     1
        -     -     a     b     a     b     b     -     -     -     b     b     -     b     b     b     b     b     b     -     -     -     -
#######################################

Protein: 2VV5     Program Version: 2       Number of monomers:   7         Simmetry:circular
Amino acids for each monomer: 257  257  257  257  257  257  257 
Distance cutoffs:  20.0   5.0 Angstrom        Algorithm: simmetrized interface
Bonded atoms (PDB atom serial numbers)
A:    329   355   356   388   419   420   421   422   445   511   512   537   650   677   700   735  1058  1078  1079  1080  1083  1093  1096  1099  1113  1130  1131  1136  1139  1140  1165  1166  1169  1176  1240  1241  1246  1276  1285  1311  1478  1492  1495  1496  1500  1504  1508  1511  1528  1529  1558  1601  1621  1881  1882  1883  1885  1893  1894  1895  1898  1902  1908  1910  1913  1925  1929  1932  1935  1937  1947  1954
      CZ    CD1   CD2   CA    CD2   CE1   CE2   CZ    CD1   OG1   CG2   CG2   CD2   CB    CD1   CZ    O     OD1   ND2   N     O     CG1   N     O     CE2   NH1   NH2   CB    OE1   OE2   NH2   N     O     NH2   O     CB    CE2   CG1   OD1   NZ    CG2   CD    NH1   NH2   O     CD2   O     OD1   CD1   CD2   CD1   NH1   CZ2   O     CB    CG    OE1   SD    CE    N     O     OD2   CG1   N     O     CD2   N     O     CD    NZ    NH1   CG1
B:   2547  2555  2526  2506  2452  2419  2478  2505  2479  2459  2462  2500  2568  2571  2599  2871  2981  3002  2800  2964  2961  2958  2948  2945  2942  2967  2892  2935  2908  2950  2931  2927  2928  2923  3730  3827  3802  3740  3741  3701  3670  3667  3661  3678  3663  3695  3693  3665  3808  3726  3729  3668  2922  3834  3821  3824  3825  3848  3851  3831  3844  3843  3866  3847  3860  3885  3863  3875  3873  3859  3881  3878
      CG1   CG2   CA    CG1   CG1   CD1   O     CB    CB    CG    NE2   CB    N     O     OG    CE2   CG    CE    CG2   O     N     CG1   O     N     CD    CG2   CG2   O     NE    CG1   OD2   O     CB    CB    NZ    OH    CB    NH1   NH2   OE1   CH2   CE3   CB    OD2   CD1   CA    CD2   NE1   CZ    CB    CE    CZ2   O     CD    CG    CE1   CE2   CB    CE    O     N     NE2   CG2   O     N     CZ    O     N     OD1   OD2   CD1   O  
     3.59  4.15  4.18  3.90  3.52  3.81  3.57  3.78  3.64  3.69  3.53  4.29  3.36  3.40  3.64  3.80  3.52  3.37  3.55  2.98  2.71  3.87  2.66  3.18  3.25  3.96  4.17  3.19  2.88  4.04  3.43  2.91  3.78  3.96  2.88  4.00  3.73  4.02  3.19  3.38  3.45  3.19  3.20  3.19  3.46  3.65  3.38  3.06  3.72  4.15  3.46  3.98  3.29  3.67  3.57  3.67  3.91  3.64  3.49  2.98  3.17  2.95  3.33  2.85  3.41  3.47  3.11  2.97  3.32  3.17  3.77  3.23
Bonded amino acids (PDB serial numbers)
A:     68    72    72    76    80    80    80    80    83    93    93    97   115   119   123   127   171   174   174   175   175   176   177   177   178   180   180   181   181   181   184   185   185   185   194   194   194   198   199   202   222   224   224   224   225   225   226   226   228   228   233   238   240   272   272   272   272   273   273   274   274   274   275   276   276   277   278   278   278   278   279   280
        F     L     L     G     F     F     F     F     I     T     T     I     L     A     L     F     I     N     N     I     I     I     N     N     F     R     R     E     E     E     R     R     R     R     Y     Y     Y     I     D     K     T     R     R     R     L     L     N     N     L     L     I     R     W     Q     Q     Q     Q     M     M     D     D     D     V     N     N     F     K     K     K     K     R     V
        0     0     0     0     0     0     0     0     0     1     1     0     0     0     0     0     0     1     1     0     0     0     1     1     0     1     1     1     1     1     1     1     1     1     1     1     1     0     1     1     1     1     1     1     0     0     1     1     0     0     0     1     0     1     1     1     1     0     0     1     1     1     0     1     1     0     1     1     1     1     1     0
        a     a     a     a     a     a     a     a     a     -     -     a     a     a     a     -     a     -     -     b     b     b     b     b     -     -     -     -     -     -     b     b     b     b     -     -     -     a     a     a     b     b     b     b     b     b     b     b     b     b     b     b     b     b     b     b     b     b     b     b     b     b     b     b     b     b     b     b     b     b     -     -
B:    106   107   103    99    91    86    95    99    95    92    92    98   110   110   114   151   166   169   141   164   164   163   162   162   161   164   154   160   156   162   159   159   159   158   258   270   268   259   259   255   251   251   251   252   251   255   254   251   268   258   258   251   158   271   270   270   270   273   273   271   273   272   275   273   275   277   275   277   276   274   277   277
        V     V     A     V     V     L     S     V     S     Q     Q     A     A     A     S     F     P     K     V     V     V     I     I     I     K     V     T     G     R     I     D     D     D     A     K     Y     F     R     R     E     W     W     W     D     W     E     L     W     F     K     K     W     A     P     Y     Y     Y     M     M     P     M     Q     V     M     V     F     V     F     N     D     F     F
        0     0     0     0     0     0     1     0     1     1     1     0     0     0     1     0     0     1     0     0     0     0     0     0     1     0     1     0     1     0     1     1     1     0     1     1     0     1     1     1     0     0     0     1     0     1     0     0     0     1     1     0     0     0     1     1     1     0     0     0     0     1     0     0     0     0     0     0     1     1     0     0
        a     a     a     a     -     a     a     a     a     -     -     a     a     a     a     -     b     a     -     b     b     b     b     b     -     b     b     -     b     b     -     -     -     -     a     -     -     a     a     a     a     a     a     a     a     a     a     a     -     a     a     a     -     -     -     -     -     b     b     -     b     b     b     b     b     b     b     b     b     b     b     b
#######################################

Protein: 3BDU     Program Version: 2       Number of monomers:   7         Simmetry:circular
Amino acids for each monomer: 53  52  52  52  53  52  52 
Distance cutoffs:  20.0   5.0 Angstrom        Algorithm: simmetrized interface
Bonded atoms (PDB atom serial numbers)
A:     95   175   187   192   196   199   210   211   281   286   290   300   301   304   305   306   318   325   344   351
      NH2   OD2   O     OE2   O     CG2  SE     CE    OE1   O     OE1   NE2   N     O     CB    CG    N     ND2   OD2   OD1
E:   2001  1769  1786  1785  1960  1773  1983  2009  2028  2016  2022  2015  2006  2003  2008  2010  1988  1981  1968  1990
      OE1   NZ    N     NZ    NH1   O     CG1  SE     O     N     CD    CB    O     N     CG    CE    O     O     OD1   CG 
     3.08  2.67  2.88  3.12  3.26  3.36  3.93  3.64  3.12  2.92  3.10  3.15  2.86  2.97  3.64  3.95  2.96  2.95  4.35  4.04
Bonded amino acids (PDB serial numbers)
A:     13    24    26    26    27    27    29    29    38    39    39    40    41    41    41    41    43    43    45    46
        R     D     E     E     T     T     -     -     Q     Q     Q     Q     Q     Q     Q     Q     N     N     D     N
        1     1     1     1     1     1     -     -     1     1     1     1     1     1     1     1     1     1     1     1
        -     -     -     -     -     -     -     -     -     b     b     b     b     b     b     b     -     -     -     -
E:     49    20    23    22    44    21    47    50    53    52    52    51    50    50    50    50    48    47    45    48
        E     K     V     K     R     P     V     -     G     K     K     A     -     -     -     -     K     V     D     K
        1     1     0     1     1     0     0     -     0     1     1     0     -     -     -     -     1     0     1     1
        b     -     b     b     -     -     b     b     -     b     b     b     b     b     b     b     b     b     -     b
#######################################

Protein: 1OEL     Program Version: 2       Number of monomers:   7         Simmetry:circular
Amino acids for each monomer: 524  524  524  524  524  524  524 
Distance cutoffs:  20.0   5.0 Angstrom        Algorithm: simmetrized interface
Bonded atoms (PDB atom serial numbers)
A:    151   175   178   200   235   240   246   247   248   250   252   255   258   259   266   267   270   272   273   281   282   289   324   330   331   346   414   431   434   435   436   446   451  1279  1283  1290  1295  1298  1499  1756  1761  1954  1956  1960  2809  2818  2822  2825  3359
      CG1   CA    CB    CG1   CE    O     CG    CD    NE    NH1   N     O     OD1   ND2   CG2   N     O     CG1   CG2   CD2   N     OD2   CB    CG    CD    CD1   O     O     CD    OE1   OE2   CA    CD    O     O     O     CB    CD2   NZ    O     O     CA    O     O     O     N     CB    OE1   O  
G:  23122 23140 26890 26880 23932 23896 26881 23895 23894 23887 26865 26876 26845 26867 26889 26888 26899 23619 26875 26903 26902 26911 23644 23590 23608 23620 23106 23099 23091 23089 23094 23098 26927 25127 25150 25128 25723 25719 24948 24771 25344 24961 24753 24772 25725 25126 25124 24502 23881
      CG2   CE1   SG    CB    NH2   CE    CG    SD    CG    CG    O     N     CD2   OG1   CB    O     N     SD    CG2   CB    O     OG1   OE1   O     CB    CE    CE    N     C     N     N     CB    CD1   CE2   NH1   CZ    CE2   CG    OE1   NH1   OE2   OE1   ND2   NH2   OH    CE1   CD1   NH2   ND2
     4.22  3.50  3.83  3.80  4.30  3.48  3.95  3.54  3.62  3.67  2.65  2.87  4.24  2.89  4.02  2.86  2.88  4.07  3.51  3.87  2.97  2.78  3.66  3.84  3.87  3.34  3.06  2.82  3.51  3.27  3.50  3.47  3.69  3.27  3.18  3.43  4.25  4.29  2.72  4.14  4.89  3.81  3.10  2.95  3.31  3.62  3.59  3.02  3.32
Bonded amino acids (PDB serial numbers)
A:     22    26    26    29    34    35    36    36    36    36    37    37    37    37    38    39    39    39    39    40    41    41    46    47    47    49    59    61    61    61    61    63    63   180   181   182   183   183   207   241   242   269   269   270   384   386   386   386   458
        V     A     A     V     K     G     R     R     R     R     N     N     N     N     V     V     V     V     V     L     D     D     A     P     P     I     E     E     E     E     E     E     E     G     T     G     L     L     K     A     K     G     G     I     A     E     E     E     C
        0     0     0     0     1     0     1     1     1     1     1     1     1     1     0     0     0     0     0     0     1     1     0     0     0     0     1     1     1     1     1     1     1     0     1     0     0     0     1     0     1     0     0     0     0     1     1     1     1
        a     a     a     a     -     -     -     -     -     -     b     b     b     b     b     b     b     b     b     b     -     -     -     -     -     b     a     -     -     -     -     -     -     -     -     -     -     -     -     a     -     -     -     -     -     a     a     a     -
G:      6     8   519   518   118   114   518   114   114   113   516   518   513   516   519   519   521    73   517   521   521   522    76    69    72    73     4     4     2     2     3     3   524   281   284   281   360   360   255   231   310   257   229   231   360   281   281   197   112
        V     F     C     E     R     M     E     M     M     P     T     E     L     T     C     C     V     M     T     V     V     T     E     M     Q     M     K     K     A     A     A     A     L     F     R     F     Y     Y     E     R     E     E     N     R     Y     F     F     R     N
        0     0     1     1     1     0     1     0     0     0     1     1     0     1     1     1     0     0     1     0     0     1     1     0     1     0     1     1     0     0     0     0     0     0     1     0     1     1     1     1     1     1     1     1     1     0     0     1     1
        b     b     b     b     b     b     b     b     b     b     b     b     b     b     b     b     b     b     b     b     b     b     b     b     b     b     b     b     b     b     b     b     b     b     b     b     b     b     b     b     b     b     b     b     b     b     b     b     b
#######################################
