# Supplementary material for: Oligomeric Interfaces Under the Lens: Gemini
Source: PLoS One. 2010 Mar 25;5(3):e9897. doi: 10.1371/journal.pone.0009897 (PMC2845623; doi:10.1371/journal.pone.0009897)
Supplement: Text S6 — i08out. GeminiDistances Outputs for octameric proteins. (0.83 MB TXT) [file pone.0009897.s006.txt]

Protein: 1A2A     Program Version: 2       Number of monomers:   8         Simmetry:noncircular
Amino acids for each monomer: 122  122  122  122  122  122  122  122 
Distance cutoffs:  20.0   5.0 Angstrom        Algorithm: simmetrized interface
Bonded atoms (PDB atom serial numbers)
A:    402   521   533   537   558   562   563   566   576   577   581   586   615   638   647   667   670   671   696   700   759
      O     N     CB    NZ    CD2   OH    N     O     OG1   CG2   O     C     ND2   OE1   OE1   CB    OE1   OE2   NH2   O     CZ 
B:   1558  1723  1722  1747  1711  1512  1524  1521  1721  1681  1658  1664  1597  1630  1543  1538  1540  1633  1528  1507  1505
      NZ    NH2   NH1   OD2   NH1   O     OH    CE1   CZ    CG    NH2   CG1   CB    CG    O     OG1   N     OE2   O     OE1   CG 
     2.62  2.69  2.87  2.65  3.46  2.80  2.93  2.96  2.86  3.72  2.29  4.10  3.94  3.52  3.33  4.04  2.98  2.45  2.80  2.50  3.63
Bonded amino acids (PDB serial numbers)
A:     54    77    78    78    81    81    82    82    83    83    84    85    90    93    94    97    97    97   100   101   108
        R     L     K     K     Y     Y     I     I     T     T     C     G     N     E     Q     E     E     E     R     V     R
        1     0     1     1     1     1     0     0     1     1     1     0     1     1     1     1     1     1     1     0     1
        a     b     b     b     b     b     b     b     b     b     b     -     a     a     a     a     a     a     a     a     a
B:     86   108   108   111   107    80    81    81   108   104   100   101    93    97    84    83    84    97    82    79    79
        K     R     R     D     R     G     Y     Y     R     E     R     V     E     E     C     T     C     E     I     E     E
        1     1     1     1     1     0     1     1     1     1     1     0     1     1     1     1     1     1     0     1     1
        -     a     a     -     a     -     b     b     a     a     a     a     a     a     b     b     b     a     b     -     -
#######################################

Protein: 1AHJ     Program Version: 2       Number of monomers:   8         Simmetry:noncircular
Amino acids for each monomer: 198  212  198  212  198  212  198  212 
Distance cutoffs:  20.0   5.0 Angstrom        Algorithm: simmetrized interface
Bonded atoms (PDB atom serial numbers)
A:      4    14    15    27    38    47    49    64    65    67    70    75    76    83    85    89    90    95   104   106   113   114   121   123   138   156   178   186   189   203   225   226   228   234   235   253   255   260   271   297   300   304   307   658   662   785   791   794   799   800   806   812   836   837   872   885   900   901   927   928   940   942   944   945   946   952   957   971   978   982   983   991   994  1007  1012  1016  1018  1019  1021  1035  1047  1084  1089  1091  1093  1103  1161  1171  1174  1176  1177  1180  1191  1193  1196  1203  1214  1216  1217  1227  1228  1237  1249  1261  1441  1459
      O     CB    CG    CB    O     OE1   N     CG1   CG2   CA    CB    O     CB    O     CG    NH1   NH2   CB    NE1   CE3   O     CB    CD1   N     CB    CD1   NZ    O     CD1   CG    CE1   CE2   OH    CG1   CG2   CB    CD1   CZ2   NZ    CE2   CA    CG    OE2   CD2   OH    CB    CB    CD2   CB    SG    OG    SG    CZ2   CZ3   CD1   CB    CG    CD1   CD    CE    CB    CD1   CE1   CE2   CZ    CG    CA    O     NH2   O     CB    NE    NH2   CG1   O     NE    NH1   NH2   CA    CD    N     OE1   O     CG    CE    OG1   O     CG    CZ    NH2   N     O     CD2   CE2   N     OD2   O     OG1   CG2   CB    CG    OG1   NH2   OH    OG1   OD2
B:   2056  2053  2054  2094  2346  2067  2345  1786  2141  1784  1777  2330  2332  2358  2356  2180  2142  1782  1776  1817  2327  2329  2169  1850  2328  2219  2296  1908  2255  1900  1899  1875  1862  1808  1842  1843  1839  1867  1807  1830  1741  1752  1750  2802  2768  1609  2661  1595  2165  2662  2121  1975  1836  1870  1753  1724  1676  1678  2115  2117  1642  1603  2153  2086  2076  1652  1664  1606  1582  1610  1600  1648  1650  3052  3079  3067  1613  3071  3083  3081  3086  1653  1689  1675  1662  1694  3095  3100  2994  3114  3098  3108  3112  3113  3111  2694  2659  3125  2676  2821  2820  3129  1976  2979  1703  1696
      NH1   CD    NE    SD    CB    NE2   O     NE1   OE1   CD1   OE2   CA    O     CE2   CD2   CD1   OE2   CB    OE1   CD1   CD1   N     O     CD1   CD2   CE    OE1   CD2   CG2   OE2   OE1   CB    C     CD2   CB    OG    CA    CD2   ND1   CB    OG1   CE2   CD2   OE2   NE2   CB    NH1   OD1   OH    NH2   OH    NH1   CZ    CZ    CZ    CD1   CB    ND1   CG    CD2   CE1   CD1   NH2   SD    CE1   O     CG2   CA    O     N     O     O     CA    CE2   N     O     O     OD2   CB    C     OD2   CB    N     O     CB    CG1   N     OG    CE    CG2   O     N     CB    CG1   O     OH    NE    O     CG    CE2   NE1   OD2   NH2   NE2   OD2   N  
     4.71  3.87  3.76  3.47  3.27  2.54  3.21  3.83  3.38  4.18  3.87  3.78  3.54  3.40  3.55  3.75  2.80  3.51  2.80  3.46  3.89  3.68  3.29  4.20  4.51  3.56  2.96  3.81  3.61  3.83  3.67  3.55  3.43  3.26  4.09  3.60  4.29  3.62  3.55  3.74  4.28  4.00  3.80  3.66  3.06  3.68  3.70  3.61  4.04  3.21  2.58  3.24  3.45  3.74  3.79  3.50  3.54  3.30  3.53  3.46  3.57  3.51  3.68  3.55  3.57  3.77  3.72  3.79  2.87  3.19  3.38  2.84  3.23  3.75  3.13  3.43  2.90  2.85  3.52  3.99  2.74  3.12  2.88  3.36  3.97  3.26  3.13  2.97  3.90  3.80  2.94  2.83  3.63  3.69  2.98  3.15  2.77  2.79  3.69  3.46  3.34  2.82  3.78  3.19  3.97  2.76
Bonded amino acids (PDB serial numbers)
A:     10    11    11    13    15    16    17    19    19    20    20    21    21    22    22    22    22    23    24    24    25    25    26    27    28    30    33    35    35    37    40    40    40    41    41    44    44    44    45    48    49    49    49    94    94   111   112   112   113   113   114   115   118   118   123   125   127   127   129   129   131   131   131   131   131   132   133   134   134   135   135   136   136   138   139   139   139   139   140   141   143   147   148   148   148   150   158   159   159   159   160   160   161   161   162   162   164   164   164   166   166   167   168   169   192   194
        E     N     N     A     A     Q     A     V     V     S     S     D     D     R     R     R     R     A     W     W     A     A     L     F     R     L     K     L     L     P     Y     Y     Y     V     V     W     W     W     K     F     E     E     E     Y     Y     S     L     L     C     C     S     C     W     W     L     P     W     W     K     K     F     F     F     F     F     E     Y     R     R     A     A     R     R     V     R     R     R     R     E     P     K     E     M     M     M     T     I     R     R     R     V     V     Y     Y     D     D     T     T     T     E     E     T     R     Y     T     D
        1     1     1     0     0     1     0     0     0     1     1     1     1     1     1     1     1     0     0     0     0     0     0     0     1     0     1     0     0     0     1     1     1     0     0     0     0     0     1     0     1     1     1     1     1     1     0     0     1     1     1     1     0     0     0     0     0     0     1     1     0     0     0     0     0     1     1     1     1     0     0     1     1     0     1     1     1     1     1     0     1     1     0     0     0     1     0     1     1     1     0     0     1     1     1     1     1     1     1     1     1     1     1     1     1     1
        -     -     -     -     -     -     -     a     a     a     a     a     a     a     a     a     a     a     a     a     a     a     a     a     a     a     a     -     -     -     a     a     a     a     a     a     a     a     a     a     a     a     a     -     -     -     -     -     -     -     -     -     -     -     -     -     -     -     -     -     a     a     a     a     a     a     a     a     a     a     a     a     a     a     a     a     a     a     -     a     a     a     a     a     a     -     b     b     b     b     b     b     b     b     b     b     -     -     -     -     -     -     b     b     -     a
B:     65    65    65    69   102    66   102    32    74    32    31    99    99   103   103    78    74    32    31    35    98    99    77    39    98    84    94    47    89    46    46    42    41    34    38    38    38    41    34    37    27    28    28   159   155     8   141     6    76   141    72    56    37    41    28    24    18    18    72    72    13     7    75    68    67    15    16     8     5     9     7    14    15   190   195   193     9   193   195   195   195    15    20    18    16    20   198   198   183   200   198   200   200   200   200   145   141   202   143   161   161   202    56   181    21    21
        R     R     R     M     P     H     P     W     E     W     E     A     A     F     F     I     E     W     E     L     L     A     V     L     L     M     E     L     I     E     E     A     F     H     S     S     S     F     H     Y     T     F     F     E     H     A     R     D     Y     R     Y     R     Y     F     F     I     H     H     Y     Y     F     L     R     M     Y     K     V     A     H     G     L     G     K     F     D     D     G     D     D     D     D     K     V     H     V     V     S     S     K     V     S     V     V     V     V     Y     R     D     P     W     W     D     R     H     D     D
        1     1     1     0     0     1     0     0     1     0     1     0     0     0     0     0     1     0     1     0     0     0     0     0     0     0     1     0     0     1     1     0     0     1     1     1     1     0     1     1     1     0     0     1     1     0     1     1     1     1     1     1     1     0     0     0     1     1     1     1     0     0     1     0     1     1     0     0     1     0     0     0     1     0     1     1     0     1     1     1     1     1     0     1     0     0     1     1     1     0     1     0     0     0     0     1     1     1     0     0     0     1     1     1     1     1
        a     a     a     a     -     a     -     a     a     a     a     a     a     -     -     a     a     a     a     a     a     a     a     a     a     a     a     -     -     -     -     a     a     a     a     a     a     a     a     a     -     -     -     -     b     -     -     -     a     -     a     a     a     a     -     -     -     -     a     a     -     -     a     a     a     -     -     -     -     -     -     -     -     a     -     -     -     -     -     -     -     -     -     -     -     -     b     b     b     b     b     b     b     b     b     a     -     b     -     -     -     b     a     b     -     -
#######################################

Protein: 1AW1     Program Version: 2       Number of monomers:   8         Simmetry:noncircular
Amino acids for each monomer: 255  254  255  254  255  254  255  254 
Distance cutoffs:  20.0   5.0 Angstrom        Algorithm: simmetrized interface
Bonded atoms (PDB atom serial numbers)
A:   1344  1347  1633  1638
      CG    OE2   CB    CB 
J:  12847 12852 12558 12561
      CB    CB    CG    OE2
     4.33  3.85  4.33  3.85
Bonded amino acids (PDB serial numbers)
A:    183   183   221   222
        E     E     A     A
        1     1     0     0
        a     a     a     a
J:    221   222   183   183
        A     A     E     E
        0     0     1     1
        a     a     a     a
#######################################

Protein: 1B4F     Program Version: 2       Number of monomers:   8         Simmetry:noncircular
Amino acids for each monomer: 74  77  74  75  74  77  72  76 
Distance cutoffs:  20.0   5.0 Angstrom        Algorithm: simmetrized interface
Bonded atoms (PDB atom serial numbers)
A:     81   191   194   216   220   223   224   231
      OD2   CG    OE2   CB    O     OD1   ND2   CA 
C:   1756  1724  1763  1726  1684  1693  1725  1685
      NE2   OD1   CG2   ND2   CD    CD    OD1   CE 
     4.21  2.75  3.85  3.50  3.70  3.22  2.45  4.15
Bonded amino acids (PDB serial numbers)
A:     15    28    28    31    32    32    32    34
        D     E     E     A     N     N     N     G
        1     1     1     0     1     1     1     0
        a     a     a     a     a     a     a     -
C:     68    65    69    65    61    62    65    61
        Q     -     V     -     K     K     -     K
        1     -     0     -     1     1     -     1
        a     a     a     a     a     a     a     a
#######################################

Protein: 1B9L     Program Version: 2       Number of monomers:   8         Simmetry:noncircular
Amino acids for each monomer: 119  119  119  119  119  119  119  119 
Distance cutoffs:  20.0   5.0 Angstrom        Algorithm: simmetrized interface
Bonded atoms (PDB atom serial numbers)
A:    605   606   618   619   620   623   632   653   656   826   835   857   864   865   881   885   891   895   902   906   914   916   919   921   930   933   935   948   950   965   970   984
      CD1   CD2   O     CB    CG    OE2   NZ    CG    NE2   OD2   NZ    O     CG    CD1   O     CD2   CA    N     OD2   O     CG1   N     O     OG    N     O     OG1   O     OG    N     CG    NH2
C:   2355  2351  2334  2337  2325  2292  2358  2333  2336  2045  2424  2434  2455  2421  2062  2489  2049  2040  2072  2037  2423  2021  2018  2022  2005  2002  2027  1976  1980  1971  1983  1974
      CB    N     NE    NH2   O     OH    OE1   CD    NH1   NZ    OH    NH1   OG1   CE1   N     CD1   O     O     NH2   N     CZ    O     N     CB    O     N     NH1   N     CB    N     OE1   O  
     3.41  3.61  3.36  3.22  3.54  3.39  2.59  4.00  3.72  2.66  4.08  3.94  3.57  3.63  2.74  4.02  3.51  2.95  2.82  2.89  4.09  2.76  2.92  3.33  2.84  3.16  2.54  3.59  3.57  2.80  3.20  3.02
Bonded amino acids (PDB serial numbers)
A:     75    75    77    77    77    77    78    81    81   101   102   105   106   106   108   108   109   110   110   111   112   113   113   113   115   115   115   117   117   119   119   120
        L     L     E     E     E     E     K     Q     Q     D     K     A     L     L     Y     Y     A     D     D     S     V     S     S     S     T     T     T     S     S     Q     Q     R
        0     0     1     1     1     1     1     1     1     1     1     0     0     0     1     1     0     1     1     1     0     1     1     1     1     1     1     1     1     1     1     1
        -     -     a     a     a     a     a     a     a     b     b     -     -     -     -     -     -     -     -     b     b     b     b     b     b     b     b     b     b     b     b     -
C:     49    49    46    46    45    40    49    46    46    11    57    58    61    57    14    65    12    11    14    11    57     9     9     9     7     7     9     3     3     2     3     2
        E     E     R     R     A     Y     E     R     R     K     Y     R     T     Y     R     I     N     K     R     K     Y     R     R     R     I     I     R     Q     Q     A     Q     A
        1     1     1     1     0     1     1     1     1     1     1     1     1     1     1     0     1     1     1     1     1     1     1     1     0     0     1     1     1     0     1     0
        -     -     a     a     a     b     -     a     a     -     a     a     a     a     b     a     -     -     b     -     a     b     b     b     b     b     b     -     -     -     -     -
#######################################

Protein: 1BFO     Program Version: 2       Number of monomers:   8         Simmetry:noncircular
Amino acids for each monomer: 214  216  214  216  214  216  214  216 
Distance cutoffs:  20.0   5.0 Angstrom        Algorithm: simmetrized interface
Bonded atoms (PDB atom serial numbers)
A:   1164  1165  1168  1208  1234  1435  1452
      C     O     OD1   ND2   OD1   OG    OD1
H:  12766 12736 12763 12402 11534 13102 12764
      CA    CG2   CB    OE1   NZ    NZ    OG 
     4.21  3.00  3.37  2.40  2.15  2.49  3.70
Bonded amino acids (PDB serial numbers)
A:    151   151   151   156   160   187   189
        D     D     D     N     N     S     N
        1     1     1     1     1     1     1
        -     -     -     -     b     a     -
H:    165   161   164   113     3   211   164
        G     T     S     Q     K     K     S
        0     1     1     1     1     1     1
        a     b     a     -     b     b     a
#######################################

Protein: 1BGL     Program Version: 2       Number of monomers:   8         Simmetry:noncircular
Amino acids for each monomer: 1021  1021  1021  1021  1021  1021  1021  1021 
Distance cutoffs:  20.0   5.0 Angstrom        Algorithm: simmetrized interface
Bonded atoms (PDB atom serial numbers)
A:      8    15    48    70    80    81   133   134   145   175   208  2225  2229  2237  2244  2245  2246  2250  2251  2253  2256  2257  2261  2265  2272  2277  2290  3348  3358  3372  3380  3381  3393  3395  3407  3443  3444  3453  3478  3483  3485  3504  3536  3735  3742  3758  3763  3765  3792  3797  3806  3809  3834  4106  4112  4119
      CD1   CG2   CG1   CG    CD    NE    OD1   ND2   O     CD1   CB    O     CD1   OD2   CD    OE1   OE2   O     CB    CD    NH1   NH2   O     O     CD1   OH    OD2   O     O     CG1   CD    N     CB    OD1   NH2   CB    CG    NE    CD2   CB    CD    OG    CB    CB    OD1   CB    CA    O     CG    NH2   NE1   CZ2   OG    CG    CB    CG2
D:  24605 24667 24645 24611 24678 24677 24765 24772 24742 24731 28049 28709 27976 27978 28716 27985 28714 27969 27959 27945 25417 27970 27975 27977 28003 27992 28004 26850 26853 26847 26862 26834 26874 26826 26887 28134 28170 24805 28401 28080 28101 28073 28040 28438 28403 28431 28362 28363 28389 28551 28332 28041 28355 26818 26822 26841
      CD1   CG    CG1   OG1   NE    CD    NE2   CD1   O     ND2   CD    CB    CG    N     CG2   CE    CB    CG1   O     O     CG1   CG2   CB    CD    NH1   OD1   NH2   CD    NH1   O     O     OD2   OH    CD1   OD2   OG1   NE2   CB    CD1   CB    OG    CG    CB    CG2   NE1   OG    O     CB    CG    CB    CB    CG    CB    CD1   O     CD 
     4.15  3.55  4.20  3.77  3.88  3.85  4.75  4.24  4.59  3.78  4.04  3.50  3.00  2.92  3.65  3.58  3.69  3.17  3.21  2.78  3.19  3.68  3.03  3.27  3.43  2.56  2.36  2.80  2.54  3.35  2.98  3.09  3.31  2.79  2.32  3.87  3.20  3.63  4.06  3.80  4.56  4.05  4.00  3.42  3.80  3.63  3.68  3.79  3.62  4.79  3.67  3.93  3.28  4.95  3.77  3.37
Bonded amino acids (PDB serial numbers)
A:      3     4     9    12    13    13    18    18    20    24    28   279   279   280   281   281   281   282   282   282   282   282   283   284   285   285   287   418   419   421   422   423   424   424   425   430   430   431   433   434   434   437   441   466   467   469   470   470   473   473   474   474   477   513   514   515
        I     T     V     Q     R     R     N     N     G     L     A     I     I     D     E     E     E     R     R     R     R     R     G     G     Y     Y     D     H     G     V     P     M     N     N     R     P     P     R     L     P     P     S     T     A     N     D     A     A     R     R     W     W     S     P     A     V
        0     1     0     1     1     1     1     1     0     0     0     0     0     1     1     1     1     1     1     1     1     1     0     0     1     1     1     1     0     0     0     0     1     1     1     0     0     1     0     0     0     1     1     0     1     1     0     0     1     1     0     0     1     0     0     0
        -     -     a     a     -     -     -     -     -     -     -     -     -     -     -     -     -     -     -     -     -     -     -     -     -     -     -     -     -     -     -     -     -     -     -     a     a     a     a     a     a     a     a     a     a     a     a     a     a     a     a     a     a     -     -     -
D:      3    12     9     4    13    13    23    24    20    18   431   514   422   423   515   423   515   421   420   418   103   421   422   422   425   424   425   282   282   282   284   280   285   279   287   441   445    28   474   434   437   433   430   478   474   477   470   470   473   494   466   430   469   278   279   281
        I     Q     V     T     R     R     Q     L     G     N     R     A     P     M     V     M     V     V     M     H     V     V     P     P     R     N     R     R     R     R     G     D     Y     I     D     T     Q     A     W     P     S     L     P     V     W     S     A     A     R     T     A     P     D     I     I     E
        0     1     0     1     1     1     1     0     0     1     1     0     0     0     0     0     0     0     0     1     0     0     0     0     1     1     1     1     1     1     0     1     1     0     1     1     1     0     0     0     1     0     0     0     0     1     0     0     1     1     0     0     1     0     0     1
        -     a     a     -     a     a     -     -     -     -     a     -     -     -     -     -     -     -     -     -     -     -     -     -     -     -     -     -     -     -     -     -     -     -     -     a     a     -     a     a     a     a     a     a     a     a     a     a     a     -     a     a     a     -     -     -
#######################################

Protein: 1BVS     Program Version: 2       Number of monomers:   8         Simmetry:noncircular
Amino acids for each monomer: 183  183  183  183  183  183  183  183 
Distance cutoffs:  20.0   5.0 Angstrom        Algorithm: simmetrized interface
Bonded atoms (PDB atom serial numbers)
A:    106   108   154   165   167   169   176   177   178   181   194   198   199   200   235   236   261   262   390   395   397   400   413   414   415   659   660   666   667   700   775   776   796   808   809
      CG    CD2   OE1   CB    CA    O     CG2   CD1   N     O     N     CB    CG    CD    O     CB    O     CB    O     OE2   CA    CB    O     CB    CG    O     CB    CG1   CG2   CB    CB    OG    CB    CB    CG 
B:   2532  2308  1632  1469  1348  1345  1318  1464  1335  1321  1308  1327  1330  1331  2539  2538  2543  2540  1681  1684  1679  1692  1309  1668  1312  2560  2363  2585  2379  2607  2600  2606  2579  2368  2375
      CD2   CB    NH1   CB    O     N     CG1   CB    O     N     O     CD1   CE2   CZ    CD    CG    NH2   NE    CG1   CA    O     NH1   CB    CE    CE    CD1   CD1   CA    CZ    CB    O     C     O     O     CD1
     3.72  3.55  2.66  4.24  3.49  2.80  4.19  3.18  2.78  2.87  3.39  3.51  3.43  3.53  4.26  4.32  4.83  4.24  3.05  3.74  3.46  3.53  2.75  3.94  3.43  3.38  3.53  4.42  3.90  4.45  3.11  3.29  4.41  3.21  3.47
Bonded amino acids (PDB serial numbers)
A:     14    14    20    22    23    23    24    24    25    25    27    27    27    27    32    32    36    36    54    54    55    55    57    57    57    90    90    91    91    96   108   108   111   113   113
        L     L     E     A     G     G     I     I     G     G     R     R     R     R     P     P     A     A     E     E     D     D     M     M     M     A     A     V     V     A     S     S     R     P     P
        0     0     1     0     0     0     0     0     0     0     1     1     1     1     0     0     0     0     1     1     1     1     0     0     0     0     0     0     0     0     1     1     1     0     0
        -     -     b     -     -     -     b     b     b     b     -     -     -     -     a     a     a     a     -     -     -     -     b     b     b     a     a     a     a     a     a     a     a     -     -
B:    192   153    45    22     6     6     2    21     4     3     1     3     3     3   193   193   193   193    52    53    52    53     1    50     1   196   161   200   163   203   202   203   199   162   163
        L     S     R     A     R     R     I     A     S     F     M     F     F     F     R     R     R     R     V     R     V     R     M     M     M     L     L     G     F     R     T     R     L     G     F
        0     1     1     0     1     1     0     0     1     0     0     0     0     0     1     1     1     1     0     1     0     1     0     0     0     0     0     0     0     1     1     1     0     0     0
        a     a     -     -     -     -     b     b     b     b     -     b     b     b     a     a     a     a     b     b     b     b     -     b     -     a     a     a     -     -     -     -     a     -     -
#######################################

Protein: 1C7N     Program Version: 2       Number of monomers:   8         Simmetry:noncircular
Amino acids for each monomer: 394  394  394  394  394  394  394  394 
Distance cutoffs:  20.0   5.0 Angstrom        Algorithm: simmetrized interface
Bonded atoms (PDB atom serial numbers)
A:     78    91   121   122   124   138   305   318   354   355   364   403   433   458   461   469   474   491   492   493   494   497   505   506   509   515   516   525   542   819   874  1979  1991  1992  1993  1994  1996  2179  2181  2187  2193  2195  2219  2233  2246
      CD1   CD    N     CA    O     CD2   CG1   OD1   CD    CE    ND2   CD1   NZ    O     CD1   OD1   O     CB    CG1   CG2   N     O     O     N     O     CE2   CZ    N     CG2   CG    NH2   ND2   O     CB    N     CA    O     CA    O     CB    O     OG    CB    N     CD1
B:   3701  3699  3750  3736  3733  3728  3721  3714  3691  3682  3702  3666  3677  3611  3669  3641  3563  3300  5187  3562  3572  5201  5202  3526  3339  3518  5200  3332  3329  5401  5389  3700  5427  3724  3705  3713  5441  4050  4048  5395  4027  5403  5199  5204  5454
      CG2   CB    CG2   O     N     C     CD2   N     O     O     N     O     OD1   CD1   CD1   NZ    CE    NE    ND2   CD    ND2   N     CA    OD1   N     O     CB    O     N     O     O     CG1   CB    CZ    O     O     N     CE2   CD2   CB    CG    OG    O     O     CD1
     3.58  3.67  3.99  3.64  2.78  3.02  3.80  3.15  3.82  3.94  2.88  3.67  2.89  3.40  3.75  3.03  2.91  4.04  3.32  3.51  2.87  2.77  3.19  3.11  3.19  3.54  3.44  2.72  3.46  3.54  2.56  3.42  4.11  3.52  2.78  3.28  2.96  3.54  2.80  3.92  3.34  2.56  3.88  3.15  3.27
Bonded amino acids (PDB serial numbers)
A:      9    11    15    15    15    17    38    40    44    44    45    50    54    57    57    58    59    61    61    61    62    62    63    64    64    64    64    66    68   100   107   241   243   243   244   244   244   267   267   268   269   269   273   275   276
        I     R     G     G     G     L     V     D     K     K     N     I     K     L     L     D     E     V     V     V     L     L     G     Y     Y     Y     Y     G     T     P     R     N     A     A     G     G     G     A     A     T     S     S     F     T     L
        0     1     0     0     0     0     0     1     1     1     1     0     1     0     0     1     1     0     0     0     0     0     0     1     1     1     1     0     1     0     1     1     0     0     0     0     0     0     0     1     1     1     0     1     0
        -     -     -     -     -     a     -     -     -     -     -     a     a     a     a     a     a     -     -     -     -     -     -     -     -     -     -     -     a     a     a     a     a     a     a     a     a     a     a     a     -     -     -     a     a
B:     61    61    68    66    66    65    64    64    60    59    62    57    58    50    57    54    44    11   241    44    45   244   244    40    17    39   243    15    15   269   267    61   273    64    62    63   275   103   103   268   100   269   243   244   276
        V     V     T     G     G     T     Y     Y     T     E     L     L     D     I     L     K     K     R     N     K     N     G     G     D     L     A     A     G     G     S     A     V     F     Y     L     G     T     F     F     T     P     S     A     G     L
        0     0     1     0     0     1     1     1     1     1     0     0     1     0     0     1     1     1     1     1     1     0     0     1     0     0     0     0     0     1     0     0     0     1     0     0     1     0     0     1     0     1     0     0     0
        -     -     a     -     -     -     -     -     a     a     -     a     a     a     a     a     -     -     a     -     -     -     -     -     a     -     -     -     -     -     a     -     -     -     -     -     a     a     a     -     a     -     -     -     a
#######################################

Protein: 1CR7     Program Version: 2       Number of monomers:   8         Simmetry:noncircular
Amino acids for each monomer: 232  232  232  232  232  232  232  232 
Distance cutoffs:  20.0   5.0 Angstrom        Algorithm: simmetrized interface
Bonded atoms (PDB atom serial numbers)
A:      1    11    12    13    14    18    32    78    95    99   116   120   121   122   123   128   377   378   383   398   403  1506
      N     CG    CD    OE1   OE2   O     O     OG    OG    O     ND2   O     CB    CG    CD    CB    CG    SD    O     CB    NH1   NH2
B:   1822  1859  1858  1839  1860  1793  1776  1748  1757  2147  1758  2121  3250  2127  2142  2122  1864  1872  1866  1867  1843  1865
      OG    OD1   CG    OG    ND2   O     O     O     OE1   NH1   OE2   CG    NH2   O     CB    SD    O     CB    CG    CD    O     CB 
     4.41  3.88  3.51  2.66  3.46  4.88  3.63  5.00  3.02  3.34  3.74  4.51  3.69  3.52  3.82  3.89  4.42  3.73  3.23  3.54  2.78  3.60
Bonded amino acids (PDB serial numbers)
A:      1     2     2     2     2     3     5    10    12    13    15    16    16    16    16    17    50    50    51    53    53   201
        A     E     E     E     E     T     S     S     S     E     N     P     P     P     P     A     M     M     P     R     R     R
        0     1     1     1     1     1     1     1     1     1     1     0     0     0     0     0     0     0     0     1     1     1
        -     b     b     b     b     b     b     -     -     -     -     -     -     -     -     -     -     -     -     b     b     b
B:     10    15    15    12    15     7     5     1     2    53     2    50   201    51    53    50    16    17    16    16    13    16
        S     N     N     S     N     N     S     A     E     R     E     M     R     P     R     M     P     A     P     P     E     P
        1     1     1     1     1     1     1     0     1     1     1     0     1     0     1     0     0     0     0     0     1     0
        -     -     -     -     -     b     b     -     b     b     b     -     b     -     b     -     -     -     -     -     -     -
#######################################

Protein: 1CX8     Program Version: 2       Number of monomers:   8         Simmetry:noncircular
Amino acids for each monomer: 639  639  639  639  639  639  639  639 
Distance cutoffs:  20.0   5.0 Angstrom        Algorithm: simmetrized interface
Bonded atoms (PDB atom serial numbers)
A:    507   510   514   517   520   540   544  1519  1529  1530  1531  1542  1545  1548  1555  1570  1579  1581  1582  1583  1591  2192  2193  2211  2212  2681  2683  2704  2714  2716  2724  2728  2730  2735  2761  2762  2768  2770  4051  4052  4082  4085  4086  4295  4299  4305  4306  4313  4314  4340  4341  4349  4350  4374  4410  4411  4446  4448  4485  4491  4506  4521  4838  4849  4879  4880  4900  4901  4904  4905  4948  4949  4952  4957  4979  4989  4990  4992  4995  4999  5003  5004  5018  5019  5033  5035  5040  5049
      CB    CD2   CZ2   N     O     CB    NE2   CG    CB    CG    CD    CB    CD2   CZ    OD1   O     CG    OE1   NE2   N     CE1   OD1   OD2   CD2   CE1   CZ2   CH2   O     CE2   OH    CD2   O     OG    CB    CD1   CD2   CG    CE    CD2   N     CD2   CE3   CZ2   OD2   O     NH1   NH2   CD1   CD2   CE    NZ    CE    NZ    OD2   NH1   NH2   ND1   CE1   O     CE2   OG    CE    CD    OD1   CD1   CD2   CD2   NE1   CZ2   CZ3   O     CB    ND2   CB    O     CG1   CG2   CA    CB    NE1   CZ3   CH2   CG1   CG2   CB    OD1   O     O  
B:  10076 10075 10052 10092 10090 10089 10105  9937  9961  9960  9957  9143  9139  9958  9145  9100  9108  9109  9142  9895  9906 10036  9407 10056 10046 10060 10061 10009 10006 10049  9548  9505  9503 10014  9467  9468 10047 10005  6636  6638  6602  6639  6599  9363  9371  9370  9352  9362  9356  9406  9431  9397  7250  9398  7818  7819  7787  7785  9563  7781  9542  9936  6640  6648  9578  6578  6588  6605  6586  6587  7827  7771  7761  7792  7249  7269  7825  7773  5571  7268  7738  7740  5567  5564  5577  5574  5600  5601
      CG2   CG1   CB    OD1   CB    O     C     CD2   CZ2   CE3   CD2   CZ2   CD2   NE1   CH2   O     CD2   N     CE3   CD    OD1   O     NZ    NE1   CG1   CZ3   CH2   ND2   CB    CA    CE2   CE1   ND1   CB    NH1   NH2   CG2   O     CG    OE1   CD2   NE2   CB    NH2   CD2   CD1   OD2   NH1   O     CE    OD2   CE    OD2   NZ    CD1   CD2   OG    O     OG    CD2   O     CD1   N     CE1   CE    CD2   CD    CZ    CB    CG    CE    CE2   O     CB    OD1   CE1   CG    OH    CZ2   CD2   CZ2   CH2   CD2   CB    O     N     OE1   NE2
     3.54  4.50  3.91  3.19  2.58  4.00  3.93  3.62  3.33  3.86  3.62  3.62  3.60  2.75  3.53  4.46  3.94  2.67  3.35  4.68  3.32  3.94  3.75  3.13  3.44  3.15  3.13  3.37  3.68  3.21  3.31  3.22  3.63  3.51  4.05  3.83  3.82  3.17  3.96  2.58  3.51  3.41  3.56  3.51  3.12  3.15  3.55  3.10  3.02  4.24  3.83  4.23  3.87  3.82  4.10  3.90  3.71  3.21  2.71  3.29  2.82  3.69  4.65  3.34  3.66  3.55  3.44  2.91  3.21  3.75  3.08  3.59  3.41  3.51  3.88  3.37  3.82  3.29  3.95  3.00  3.23  3.21  4.48  3.50  2.55  3.14  4.11  3.92
Bonded amino acids (PDB serial numbers)
A:    182   182   182   183   183   185   185   313   314   314   314   316   316   316   317   319   320   320   320   321   321   400   400   402   402   466   466   469   470   470   471   472   472   473   476   476   477   477   637   638   641   641   641   667   668   668   668   669   669   672   672   673   673   676   680   680   684   684   689   689   691   693   732   733   737   737   740   740   740   740   747   747   747   748   752   753   753   754   754   754   754   754   756   756   758   758   759   760
        W     W     W     R     R     Q     Q     F     P     P     P     F     F     F     N     T     Q     Q     Q     F     F     D     D     Y     Y     W     W     G     Y     Y     L     S     S     S     L     L     K     K     L     S     W     W     W     D     R     R     R     F     F     K     K     K     K     D     R     R     H     H     Y     Y     S     K     R     N     L     L     W     W     W     W     N     N     N     A     D     V     V     W     W     W     W     W     I     I     N     N     E     F
        0     0     0     1     1     1     1     0     0     0     0     0     0     0     1     1     1     1     1     0     0     1     1     1     1     0     0     0     1     1     0     1     1     1     0     0     1     1     0     1     0     0     0     1     1     1     1     0     0     1     1     1     1     1     1     1     1     1     1     1     1     1     1     1     0     0     0     0     0     0     1     1     1     0     1     0     0     0     0     0     0     0     0     0     1     1     1     0
        -     -     -     b     b     b     b     -     -     -     -     -     -     -     -     -     -     -     -     -     -     -     -     b     b     a     a     a     a     a     a     -     -     a     a     a     a     a     -     -     a     a     a     a     a     a     a     a     a     a     a     a     a     a     a     a     a     a     -     -     -     -     a     a     a     a     a     a     a     a     a     a     a     a     -     -     -     -     -     -     -     -     -     -     -     -     -     -
B:    756   756   754   758   758   758   760   737   740   740   740   641   641   740   641   636   637   638   641   732   733   752   673   754   753   754   754   747   747   754   689   684   684   748   680   680   753   747   320   320   316   320   316   668   669   669   667   668   668   673   676   672   400   672   476   476   472   472   691   471   689   737   321   321   693   313   314   316   314   314   477   470   469   473   400   402   477   470   182   402   466   466   182   182   183   183   185   185
        I     I     W     N     N     N     F     L     W     W     W     W     W     W     W     G     L     S     W     R     N     D     K     W     V     W     W     N     N     W     Y     H     H     A     R     R     V     N     Q     Q     F     Q     F     R     F     F     D     R     R     K     D     K     D     K     L     L     S     S     S     L     Y     L     F     F     K     F     P     F     P     P     K     Y     G     S     D     Y     K     Y     W     Y     W     W     W     W     R     R     Q     Q
        0     0     0     1     1     1     0     0     0     0     0     0     0     0     0     0     0     1     0     1     1     1     1     0     0     0     0     1     1     0     1     1     1     0     1     1     0     1     1     1     0     1     0     1     0     0     1     1     1     1     1     1     1     1     0     0     1     1     1     0     1     0     0     0     1     0     0     0     0     0     1     1     0     1     1     1     1     1     0     1     0     0     0     0     1     1     1     1
        -     -     -     -     -     -     -     a     a     a     a     a     a     a     a     -     -     -     a     a     a     -     a     -     -     -     -     a     a     -     -     a     a     a     a     a     -     a     -     -     -     -     -     a     a     a     a     a     a     a     a     a     b     a     a     a     -     -     -     a     -     a     -     -     -     -     -     -     -     -     a     a     a     a     b     b     a     a     -     b     a     a     -     -     b     b     b     b
#######################################

Protein: 1D7A     Program Version: 2       Number of monomers:   8         Simmetry:noncircular
Amino acids for each monomer: 161  161  161  161  161  161  161  161 
Distance cutoffs:  20.0   5.0 Angstrom        Algorithm: simmetrized interface
Bonded atoms (PDB atom serial numbers)
A:    169   409   447   450   556   582   585   586   599   690   712   724   742   745   754   766   770   775   779   780   781   782   797   798   807   811   814   821   827   831   870   874   877   878   895   904   918   922   923   930   931   950   951   958   961  1005  1040  1061  1071  1073
      CD1   OE1   O     CD    O     O     CD1   CD2   CG    CG2   CD2   OH    O     CG2   NE2   O     N     CG    NH1   NH2   N     CA    CB    CG    N     N     O     O     CA    N     CB    O     OD1   ND2   CD1   CD2   O     OE1   NE2   CG2   CD1   OG1   CG2   ND1   NE2   NE2   OD1   CZ2   NE    NH1
L:   5548  5773  5718  5719  5841  5691  5808  5839  5686  5492  5480  5458  5594  5589  5599  5645  5624  5638  5829  4937  5646  5663  5642  5690  5672  5582  5579  5513  5510  5522  5543  5565  5534  5549  5550  5575  5367  5566  5350  5698  5699  5215  5217  5726  5725  5177  5353  5547  5354  5324
      NH2   NE2   OG1   CG2   NH1   NE2   OD1   NE    O     OH    CD2   CG2   N     O     N     OD1   CB    CB    CZ2   CD1   ND2   CD1   O     OE1   CD2   O     N     CG2   O     NE2   CG    CB    O     N     CA    N     CG    CG    O     CG2   CD1   O     CG    ND1   CG    OE1   CD1   NH1   CD2   O  
     3.53  2.80  4.33  3.66  2.90  3.14  3.18  3.77  3.56  4.23  3.98  4.29  3.23  3.39  3.08  2.82  4.13  3.69  4.02  3.71  2.83  3.61  3.37  3.27  3.85  2.74  2.85  3.35  3.23  3.19  3.67  3.28  3.02  2.96  3.70  3.71  3.76  3.77  3.03  3.86  3.81  4.34  3.58  3.47  3.87  3.07  3.19  4.06  3.45  2.92
Bonded amino acids (PDB serial numbers)
A:     29    59    64    64    81    85    85    85    87   101   104   105   108   108   109   111   112   112   112   112   113   113   115   115   117   118   118   119   120   121   127   128   128   128   131   132   135   135   135   136   136   139   139   140   140   145   149   151   152   152
        I     E     Q     Q     A     L     L     L     P     V     L     Y     V     V     Q     P     R     R     R     R     G     G     P     P     G     T     T     L     A     I     A     N     N     N     L     L     Q     Q     Q     I     I     T     T     H     H     H     N     W     R     R
        0     1     1     1     0     0     0     0     0     0     0     1     0     0     1     0     1     1     1     1     0     0     0     0     0     1     1     0     0     0     0     1     1     1     0     0     1     1     1     0     0     1     1     1     1     1     1     0     1     1
        a     -     -     -     a     -     -     -     -     a     a     a     a     a     a     -     -     -     -     -     -     -     -     -     b     b     b     -     -     -     a     a     a     a     a     a     a     a     a     a     a     -     -     -     -     a     a     a     a     a
L:    112   145   139   139   152   135   149   152   135   105   104   101   120   119   121   128   124   127   151    29   128   131   128   135   132   118   118   108   108   109   112   115   111   113   113   117    87   115    85   136   136    64    64   140   140    59    85   112    85    81
        R     H     T     T     R     Q     N     R     Q     Y     L     V     A     L     I     N     A     A     W     I     N     L     N     Q     L     T     T     V     V     Q     R     P     P     G     G     G     P     P     L     I     I     Q     Q     H     H     E     L     R     L     A
        1     1     1     1     1     1     1     1     1     1     0     0     0     0     0     1     0     0     0     0     1     0     1     1     0     1     1     0     0     1     1     0     0     0     0     0     0     0     0     0     0     1     1     1     1     1     0     1     0     0
        -     a     -     -     a     a     a     a     a     a     a     a     -     -     -     a     a     a     a     a     a     a     a     a     a     b     b     a     a     a     -     -     -     -     -     b     -     -     -     a     a     -     -     -     -     -     -     -     -     a
#######################################

Protein: 1DCH     Program Version: 2       Number of monomers:   8         Simmetry:noncircular
Amino acids for each monomer: 99  99  99  99  99  99  99  99 
Distance cutoffs:  20.0   5.0 Angstrom        Algorithm: simmetrized interface
Bonded atoms (PDB atom serial numbers)
A:    403   408   412   430   435   443   444
      O     O     CD2   O     OE2   CE    NZ 
D:   2833  2854  2853  2866  2864  2852  2881
      CD1   CG    CB    NZ    CD    O     OD1
     3.63  3.64  4.10  2.71  3.78  2.78  3.34
Bonded amino acids (PDB serial numbers)
A:     54    55    55    58    58    59    59
        A     L     L     E     E     K     K
        0     0     0     1     1     1     1
        a     a     a     a     a     a     a
D:     55    58    58    59    59    58    61
        L     E     E     K     K     E     D
        0     1     1     1     1     1     1
        a     a     a     a     a     a     -
#######################################

Protein: 1DSX     Program Version: 2       Number of monomers:   8         Simmetry:noncircular
Amino acids for each monomer: 87  87  87  87  87  87  87  87 
Distance cutoffs:  20.0   5.0 Angstrom        Algorithm: simmetrized interface
Bonded atoms (PDB atom serial numbers)
A:     17    75    80    97    99   102   103   104   106   123   462   492   495   497   530   573   574   590   597   607
      NE    CD1   O     CE2   N     O     CB    CG    OE1   NE2   CG    CD1   CE2   OH    NE2   NH1   NH2   CB    CB    ND2
D:   2613  2664  2663  2661  2294  2292  2297  2298  2574  2634  2670  2653  2877  2875  2296  2869  2868  2839  2828  2836
      CE1   NH2   NH1   NE    O     CA    N     CA    NH1   OD2   CG    ND2   CD1   CG1   OG    OD2   OD1   ND2   O     CB 
     3.28  3.67  2.89  3.28  2.95  3.46  3.80  3.64  3.04  3.07  3.97  4.25  3.56  3.56  3.08  2.99  2.93  4.02  4.79  3.93
Bonded amino acids (PDB serial numbers)
A:     34    42    43    44    45    45    45    45    45    47    86    90    90    90    93    99    99   101   102   103
        R     L     R     F     E     E     E     E     E     Q     D     Y     Y     Y     Q     R     R     P     V     N
        1     0     1     0     1     1     1     1     1     1     1     1     1     1     1     1     1     0     0     1
        b     b     b     b     b     b     b     b     b     b     a     a     a     a     a     -     -     -     -     -
D:     77    82    82    82    40    40    41    41    73    79    83    81   108   108    40   107   107   103   102   103
        F     R     R     R     S     S     G     G     R     D     P     N     I     I     S     D     D     N     V     N
        0     1     1     1     1     1     0     0     1     1     0     1     0     0     1     1     1     1     0     1
        b     a     a     a     -     -     -     -     -     -     a     a     a     a     -     a     a     -     -     -
#######################################

Protein: 1DT5     Program Version: 2       Number of monomers:   8         Simmetry:noncircular
Amino acids for each monomer: 269  269  269  269  269  269  269  269 
Distance cutoffs:  20.0   5.0 Angstrom        Algorithm: simmetrized interface
Bonded atoms (PDB atom serial numbers)
A:      1     8    30  1778  1779  1789  1790  1797
      N     OE1   OE1   OG1   CG2   NH1   NH2   OD1
G:  13210 13211 13655 13388 13387 13644 13218 13631
      O     CB    O     NH2   NH1   O     O     OD1
     3.47  2.94  2.92  3.76  3.02  3.41  3.32  3.54
Bonded amino acids (PDB serial numbers)
A:      1     1     4   231   231   232   232   233
        E     E     Q     T     T     R     R     N
        1     1     1     1     1     1     1     1
        -     -     a     a     a     a     a     a
G:    102   102   161   125   125   160   103   158
        D     D     G     R     R     R     I     D
        1     1     0     1     1     1     0     1
        -     -     -     a     a     a     -     a
#######################################

Protein: 1E2T     Program Version: 2       Number of monomers:   8         Simmetry:noncircular
Amino acids for each monomer: 274  274  274  274  274  274  274  274 
Distance cutoffs:  20.0   5.0 Angstrom        Algorithm: simmetrized interface
Bonded atoms (PDB atom serial numbers)
A:    372   392   411  2103  2104  2105  2113  2170
      O     CG    OE1   O     CB    CG1   CD    OE2
B:   2617  2597  4395  4339  4330  4329  4328  2636
      CG    O     OE2   CE    CG1   CB    O     OE1
     4.00  3.95  4.25  3.20  3.79  3.88  3.11  4.56
Bonded amino acids (PDB serial numbers)
A:     46    48    50   257   257   257   258   265
        P     E     Q     V     V     V     K     E
        0     1     1     0     0     0     1     1
        -     -     -     -     -     -     -     a
B:     48    46   265   258   257   257   257    50
        E     P     E     K     V     V     V     Q
        1     0     1     1     0     0     0     1
        -     -     a     -     -     -     -     -
#######################################

Protein: 1EWJ     Program Version: 2       Number of monomers:   8         Simmetry:noncircular
Amino acids for each monomer: 119  119  119  119  119  119  119  119 
Distance cutoffs:  20.0   5.0 Angstrom        Algorithm: simmetrized interface
Bonded atoms (PDB atom serial numbers)
A:      2     4    11    14    15    16    19    23    26    28    33    35    38    41    50   229   270   324   327   339   343   359   360   380   386   394   396   458   461   463   472   474   475   481   483   488   491   492   502   505   509   512   520   521   527   528   782   897   900   933
      CA    O     O     OD1   OD2   N     O     OE1   CA    O     O     OG1   CA    CB    OD1   CZ    CZ3   CB    OD2   O     CE    OE1   OE2   CE1   O     ND1   CE1   CD2   CE3   CZ3   CD2   CE2   CZ    OG    CA    N     O     CB    N     O     NE    NH2   CD2   N     OD1   OD2   CB    NE    NH2   ND2
B:   1471  1876  1267  1464  1463  1448  1445   967  1434   971  1431  1435   984   981  1424  1725  1843   954   949   972  1452  1455  1436  1404  1406  1407  1403  1340  1323  1337  1417  1415  1398   993   994   976   973   978   962   959  1303  1302   958   957   944   945  1191  1214  1213   947
      OD2   ND2   CB    N     CD2   O     N     NE2   O     O     N     CB    CB    CA    OG    CB    NH2   O     OG1   CB    NE    NH2   SG    CE3   CZ3   CH2   CE2   NE2   CE1   ND1   CE2   CD2   CB    OD1   ND2   O     N     OG1   O     N     OE2   OE1   OD2   OD1   N     CA    OD2   CH2   CZ3   O  
     3.33  2.75  3.37  2.46  3.67  3.16  3.12  3.49  2.89  3.04  2.98  3.49  3.92  3.85  2.81  4.77  3.32  3.37  3.79  3.57  3.34  3.32  3.45  3.82  3.90  3.92  3.70  4.41  4.07  4.26  3.48  3.56  3.78  2.66  3.18  3.27  3.26  3.53  3.20  2.91  3.28  3.18  3.66  2.37  3.53  3.17  4.90  3.52  3.61  3.02
Bonded amino acids (PDB serial numbers)
A:      2     2     3     3     3     4     4     4     5     5     6     6     7     7     8    30    35    42    42    44    44    46    46    48    49    50    50    59    59    59    60    60    60    61    62    63    63    63    65    65    65    65    66    67    67    67    99   115   115   119
        T     T     D     D     D     Q     Q     Q     A     A     T     T     P     P     N     F     W     D     D     M     M     E     E     F     A     H     H     W     W     W     F     F     F     S     C     C     C     C     R     R     R     R     L     D     D     D     W     R     R     N
        1     1     1     1     1     1     1     1     0     0     1     1     0     0     1     0     0     1     1     0     0     1     1     0     0     1     1     0     0     0     0     0     0     1     1     1     1     1     1     1     1     1     0     1     1     1     0     1     1     1
        -     -     -     -     -     b     b     b     b     b     b     b     b     b     b     b     b     -     -     b     b     b     b     b     b     -     -     -     -     -     -     -     -     b     b     b     b     b     b     b     b     b     b     -     -     -     -     b     b     -
B:     67   119    42    67    66    65    65     4    63     5    63    63     7     7    61    99   115     3     2     5    65    65    63    59    59    59    59    50    48    50    60    60    59     8     8     6     6     6     4     4    46    46     3     3     2     2    32    35    35     2
        D     N     D     D     L     R     R     Q     C     A     C     C     P     P     S     W     R     D     T     A     R     R     C     W     W     W     W     H     F     H     F     F     W     N     N     T     T     T     Q     Q     E     E     D     D     T     T     D     W     W     T
        1     1     1     1     0     1     1     1     1     0     1     1     0     0     1     0     1     1     1     0     1     1     1     0     0     0     0     1     0     1     0     0     0     1     1     1     1     1     1     1     1     1     1     1     1     1     1     0     0     1
        -     -     -     -     b     b     b     b     b     b     b     b     b     b     b     -     b     -     -     b     b     b     b     -     -     -     -     -     b     -     -     -     -     b     b     b     b     b     b     b     b     b     -     -     -     -     -     b     b     -
#######################################

Protein: 1F3U     Program Version: 2       Number of monomers:   8         Simmetry:noncircular
Amino acids for each monomer: 118  139  118  153  118  154  118  137 
Distance cutoffs:  20.0   5.0 Angstrom        Algorithm: simmetrized interface
Bonded atoms (PDB atom serial numbers)
A:    217   520   521   525   530   539   543   550
      OE1   CG2   CD1   O     N     N     CB    CB 
C:   2159  2189  2186  2409  2410  2408  2406  2426
      ND2   CZ2   NE1   CE    NZ    CD    CB    NE2
     2.88  3.66  3.70  3.42  3.36  3.54  3.54  2.99
Bonded amino acids (PDB serial numbers)
A:     29    68    68    69    71    72    72    73
        Q     I     I     G     K     P     P     A
        1     0     0     0     1     0     0     0
        a     -     -     -     -     -     -     -
C:     15    19    19    47    47    47    47    49
        N     W     W     K     K     K     K     Q
        1     0     0     1     1     1     1     1
        -     b     b     b     b     b     b     -
#######################################

Protein: 1F8S     Program Version: 2       Number of monomers:   8         Simmetry:noncircular
Amino acids for each monomer: 482  482  482  482  482  482  482  482 
Distance cutoffs:  20.0   5.0 Angstrom        Algorithm: simmetrized interface
Bonded atoms (PDB atom serial numbers)
A:    961   970  1419  1438  1454  1456  1463  1491  1497  1500  1566  1594  1634  1635  1664  1665  1666  2347  2353  2354  2376  2377  2385  2434  2456  2490  2510  2515  2521  2535  2537  2763  2979  2987  2997  3005  3008  3010  3029  3032  3036  3037  3045  3081  3108  3358  3362  3368  3370  3375  3400  3448  3453  3460  3462  3464  3465  3467  3506
      CD    OD1   OG1   OG    NZ    CA    OE2   CD1   CG    NZ    OD2   OD2   OD1   OD2   CD1   CD2   CE1   O     NH1   NH2   NH1   NH2   CD2   CG    CB    CE1   CG    NH2   OG    ND1   CE1   O     OD1   OD1   O     O     CD1   CE1   CG    NE2   O     CB    CD2   OD2   CD1   CD2   O     CA    O     NZ    CE    CG2   CB    CB    CD1   CE1   CE2   OH    NE2
B:   6315  6293  5359  7312  7319  7323  5322  7324  7326  5278  7365  6374  6349  6380  5523  7307  5525  6869  6857  6839  6867  6622  6967  4829  4820  5493  6846  5453  5494  6838  5528  6236  6394  6369  6212  7259  6235  6206  7217  6891  7227  7221  7229  7234  6244  6888  6896  6895  6904  6940  6864  5524  5297  5313  5310  5315  5350  5356  5425
      CB    CG    NZ    CB    CB    CE1   OE2   CE2   OH    OG1   NE2   NH2   CE1   OG    CD1   CG2   CE1   CE1   CB    OD2   CD1   O     CD1   OD1   CD    OD1   OD1   OD2   OD2   OD1   OH    NH2   ND1   CG    NH1   CE    NH1   O     CD2   NE2   CA    O     O     NZ    CD2   CG    CB    O     CD2   OD2   O     CD2   OG    NZ    CG    CA    CD1   CG    OD2
     3.96  3.48  3.16  4.89  3.68  3.85  2.43  3.51  3.40  3.15  3.46  2.89  2.99  2.69  3.59  3.41  3.78  3.25  4.24  3.34  3.76  3.21  3.55  3.50  3.91  2.98  4.30  2.95  2.75  2.66  3.50  3.21  2.61  4.27  4.24  3.19  3.72  3.23  3.61  2.81  3.69  3.20  3.85  4.85  3.58  3.53  3.23  3.71  3.89  4.82  3.09  3.48  4.82  3.59  4.25  3.84  3.52  3.38  3.47
Bonded amino acids (PDB serial numbers)
A:    124   125   182   184   186   187   187   190   191   191   201   205   210   210   214   214   214   297   297   297   300   300   301   307   310   314   317   317   318   320   320   349   376   377   379   380   380   380   382   382   383   383   384   388   392   422   423   424   424   424   427   434   435   436   436   436   436   436   440
        K     N     T     S     K     E     E     I     K     K     D     D     D     D     Y     Y     Y     R     R     R     R     R     L     P     P     H     R     R     S     H     H     D     D     D     N     F     F     F     Q     Q     A     A     L     D     I     L     D     K     K     K     M     T     P     Y     Y     Y     Y     Y     H
        1     1     1     1     1     1     1     0     1     1     1     1     1     1     1     1     1     1     1     1     1     1     0     0     0     1     1     1     1     1     1     1     1     1     1     0     0     0     1     1     0     0     0     1     0     0     1     1     1     1     0     1     0     1     1     1     1     1     1
        -     -     a     a     a     a     a     a     a     a     a     a     a     a     -     -     -     a     a     a     a     a     -     -     a     a     a     a     a     -     -     -     a     a     a     a     a     a     a     a     a     a     -     a     a     a     a     -     -     -     -     -     -     a     a     a     a     a     a
B:    310   307   191   435   436   436   187   436   436   182   440   317   314   318   214   434   214   380   379   376   380   349   392   125   124   210   377   205   210   376   214   300   320   317   297   427   300   297   422   382   424   423   424   424   301   382   383   383   384   388   380   214   184   186   186   187   190   191   201
        P     P     K     P     Y     Y     E     Y     Y     T     H     R     H     S     Y     T     Y     F     N     D     F     D     I     N     K     D     D     D     D     D     Y     R     H     R     R     M     R     R     L     Q     K     D     K     K     L     Q     A     A     L     D     F     Y     S     K     K     E     I     K     D
        0     0     1     0     1     1     1     1     1     1     1     1     1     1     1     1     1     0     1     1     0     1     0     1     1     1     1     1     1     1     1     1     1     1     1     0     1     1     0     1     1     1     1     1     0     1     0     0     0     1     0     1     1     1     1     1     0     1     1
        a     -     a     -     a     a     a     a     a     -     a     a     a     a     -     -     -     a     a     a     a     -     a     -     -     a     a     a     a     a     -     a     -     a     a     -     a     a     a     a     -     a     -     -     -     a     a     a     -     a     a     -     a     a     a     a     a     a     a
#######################################

Protein: 1FAY     Program Version: 2       Number of monomers:   8         Simmetry:noncircular
Amino acids for each monomer: 236  236  236  236  236  236  236  236 
Distance cutoffs:  20.0   5.0 Angstrom        Algorithm: simmetrized interface
Bonded atoms (PDB atom serial numbers)
A:    530  1080  1207  1209  1228  1229  1245  1248  1265  1278  1280  1281  1294  1324  1327  1328  1329  1344  1357  1359  1360  1376  1378  1379  1391  1393  1401  1407  1409
      NH1   NZ    CD    NZ    OD1   OD2   O     CG2   CD1   CB    OD1   ND2   CG1   CB    CD2   CE1   NE2   CA    O     CG1   CG2   O     OG1   CG2   O     OG    ND2   CG1   CD1
B:   3120  2991  3142  3139  2843  3154  3172  3164  3170  3156  3043  3141  3122  3086  3090  3107  3123  3091  2274  3057  3092  2972  3044  2970  2992  3041  3011  3028  3008
      O     OD1   CG2   O     NZ    O     CD1   ND2   CG1   OG    OD1   OG1   CG1   O     CD2   CA    CG2   CE1   NH1   CG1   NE2   NZ    ND2   CD    OD2   CB    CG2   CD1   O  
     2.48  4.38  3.56  3.38  4.41  3.78  3.69  3.58  3.65  4.04  3.77  2.45  3.84  4.26  2.83  3.64  3.37  3.65  2.46  3.87  3.33  3.41  2.46  3.59  3.76  4.01  3.59  3.61  3.67
Bonded amino acids (PDB serial numbers)
A:     72   149   166   166   168   168   171   171   173   175   175   175   177   181   181   181   181   184   186   186   186   188   188   188   190   190   191   192   192
        R     K     K     K     D     D     T     T     I     N     N     N     V     H     H     H     H     G     V     V     V     T     T     T     S     S     N     I     I
        1     1     1     1     1     1     1     1     0     1     1     1     0     1     1     1     1     0     0     0     0     1     1     1     1     1     1     0     0
        b     -     b     b     -     -     -     -     b     b     b     b     b     -     -     -     -     -     b     b     b     b     b     b     b     b     b     b     b
B:    186   168   188   188   149   190   192   191   192   190   175   188   186   181   181   184   186   181    72   177   181   166   175   166   168   175   171   173   171
        V     D     T     T     K     S     I     N     I     S     N     T     V     H     H     G     V     H     R     V     H     K     N     K     D     N     T     I     T
        0     1     1     1     1     1     0     1     0     1     1     1     0     1     1     0     0     1     1     0     1     1     1     1     1     1     1     0     1
        b     -     b     b     -     b     b     b     b     b     b     b     b     -     -     -     b     -     b     b     -     b     b     b     -     b     -     b     -
#######################################

Protein: 1FXO     Program Version: 2       Number of monomers:   8         Simmetry:noncircular
Amino acids for each monomer: 292  293  292  292  293  293  293  292 
Distance cutoffs:  20.0   5.0 Angstrom        Algorithm: simmetrized interface
Bonded atoms (PDB atom serial numbers)
A:    904   909   912   914   916   926  1099  1102  1105  1113  1120  1167  1199  1221  1359  1749  1766  1767  1772  1773  1775  1786  1798  1890  1911  1913  1916  1927  1948  1970  1978  1982  1984  1989  1993  1996  2010  2064  2349  2364  2368  2372  2375
      OH    N     O     CG    CD2   OD2   O     ND1   NE2   N     CD2   OH    CB    OE1   OH    CG2   O     CB    NH1   NH2   CA    CE1   O     OE1   CG    CD    OE1   CE1   OG1   O     O     NE    NH1   O     OE1   CA    O     OE2   OE2   N     CB    CE1   OH 
C:   6510  6521  5621  6530  5617  5631  6731  6733  7093  6722  6714  6728  7119  7099  7108  7112  5609  6737  6808  6754  5614  5619  6726  6692  6656  6659  6660  6671  6634  5843  5836  6542  5901  5825  6511  5842  6517  6516  5828  6119  6492  5935  5933
      O     O     CD2   CE1   O     OD2   CA    O     OE2   O     O     NH1   OH    OG1   N     CB    OH    OE1   OE2   O     N     CG    NE    OG1   CG    OE1   OE1   CE1   OE1   CD2   N     O     OH    ND1   CB    CD1   NH2   NH1   NE2   OH    CG1   CD1   CB 
     2.72  3.43  3.23  3.32  3.19  2.74  3.39  2.64  2.72  2.98  3.36  2.76  3.41  4.87  2.98  3.97  2.63  3.63  2.95  2.96  3.45  3.35  2.69  2.89  3.52  3.46  3.71  3.09  2.88  3.42  3.02  2.81  2.90  2.63  3.75  3.83  2.87  2.81  2.76  2.94  3.82  3.84  3.61
Bonded amino acids (PDB serial numbers)
A:    114   116   116   116   116   117   138   138   138   140   140   145   150   152   170   216   219   219   219   219   220   221   223   234   237   237   237   238   241   244   245   245   245   246   246   247   249   255   290   293   293   293   293
        Y     H     H     H     H     D     H     H     H     L     L     Y     F     Q     Y     I     R     R     R     R     G     Y     W     E     -     -     -     F     T     N     R     R     R     Q     Q     G     K     E     E     Y     Y     Y     Y
        1     1     1     1     1     1     1     1     1     0     0     1     0     1     1     0     1     1     1     1     0     1     0     1     -     -     -     0     1     1     1     1     1     1     1     0     1     1     1     1     1     1     1
        b     -     -     -     -     a     b     b     b     -     -     -     b     -     b     b     -     -     -     -     -     -     b     a     a     a     a     a     a     a     a     a     a     a     a     a     -     a     -     -     -     -     -
C:    219   220   116   221   116   117   246   246   290   245   244   245   293   291   293   293   114   246   255   249   116   116   245   241   237   237   237   238   234   140   140   223   145   138   219   140   219   219   138   170   216   150   150
        R     G     H     Y     H     D     Q     Q     E     R     N     R     Y     T     Y     Y     Y     Q     E     K     H     H     R     T     -     -     -     F     E     L     L     W     Y     H     R     L     R     R     H     Y     I     F     F
        1     0     1     1     1     1     1     1     1     1     1     1     1     1     1     1     1     1     1     1     1     1     1     1     -     -     -     0     1     0     0     0     1     1     1     0     1     1     1     1     0     0     0
        -     -     -     -     -     a     a     a     -     a     a     a     -     -     -     -     b     a     a     -     -     -     a     a     a     a     a     a     a     -     -     b     -     b     -     -     -     -     b     b     b     b     b
#######################################

Protein: 1FZD     Program Version: 2       Number of monomers:   8         Simmetry:noncircular
Amino acids for each monomer: 197  197  197  197  197  197  197  197 
Distance cutoffs:  20.0   5.0 Angstrom        Algorithm: simmetrized interface
Bonded atoms (PDB atom serial numbers)
A:    720   724   794   795   809   811   847
      O     CD2   OE1   OE2   O     CG1   OE1
B:   1827  1828  1733  1819  1703  1685  1762
      CB    OG    NH2   N     ND2   O     OE1
     4.23  3.83  2.81  2.97  3.05  3.24  3.94
Bonded amino acids (PDB serial numbers)
A:    739   739   749   749   752   752   757
        Y     Y     E     E     V     V     E
        1     1     1     1     0     0     1
        -     -     -     -     -     -     a
B:    679   679   668   678   665   663   671
        S     S     R     G     N     S     Q
        1     1     1     0     1     1     1
        b     b     -     b     -     -     a
#######################################

Protein: 1GEG     Program Version: 2       Number of monomers:   8         Simmetry:noncircular
Amino acids for each monomer: 255  255  255  255  256  255  255  255 
Distance cutoffs:  20.0   5.0 Angstrom        Algorithm: simmetrized interface
Bonded atoms (PDB atom serial numbers)
A:    135   136  1154  1205  1207  1231  1572  1575  1582  1583  1591  1611  1642  1661  1662  1664  1686  1687  1688  1690  1693  1723  1726  1727  1737  1745  1746  1753  1761  1765  1770  1779  1780  1781  1782  1795  1799  1811  1820  1839  1847  1849  1851  1852  1854  1857  1859  1860  1862
      NH1   NH2   NH2   CG    NE    CB    O     CG2   CD1   CD2   O     CB    CB    O     CB    CA    CB    CG    CD1   CE1   OH    O     OD1   OD2   O     O     CB    OH    CE    O     CA    CD    OE1   NE2   N     CD2   O     CD1   N     O     CB    CD1   CE1   CE2   N     O     CG    OD1   OXT
D:   7315  7316  7446  7442  7440  7161  6820  6787  7326  7357  7342  7340  7335  7313  7312  7282  7277  7276  7275  7250  7256  7251  5724  5725  7171  7409  7231  7180  7388  7441  7439  7389  7443  7428  7451  7384  7348  7333  7334  7370  6769  6767  6794  7354  7369  6742  7448  7449  7371
      OD1   OD2   O     CZ    CE1   O     CB    O     O     CG2   OH    CE2   CB    CB    O     OH    CD1   CG    CB    O     CB    CB    NH1   NH2   CD1   N     CB    O     O     CE2   CD2   CB    N     O     OXT   CD2   CG    C     O     NE2   CD    CB    CG    O     OE1   NH1   CG    OD1   N  
     3.09  2.98  3.09  3.85  3.89  3.48  3.37  3.45  3.50  3.81  2.69  3.25  3.78  3.82  3.47  3.58  3.61  3.91  3.70  3.83  3.55  3.45  3.10  2.90  3.48  2.96  3.79  2.66  3.42  3.49  3.42  3.56  3.05  2.74  2.82  3.48  3.44  3.71  2.93  2.76  3.57  3.74  3.27  3.54  3.04  3.11  4.25  4.10  2.86
Bonded amino acids (PDB serial numbers)
A:     21    21   160   168   168   171   217   217   218   218   220   222   226   229   229   230   233   233   233   233   233   238   238   238   240   241   241   241   242   243   244   245   245   245   246   247   248   249   251   254   255   255   255   255   256   256   256   256   256
        R     R     R     R     R     A     T     T     L     L     R     S     D     A     A     C     Y     Y     Y     Y     Y     D     D     D     D     Y     Y     Y     M     T     G     Q     Q     Q     S     L     L     I     G     V     F     F     F     F     N     N     N     N     N
        1     1     1     1     1     0     1     1     0     0     1     1     1     0     0     1     1     1     1     1     1     1     1     1     1     1     1     1     0     1     0     1     1     1     1     0     0     0     0     0     0     0     0     0     1     1     1     1     1
        a     a     a     a     a     a     -     -     -     -     -     -     a     a     a     a     a     a     a     a     a     a     a     a     a     -     -     -     -     -     -     -     -     -     b     b     b     b     -     -     -     -     -     -     -     -     -     -     -
D:    238   238   256   255   255   217   171   167   240   243   241   241   241   238   238   233   233   233   233   229   230   229    21    21   218   251   226   220   248   255   255   248   256   254   256   247   242   241   241   245   164   164   168   243   245   160   256   256   246
        D     D     N     F     F     T     A     A     D     T     Y     Y     Y     D     D     Y     Y     Y     Y     A     C     A     R     R     L     G     D     R     L     F     F     L     N     V     N     L     M     Y     Y     Q     Q     Q     R     T     Q     R     N     N     S
        1     1     1     0     0     1     0     0     1     1     1     1     1     1     1     1     1     1     1     0     1     0     1     1     0     0     1     1     0     0     0     0     1     0     1     0     0     1     1     1     1     1     1     1     1     1     1     1     1
        a     a     -     -     -     -     a     a     a     -     -     -     -     a     a     a     a     a     a     a     a     a     a     a     -     -     a     -     b     -     -     b     -     -     -     b     -     -     -     -     a     a     a     -     -     a     -     -     b
#######################################

Protein: 1GMO     Program Version: 2       Number of monomers:   8         Simmetry:noncircular
Amino acids for each monomer: 172  172  172  172  173  173  164  171 
Distance cutoffs:  20.0   5.0 Angstrom        Algorithm: simmetrized interface
Bonded atoms (PDB atom serial numbers)
A:     24    36   285   287   288   301   314   329   345   644   653   661   663   666   670   682   685   690   692   693   699   788   800   813   822   826  1274  1275  1277  1293  1307  1322  1323
      O     CG    CB    OD1   ND2   O     CA    OG1   NZ    CD    OD1   CD1   CE1   OH    O     NE    NH2   CB    OD1   ND2   SG    CG2   CG1   O     O     CA    O     CB    OD1   CD    CB    OE1   OE2
B:   1363  1361  2137  2138  2163  2159  2150  2143  2617  2000  1993  2633  2614  2124  2040  2646  2658  1997  2033  2038  2046  2013  1624  1653  1647  1640  2010  1668  1684  2008  2648  2031  2030
      OE1   CG    CG1   CG2   CA    O     O     O     OD1   OD1   NZ    CD    O     CG1   ND2   O     O     O     N     CG    SG    OH    CB    CA    C     O     CE1   OG1   NZ    CD1   SG    NH1   CZ 
     4.46  3.41  3.45  3.68  3.01  3.27  3.64  3.18  2.95  4.48  3.61  3.94  3.35  3.74  3.12  3.75  4.09  3.56  3.04  3.03  3.63  3.63  3.76  3.71  3.25  3.47  3.48  3.56  3.41  4.01  4.25  2.87  2.79
Bonded amino acids (PDB serial numbers)
A:     40    41    77    77    77    80    82    83    85   122   123   124   124   124   125   126   126   127   127   127   128   140   142   144   145   146   202   202   202   204   206   208   208
        H     E     N     N     N     L     F     T     K     K     D     Y     Y     Y     I     R     R     N     N     N     C     V     I     K     S     G     D     D     D     P     C     E     E
        1     1     1     1     1     0     0     1     1     1     1     1     1     1     0     1     1     1     1     1     1     0     0     1     1     0     1     1     1     0     1     1     1
        a     -     -     -     -     -     -     -     -     -     a     a     a     a     a     -     -     -     -     -     -     -     -     -     -     -     -     -     -     -     -     -     -
B:     41    41   142   142   146   145   144   143   202   123   122   204   202   140   127   206   208   123   127   127   128   124    77    82    81    80   124    83    85   124   206   126   126
        E     E     I     I     G     S     K     T     D     D     K     P     D     V     N     C     E     D     N     N     C     Y     N     F     P     L     Y     T     K     Y     C     R     R
        1     1     0     0     0     1     1     1     1     1     1     0     1     0     1     1     1     1     1     1     1     1     1     0     0     0     1     1     1     1     1     1     1
        -     -     -     -     -     -     -     -     -     a     -     -     -     -     -     -     -     a     -     -     -     a     -     -     -     -     a     -     -     a     -     -     -
#######################################

Protein: 1GN1     Program Version: 2       Number of monomers:   8         Simmetry:noncircular
Amino acids for each monomer: 151  146  140  146  135  152  153  145 
Distance cutoffs:  20.0   5.0 Angstrom        Algorithm: simmetrized interface
Bonded atoms (PDB atom serial numbers)
A:      4    12    58   730   731   782   993  1027  1028  1037  1039  1040  1047  1072  1087  1090  1174
      O     CD1   OD1   NH1   NH2   NH2   OE1   CG2   CD1   CB    OD1   OD2   CD    CZ    CD2   CZ    O  
B:   2316  2315  1257  2157  2158  2150  2311  2293  2289  1851  1899  1863  1852  1241  2312  2301  2300
      O     C     ND2   CG    CD    OD1   NH1   CD2   O     NH1   NH2   OG1   NH2   CE    NH2   CD2   CD1
     3.22  4.08  4.61  3.13  3.22  2.55  2.95  3.84  3.59  3.57  2.82  2.35  3.86  3.21  3.53  3.33  3.89
Bonded amino acids (PDB serial numbers)
A:    214   215   221   316   316   322   351   355   355   357   357   357   358   360   362   362   375
        V     L     N     R     R     R     E     I     I     D     D     D     E     F     F     F     L
        0     0     1     1     1     1     1     0     0     1     1     1     1     0     0     0     0
        -     -     -     a     a     a     b     b     b     -     -     -     b     b     b     b     -
B:    378   378   221   358   358   357   377   375   375   316   322   318   316   219   377   376   376
        G     G     N     E     E     D     R     L     L     R     R     T     R     M     R     L     L
        0     0     1     1     1     1     1     0     0     1     1     1     1     0     1     0     0
        -     -     -     b     b     -     -     b     b     a     a     a     a     b     -     b     b
#######################################

Protein: 1GN2     Program Version: 2       Number of monomers:   8         Simmetry:noncircular
Amino acids for each monomer: 198  198  198  198  198  198  198  198 
Distance cutoffs:  20.0   5.0 Angstrom        Algorithm: simmetrized interface
Bonded atoms (PDB atom serial numbers)
A:    719   721   724   732  1568
      CG2   CA    N     OE2   OG 
G:   9507  9582  9614  9590  9658
      OD1   N     OE1   NE2   NZ 
     3.70  3.57  2.20  1.85  4.30
Bonded amino acids (PDB serial numbers)
A:     92    93    94    94   199
        T     G     E     E     S
        1     0     1     1     1
        -     a     a     a     -
G:     12    23    26    23    31
        D     Q     E     Q     K
        1     1     1     1     1
        a     a     a     a     a
#######################################

Protein: 1GUM     Program Version: 2       Number of monomers:   8         Simmetry:noncircular
Amino acids for each monomer: 217  217  217  217  217  217  217  217 
Distance cutoffs:  20.0   5.0 Angstrom        Algorithm: simmetrized interface
Bonded atoms (PDB atom serial numbers)
A:    372   394   397   398   402   405   408   409   425   426   493   511   525   526   541   550   573   575   583   588   609   683   691   693   713   719   743   744   748   752   761   776   782  1048  1052  1060  1065  1089  1090  1101  1119
      ND2   O     CD1   CD2   O     CD1   CE2   CZ    CD    OE1   CE    N     OE1   NE2   NE    OG    ND1   CE1   CD1   OH    OD2   CD1   CD    NZ    NH2   OG1   OD1   OD2   O     CE    CE1   CB    CA    CG    NH1   CD1   OH    CG1   CG2   CZ    NZ 
B:   2897  2868  2867  2539  2827  2838  2526  2879  2830  2843  2469  2530  2554  2585  2319  2555  2522  2353  2497  2471  2461  2387  2271  2366  2491  2361  2328  2351  2186  2289  2176  2303  2304  2180  2203  2183  2204  2175  2172  2187  2150
      NZ    CG2   CG1   CE1   CD    CD1   O     CZ    NH1   OH    CD    CE    CB    OD2   NE    CG    OD2   CE1   OG1   NZ    CD1   OD2   CE    OH    NH2   CD1   OG    ND1   CE2   N     CD2   OE1   NE2   O     CD    CD1   OE1   CD1   O     CZ    ND2
     4.80  3.54  3.52  4.19  3.13  3.52  3.72  4.06  3.55  3.49  3.88  2.71  3.31  3.39  3.29  2.92  3.35  3.64  4.01  3.32  4.26  4.20  3.65  3.26  3.18  4.03  3.04  3.31  3.59  2.53  4.07  3.14  3.57  3.33  3.76  3.70  3.53  3.63  3.59  4.06  4.65
Bonded amino acids (PDB serial numbers)
A:     48    51    51    51    52    52    52    52    54    54    63    66    67    67    69    70    73    73    74    74    77    86    87    87    89    90    93    93    94    94    95    97    98   131   131   132   132   135   135   136   138
        N     L     L     L     F     F     F     F     Q     Q     M     V     Q     Q     R     S     H     H     Y     Y     D     L     K     K     R     T     D     D     M     M     Y     E     G     R     R     Y     Y     V     V     F     K
        1     0     0     0     0     0     0     0     1     1     0     0     1     1     1     1     1     1     1     1     1     0     1     1     1     1     1     1     0     0     1     1     0     1     1     1     1     0     0     0     1
        -     -     -     -     -     -     -     -     -     -     b     b     -     -     a     a     a     a     a     a     a     a     a     a     a     a     a     a     a     a     a     a     a     a     a     -     -     a     a     a     a
B:    138   135   135    95   131   132    94   136   131   132    87    94    97   101    69    97    93    73    90    87    86    77    63    74    89    74    70    73    52    66    51    67    67    52    54    52    54    51    51    52    48
        K     V     V     Y     R     Y     M     F     R     Y     K     M     E     D     R     E     D     H     T     K     L     D     M     Y     R     Y     S     H     F     V     L     Q     Q     F     Q     F     Q     L     L     F     N
        1     0     0     1     1     1     0     0     1     1     1     0     1     1     1     1     1     1     1     1     0     1     0     1     1     1     1     1     0     0     0     1     1     0     1     0     1     0     0     0     1
        a     a     a     a     a     -     a     a     a     -     a     a     a     a     a     a     a     a     a     a     a     a     b     a     a     a     a     a     -     b     -     -     -     -     -     -     -     -     -     -     -
#######################################

Protein: 1H4O     Program Version: 2       Number of monomers:   8         Simmetry:noncircular
Amino acids for each monomer: 161  161  161  161  161  161  161  161 
Distance cutoffs:  20.0   5.0 Angstrom        Algorithm: simmetrized interface
Bonded atoms (PDB atom serial numbers)
A:    840   863   871  1076  1077
      O     OG    CD1   O     CB 
B:   1650  1628  1623  1684  1417
      NZ    OE2   O     NE2   O  
     2.78  2.47  3.69  2.75  3.18
Bonded amino acids (PDB serial numbers)
A:    115   118   119   145   145
        S     S     I     D     D
        1     1     0     1     1
        -     a     a     -     -
B:     63    60    60    68    31
        K     E     E     Q     G
        1     1     1     1     0
        a     a     a     -     -
#######################################

Protein: 1HG3     Program Version: 2       Number of monomers:   8         Simmetry:noncircular
Amino acids for each monomer: 224  224  224  224  224  224  224  224 
Distance cutoffs:  20.0   5.0 Angstrom        Algorithm: simmetrized interface
Bonded atoms (PDB atom serial numbers)
A:    746   752   757   769   770   775   777   782   804   806   807   946   959   965   966   978   981   982   999  1283  1284
      O     NH1   O     CD1   N     CG    CD2   CB    CG    OE1   OE2   OD1   CB    CG1   CG2   N     O     CB    CB    CG1   CG2
C:   4079  4092  4080  4056  4067  4275  4299  4062  4276  4269  4256  4117  4116  4087  4114  4309  4292  4291  4288  4594  4593
      CD1   CB    N     O     O     CG1   CG2   NH1   CG2   CB    OD1   OE2   OE1   CD2   CG    CB    CB    O     N     CG2   CG1
     4.45  3.35  2.99  4.35  3.11  3.86  3.78  3.53  3.27  3.48  2.95  3.22  3.80  3.90  3.44  3.57  3.34  3.32  3.67  4.54  4.58
Bonded amino acids (PDB serial numbers)
A:    100   100   101   102   103   103   103   104   107   107   107   126   128   129   129   132   132   132   135   173   173
        R     R     M     I     L     L     L     A     E     E     E     N     A     V     V     A     A     A     A     V     V
        1     1     0     0     0     0     0     0     1     1     1     1     0     0     0     0     0     0     0     0     0
        a     a     -     a     a     a     a     a     a     a     a     a     a     a     a     a     a     a     a     a     a
C:    102   104   103   100   101   129   133   100   129   128   126   107   107   103   107   135   132   132   132   173   173
        I     A     L     R     M     V     V     R     V     A     N     E     E     L     E     A     A     A     A     V     V
        0     0     0     1     0     0     0     1     0     0     1     1     1     0     1     0     0     0     0     0     0
        a     a     a     a     -     a     a     a     a     a     a     a     a     a     a     a     a     a     a     a     a
#######################################

Protein: 1HR6     Program Version: 2       Number of monomers:   8         Simmetry:noncircular
Amino acids for each monomer: 457  439  453  443  455  443  457  440 
Distance cutoffs:  20.0   5.0 Angstrom        Algorithm: simmetrized interface
Bonded atoms (PDB atom serial numbers)
A:     20   154   160   179   182   188   192   193   491   514   523   546   547   551   555   567   699   701   715   717   719   736  2161  2162  2168  2169  2171  2173  2175  2185  2195  2208  2763  2767  2790  2799  2815  2822  2843  2851  2852  2872  2876  2877  2883  2884
      O     ND2   OG1   ND1   NE2   CG    CE2   CZ    CG    CB    OE2   OE1   OE2   O     CD2   O     O     OG    CD1   CE1   CZ    NE2   N     CA    O     CB    CD    CA    O     N     SD    OH    CG    NH1   ND2   NE2   CE    OG    CD1   SD    CE    O     OE1   OE2   OG    N  
B:   3688  3686  3679  6541  3654  6351  6339  6347  5723  5724  5730  6268  5717  6291  6257  6322  6350  6348  6567  6340  6312  6568  4112  4101  4098  4020  3930  4085  4096  4061  4027  4003  4056  4068  4065  4060  4237  4081  3701  4095  4225  6369  6383  3708  6373  6372
      OD1   CB    CB    OE2   OE2   CD2   O     O     OD1   ND2   OG    CD    N     CB    O     CB    CD1   CB    CE2   CB    O     CZ    OD1   O     N     CA    CD2   O     CE1   OE2   OE2   CG    O     OD1   O     OE1   CD2   O     CB    CD2   CA    O     OG    OG    OD2   OD1
     3.33  4.54  4.51  2.75  2.89  3.67  3.54  3.76  3.59  3.32  3.65  3.75  2.67  3.60  3.82  3.29  3.72  3.95  4.08  3.66  3.64  3.67  3.26  3.23  3.04  3.88  3.24  3.33  3.30  2.74  3.63  2.88  3.16  2.70  2.65  2.78  3.64  2.41  4.09  3.81  3.24  3.62  2.48  2.74  2.84  2.90
Bonded amino acids (PDB serial numbers)
A:     16    34    35    38    38    39    39    39    78    81    82    85    85    86    86    88   105   105   107   107   107   109   293   293   294   294   294   295   295   297   298   299   369   369   372   373   375   376   379   380   380   383   383   383   384   385
        T     N     T     H     H     F     F     F     R     A     E     E     E     L     L     G     S     S     F     F     F     Q     G     G     P     P     P     G     G     G     M     Y     R     R     N     Q     K     S     L     M     M     E     E     E     S     K
        1     1     1     1     1     0     0     0     1     0     1     1     1     0     0     0     1     1     0     0     0     1     0     0     0     0     0     0     0     0     0     1     1     1     1     1     1     1     0     0     0     1     1     1     1     1
        -     -     -     -     -     -     -     -     a     a     a     a     a     a     a     -     b     b     a     a     a     a     -     -     -     -     -     -     -     -     -     -     a     a     a     a     a     a     a     a     a     -     -     -     a     a
B:     44    44    43   412    40   386   385   386   304   304   305   375   304   378   374   382   386   386   415   385   381   415   100    99    99    89    77    97    98    93    89    86    93    94    94    93   115    96    46    98   114   389   391    47   389   389
        N     N     P     E     E     L     L     L     N     N     S     R     N     A     N     A     L     L     F     L     K     F     N     L     L     E     F     S     H     E     E     Q     E     N     N     E     L     G     S     H     S     D     S     S     D     D
        1     1     0     1     1     0     0     0     1     1     1     1     1     0     1     0     0     0     0     0     1     0     1     0     0     1     0     1     1     1     1     1     1     1     1     1     0     0     1     1     1     1     1     1     1     1
        -     -     -     a     b     a     a     a     -     -     -     a     -     a     a     a     a     a     a     a     a     a     b     b     b     a     -     -     b     a     a     a     a     a     a     a     b     -     -     b     b     -     a     b     -     -
#######################################

Protein: 1HV4     Program Version: 2       Number of monomers:   8         Simmetry:noncircular
Amino acids for each monomer: 141  146  141  146  141  146  141  146 
Distance cutoffs:  20.0   5.0 Angstrom        Algorithm: simmetrized interface
Bonded atoms (PDB atom serial numbers)
A:      7   974  1064  1084
      CG2   CD    O     OXT
C:   3322  3302  3212  2245
      OXT   O     CD    CG2
     2.87  2.98  2.88  2.94
Bonded amino acids (PDB serial numbers)
A:      1   127   140   141
        V     K     Y     R
        0     1     1     1
        -     a     a     a
C:    141   140   127     1
        R     Y     K     V
        1     1     1     0
        a     a     a     -
#######################################

Protein: 1HXM     Program Version: 2       Number of monomers:   8         Simmetry:noncircular
Amino acids for each monomer: 206  230  206  230  206  230  206  230 
Distance cutoffs:  20.0   5.0 Angstrom        Algorithm: simmetrized interface
Bonded atoms (PDB atom serial numbers)
A:    296   316   331   332   333   350   351   356   357   359   374   376   404   408   440   442   789   813   817   818   821   828   830   831   834   837   851   854   857   861   869  1013  1018  1023  1031  1033  1034  1051  1066  1067  1070  1096  1112  1118  1278  1284  1303  1318  1322  1389  1390  1406  1407  1419  1595
      OH    NZ    OE1   NE2   N     OG1   CG2   CB    CG    CE    CD2   CE2   CD    NH2   CG1   CD1   O     CG2   O     CB    OD2   CD    NZ    N     O     CD1   CB    CD2   CZ    O     CE    CB    CE2   O     CB    SD    CE    ND2   O     CB    ND2   CD2   NZ    CG    CG    N     CB    CG2   O     CG1   CG2   CD1   CD2   CE    O  
B:   2479  2363  3033  3016  2903  2902  2510  2506  2496  1967  2474  2475  2462  2466  2458  2456  2071  2067  2391  1875  2467  1983  2088  1901  1898  2482  1963  1966  2502  1959  1943  2702  2717  2701  2685  2779  2697  2666  2679  2681  2816  2780  2724  2756  3121  3063  3038  3162  3027  2801  3156  2802  3139  2832  2715
      O     OH    CG    O     NZ    CE    O     O     CB    CD1   CG2   CD1   O     CE    NZ    CD    NH2   CD    NE1   OH    NZ    CD1   OE1   OH    CE1   CD    O     CG2   CZ    CG2   O     OG    CA    CB    O     O     N     O     CE1   CZ    CD2   CB    OE2   OE1   SD    CE    CA    CH2   NE2   CD1   CD2   CD2   CD2   OE1   CB 
     2.64  2.89  3.74  3.50  3.74  4.16  3.28  4.24  3.76  3.38  3.66  3.72  3.08  3.96  4.79  4.34  4.61  3.26  2.90  3.13  2.64  3.76  3.14  2.92  3.70  3.42  3.38  3.57  3.56  3.15  3.72  3.40  3.51  3.71  3.23  3.73  3.88  2.68  3.61  3.44  3.19  3.58  2.82  4.15  3.76  3.07  3.81  3.52  2.76  3.75  3.68  3.68  3.61  3.06  3.72
Bonded amino acids (PDB serial numbers)
A:     38    40    42    42    43    45    45    46    46    46    48    48    51    51    55    55   102   104   105   105   105   106   106   107   107   107   109   109   109   110   111   130   130   131   132   132   132   134   137   137   137   141   143   144   163   164   166   168   169   178   178   180   180   182   205
        Y     K     Q     Q     G     T     T     M     M     M     F     F     R     R     I     I     E     T     D     D     D     K     K     L     L     L     F     F     F     G     K     F     F     V     M     M     M     N     N     N     N     L     K     E     F     D     A     V     I     V     V     L     L     K     F
        1     1     1     1     0     1     1     0     0     0     0     0     1     1     0     0     1     1     1     1     1     1     1     0     0     0     0     0     0     0     1     0     0     0     0     0     0     1     1     1     1     0     1     1     0     1     0     0     0     0     0     0     0     1     0
        b     b     -     -     -     -     -     -     -     -     b     b     b     b     b     b     -     -     -     -     -     -     -     -     -     -     b     b     b     -     -     b     b     b     b     b     b     b     b     b     b     b     b     -     -     -     b     b     b     b     b     b     b     b     a
B:    111    96   181   179   165   165   115   114   113    46   110   110   109   109   108   108    59    59   100    36   109    48    61    38    38   111    46    46   113    45    43   140   143   140   138   151   140   136   137   137   155   151   143   147   192   185   182   196   180   153   196   153   194   157   142
        K     Y     E     S     K     K     P     G     F     I     I     I     K     K     K     K     R     R     W     Y     K     F     E     Y     Y     K     I     I     F     V     G     S     E     S     L     T     S     I     F     F     L     T     E     Q     M     M     G     W     Q     L     W     L     F     E     A
        1     1     1     1     1     1     0     0     0     0     0     0     1     1     1     1     1     1     0     1     1     0     1     1     1     1     0     0     0     0     0     1     1     1     0     1     1     0     0     0     0     1     1     1     0     0     0     0     1     0     0     0     0     1     0
        b     b     b     -     b     b     -     -     b     -     b     b     b     b     -     -     b     b     b     b     b     b     -     b     b     b     -     -     b     -     -     a     a     a     -     b     a     -     -     -     b     b     a     -     b     b     -     b     b     b     b     b     b     b     a
#######################################

Protein: 1I01     Program Version: 2       Number of monomers:   8         Simmetry:noncircular
Amino acids for each monomer: 228  231  220  224  234  225  224  221 
Distance cutoffs:  20.0   5.0 Angstrom        Algorithm: simmetrized interface
Bonded atoms (PDB atom serial numbers)
A:    200  1138  1159  1160  1161  1415  1417  1419  1422  1431  1438  1476  1500  1520  1521  1523  1524  1526  1559  1560  1561  1576  1577  1579  1582  1584  1590  1591  1599  1609  1612  1626  1628  1641  1647  1653  1655  1660
      NH2   NH1   O     CB    N     O     CG    N     O     O     NH2   OE1   CA    CB    CG    CD2   CE1   CZ    CG    CD    OE1   O     CB    CD1   CE2   OH    CG1   CG2   CG2   CG    OE2   CD1   N     O     C     N     C     O  
B:   3251  3107  3110  3109  3105  2898  2871  2897  2899  3274  3269  3267  3216  3214  3211  3213  3210  3190  3185  3186  1869  3343  3166  3128  3337  3121  3334  3321  3347  3316  3318  3299  3302  3270  3272  3266  3289  2873
      OE1   CG    CA    N     O     N     CG    CB    CA    OH    CD1   CB    CZ    CE1   CG    CD2   CB    CA    CB    CG    NH2   N     OE1   NH2   C     O     CG2   O     N     CD1   N     CG    OE2   CD2   CE2   O     CG2   NE 
     3.10  3.18  3.69  3.59  3.25  3.45  3.83  3.62  3.68  2.93  3.53  3.49  3.99  3.81  3.77  3.66  3.83  3.99  3.34  3.52  2.76  2.86  3.67  3.55  3.47  2.88  3.98  3.86  3.32  3.96  2.59  3.84  2.47  3.59  3.51  2.91  3.48  4.03
Bonded amino acids (PDB serial numbers)
A:     28   167   170   170   171   205   205   206   206   208   208   214   218   221   221   221   221   221   226   226   226   229   229   229   229   229   230   230   231   233   233   235   236   237   238   239   239   240
        R     R     A     A     S     P     P     A     A     R     R     E     A     F     F     F     F     F     E     E     E     Y     Y     Y     Y     Y     I     I     T     E     E     L     H     V     N     G     G     G
        1     1     0     0     1     0     0     0     0     1     1     1     0     0     0     0     0     0     1     1     1     1     1     1     1     1     0     0     1     1     1     0     1     0     1     0     0     0
        a     a     a     a     -     -     -     -     -     -     -     a     a     a     a     a     a     a     a     a     a     -     -     -     -     -     -     -     -     -     -     b     b     b     -     -     -     -
B:    226   205   206   206   205   171   167   170   171   229   229   229   221   221   221   221   221   218   217   217    28   239   214   208   238   208   237   236   240   235   236   233   233   229   229   229   231   167
        E     P     A     A     P     S     R     A     S     Y     Y     Y     F     F     F     F     F     A     N     N     R     G     E     R     N     R     V     H     G     L     H     E     E     Y     Y     Y     T     R
        1     0     0     0     0     1     1     0     1     1     1     1     0     0     0     0     0     0     1     1     1     0     1     1     1     1     0     1     0     0     1     1     1     1     1     1     1     1
        a     -     -     -     -     -     a     a     -     -     -     -     a     a     a     a     a     a     a     a     a     -     a     -     -     -     b     b     -     b     b     -     -     -     -     -     -     a
#######################################

Protein: 1I10     Program Version: 2       Number of monomers:   8         Simmetry:noncircular
Amino acids for each monomer: 331  331  331  331  331  331  325  331 
Distance cutoffs:  20.0   5.0 Angstrom        Algorithm: simmetrized interface
Bonded atoms (PDB atom serial numbers)
A:   1379  1387  1391  1411  1416  1417  1432  1446  1556  1558  1573  1583  1584  1588  1590  1595  1596  1634  2053  2061  2065  2075  2080  2269  2338  2339  2356  2361
      O     N     CB    CD2   CB    OG    CE1   NE1   CA    O     OD1   CA    C     CA    O     CB    CG1   CD1   O     O     NE    CD    N     CD1   CG1   CG2   N     OG1
C:   7203  7199  7191  7214  7224  7218  6570  6722  6728  6726  6711  6587  6584  6696  6694  7494  7476  7499  6529  6525  6517  6546  6555  6524  6734  6718  6733  6773
      NE    O     O     NE    CG2   N     CE1   C     O     CA    OD1   CZ2   NE1   O     CA    N     CG1   OG1   CB    N     O     CB    OG    CG2   CG1   CG1   CB    CD2
     2.99  3.04  3.07  4.03  3.67  2.87  3.21  3.25  3.38  3.91  4.47  3.39  3.30  3.81  3.31  4.59  4.15  3.70  3.08  3.00  2.90  4.24  2.79  3.47  3.81  3.96  4.52  3.83
Bonded amino acids (PDB serial numbers)
A:    178   180   180   182   183   183   185   187   202   202   204   206   206   207   207   208   208   213   266   267   267   268   269   293   303   303   306   306
        G     H     H     L     S     S     H     W     G     G     N     A     A     G     G     V     V     L     L     R     R     R     V     I     V     V     T     T
        0     1     1     0     1     1     1     0     0     0     1     0     0     0     0     0     0     0     0     1     1     1     0     0     0     0     1     1
        a     a     a     a     a     a     -     -     a     a     b     -     -     -     -     b     b     a     -     -     -     b     b     b     b     b     -     -
C:    267   267   266   268   269   269   185   206   207   207   204   187   187   202   202   306   303   306   180   180   178   182   183   179   208   205   208   213
        R     R     L     R     V     V     H     A     G     G     N     W     W     G     G     T     V     T     H     H     G     L     S     V     V     V     V     L
        1     1     0     1     0     0     1     0     0     0     1     0     0     0     0     1     0     1     1     1     0     0     1     0     0     0     0     0
        -     -     -     b     b     b     -     -     -     -     b     -     -     a     a     -     b     -     a     a     a     a     a     -     b     b     b     a
#######################################

Protein: 1I3R     Program Version: 2       Number of monomers:   8         Simmetry:noncircular
Amino acids for each monomer: 182  216  182  216  182  216  182  216 
Distance cutoffs:  20.0   5.0 Angstrom        Algorithm: simmetrized interface
Bonded atoms (PDB atom serial numbers)
A:      7    21    25    35    36    39    43    51    53    56    60    66    69    72    76    82    83    86    91    93    98   106   123   126   136   207   208   224   226   227   231   244   247   251   264   273   381   388   389   407   414   416   437   448   449   452   461   473   518   542   546   565   567   568   575   590   591   596   597   598   599   607   608   621   623   627   628   634   646   656   657   665   668   671   672   676   684   685   752   756   759   771   772   847   906   911   913  1112  1123  1140  1143  1162  1163  1194  1217  1367
      CG2   O     OE1   OE2   N     O     CD2   OG1   N     O     CD1   CG1   N     O     OE1   CB    N     O     NE2   CA    CD1   O     N     O     CG    CE2   CZ    CD2   CE2   CZ    O     CB    OD2   O     CD1   CE1   NH2   CD1   CD2   OE2   CD1   CE1   CB    CB    N     O     CD1   OE1   ND2   O     ND2   CB    OD1   ND2   CD1   CG1   CG2   CB    CG    SD    CE    CE    NZ    O     CG    NH1   NH2   OG    O     OG1   CG2   N     O     OD1   OD2   O     OD1   ND2   O     NE    NH2   CG    CD    CD1   OG    CB    CD    O     O     CB    CD2   CE1   CE2   CE2   OH    NE1
B:   2684  1817  2427  1803  1789  1786  2358  1782  1773  1770  2383  1765  1758  1755  1542  1751  1743  1740  1569  1722  1717  1719  1703  1700  1677  2346  1533  2906  2665  2428  2872  2902  2871  2901  2386  1529  2884  2446  2888  2445  2412  2421  2409  2374  1509  1522  1525  1520  1545  1724  1566  1727  1582  1573  1704  1594  1585  1929  1726  1590  2104  1707  1709  1613  1606  2102  2135  1934  1708  1629  1639  1942  1694  1958  1939  1697  1692  1671  2933  2892  2641  2621  2634  2879  1699  1696  1695  1754  1899  1919  1946  1718  1738  2865  2876  1675
      ND2   N     CG1   CD1   O     N     OH    ND1   O     N     CD2   CB    O     N     N     CG    O     N     OE2   O     CD1   N     O     N     NH1   ND2   O     CH2   OH    CG2   NH2   CE2   NH1   NE1   CZ    CD1   O     NH2   O     NH1   CE2   CD2   CD1   CG2   O     N     O     CG1   O     CG    CG    OE2   N     O     CB    O     O     CD1   OE1   NZ    CG    CD2   CE2   N     O     O     OD1   OH    CE1   CA    O     ND2   NE1   OE1   CB    CZ2   CD1   O     NE2   OD2   OD1   OG    OG    OD1   CH2   CE3   CE2   NZ    NH2   CD2   O     CD2   CZ    O     O     NE 
     4.83  2.86  3.39  4.12  3.30  2.85  3.55  3.95  3.10  2.75  3.52  3.78  3.03  2.97  2.82  4.01  3.07  3.04  3.67  3.04  3.71  3.29  2.96  3.03  3.22  3.79  3.82  3.56  3.93  3.97  2.99  3.42  2.98  2.78  3.57  3.95  3.06  3.83  4.41  3.35  3.56  3.51  3.33  3.93  3.19  2.88  3.23  3.82  2.95  3.57  4.07  3.71  2.81  2.96  3.86  3.31  4.15  3.39  3.30  3.29  3.61  3.48  3.56  2.77  3.46  2.59  2.72  3.31  3.78  3.90  4.10  3.68  3.00  4.88  3.16  3.21  3.38  3.02  2.94  2.58  2.94  3.33  3.10  3.43  3.44  3.48  3.57  2.53  2.93  3.40  3.42  3.71  3.28  3.20  2.79  2.74
Bonded amino acids (PDB serial numbers)
A:      1     3     3     4     5     5     5     6     7     7     7     8     9     9     9    10    11    11    11    12    12    13    15    15    16    24    24    26    26    26    27    29    29    30    31    32    44    45    45    47    48    48    51    52    53    53    54    55    62    66    66    69    69    69    70    72    72    73    73    73    73    74    74    76    76    76    76    77    79    80    80    82    82    82    82    83    84    84    94    94    94    96    96   106   113   114   114   140   141   143   143   145   145   148   150   168
        I     E     E     E     H     H     H     T     I     I     I     I     Q     Q     Q     A     Q     Q     Q     F     F     Y     L     L     P     F     F     F     F     F     D     D     D     E     I     F     R     L     L     E     F     F     F     A     S     S     F     E     N     N     N     N     N     N     L     V     V     M     M     M     M     K     K     R     R     R     R     S     N     T     T     D     D     D     D     A     N     N     R     R     R     P     P     I     S     P     P     R     D     H     H     F     F     F     Y     W
        0     1     1     1     1     1     1     1     0     0     0     0     1     1     1     0     1     1     1     0     0     1     0     0     0     0     0     0     0     0     1     1     1     1     0     0     1     0     0     1     0     0     0     0     1     1     0     1     1     1     1     1     1     1     0     0     0     0     0     0     0     1     1     1     1     1     1     1     1     1     1     1     1     1     1     0     1     1     1     1     1     0     0     0     1     0     0     1     1     1     1     0     0     0     1     0
        -     -     -     -     b     b     b     b     b     b     b     b     b     b     b     b     b     b     b     b     b     b     b     b     -     b     b     b     b     b     -     b     b     b     b     b     -     a     a     a     a     a     a     -     -     -     -     a     a     a     a     a     a     a     a     a     a     a     a     a     a     a     a     a     a     a     a     a     -     -     -     -     -     -     -     -     -     -     -     -     -     -     -     b     -     -     -     -     -     -     -     b     b     b     b     -
B:    152    46   117    44    43    43   109    42    41    41   112    40    39    39     8    38    37    37    10    35    34    35    33    33    30   108     6   179   149   117   175   179   175   179   112     5   177   119   178   119   115   116   115   111     3     5     5     4     8    35    10    35    13    11    33    14    13    58    35    13    79    33    33    19    17    79    83    58    33    21    23    59    32    61    59    32    32    30   182   178   147   144   146   176    32    32    32    38    55    57    60    34    36   175   176    30
        N     G     V     Y     F     F     Y     H     C     C     F     E     S     S     F     K     C     C     E     E     L     E     F     F     R     N     T     W     Y     V     R     W     R     W     F     I     G     R     D     R     F     L     F     I     K     I     I     V     F     E     E     E     K     G     F     G     K     Y     E     K     L     F     F     L     G     L     D     Y     F     G     G     N     W     E     N     W     W     R     Q     D     D     S     S     N     W     W     W     K     R     F     L     L     Y     R     N     R
        1     0     0     1     0     0     1     1     1     1     0     1     1     1     0     1     1     1     1     1     0     1     0     0     1     1     1     0     1     0     1     0     1     0     0     0     0     1     1     1     0     0     0     0     1     0     0     0     0     1     1     1     1     0     0     0     1     1     1     1     0     0     0     0     0     0     1     1     0     0     0     1     0     1     1     0     0     1     1     1     1     1     1     1     0     0     0     1     1     0     0     0     1     1     1     1
        -     a     -     b     b     b     a     b     b     b     a     b     b     b     -     b     b     b     -     b     b     b     b     b     -     a     -     -     -     -     b     -     b     -     a     -     -     -     -     -     -     -     -     a     -     -     -     -     -     b     -     b     -     -     b     -     -     b     b     -     a     b     b     -     -     a     a     b     b     -     -     -     -     b     -     -     -     -     b     -     b     b     b     -     -     -     -     b     b     b     -     b     b     b     -     -
#######################################

Protein: 1I4Y     Program Version: 2       Number of monomers:   8         Simmetry:noncircular
Amino acids for each monomer: 113  113  113  113  113  113  113  113 
Distance cutoffs:  20.0   5.0 Angstrom        Algorithm: simmetrized interface
Bonded atoms (PDB atom serial numbers)
A:     51    70    71    75    82    99   128   164   192   195   196   224   229   231   257   258   281   290   356   377   378   406   407   408
      CG    CG1   CG2   O     CE3   CG    NH2   OG    O     OD1   OD2   NZ    CB    CG2   OD1   ND2   CZ    CE1   OD1   OE1   OE2   CZ    NH1   NH2
H:   6915  6891  6705  6924  6892  6990  7012  7039  6865  7068  7041  7011  6856  6826  6704  6716  6685  6709  6733  6858  6762  6797  6830  6829
      CZ    OD1   CG2   CE1   ND2   OD1   OE2   NE    CG2   NZ    NH1   OE1   CD    O     CG1   CE3   CG    O     CG    NZ    NH2   CB    OD2   OD1
     3.52  2.70  3.84  2.67  3.16  4.09  2.92  3.76  3.73  2.76  2.92  2.80  3.93  3.58  2.69  3.18  3.71  2.73  4.15  2.87  2.89  3.55  2.76  2.90
Bonded amino acids (PDB serial numbers)
A:      7     9     9    10    10    12    15    19    23    23    23    26    27    27    30    30    33    34    43    46    46    49    49    49
        P     V     V     W     W     P     R     S     D     D     D     K     T     T     N     N     F     H     N     E     E     R     R     R
        0     0     0     0     0     0     1     1     1     1     1     1     1     1     1     1     0     1     1     1     1     1     1     1
        -     -     -     -     -     a     a     a     a     a     a     a     a     a     a     a     a     a     a     a     a     a     a     a
H:     33    30     9    34    30    43    46    49    27    53    49    46    26    23     9    10     7    10    12    26    15    19    23    23
        F     N     V     H     N     N     E     R     T     K     R     E     K     D     V     W     P     W     P     K     R     S     D     D
        0     1     0     1     1     1     1     1     1     1     1     1     1     1     0     0     0     0     0     1     1     1     1     1
        a     a     -     a     a     a     a     a     a     a     a     a     a     a     -     -     -     -     a     a     a     a     a     a
#######################################

Protein: 1IRJ     Program Version: 2       Number of monomers:   8         Simmetry:noncircular
Amino acids for each monomer: 85  84  83  82  83  84  84  85 
Distance cutoffs:  20.0   5.0 Angstrom        Algorithm: simmetrized interface
Bonded atoms (PDB atom serial numbers)
A:     17    22    35    36    52    57    62    80    81    88   105   111   113   319   350   379   380   388   621   626   627   655   659   666   667   679   681   683   688
      O     NZ    CB    OG    CD1   O     OE2   OD1   ND2   CG2   CG2   CG1   CD1   CD2   O     ND2   N     CE1   CE2   O     CB    O     CD1   SD    CE    O     CG    CE    CB 
B:   1080  1079  1071  1051   835  1091  1073   782   806  1382   781   779   814   754   737   762   763   758  1380  1367  1368  1360  1356  1327  1332  1322   788  1384  1329
      ND2   OD1   OE1   O     CB    CZ    N     ND2   CG2   CG    OD1   CB    CD1   CD2   OG    OE1   OE2   O     O     SD    CE    CD1   O     O     OE2   CE2   CG1   CE    CG 
     2.59  2.47  3.46  2.62  4.11  3.43  2.73  2.80  3.37  3.87  2.68  3.54  3.19  3.75  2.58  2.76  2.51  3.31  3.92  4.01  3.60  3.37  3.42  4.14  3.53  3.73  3.82  3.25  3.50
Bonded amino acids (PDB serial numbers)
A:      4     4     6     6     8     9     9    11    11    12    14    15    15    40    44    47    48    48    76    77    77    80    80    81    81    83    83    83    84
        K     K     S     S     L     E     E     N     N     I     T     I     I     L     D     N     F     F     F     E     E     I     I     M     M     M     M     M     A
        1     1     1     1     0     1     1     1     1     0     1     0     0     0     1     1     0     0     0     1     1     0     0     0     0     0     0     0     0
        -     -     a     a     a     a     a     a     a     a     a     a     a     a     a     -     -     -     a     a     a     a     a     a     a     a     a     a     a
B:     47    47    46    44    18    48    47    11    14    83    11    11    15     8     6     9     9     9    83    81    81    80    80    77    77    76    12    83    77
        N     N     Q     D     T     F     N     N     T     M     N     N     I     L     S     E     E     E     M     M     M     I     I     E     E     F     I     M     E
        1     1     1     1     1     0     1     1     1     0     1     1     0     0     1     1     1     1     0     0     0     0     0     1     1     0     0     0     1
        -     -     -     a     a     -     -     a     a     a     a     a     a     a     a     a     a     a     a     a     a     a     a     a     a     a     a     a     a
#######################################

Protein: 1IY8     Program Version: 2       Number of monomers:   8         Simmetry:noncircular
Amino acids for each monomer: 258  258  258  258  258  258  258  258 
Distance cutoffs:  20.0   5.0 Angstrom        Algorithm: simmetrized interface
Bonded atoms (PDB atom serial numbers)
A:     10   164   165  1242  1247  1272  1273  1277  1280  1317  1610  1611  1615  1619  1625  1627  1632  1638  1639  1652  1684  1703  1705  1710  1727  1728  1729  1730  1731  1767  1770  1771  1780  1782  1786  1789  1790  1793  1794  1805  1809  1813  1821  1839  1846  1853  1859  1862  1864  1886  1891
      NH1   NH1   NH2   CA    CG2   O     N     CB    NE    NH1   O     CB    CA    OG    CG    CE    O     NH1   NH2   N     OE1   CB    CA    CG2   CB    CG    CD1   CD2   CE1   O     OD1   OD2   O     OG    O     CD1   CD2   CZ    OH    O     ND2   O     CG2   O     O     C     N     O     CA    CB    CB 
D:   5725  7485  7486  7326  7606  7330  7325  7340  7342  7334  6988  6957  6987  7506  6992  6998  7509  7504  7495  7508  7497  7482  7446  7448  7444  7443  7442  7445  7420  7418  5879  5880  7354  7399  7574  7353  7561  7367  7347  7579  7577  7601  7554  7536  7505  7507  7501  7524  7520  7528  6962
      NH1   OD1   OD2   CB    CB    CA    O     CG    CE    OG    N     CA    O     CE1   CB    NH2   OH    CD1   O     CZ    OG    O     CE1   CZ    CD1   CG    CB    CD2   CA    CB    NH1   NH2   NH2   OE1   N     NH1   O     N     O     CA    O     CB    O     CG2   CD2   CE2   O     ND2   O     O     CG2
     4.14  3.05  3.07  4.30  3.88  3.64  3.05  3.83  4.36  3.33  3.04  4.20  3.57  3.34  3.91  4.08  2.72  3.61  3.32  3.39  2.63  3.42  3.96  3.73  3.88  3.75  3.90  3.57  4.05  3.50  3.10  3.05  3.28  2.54  3.03  3.61  3.68  3.40  2.69  3.23  3.07  3.37  3.64  3.62  3.59  3.58  3.06  3.12  3.17  3.36  3.71
Bonded amino acids (PDB serial numbers)
A:     10    32    32   181   181   184   185   185   185   189   227   227   228   228   229   229   230   230   230   232   236   239   240   240   243   243   243   243   243   248   248   248   250   250   251   251   251   251   251   253   253   254   255   258   259   260   261   261   262   265   266
        R     R     R     V     V     G     R     R     R     R     P     P     S     S     K     K     R     R     R     G     E     A     V     V     F     F     F     F     F     D     D     D     S     S     Y     Y     Y     Y     Y     N     N     A     T     P     I     D     G     G     G     A     A
        1     1     1     0     0     0     1     1     1     1     0     0     1     1     1     1     1     1     1     0     1     0     0     0     0     0     0     0     0     1     1     1     1     1     1     1     1     1     1     1     1     0     1     0     0     1     0     0     0     0     0
        -     a     a     a     a     a     a     a     a     b     -     -     -     -     -     -     -     -     -     -     a     a     a     a     a     a     a     a     a     a     a     a     a     a     -     -     -     -     -     -     -     -     -     b     b     -     -     -     -     -     -
D:     10   248   248   227   266   228   227   229   229   228   185   181   184   251   185   185   251   251   250   251   250   248   243   243   243   243   243   243   240   239    32    32   230   236   261   230   259   232   230   262   261   265   258   255   251   251   251   253   253   254   181
        R     D     D     P     A     S     P     K     K     S     R     V     G     Y     R     R     Y     Y     S     Y     S     D     F     F     F     F     F     F     V     A     R     R     R     E     G     R     I     G     R     G     G     A     P     T     Y     Y     Y     N     N     A     V
        1     1     1     0     0     1     0     1     1     1     1     0     0     1     1     1     1     1     1     1     1     1     0     0     0     0     0     0     0     0     1     1     1     1     0     1     0     0     1     0     0     0     0     1     1     1     1     1     1     0     0
        -     a     a     -     a     -     -     -     -     -     a     a     a     -     a     a     -     -     a     -     a     a     a     a     a     a     a     a     a     a     a     a     -     a     -     -     b     -     -     a     -     a     b     -     -     -     -     -     -     -     a
#######################################

Protein: 1J41     Program Version: 2       Number of monomers:   8         Simmetry:noncircular
Amino acids for each monomer: 141  146  141  146  141  146  141  146 
Distance cutoffs:  20.0   5.0 Angstrom        Algorithm: simmetrized interface
Bonded atoms (PDB atom serial numbers)
A:      1   949   955   958  1034  1065  1067  1069
      N     OD2   CG    NZ    O     NE    NH1   OXT
C:   3228  3261  3259  3263  2195  3149  3143  3152
      O     NH1   NE    OXT   N     CG    OD2   NZ 
     4.25  2.82  3.60  2.71  4.28  3.52  2.81  2.72
Bonded amino acids (PDB serial numbers)
A:      1   126   127   127   138   141   141   141
        V     D     K     K     S     R     R     R
        0     1     1     1     1     1     1     1
        -     a     a     a     a     -     -     -
C:    138   141   141   141     1   127   126   127
        S     R     R     R     V     K     D     K
        1     1     1     1     0     1     1     1
        a     -     -     -     -     a     a     a
#######################################

Protein: 1J4T     Program Version: 2       Number of monomers:   8         Simmetry:noncircular
Amino acids for each monomer: 148  148  148  148  148  148  148  148 
Distance cutoffs:  20.0   5.0 Angstrom        Algorithm: simmetrized interface
Bonded atoms (PDB atom serial numbers)
A:      9    14    15    23   137   144   168   346   347   354   355   385  1128
      N     OG    N     NE2   O     CA    O     CD1   CD2   OD1   ND2   CZ    O  
C:   2434  3390  3394  3393  2620  2621  2280  2428  2649  2427  2410  2612  2281
      O     OG    O     C     OD1   ND2   OG    CE2   CE1   CE1   CA    CD1   N  
     2.82  3.63  3.05  3.91  3.22  3.37  2.80  3.50  3.41  2.73  3.07  3.65  2.86
Bonded amino acids (PDB serial numbers)
A:      2     2     3     3    20    21    24    46    46    47    47    51   149
        S     S     Q     Q     E     G     T     L     L     N     N     F     L
        1     1     1     1     1     0     1     0     0     1     1     0     0
        -     -     -     -     -     -     -     b     b     -     -     b     -
C:     24   148   149   149    47    47     2    23    51    23    21    46     3
        T     S     L     L     N     N     S     Y     F     Y     G     L     Q
        1     1     0     0     1     1     1     1     0     1     0     0     1
        -     b     -     -     -     -     -     -     b     -     -     b     -
#######################################

Protein: 1JOF     Program Version: 2       Number of monomers:   8         Simmetry:noncircular
Amino acids for each monomer: 365  365  365  365  365  365  365  365 
Distance cutoffs:  20.0   5.0 Angstrom        Algorithm: simmetrized interface
Bonded atoms (PDB atom serial numbers)
A:    393   404   816   822   823   842  1217  1218  1388  1578  1579  1585  2051  2057  2268  2269
      CD2   OE2   NE2   CG    CD    OH    OG1   CG2   CB    O     CB    O     CE2   CB    OD1   OD2
E:  13547 13957 13075 13566 13552 13553 13081 13079 13765 12312 12311 12713 11897 12338 12317 12883
      CE2   O     CB    CE    O     CB    O     CA    OD2   NE2   OE1   OG1   CG    OH    CB    O  
     3.29  4.16  4.60  3.58  3.68  3.38  4.14  4.39  3.81  4.41  4.13  3.77  3.19  3.27  3.50  3.86
Bonded amino acids (PDB serial numbers)
A:     49    50   104   105   105   107   155   155   176   202   202   203   264   265   291   291
        H     E     Q     P     P     Y     T     T     A     P     P     T     F     S     D     D
        1     1     1     0     0     1     1     1     0     0     0     1     0     1     1     1
        -     -     -     -     -     -     -     -     -     -     -     -     -     -     -     -
E:    264   319   202   267   265   265   203   203   291   104   104   155    50   107   105   176
        F     W     P     K     S     S     T     T     D     Q     Q     T     E     Y     P     A
        0     0     0     1     1     1     1     1     1     1     1     1     1     1     0     0
        -     -     -     -     -     -     -     -     -     -     -     -     -     -     -     -
#######################################

Protein: 1K1D     Program Version: 2       Number of monomers:   8         Simmetry:noncircular
Amino acids for each monomer: 460  460  460  460  460  460  460  460 
Distance cutoffs:  20.0   5.0 Angstrom        Algorithm: simmetrized interface
Bonded atoms (PDB atom serial numbers)
A:     99   101   109   110   114   122   126   143   228   229   232   235  1910  1917  1924  1925  1938  1942  2361  2363  2365  2378  2856  2889  2937  2966  2981  2982  2986  2988  2989
      O     OG1   OD1   OD2   O     CB    CE1   CB    CE    N     O     CG2   O     NH2   OD1   ND2   O     O     O     CG    ND2   NE2   CG2   NZ    CG    OG1   CG1   CG2   O     CG1   CG2
B:   6450  3662  6527  6543  6498  6547  6542  6549  3789  3793  3790  6550  5924  5922  5939  5486  5926  5925  5478  5471  5499  5485  3663  3660  3675  3670  3687  3669  3683  3704  3796
      NZ    OG1   OG1   CG2   CG    O     CG1   CG1   CE    O     N     CG2   CG    O     NE2   ND2   ND2   OD1   NH2   O     O     OD1   CG2   O     O     OD1   CE1   CG    CB    CB    CG2
     2.92  2.68  2.87  2.96  4.53  3.58  3.21  4.20  3.03  2.75  2.79  3.82  3.35  3.42  3.00  2.80  3.12  3.40  3.55  3.46  3.14  3.11  3.72  2.77  4.16  2.69  3.08  2.97  3.40  4.00  3.73
Bonded amino acids (PDB serial numbers)
A:     14    14    15    15    16    17    17    19    30    31    31    31   253   253   254   254   256   257   306   306   306   308   370   374   380   384   386   386   387   387   387
        T     T     D     D     T     Y     Y     A     M     I     I     I     R     R     N     N     G     L     N     N     N     Q     T     K     P     T     V     V     V     V     V
        1     1     1     1     1     1     1     0     0     0     0     0     1     1     1     1     0     0     1     1     1     1     1     1     0     1     0     0     0     0     0
        -     -     -     -     b     b     b     b     b     b     b     b     a     a     a     a     -     -     a     a     a     -     a     a     -     -     -     -     -     -     -
B:    374    14   384   386   380   387   386   387    30    31    31   387   306   306   308   254   306   306   253   253   256   254    14    14    16    15    17    15    17    19    31
        K     T     T     V     P     V     V     V     M     I     I     V     N     N     Q     N     N     N     R     R     G     N     T     T     T     D     Y     D     Y     A     I
        1     1     1     0     0     0     0     0     0     0     0     0     1     1     1     1     1     1     1     1     0     1     1     1     1     1     1     1     1     0     0
        a     -     -     -     -     -     -     -     b     b     b     -     a     a     -     a     a     a     a     a     -     a     -     -     b     -     b     -     b     b     b
#######################################

Protein: 1K1F     Program Version: 2       Number of monomers:   8         Simmetry:noncircular
Amino acids for each monomer: 66  66  66  65  65  66  64  63 
Distance cutoffs:  20.0   5.0 Angstrom        Algorithm: simmetrized interface
Bonded atoms (PDB atom serial numbers)
A:     15   310   312   331   370   399   429   439   443   468   469   470   477   505
      CG2   CD    NZ    CD1   OE2   O     NE    CD1   CZ    CG1   CG2   CD1   CD1   OG1
C:   1119  1208  1209  1217  1218  1542  1479  1541  1580  1513  1544  1510  1579  1551
      N     O     CB    OE1   NE2   NH2   OE1   NH1   CD1   ND2   CA    CB    CG2   CE1
     3.77  4.56  4.16  3.92  3.06  3.06  3.79  3.15  3.29  3.90  3.89  3.70  4.31  3.11
Bonded amino acids (PDB serial numbers)
A:      2    39    39    42    46    50    53    54    54    57    57    57    58    61
        V     K     K     I     E     N     R     F     F     I     I     I     Y     T
        0     1     1     0     1     1     1     0     0     0     0     0     1     1
        -     a     a     a     a     a     a     a     a     a     a     a     a     a
C:      2    13    13    14    14    53    46    53    57    50    54    50    57    54
        V     A     A     Q     Q     R     E     R     I     N     F     N     I     F
        0     0     0     1     1     1     1     1     0     1     0     1     0     0
        -     a     a     a     a     a     a     a     a     a     a     a     a     a
#######################################

Protein: 1KCA     Program Version: 2       Number of monomers:   8         Simmetry:noncircular
Amino acids for each monomer: 101  101  101  101  101  101  101  101 
Distance cutoffs:  20.0   5.0 Angstrom        Algorithm: simmetrized interface
Bonded atoms (PDB atom serial numbers)
A:     99   121   139   142   157   164   170   171   182   189   194   198   200   210   323   672   673   677   684   690   694   697   704   708   709   720   751   754   758   761   762   764   765
      OD1   CG2   OG1   CA    CD    CB    O     CB    CE2   CG    O     OD2   CA    CE    CE1   CE    NZ    O     O     CA    N     O     CB    NE2   N     CZ2   O     CG2   O     CD1   CD2   CE2   CZ 
B:    911   910   892   871   965  1525  1491   960  1535   942   928   915   930   981  1522  1529  1541  1533  1532  1534  1536  1480  1475  1479  1468   941  1094   935  1444  1455  1448  1450  1462
      CG2   OG1   CG2   ND2   O     CG2   CZ2   CG    CE2   CB    CD    O     NZ    CE    O     O     OXT   CD2   CD1   CE1   CZ    N     CB    NE2   O     O     CE1   CB    NZ    O     O     CG1   C  
     3.52  3.83  4.18  3.40  3.50  3.77  2.89  4.15  3.51  4.02  3.60  4.82  3.91  3.57  3.94  3.16  2.82  3.29  3.44  3.53  3.45  2.83  3.35  4.51  2.90  2.92  4.15  3.72  3.20  3.23  3.14  3.52  3.45
Bonded amino acids (PDB serial numbers)
A:    148   151   154   155   157   158   159   159   160   161   162   162   163   164   179   224   224   225   226   227   228   228   229   229   230   230   234   234   235   235   235   235   235
        N     T     T     G     K     P     S     S     F     P     D     D     G     M     F     K     K     V     I     A     S     S     Q     Q     W     W     T     T     F     F     F     F     F
        1     1     1     0     1     0     1     1     0     0     1     1     0     0     0     1     1     0     0     0     1     1     1     1     0     0     1     1     0     0     0     0     0
        -     -     -     -     -     -     -     -     -     -     -     -     -     -     b     b     b     b     b     b     b     b     b     b     -     -     a     a     a     a     a     a     a
B:    154   154   151   148   162   234   230   161   235   159   157   155   157   164   234   235   236   235   235   235   235   230   229   229   228   159   179   158   224   226   225   225   227
        T     T     T     N     D     T     W     P     F     S     K     G     K     M     T     F     G     F     F     F     F     W     Q     Q     S     S     F     P     K     I     V     V     A
        1     1     1     1     1     1     0     0     0     1     1     0     1     0     1     0     0     0     0     0     0     0     1     1     1     1     0     0     1     0     0     0     0
        -     -     -     -     -     a     -     -     a     -     -     -     -     -     a     a     a     a     a     a     a     -     b     b     b     -     b     -     b     b     b     b     b
#######################################

Protein: 1KFL     Program Version: 2       Number of monomers:   8         Simmetry:noncircular
Amino acids for each monomer: 349  349  349  349  349  349  349  349 
Distance cutoffs:  20.0   5.0 Angstrom        Algorithm: simmetrized interface
Bonded atoms (PDB atom serial numbers)
A:     28   132   148  1680  1681
      OH    OE2   CD2   CE1   NE2
D:   8163  8147  8043  9727  9728
      CD2   OE2   OH    CE1   NE2
     4.97  4.85  4.90  3.27  3.05
Bonded amino acids (PDB serial numbers)
A:      3    15    17   217   217
        Y     E     L     H     H
        1     1     0     1     1
        -     b     -     -     -
D:     17    15     3   217   217
        L     E     Y     H     H
        0     1     1     1     1
        -     b     -     -     -
#######################################

Protein: 1KXZ     Program Version: 2       Number of monomers:   8         Simmetry:noncircular
Amino acids for each monomer: 185  185  185  185  185  185  185  185 
Distance cutoffs:  20.0   5.0 Angstrom        Algorithm: simmetrized interface
Bonded atoms (PDB atom serial numbers)
A:    141   148   175   183   204   205  1069  1161  1164  1172  1173  1176  1177  1189  1190  1193  1203  1206  1209  1222  1278  1279
     SE     CG    SG    CD2   CB    SG    CE    O     CG2   CG2   N     O     CB    CD2   N     O     CG1   N     O     N     OG1   CG2
D:   4384  4362  4383  4327  4354  4320  5457  5401  5402  5383  5388  5385  5474  5382  5372  5369  5368  5355  5352  5340  5282  5343
      SG    CD2   CB    CG    SG   SE     OG1   N     CA    CG2   O     N     CE    CG1   O     N     CD2   O     N     O     NH2   CG2
     3.42  3.74  3.03  3.60  3.21  3.42  3.22  2.89  3.76  3.63  2.91  3.23  3.55  3.79  3.09  3.07  3.78  3.31  3.07  2.99  3.53  3.91
Bonded amino acids (PDB serial numbers)
A:     19    20    23    24    27    27   144   156   156   157   158   158   158   159   160   160   161   162   162   164   171   171
        -     E     C     L     C     C     -     I     I     T     E     E     E     L     N     N     I     A     A     G     T     T
        -     1     1     0     1     1     -     0     0     1     1     1     1     0     1     1     0     0     0     0     1     1
        a     a     a     a     a     a     a     b     b     b     b     b     b     b     b     b     b     b     b     b     b     b
D:     27    24    27    20    23    19   171   164   164   161   162   162   173   161   160   160   159   158   158   156   148   156
        C     L     C     E     C     -     T     G     G     I     A     A     -     I     N     N     L     E     E     I     R     I
        1     0     1     1     1     -     1     0     0     0     0     0     -     0     1     1     0     1     1     0     1     0
        a     a     a     a     a     a     b     b     b     b     b     b     b     b     b     b     b     b     b     b     a     b
#######################################

Protein: 1L4X     Program Version: 2       Number of monomers:   8         Simmetry:noncircular
Amino acids for each monomer: 15  15  15  15  15  15  15  15 
Distance cutoffs:  20.0   5.0 Angstrom        Algorithm: simmetrized interface
Bonded atoms (PDB atom serial numbers)
A:     12    13    24    25    50    78    85    86   103
      O     CB    CD1   CD2   CB    OE2   CD1   CD2   CD 
H:    932   935   924   898   958   987   953   982   978
      CD    NH1   CG2   CG    CB    CB    CD2   CD1   O  
     4.00  2.84  3.75  3.99  3.48  3.38  3.97  3.61  3.54
Bonded amino acids (PDB serial numbers)
A:      2     2     3     3     6     9    10    10    13
        E     E     L     L     A     E     L     L     R
        1     1     0     0     0     1     0     0     1
        a     a     a     a     a     a     a     a     a
H:      8     8     7     4    11    15    10    14    14
        R     R     I     E     A     K     L     I     I
        1     1     0     1     0     1     0     0     0
        a     a     a     a     a     a     a     a     a
#######################################

Protein: 1LDN     Program Version: 2       Number of monomers:   8         Simmetry:noncircular
Amino acids for each monomer: 316  316  316  316  316  316  316  316 
Distance cutoffs:  20.0   5.0 Angstrom        Algorithm: simmetrized interface
Bonded atoms (PDB atom serial numbers)
A:      2     6     8     9    13    17   224   437   444  1897  1922  1923  1932  1933  1935  1942  2163  2164
      CA    CG    CE    N     CB    NZ    OD1   NZ    CD    NH2   O     CB    O     CB    OD1   CG    CD    NE 
B:   4382  4611  4623  4384  4381  4371  4375  4376  4346  2893  2464  2466  2462  2458  2471  2892  2455  2486
      CB    CG    OD1   OD1   O     O     CD2   CE1   NH2   CD    CD    NZ    CB    N     CB    CG    CG    O  
     3.20  3.05  2.68  2.75  3.19  2.36  3.89  4.06  3.21  3.57  2.54  2.59  3.44  2.80  2.56  3.18  2.86  3.48
Bonded amino acids (PDB serial numbers)
A:     15    15    15    16    16    16    46    74    75   260   264   264   265   265   265   266   295   295
        M     M     M     K     K     K     D     K     P     R     H     H     N     N     N     E     R     R
        0     0     0     1     1     1     1     1     0     1     1     1     1     1     1     1     1     1
        -     -     -     -     -     -     -     -     -     a     a     a     -     -     -     -     -     -
B:    265   295   296   265   265   264   264   264   260    75    16    16    16    16    17    75    15    19
        N     R     N     N     N     H     H     H     R     P     K     K     K     K     N     P     M     G
        1     1     1     1     1     1     1     1     1     0     1     1     1     1     1     0     0     0
        -     -     -     -     -     a     a     a     a     -     -     -     -     -     -     -     -     -
#######################################

Protein: 1LGH     Program Version: 2       Number of monomers:   8         Simmetry:noncircular
Amino acids for each monomer: 56  43  56  43  56  43  56  43 
Distance cutoffs:  20.0   5.0 Angstrom        Algorithm: simmetrized interface
Bonded atoms (PDB atom serial numbers)
A:     55    67    73    99   100   107   111   115   119   126   142   148   154   195   220   379   391   408   442
      CB    CD2   HH    O     CB    CZ2   HE1   O     CD2   CG1   CB   HD22   CG    CD1   CD1   O     CZ    CB    CD2
B:    644   614   581   547   604   673   643   548   558   539   545   562   561   675   676   885   881   875   889
      HE2   CG1   OE2   OG    CA    CD2   HD1   H     O     CD1   O     CD2   CD1   CE2   CZ    CE    O     CH2   HZ2
     3.18  3.36  1.99  2.49  4.04  3.65  1.30  1.90  3.71  4.29  3.79  3.52  4.00  3.69  4.43  3.74  3.26  4.06  4.43
Bonded amino acids (PDB serial numbers)
A:      6     7     7    10    10    10    10    11    11    12    14    14    15    19    22    42    43    45    48
        D     Y     Y     W     W     W     W     L     L     V     N     N     P     L     I     G     F     W     L
        1     1     1     0     0     0     0     0     0     0     1     1     0     0     0     0     0     0     0
        a     a     a     a     a     a     a     a     a     a     -     -     a     a     a     a     a     a     a
B:     17    14    10     6    13    20    17     6     8     5     6     8     8    20    20    42    42    41    42
        H     I     E     S     A     F     H     S     L     L     S     L     L     F     F     K     K     W     K
        1     0     1     1     0     0     1     1     0     0     1     0     0     0     0     1     1     0     1
        a     a     a     -     a     a     a     -     -     -     -     -     -     a     a     -     -     a     -
#######################################

Protein: 1LNU     Program Version: 2       Number of monomers:   8         Simmetry:noncircular
Amino acids for each monomer: 182  217  182  217  182  217  182  217 
Distance cutoffs:  20.0   5.0 Angstrom        Algorithm: simmetrized interface
Bonded atoms (PDB atom serial numbers)
A:      1     4    12    30    34    38    48    51    59    62    70    80    83    86    96    99   113   117   121   122   128   129   174   192   209   210   216   231   232   236   249   366   374   398   418   421   428   431   440   445   472   520   527   545   547   552   554   555   557   573   579   581   582   584   592   600   602   608   615   620   623   633   636   644   655   663   671   722   723   734   738   744   750   751   826   885  1092  1116  1118  1126  1127  1130  1132  1149  1194  1338  1341  1347
      N     O     O     OD2   O     CD2   N     O     N     O     OH    CG1   N     O     N     O     CG    N     CB    OG    CG    CD    OH    CZ    CD2   CE1   O     OD1   OD2   O     CD2   CE    CD2   CD2   O     CD1   N     O     CD1   N     O     CG1   CG1   CD2   NE2   CB    OD1   ND2   CA    CG1   CB    CD1   CD2   CA    C     CA    O     NH1   OG    CB    ND2   O     CG2   N     CG2   ND2   OE1   CE2   CZ    O     CE    CB    CB    CG    CD1   CZ    CG1   O     CG    CG    CD1   CE2   OH    CZ    OH    O     CD1   CZ3
B:   1763  1761  1822  1784  1766  2342  1751  1748  1738  1735  2371  1731  1719  1716  1698  1695  1694  1680  1681  1684  1673  1677  1499  1489  2401  2368  2879  2876  2902  2909  2914  2892  2906  2394  1461  2382  1464  1480  1484  1479  1503  1521  1702  1537  1543  1705  1540  1526  1701  1561  1905  2087  1959  1910  1569  1572  1575  2118  1908  1577  1581  1685  1624  1670  1625  1646  1928  2887  2873  2941  2645  2646  2624  2486  2885  1914  1714  1926  1929  1896  1922  1898  1877  1715  2884  1640  1655  1676
      CE2   CD2   NH2   N     N     OH    O     N     O     N     OE2   CB    O     N     O     N     CG2   O     CB    CD2   ND1   N     CB    O     OG    CG    NH1   CD    CA    NE1   CH2   O     CG    OG1   N     O     O     OE2   O     OE1   NZ    O     CD2   CD    O     CZ    N     O     CD1   CA    CD1   CD1   OH    OH    CA    N     O     OD2   CE2   CA    OG    CE1   OG    O     N     OG    NH1   OD1   O     NE2   OD1   OD2   OG    CG2   CB    O     OE1   NE    NH2   CG1   O     CD1   NH1   NE2   O     O     OE2   NE2
     2.96  3.30  3.56  2.52  2.82  3.53  3.59  3.16  3.68  2.64  2.64  4.07  2.63  2.80  3.14  2.89  3.40  2.95  3.52  3.71  3.31  3.44  3.39  3.59  3.25  3.66  2.71  3.56  3.35  2.67  3.18  3.05  3.45  2.85  2.92  3.72  3.00  2.64  3.50  2.89  2.28  3.20  3.16  4.09  3.80  3.46  3.29  2.73  4.02  3.32  3.50  3.21  3.08  3.16  3.12  3.35  2.55  2.41  3.64  3.28  2.89  3.03  4.34  2.79  3.16  2.80  3.47  3.63  4.15  2.97  3.05  4.51  4.59  4.67  3.80  2.98  3.53  2.97  3.17  3.80  3.49  3.92  3.43  3.26  2.73  2.92  3.33  3.32
Bonded amino acids (PDB serial numbers)
A:      1     1     2     4     5     5     7     7     9     9     9    11    12    12    14    14    15    16    16    16    17    17    23    25    27    27    28    30    30    31    32    45    46    49    52    52    54    54    55    56    59    66    67    69    69    70    70    70    71    73    74    74    74    75    76    77    77    77    78    79    79    81    81    83    84    85    86    93    93    95    95    96    97    97   107   114   140   143   143   144   144   144   144   146   151   169   169   169
        I     I     E     D     H     H     G     G     Y     Y     Y     I     S     S     Y     Y     Q     S     S     S     P     P     Y     F     F     F     D     D     D     E     L     M     L     F     L     L     S     S     F     D     G     V     V     H     H     N     N     N     L     V     L     L     L     T     K     R     R     R     S     N     N     T     T     A     T     N     E     F     F     K     K     S     P     P     I     F     V     D     D     Y     Y     Y     Y     F     Y     W     W     W
        0     0     1     1     1     1     0     0     1     1     1     0     1     1     1     1     1     1     1     1     0     0     1     0     0     0     1     1     1     1     0     0     0     0     0     0     1     1     0     1     0     0     0     1     1     1     1     1     0     0     0     0     0     1     1     1     1     1     1     1     1     1     1     0     1     1     1     0     0     1     1     1     0     0     0     0     0     1     1     1     1     1     1     0     1     0     0     0
        -     -     -     -     -     -     b     b     b     b     b     b     b     b     b     b     b     -     -     -     -     -     b     b     b     b     -     b     b     b     b     -     a     a     a     a     -     -     -     a     a     a     a     a     a     a     a     a     a     a     a     a     a     a     a     a     a     a     a     -     -     -     -     -     -     -     -     b     b     -     -     -     -     -     b     -     b     -     -     -     -     -     -     b     b     -     -     -
B:     42    42    49    45    43   109    41    41    39    39   113    38    37    37    35    35    34    33    33    33    32    33     5     4   117   113   176   176   180   180   180   178   180   116     1   115     1     2     3     2     5     8    35    10    11    35    11     9    35    14    58    79    63    58    16    17    17    83    58    18    18    33    24    32    25    29    60   177   176   183   148   148   145   127   177    59    36    60    60    57    60    57    55    36   177    28    30    32
        Y     Y     R     N     F     Y     C     C     G     G     E     M     F     F     Y     Y     V     F     F     F     H     F     K     Q     S     E     R     R     W     W     W     G     W     T     F     H     F     E     A     E     K     A     Y     K     A     Y     A     N     Y     G     Y     L     Y     Y     G     G     G     D     Y     S     S     F     S     H     G     S     R     N     R     Q     D     D     S     V     N     N     Q     R     R     I     R     I     R     Q     N     G     E     H
        1     1     1     1     0     1     1     1     0     0     1     0     0     0     1     1     0     0     0     0     1     0     1     1     1     1     1     1     0     0     0     0     0     1     0     1     0     1     0     1     1     0     1     1     0     1     0     1     1     0     1     0     1     1     0     0     0     1     1     1     1     0     1     1     0     1     1     1     1     1     1     1     1     0     1     1     1     1     1     0     1     0     1     1     1     0     1     1
        b     b     -     -     -     a     b     b     b     b     -     b     b     b     b     b     b     -     -     -     -     -     -     -     a     -     -     -     -     -     -     -     -     a     -     -     -     -     -     -     -     -     b     -     -     b     -     -     b     -     b     a     b     b     -     -     -     a     b     -     -     -     -     -     -     -     -     -     -     b     b     b     b     b     -     -     b     -     -     b     -     b     b     b     -     -     -     -
#######################################

Protein: 1LNW     Program Version: 2       Number of monomers:   8         Simmetry:noncircular
Amino acids for each monomer: 141  139  139  138  141  130  134  139 
Distance cutoffs:  20.0   5.0 Angstrom        Algorithm: simmetrized interface
Bonded atoms (PDB atom serial numbers)
A:      7     9    15    16    17    18    24    33    34    35    42    54    62    64    65    71    72    86    92   101   105   106   113   120   123   133   140   142   154   160   161   193   284   298   321   489   490   491   499   500   558   941   948   974   977   981   996  1004  1011  1022  1026  1035  1036  1038  1048  1054  1055  1056  1062  1063  1078  1080  1081  1089  1106  1111  1112  1119  1120  1130  1138  1139
      OD1   N     CD1   CD2   CE1   CE2   O     CG1   CG2   N     ND2   CB    CB    CD1   CD2   CG   SE     N     CD1   CE    O     CB    CG2   CD1   CE2   NE2   ND1   CE1   O     NH1   NH2   CG    CG2   CD    CD2   O     CB    SG    NE    CZ    NH2   NE2   OD1   CD2   CZ    O     CD1   CG2   CD    O     OE1   OE1   NE2   CA    CG2   CG    CD1   CD2   CG1   CG2   CB    CD1   CD2   CD2   NE2   CB    SG    CD1   CD2   CB    OE1   NE2
B:   2065  2064  2076  2094  2069  2086  2119  2031  2028  2118  2121  2145  2058  2116  2146  2022  2021  2171  1244  1989  2203  2202  2168  1252  1221  1604  2193  2204  1623  1454  1254  1621  1632  1634  1233  1292  1264  1300  1293  1291  1690  1203  1165  1197  1224  1147  2185  1152  1148  2164  2189  1167  1156  1174  2163  1196  2139  2195  1186  1191  2137  2105  2107  1225  2109  2045  2079  1245  1238  2070  1275  2036
      CB    O     O     CD    O     OG1   NE2   OD1   O     OE1   CA    CG1   CE1   CG    CG2   CD2   ND1   CD1   CG1  SE     CD2   CD1   O     CD1   O     O     O     N     SG    CE1   CE1   O     CZ    NH2   CE    NH1   OE1   CG2   NH2   CZ    NH2   CG    CG1   CD2   CD1   CD1   CB    OH    CD2   CD2   NE2   N     O     ND2   CD1   CD1   CD2   SG    CB    CA    CG    O     CG    CD2   OE1   O     CD1   CG2   CB    CB    NE2   O  
     3.77  2.93  3.25  3.86  3.67  4.20  3.11  3.44  3.65  2.60  4.17  4.01  3.56  3.57  3.40  3.36  3.61  3.82  3.92  3.77  3.66  4.22  3.28  3.70  3.45  2.96  3.19  3.38  3.52  3.95  3.26  3.79  3.82  3.72  4.09  3.00  3.65  3.91  3.43  3.32  3.67  3.35  3.20  3.45  3.60  3.23  3.37  3.30  3.77  3.78  3.57  2.76  3.15  3.99  3.59  3.67  3.88  3.57  4.28  3.71  4.15  3.95  3.93  3.66  3.03  3.25  3.35  3.36  3.68  3.59  3.45  2.96
Bonded amino acids (PDB serial numbers)
A:      2     3     3     3     3     3     4     5     5     6     6     8     9     9     9    10    10    13    13    14    15    15    16    17    17    18    19    19    21    21    21    25    36    38    41    62    62    62    63    63    70   116   117   120   120   121   123   124   125   127   127   128   128   129   130   131   131   131   132   132   134   134   134   135   137   138   138   139   139   141   142   142
        N     Y     Y     Y     Y     Y     P     V     V     N     N     D     L     L     L     -     -     L     L     -     A     A     V     F     F     Q     H     H     R     R     R     Q     T     P     H     C     C     C     R     R     R     H     D     F     F     A     L     T     P     E     E     Q     Q     A     T     L     L     L     V     V     L     L     L     L     Q     C     C     L     L     A     Q     Q
        1     1     1     1     1     1     0     0     0     1     1     1     0     0     0     -     -     0     0     -     0     0     0     0     0     1     1     1     1     1     1     1     1     0     1     1     1     1     1     1     1     1     1     0     0     0     0     1     0     1     1     1     1     0     1     0     0     0     0     0     0     0     0     0     1     1     1     0     0     0     1     1
        -     -     -     -     -     -     -     -     -     -     -     a     a     a     a     a     a     a     a     a     a     a     a     a     a     a     a     a     a     a     a     a     a     a     a     -     -     -     -     -     a     a     a     a     a     a     -     a     a     a     a     a     a     a     a     a     a     a     a     a     a     a     a     a     a     a     a     a     a     a     -     -
B:    121   121   123   125   122   124   128   117   117   128   129   132   120   128   132   116   116   135    16   112   139   139   135    17    13    60   138   140    62    41    17    62    63    63    14    21    18    22    21    21    70    10     5     9    13     3   137     3     3   134   137     6     4     6   134     9   131   138     8     9   131   127   127    13   127   119   123    16    15   122    19   118
        A     A     L     P     P     T     Q     D     D     Q     A     V     F     Q     V     H     H     L     V     -     L     L     L     F     L     Q     C     A     C     H     F     C     R     R     -     R     Q     T     R     R     R     -     V     L     L     Y     Q     Y     Y     L     Q     N     P     N     L     L     L     C     D     L     L     E     E     L     E     L     L     V     A     P     H     E
        0     0     0     0     0     1     1     1     1     1     0     0     0     1     0     1     1     0     0     -     0     0     0     0     0     1     1     0     1     1     0     1     1     1     -     1     1     1     1     1     1     -     0     0     0     1     1     1     1     0     1     1     0     1     0     0     0     1     1     0     0     1     1     0     1     0     0     0     0     0     1     1
        a     a     -     a     -     a     a     a     a     a     a     a     a     a     a     a     a     a     a     a     -     -     a     a     a     a     a     -     a     a     a     a     -     -     a     a     a     a     a     a     a     a     -     a     a     -     a     -     -     a     a     -     -     -     a     a     a     a     a     a     a     a     a     a     a     a     -     a     a     -     a     a
#######################################

Protein: 1M1N     Program Version: 2       Number of monomers:   8         Simmetry:noncircular
Amino acids for each monomer: 477  522  477  522  477  522  477  522 
Distance cutoffs:  20.0   5.0 Angstrom        Algorithm: simmetrized interface
Bonded atoms (PDB atom serial numbers)
A:    129   132   149   150   169   393   395   408   409   412   415   419   423   429   430   431   450   466   489   568   635   643   652   662   667   672   674   677   679   692   695   703   705   745   765   777   783   795   796   802   804   832   842   843   846   850   858   862   865   879   882   886   895   910   911   934   983   987  1009  1016  1042  1043  1050  1063  1066  1070  1073  1083  1085  1096  1099  1100  1122  1177  1184  1203  1204  1211  1402  1404  1405  1409  1421  1430  1598  1599  1766  1770  1787  1788  1792  1794  1818  1822  1823  1830  1854  1890  1899  1907  1952  1956  1980  2605  2606  2634  2635  2663  3189  3191  3224  3340  3344  3349  3374  3376  3377  3379  3380  3381  3386  3387  3410  3412  3414  3417  3419  3423  3543  3591  3595  3614  3623  3649  3762  3764
      O     CG2   CB    CG    NZ    O     OG    O     CB    N     O     O     CD2   CG    SD    CE    O     CB    CB    NZ    CB    CG1   O     O     NE2   CB    CD1   CE2   OH    CD    NH1   CA    O     CE2   CG1   OG1   CB    CG1   CG2   CG    ND2   CB    CE    N     O     ND2   CD2   N     O     CB    OD2   O     CA    OE1   OE2   CG1   O     CE    CE    CG    OE1   OE2   CG2   O     CG2   O     CD1   CE1   CZ    O     CD1   CD2   NZ    SG    CD    CD1   CD2   CG2   CA    O     CB    CE1   NH1   O     NH1   NH2   O     O     O     CB    NE1   CE3   CD    NH2   N     CD1   OE1   CG    O     O     O     OD2   OG    OE1   OE2   O     CB    NZ    CB    CD1   OE1   CG1   CA    CD    CB    CD1   CD2   CE2   CZ    N     CG1   CG2   CA    O     CG    NZ    CA    CG    O     O     OD2   O     CD1   NH1   O     CG 
B:   4941  4940  4913  4920  4892  4772  4570  4921  4763  4755  4923  4960  4947  4742  4627  4514  4593  4573  4605  4073  5313  4392  4603  7412  4371  4598  4641  4614  4394  7409  4365  4676  4677  3887  4006  4143  7463  4140  4173  4144  4090  7436  7254  4366  4360  4373  4359  4349  4346  4351  4388  5318  5317  5331  5322  5319  4337  4336  4331  4344  4338  4324  4345  4207  4283  4258  4319  7253  7250  4101  4168  4102  4077  4561  5038  5040  4815  5070  4777  4789  5050  4794  4796  4571  4082  4081  3886  3925  3998  3999  4007  3924  3997  4026  3996  3958  4021  4064  4063  4058  4030  4029  4057  3818  3817  3842  3840  3839  4948  4945  5961  4663  4666  4592  4719  4702  4710  4662  4700  4724  4723  5959  5932  5941  5924  5917  5944  5954  3882  3826  3970  3867  3871  3863  5934  5931
      CB    O     NE2   OD1   OD2   CB    OE1   ND2   O     O     CA    OH    OG1   O     NH2   CE    CB    CA    OH    OE2   OG    O     CE2   OH    O     CB    CG    CE1   N     CE1   CG    NH1   NH2   OG    CD1   CG2   NH1   O     CB    CD1   CE    CZ    CZ3   OD1   N     CG    CG2   O     N     OG1   NZ    CB    O     CG2   CE1   CG    CB    O     OE1   CD1   N     N     CD2   CH2   CD1   OH    CD    CZ2   NE1   CE2   CG2   CZ    O     OG    SG    CA    CB    CG1   O     N     CE    CG    OE1   NE2   OE2   OE1   CB    CZ    CE    CE    CD2   CE2   SD    CB    SD    OD2   NZ    CZ    CE2   CB    NZ    CE    O     N     OG    CG2   CB    O     CG2   O     CD2   CB    ND2   O     N     O     N     O     CA    CG    CB    CG    CB    N     O     O     O     N     N     NE2   OH    CD1   O     O     CA    O  
     3.68  3.50  3.60  3.33  2.82  3.81  3.53  2.90  3.40  2.85  3.46  2.65  3.28  3.36  3.59  3.59  3.49  3.68  3.47  3.01  3.26  3.69  4.18  3.52  3.00  3.50  3.65  3.62  3.16  3.87  3.44  3.90  3.60  3.65  4.30  3.59  3.84  3.46  3.91  3.82  3.60  4.57  3.64  2.93  2.80  3.34  3.95  2.94  2.97  3.74  2.84  3.31  3.30  3.81  3.91  3.57  3.42  3.68  3.86  3.71  2.83  2.84  3.79  3.32  4.20  2.81  3.55  3.48  3.54  3.38  3.88  3.89  2.36  3.50  3.82  3.76  4.03  3.83  4.44  3.11  3.74  3.67  4.11  2.90  2.86  2.86  3.41  3.45  3.48  3.76  3.36  3.76  3.06  3.51  3.47  3.61  3.33  3.79  3.43  3.34  2.77  3.36  2.69  2.84  3.01  3.73  3.98  3.94  3.54  3.92  3.64  3.96  3.23  3.67  3.61  3.43  3.62  3.60  3.61  3.72  3.85  3.77  4.06  2.84  4.17  2.76  3.63  3.95  2.98  3.05  2.64  3.68  3.25  4.14  3.65  3.46
Bonded amino acids (PDB serial numbers)
A:     19    19    21    21    23    52    52    54    54    55    55    56    56    57    57    57    60    62    65    76    85    86    88    90    90    91    91    91    91    93    93    95    95    99   101   103   104   106   106   107   107   111   112   113   113   113   114   115   115   117   117   118   119   120   120   123   130   130   133   134   137   137   138   140   140   141   141   142   142   144   144   144   146   154   155   158   158   159   186   186   186   186   187   189   210   210   232   233   236   236   236   236   239   239   240   240   243   248   249   250   256   256   260   334   334   337   337   341   407   407   410   425   426   426   429   429   429   429   429   430   430   430   433   433   433   433   434   434   448   454   454   457   458   461   475   475
        V     V     P     P     K     S     S     P     P     G     G     L     L     M     M     M     R     C     A     K     P     V     C     Q     Q     Y     Y     Y     Y     R     R     G     G     Y     I     T     T     V     V     N     N     T     M     N     N     N     F     T     T     D     D     F     Q     E     E     I     K     K     K     L     E     E     V     T     T     L     L     F     F     L     L     L     -     C     P     L     L     I     F     F     F     F     R     V     R     R     G     G     W     W     W     W     R     R     I     I     E     R     C     V     D     D     S     -     -     A     A     K     Y     Y     E     I     K     K     F     F     F     F     F     I     I     I     K     K     K     K     M     M     G     D     D     A     I     R     L     L
        0     0     0     0     1     1     1     0     0     0     0     0     0     0     0     0     1     1     0     1     0     0     1     1     1     1     1     1     1     1     1     0     0     1     0     1     1     0     0     1     1     1     0     1     1     1     0     1     1     1     1     0     1     1     1     0     1     1     1     0     1     1     0     1     1     0     0     0     0     0     0     0     -     1     0     0     0     0     0     0     0     0     1     0     1     1     0     0     0     0     0     0     1     1     0     0     1     1     1     0     1     1     1     -     -     0     0     1     1     1     1     0     1     1     0     0     0     0     0     0     0     0     1     1     1     1     0     0     0     1     1     0     0     1     0     0
        -     -     a     a     a     -     -     -     -     -     -     -     -     -     -     -     -     a     a     -     -     a     a     a     a     a     a     a     a     -     -     -     -     -     -     -     -     -     -     -     -     -     -     -     -     -     b     b     b     -     -     -     a     a     a     a     a     a     a     a     a     a     a     a     a     a     a     a     a     -     -     -     -     a     a     a     a     a     -     -     -     -     -     -     -     -     a     a     a     a     a     a     a     a     a     a     a     b     b     b     -     -     a     a     a     a     a     a     a     a     a     a     a     a     a     a     a     a     a     a     a     a     a     a     a     a     a     a     -     a     a     a     a     a     -     -
B:    140   140   136   137   133   117    93   137   116   115   138   142   141   113   100    86    97    94    98    32   188    69    98   447    66    98   102    99    70   447    65   105   105    11    24    40   453    40    44    40    34   450   428    65    65    66    64    63    63    63    68   189   189   190   189   189    61    61    60    62    62    60    62    46    55    52    59   428   428    35    43    35    33    92   153   154   123   157   118   120   154   120   120    93    33    33    11    15    23    23    24    15    23    27    23    19    26    31    31    31    27    27    31     3     2     5     5     5   141   141   269   104   104    97   110   108   109   104   108   110   110   269   265   267   264   263   267   269    11     3    20     8     9     8   266   265
        A     A     Q     N     D     S     Q     N     D     S     C     Y     T     C     R     M     A     G     Y     E     S     A     Y     Y     P     Y     Y     F     C     Y     N     R     R     S     L     I     R     I     F     I     K     F     W     N     N     P     V     T     T     T     K     F     F     V     F     F     A     A     E     L     L     E     L     W     L     Y     R     W     W     Y     V     Y     E     -     C     M     A     V     M     E     -     E     E     Q     E     E     S     F     -     -     L     F     -     K     -     D     K     F     F     F     K     K     F     Q     S     V     V     V     T     T     F     N     N     A     P     R     E     N     R     P     P     F     A     G     P     T     G     F     S     Q     Y     I     K     I     D     A
        0     0     1     1     1     1     1     1     1     1     1     1     1     1     1     0     0     0     1     1     1     0     1     1     0     1     1     0     1     1     1     1     1     1     0     0     1     0     0     0     1     0     0     1     1     0     0     1     1     1     1     0     0     0     0     0     0     0     1     0     0     1     0     0     0     1     1     0     0     1     0     1     1     -     1     0     0     0     0     1     -     1     1     1     1     1     1     0     -     -     0     0     -     1     -     1     1     0     0     0     1     1     0     1     1     0     0     0     1     1     0     1     1     0     0     1     1     1     1     0     0     0     0     0     0     1     0     0     1     1     1     0     1     0     1     0
        a     a     a     a     a     -     a     a     -     b     a     a     a     -     a     b     a     a     a     a     -     -     a     a     -     a     a     a     a     a     -     a     a     a     a     a     a     a     a     a     -     a     a     -     -     -     b     b     b     b     -     -     -     -     -     -     -     -     -     -     -     -     -     a     a     a     -     a     a     -     a     -     -     a     a     a     a     a     -     a     a     a     a     a     -     -     a     a     a     a     a     a     a     a     a     a     a     a     a     a     a     a     a     -     -     -     -     -     a     a     -     a     a     a     -     a     -     a     a     -     -     -     -     -     -     -     -     -     a     -     a     -     -     -     -     -
#######################################

Protein: 1M5W     Program Version: 2       Number of monomers:   8         Simmetry:noncircular
Amino acids for each monomer: 242  242  242  242  242  242  242  242 
Distance cutoffs:  20.0   5.0 Angstrom        Algorithm: simmetrized interface
Bonded atoms (PDB atom serial numbers)
A:   1261  1498  1501  1523  1669  1670  1672  1673  1815
      OD2   ND1   NE2   CD    CD    NE    NH1   NH2   OE1
G:  11554 11537 11278 11042 11291 11289 11287 11285 12834
      NH1   OD2   O     OE2   OE1   CG    O     CA    CD1
     3.12  3.72  3.12  3.61  3.85  3.63  3.39  3.58  3.62
Bonded amino acids (PDB serial numbers)
A:    165   198   198   201   221   221   221   221   240
        D     H     H     K     R     R     R     R     E
        1     1     1     1     1     1     1     1     1
        a     -     -     a     a     a     a     a     a
G:     68    66    35     3    36    36    36    36   239
        R     D     E     E     Q     Q     Q     Q     L
        1     1     1     1     1     1     1     1     0
        -     -     a     -     a     a     a     a     a
#######################################

Protein: 1MJG     Program Version: 2       Number of monomers:   8         Simmetry:noncircular
Amino acids for each monomer: 672  672  672  672  728  728  728  728 
Distance cutoffs:  20.0   5.0 Angstrom        Algorithm: simmetrized interface
Bonded atoms (PDB atom serial numbers)
A:      1     4    27    48    67    74   625   718   719  1490  1526  1533  1539  1545  1726  1732  1739  1740  1774  4593  4600  4626  4657  4666  4682  4684  4890  4917  4922  4949  4950  4958  4960  4984  4985  5003  5010  5020  5021  5022  5037  5038  5042  5057  5060  5061  5078
      N     O     CB    CD1   CA    N     CB    CZ3   CH2   OE1   O     O     NE2   CG    OD2   CG    CG1   CG2   CZ    N     CD2   OG    OE1   CD1   CB    OD1   OH    NE1   CH2   CG1   CG2   CD2   NE2   CG1   CG2   O     NH2   CE2   CZ    OH    OG1   CG2   O     CA    CB    SG    O  
M:  21711 21716 21717 21727 22468 22469 20611 20649 20666 21381 20733 20724 20703 20757 20691 20665 20725 20670 20698 20646 20643 22495 22473 22502 22101 22100 21914 21970 21932 21931 21966 21484 21935 21470 21960 23080 21957 21468 21469 22007 21454 21463 21455 21456 21483 21449 22094
      CB    NH1   NH2   CB    OE1   OE2   NH2   NE2   CD1   NZ    CD2   CG2   OH    OE1   OG    CG2   CD1   O     CD1   ND1   O     CE    O     CG2   CG    CB    OE1   OE2   CB    O     CB    CH2   OE1   CD    CD1   NH1   O     CB    CG    O     CB    CD    CG    CD    CZ3   CD2   OD1
     3.60  2.65  3.62  3.81  3.47  2.75  3.84  4.06  3.67  2.63  3.21  3.78  2.67  3.22  2.64  3.84  3.63  3.69  3.75  4.11  3.14  3.43  2.98  3.54  3.46  4.00  2.58  2.85  3.60  3.83  4.19  3.58  2.72  3.68  3.61  2.88  3.19  3.88  3.99  3.85  3.58  3.64  3.62  3.66  3.55  3.69  3.49
Bonded amino acids (PDB serial numbers)
A:      3     3     5     7    10    11    81    95    95   196   200   201   201   202   226   227   228   228   232   615   615   618   622   623   626   626   651   654   654   658   658   659   659   662   662   665   665   666   666   666   668   668   669   671   671   671   674
        R     R     R     L     N     C     T     W     W     E     T     H     H     N     D     P     V     V     F     L     L     S     Q     I     D     D     Y     W     W     V     V     H     H     V     V     R     R     Y     Y     Y     T     T     K     C     C     C     Y
        1     1     1     0     1     1     1     0     0     1     1     1     1     1     1     0     0     0     0     0     0     1     1     0     1     1     1     0     0     0     0     1     1     0     0     1     1     1     1     1     1     1     1     1     1     1     1
        -     -     -     -     -     -     -     a     a     a     a     a     a     -     a     a     a     a     a     a     a     a     a     a     a     a     a     a     a     a     a     a     a     a     a     a     a     a     a     a     -     -     -     -     -     -     -
M:    162   162   162   164   257   257    23    27    30   120    39    38    35    42    34    30    38    31    35    27    27   260   258   261   212   212   188   195   191   191   195   132   191   131   194   334   194   131   131   200   129   130   129   129   132   128   211
        R     R     R     K     E     E     R     H     I     K     L     I     Y     Q     S     I     I     T     Y     H     H     M     H     V     F     F     E     E     E     E     E     W     E     P     L     R     L     P     P     L     P     P     P     P     W     L     N
        1     1     1     1     1     1     1     1     0     1     0     0     1     1     1     0     0     1     1     1     1     0     1     0     0     0     1     1     1     1     1     0     1     0     0     1     0     0     0     0     0     0     0     0     0     0     1
        -     -     -     -     -     -     a     a     a     a     a     a     a     a     a     a     a     a     a     a     a     a     -     a     a     a     a     a     a     a     a     -     a     -     a     a     a     -     -     -     -     -     -     -     -     -     a
#######################################

Protein: 1N0E     Program Version: 2       Number of monomers:   8         Simmetry:circular
Amino acids for each monomer: 141  148  137  137  141  148  141  137 
Distance cutoffs:  20.0   5.0 Angstrom        Algorithm: simmetrized interface
Bonded atoms (PDB atom serial numbers)
A:      5     9    10    20    41    42    58    59    68   312   314   325   326   514   895   898   903   904   909   910   911   912   913   914   923   949   950  1047  1054  1074  1091  1095  1096  1097  1103  1106  1119  1142  1145  1150  1151  1153
      CB    CE1   CE2   NE2   SD    CE    CD2   N     OG1   CG    CD2   OE1   OE2   CZ    O     C     OE1   NE2   CB    CG    CD1   CD2   CE1   CE2   OD2   OE1   OE2   OH    CD1   OG    CA    CG    CD1   CD2   CG    OE2   CG1   NE    NH2   CB    CG    CE 
B:   1601  1639  1609  1472  1889  1628  1630  1845  1856  1788  1786  1824  1790  1746  1846  1849  1809  1820  1670  1668  1667  1671  1666  1669  1709  1822  1825  1796  1833  1797  1832  1527  1804  1518  1538  1530  1768  1772  1771  1724  1805  1778
      CB    OE1   CG    OG    CZ    CD2   CE2   O     O     CZ    CD    NH1   NH2   CG2   CB    CD2   O     CG    CE1   CD1   CG    CE2   CB    CD2   ND2   NE    NH2   OG1   CD2   CG2   CD1   CE1   CD1   O     OE2   N     O     OD2   OD1   CE1   CD2   OG1
     4.14  3.19  3.52  2.60  3.29  3.29  3.60  3.12  2.77  3.49  3.54  2.98  3.01  3.95  3.37  4.32  2.99  3.12  3.63  3.66  3.68  3.34  3.76  3.40  3.27  2.72  3.04  2.93  4.70  3.72  3.86  3.43  3.44  3.51  3.27  2.89  3.05  2.85  2.78  3.87  4.02  3.23
Bonded amino acids (PDB serial numbers)
A:     22    22    22    23    26    26    28    29    30    61    61    62    62    83   132   133   133   133   134   134   134   134   134   134   135   138   138   148   149   152   155   155   155   155   156   156   158   161   161   162   162   162
        F     F     F     Q     M     M     L     G     T     F     F     E     E     F     G     Q     Q     Q     F     F     F     F     F     F     D     E     E     Y     L     S     L     L     L     L     E     E     V     R     R     M     M     M
        0     0     0     1     0     0     0     0     1     0     0     1     1     0     0     1     1     1     0     0     0     0     0     0     1     1     1     1     0     1     0     0     0     0     1     1     0     1     1     0     0     0
        -     -     -     -     -     -     -     -     b     -     -     -     -     -     b     -     -     -     -     -     -     -     -     -     -     b     b     a     a     -     a     a     a     a     a     a     a     a     a     -     -     -
B:     70    74    71    54   103    73    73    98    99    91    91    95    91    86    98    98    94    95    77    77    77    77    77    77    81    95    95    92    96    92    96    61    93    60    62    62    89    89    89    83    93    90
        P     Q     Q     S     F     F     F     F     A     R     R     R     R     T     F     F     K     R     F     F     F     F     F     F     N     R     R     T     L     T     L     F     L     G     E     E     D     D     D     F     L     T
        0     1     1     1     0     0     0     0     0     1     1     1     1     1     0     0     1     1     0     0     0     0     0     0     1     1     1     1     0     1     0     0     0     0     1     1     1     1     1     0     0     1
        a     a     a     b     b     a     a     a     a     a     a     a     a     -     a     a     a     a     a     a     a     a     a     a     a     a     a     a     a     a     a     -     a     -     -     -     a     a     a     a     a     a
#######################################

Protein: 1ND0     Program Version: 2       Number of monomers:   8         Simmetry:noncircular
Amino acids for each monomer: 214  216  214  216  214  216  214  216 
Distance cutoffs:  20.0   5.0 Angstrom        Algorithm: simmetrized interface
Bonded atoms (PDB atom serial numbers)
A:    254   270   288   309   327   364   368   370   371   390   391   417   425   426   462   463   469   700   704   722   723   724   763   764   765   770   773   776   780   784   797   798   800   802   925   941   944   955   963   964   979   980   981  1009  1027  1040  1058  1074  1075  1266  1267  1271  1279  1281  1285  1342  1381  1384  1395  1422  1642  1699  1701  1702
      NZ    CE1   ND2   CD1   NE2   OG    O     CG    CD    NH1   NH2   CE2   CG    CD1   OD1   OD2   OG    CD2   OH    CZ2   CZ3   CH2   CE1   CE2   CZ    CB    N     O     CD2   OH    CG    CD1   CE1   CZ    OG    CD2   CZ    O     CB    OG    OE2   N     CA    OG    CB    CB    CE2   OD1   ND2   CD1   CD2   O     O     OG    O     NZ    OG    C     OG    OG1   NZ    O     SG    OXT
B:   2523  2515  2535  2566  2015  2572  2560  2567  2565  2548  1713  2531  2527  2528  2540  2537  1714  2062  2016  2079  2489  1996  2172  2196  2176  2190  2083  2077  2084  2110  2060  2059  2073  1995  2792  2716  2790  3362  2701  2690  2703  2692  2694  2697  2819  2711  3113  3011  3114  3044  3046  3029  3008  3015  3018  2972  2993  3010  3102  2835  2749  2730  2737  2726
      OH    O     O     CZ2   OE1   O     CG    CZ3   CE3   O     NH1   OD2   O     CB    N     CA    NH2   CD1   NE2   CD1   CD2   CD1   OG    CG    O     ND2   CE3   CB    CZ2   OH    CB    O     N     CG2   OG1   O     O     NH2   O     CB    CG    CD1   CE1   OH    CD2   CD1   CB    CZ    OG    CG    OE1   CG1   CD2   O     CD    OG    NE2   CE2   OG    NZ    OD2   CG1   SG    CA 
     3.01  3.26  2.91  3.83  2.90  3.25  3.43  3.74  3.64  2.70  3.02  3.61  3.68  3.67  3.01  3.80  3.10  3.62  2.88  3.85  3.46  3.56  3.29  4.00  3.14  3.66  3.69  3.23  3.64  4.35  3.77  3.84  3.85  3.90  3.37  3.50  3.13  2.54  3.55  3.40  3.18  3.75  3.59  4.27  3.93  3.89  3.51  3.52  3.15  3.27  3.64  3.82  3.46  2.69  3.35  4.84  3.08  3.28  3.29  4.07  3.22  3.43  2.02  3.12
Bonded amino acids (PDB serial numbers)
A:     30    32    34    36    38    43    44    44    44    46    46    49    50    50    55    55    56    87    87    89    89    89    94    94    94    95    96    96    96    96    98    98    98    98   116   118   118   120   121   121   123   124   124   127   131   133   135   137   137   160   160   161   162   162   163   169   174   175   176   180   207   214   214   214
        K     F     N     L     Q     S     P     P     P     R     R     Y     L     L     D     D     S     Y     Y     W     W     W     F     F     F     P     Y     Y     Y     Y     F     F     F     F     S     F     F     P     S     S     E     Q     Q     S     S     V     F     N     N     L     L     N     S     S     W     K     S     M     S     T     K     C     C     C
        1     0     1     0     1     1     0     0     0     1     1     1     0     0     1     1     1     1     1     0     0     0     0     0     0     0     1     1     1     1     0     0     0     0     1     0     0     0     1     1     1     1     1     1     1     0     0     1     1     0     0     1     1     1     0     1     1     0     1     1     1     1     1     1
        -     -     b     b     b     -     -     -     -     b     b     b     -     -     -     -     -     b     b     b     b     b     -     -     -     -     -     -     -     -     b     b     b     b     b     b     b     -     a     a     a     a     a     a     b     b     b     b     b     b     b     b     b     b     b     -     b     b     b     b     b     -     -     -
B:     98    98   100   103    39   104   103   103   103   101     1    99    99    99   100   100     1    45    39    47    95    37    58    61    59    60    47    47    47    50    45    45    47    37   139   125   139   228   123   122   123   122   122   122   143   124   190   174   190   179   179   177   174   175   175   168   172   174   188   145   130   127   128   127
        Y     Y     G     W     Q     G     W     W     W     G     R     D     D     D     A     G     R     L     Q     W     L     I     S     P     H     N     W     W     W     Y     L     L     W     I     T     A     T     R     P     Y     P     Y     Y     Y     L     L     S     F     S     Q     Q     V     F     P     P     S     H     F     S     K     D     V     C     V
        1     1     0     0     1     0     0     0     0     0     1     1     1     1     0     0     1     0     1     0     0     0     1     0     1     1     0     0     0     1     0     0     0     0     1     0     1     1     0     1     0     1     1     1     0     0     1     0     1     1     1     0     0     0     0     1     1     0     1     1     1     0     1     0
        -     -     -     b     b     -     b     b     b     -     -     -     -     -     -     -     -     b     b     b     b     b     b     a     b     -     b     b     b     b     b     b     b     b     b     -     b     -     b     b     b     b     b     b     b     b     b     -     b     b     b     b     -     -     -     -     b     -     b     b     -     -     -     -
#######################################

Protein: 1NR4     Program Version: 2       Number of monomers:   8         Simmetry:noncircular
Amino acids for each monomer: 67  64  66  63  69  66  66  63 
Distance cutoffs:  20.0   5.0 Angstrom        Algorithm: simmetrized interface
Bonded atoms (PDB atom serial numbers)
A:     26    27    29    34    36    37    38    41    45    60    61    62    65    74    85   109   191   197   198   217   220   223   224   332   359   375
      O     CB    OD1   O     CG1   CG2   N     O     O     OE1   OE2   N     O     N     O     CD1   NZ    OG1   CG2   CB    CD2   CZ    OH    CG2   O     CB 
B:    581   584   573   603   608   583   579   878   568   553   882   559   556   539   540   545   691   684   692   853   826   869   718   714   711   715
      CG    OE2   CG    CD1   N     OE1   O     N     N     CD    CB    O     N     O     CB    NH1   OG1   CE    CG2   O     CG2   CB    OH    CD2   CB    CE1
     3.64  4.05  3.32  4.03  3.72  3.77  2.79  2.86  2.83  2.80  3.15  2.98  2.80  2.89  2.98  3.51  2.99  3.93  3.98  3.66  3.77  3.39  2.71  3.77  3.72  3.34
Bonded amino acids (PDB serial numbers)
A:      5     5     5     6     6     6     7     7     8     9     9    10    10    12    13    15    25    26    26    28    28    28    28    42    46    48
        N     N     N     V     V     V     G     G     R     E     E     C     C     L     E     F     K     T     T     Y     Y     Y     Y     V     G     A
        1     1     1     0     0     0     0     0     1     1     1     1     1     0     1     0     1     1     1     1     1     1     1     0     0     0
        -     -     -     -     -     -     -     -     -     b     b     b     b     -     -     -     b     b     b     b     b     b     b     b     -     b
B:     13    13    12    15    16    13    13    50    12     9    50    10    10     8     8     8    26    25    26    46    42    48    28    28    28    28
        E     E     L     F     K     E     E     C     L     E     C     C     C     R     R     R     T     K     T     G     V     A     Y     Y     Y     Y
        1     1     0     0     1     1     1     1     0     1     1     1     1     1     1     1     1     1     1     0     0     0     1     1     1     1
        -     -     -     -     -     -     -     b     -     b     b     b     b     -     -     -     b     b     b     -     b     b     b     b     b     b
#######################################

Protein: 1NVM     Program Version: 2       Number of monomers:   8         Simmetry:noncircular
Amino acids for each monomer: 340  312  337  308  338  309  339  307 
Distance cutoffs:  20.0   5.0 Angstrom        Algorithm: simmetrized interface
Bonded atoms (PDB atom serial numbers)
A:   1334  1335  1343  1352  1379  1556  1569  1570  1577  1578  1579  1596  1603  1653  1798  1809  1810  1834  1840  1841  1852  1861  1863  1874  1937  1946  1949  1972  1979  1980  1998  2005  2028  2032  2096  2098  2104  2106  2116  2119  2125  2126  2149  2150  2170  2174  2178  2339  2356
      CB    OG    SD    ND2   NH2   CE1   O     CB    O     CB    OG    CB    CB    OE2   O     CG1   CG2   CB    CG1   CG2   CG    CG    NE    CD2   CD2   CE1   OH    CE    OD1   OD2   OD2   OD1   CD    NH2   CD    CZ    O     CG1   N     O     NH1   NH2   CD1   CD2   O     CD2   OH    CD    CD2
C:   6747  6781  6251  6561  6287  6486  6716  6748  6485  6464  6504  6487  6511  6260  7057  6477  7013  7056  6242  6478  7085  7080  7077  6243  7082  7263  7083  7026  7032  7248  7023  7033  7007  7011  6938  6935  6939  6717  6905  6879  6886  6912  6741  6705  6770  6768  6762  6856  6853
      CG1   CD2   SD    OE2   NH2   CB    CG1   CG2   O     CE1   CB    OG    CB    ND2   CD2   O     CG1   CD1   CB    CB    OH    CD1   O     OG    CE1   CD2   CE2   O     NH1   NZ    N     NH2   NH2   O     NH1   CD    NH2   CG2   OD2   CE    OD1   OD1   CB    O     NE    CG    OE2   OH    CE1
     4.65  3.81  2.63  3.91  3.73  3.85  3.17  4.02  3.22  3.90  3.27  3.24  3.58  3.46  3.60  3.16  3.53  3.86  4.82  4.05  3.45  3.64  3.48  3.83  3.69  3.92  3.69  3.27  2.91  4.45  2.85  2.97  3.68  3.33  3.99  3.76  3.30  3.66  2.85  3.39  2.95  3.06  3.84  3.58  3.29  3.70  2.54  4.75  4.21
Bonded amino acids (PDB serial numbers)
A:    176   176   177   178   181   203   205   205   206   206   206   209   210   217   240   241   241   244   245   245   247   248   248   249   257   258   258   261   262   262   265   266   269   269   277   277   278   278   280   280   280   280   283   283   287   287   287   308   310
        S     S     -     N     R     H     L     L     S     S     S     V     A     E     E     V     V     A     V     V     E     R     R     L     L     Y     Y     M     D     D     D     D     R     R     R     R     V     V     R     R     R     R     L     L     Y     Y     Y     K     L
        1     1     -     1     1     1     0     0     1     1     1     0     0     1     1     0     0     0     0     0     1     1     1     0     0     1     1     0     1     1     1     1     1     1     1     1     0     0     1     1     1     1     0     0     1     1     1     1     0
        a     a     a     a     a     -     -     -     -     -     -     a     a     a     a     a     a     a     a     a     a     a     a     a     a     a     a     a     a     a     a     a     a     a     -     -     -     -     a     a     a     a     a     a     a     a     a     a     a
C:    245   249   177   217   181   206   241   245   206   203   209   206   210   178   283   205   278   283   176   205   287   287   287   176   287   310   287   280   280   308   280   280   277   278   269   269   269   241   265   261   262   266   244   240   248   248   247   258   258
        V     L     -     E     R     S     V     V     S     H     V     S     A     N     L     L     V     L     S     L     Y     Y     Y     S     Y     L     Y     R     R     K     R     R     R     V     R     R     R     V     D     M     D     D     A     E     R     R     E     Y     Y
        0     0     -     1     1     1     0     0     1     1     0     1     0     1     0     0     0     0     1     0     1     1     1     1     1     0     1     1     1     1     1     1     1     0     1     1     1     0     1     0     1     1     0     1     1     1     1     1     1
        a     a     a     a     a     -     a     a     -     -     a     -     a     a     a     -     -     a     a     -     a     a     a     a     a     a     a     a     a     a     a     a     -     -     a     a     a     a     a     a     a     a     a     a     a     a     a     a     a
#######################################

Protein: 1O04     Program Version: 2       Number of monomers:   8         Simmetry:noncircular
Amino acids for each monomer: 494  494  494  494  494  494  494  494 
Distance cutoffs:  20.0   5.0 Angstrom        Algorithm: simmetrized interface
Bonded atoms (PDB atom serial numbers)
A:   2491  2495  2500  2535  2579
      CB    NZ    CB    CB    NZ 
H:  29224 29194 29247 29333 29277
      CB    OE1   CD    NZ    O  
     3.93  2.99  3.55  4.75  2.74
Bonded amino acids (PDB serial numbers)
A:    327   327   328   333   338
        K     K     S     N     K
        1     1     1     1     1
        a     a     a     -     -
H:    324   320   327   338   331
        A     E     K     K     V
        0     1     1     1     0
        a     a     a     -     -
#######################################

Protein: 1O96     Program Version: 2       Number of monomers:   8         Simmetry:noncircular
Amino acids for each monomer: 261  314  260  314  260  314  246  312 
Distance cutoffs:  20.0   5.0 Angstrom        Algorithm: simmetrized interface
Bonded atoms (PDB atom serial numbers)
A:     94    95   113   130   132   181   286   748   749   923   933   939   947   951   956   961   973   974   978   980   997  1005  1022  1050  1055  1067  1070  1076  1080  1217  1228  1232  1237  1251  1253  1254  1255  1256  1258  1260  1269  1270  1271  1274  1283  1286  1288  1291  1304  1307  1312  1321  1388  1389  1420  1421  1689  1693  1699  1702  1706  1708  1709  1716  1717  1727  1731  1738  1740  1744  1750  1758  1784  1788  1801  1806  1807  1810  1822  1856  1859  1861  1878  1885  1887  1907  1912  1928  1929  1935  1936  1954  1956  1958
      CD1   CD2   OE2   CE1   CZ    OD1   OE2   CG2   CD1   NE2   O     O     O     OE1   O     O     O     CB    O     OG    CG1   OG    CB    OD1   O     CA    CB    O     CD2   NH2   NH2   O     OE2   CG    OE1   OE2   N     CA    O     CA    SD    CE    N     O     CB    OE1   N     O     N     O     OE2   N     O     CB    CE    NZ    O     CE    N     O     NE    NH1   NH2   CG2   N     NH2   O     NH2   CA    CG    O     OH    CA    CA    NH2   CB    N     O     N     CG2   CA    O     CD    CB    CA    CD1   CB    CG2   CD1   CG1   CG2   CD1   CE1   CZ 
B:   2935  2938  4047  2974  2963  2942  3466  2732  2776  3913  2947  2943  2921  2928  2922  2790  2684  2683  2711  2791  2680  2736  2717  3276  3277  3274  3271  2480  2688  3336  2669  2661  3654  2090  2044  2656  3770  3785  3794  3779  2053  3344  3333  3330  3325  3329  3313  3301  3287  3284  3309  3270  3655  3683  3687  3679  2769  2756  3010  3007  3013  3030  3014  2989  2994  2863  2991  2998  2979  2990  2976  2983  4088  4083  4110  4100  4105  4123  4126  4177  4216  4242  4133  4223  4243  4134  4251  3989  4117  3421  3419  3834  3410  3415
      CB    CD2   CD    CG1   O     OH    NH2   CA    CD2   OE1   CB    N     NH1   CA    NH2   OG1   CD2   CD1   OG    CG2   O     OG    OG    NH1   NH2   NE    CB    CG    O     CG2   OD1   CG1   NH1   NH1   NH1   N     O     O     NZ    O     NE    OE1   O     N     CD2   OH    O     N     O     N     NZ    O     NH2   OD2   O     O     N     O     O     N     OD1   CB    OD2   CG1   O     NE2   N     OE1   O     CG2   N     ND2   CG2   CA    NZ    O     O     N     O     O     OE2   OE1   CG2   CD1   NE2   CD1   CD2   CG2   CD1   CZ    CE1   CB    OD2   CB 
     3.40  3.49  3.43  3.69  3.27  2.91  3.28  4.12  3.74  4.04  3.32  2.93  2.69  3.18  2.87  2.96  3.86  3.93  2.90  3.69  3.43  3.14  2.82  3.07  3.76  4.00  3.53  3.94  3.23  3.93  2.85  3.59  2.97  3.53  3.17  2.63  3.11  3.27  3.15  3.53  4.03  2.56  2.76  2.66  3.65  3.45  2.94  2.78  2.99  2.66  3.73  3.12  2.60  3.44  3.96  4.00  2.84  2.56  2.95  2.95  2.87  4.38  2.82  4.02  2.79  3.37  3.08  2.76  3.09  3.98  2.86  2.76  3.91  4.46  4.32  3.22  2.52  2.74  3.02  3.12  3.62  3.09  3.58  3.64  3.66  3.36  4.63  4.12  3.44  3.58  4.05  4.34  4.00  3.86
Bonded amino acids (PDB serial numbers)
A:     13    13    15    17    17    25    37    98    98   121   123   124   125   125   126   127   128   128   129   129   132   133   136   139   140   141   141   142   142   161   162   163   163   165   165   165   166   166   166   167   168   168   169   169   170   170   171   171   173   173   173   175   184   184   188   188   226   226   228   228   228   228   228   229   230   230   231   231   232   232   233   233   237   238   239   240   241   241   243   247   248   248   250   251   252   254   255   257   257   258   258   261   261   261
        L     L     E     F     F     D     E     I     I     Q     S     D     Q     Q     A     Y     A     A     S     S     I     S     S     N     W     P     P     H     H     R     R     E     E     E     E     E     G     G     G     G     M     M     L     L     Q     Q     E     E     E     E     E     N     L     L     K     K     M     M     R     R     R     R     R     V     R     R     R     R     M     M     Y     Y     K     G     R     A     T     T     I     I     S     S     Q     A     A     I     I     I     I     I     I     F     F     F
        0     0     1     0     0     1     1     0     0     1     1     1     1     1     0     1     0     0     1     1     0     1     1     1     0     0     0     1     1     1     1     1     1     1     1     1     0     0     0     0     0     0     0     0     1     1     1     1     1     1     1     1     0     0     1     1     0     0     1     1     1     1     1     0     1     1     1     1     0     0     1     1     1     0     1     0     1     1     0     0     1     1     1     0     0     0     0     0     0     0     0     0     0     0
        b     b     -     -     -     -     a     a     a     -     -     -     -     -     -     -     -     -     a     a     a     a     a     a     -     -     -     b     b     b     b     b     b     a     a     a     a     a     a     a     -     -     b     b     b     b     b     b     b     b     b     b     -     -     -     -     -     -     b     b     b     b     b     b     b     b     b     b     b     b     b     b     -     -     -     -     b     b     b     a     a     a     a     a     a     a     a     a     a     a     a     a     a     a
B:    135   135   291   139   138   135   210   108   114   273   136   136   132   134   132   116   100   100   104   116   100   108   105   182   182   182   182    72   101   189    98    97   236    15    10    97   252   254   255   253    11   190   189   189   188   188   187   186   184   184   186   182   236   240   241   240   114   112   144   144   144   146   144   141   142   124   142   142   140   141   140   140   297   297   300   299   300   302   302   309   313   317   303   314   317   303   318   283   301   204   204   262   203   204
        Y     Y     P     V     K     Y     R     S     F     Q     N     N     R     G     R     T     L     L     S     T     L     S     S     R     R     R     R     P     G     V     D     V     R     R     R     V     Q     G     K     S     R     E     V     V     Y     Y     D     K     Q     Q     K     R     R     D     A     D     F     Y     D     D     D     P     D     V     E     Q     E     E     N     V     N     N     T     T     K     A     K     G     G     D     E     Q     I     L     Q     I     L     T     Y     F     F     L     D     F
        1     1     0     0     1     1     1     1     0     1     1     1     1     0     1     1     0     0     1     1     0     1     1     1     1     1     1     0     0     0     1     0     1     1     1     0     1     0     1     1     1     1     0     0     1     1     1     1     1     1     1     1     1     1     0     1     0     1     1     1     1     0     1     0     1     1     1     1     1     0     1     1     1     1     1     0     1     0     0     1     1     1     0     0     1     0     0     1     1     0     0     0     1     0
        -     -     -     b     -     -     a     a     b     a     -     -     b     b     b     b     a     a     a     b     a     a     a     -     -     -     -     a     a     b     a     -     a     -     b     -     -     -     -     -     -     b     b     b     b     b     b     b     b     b     b     -     a     a     a     a     b     -     b     b     b     -     b     b     b     b     b     b     b     b     b     b     a     a     -     -     -     b     b     a     a     a     b     a     a     b     a     b     b     b     b     b     -     b
#######################################

Protein: 1ODS     Program Version: 2       Number of monomers:   8         Simmetry:noncircular
Amino acids for each monomer: 316  316  316  316  316  316  316  316 
Distance cutoffs:  20.0   5.0 Angstrom        Algorithm: simmetrized interface
Bonded atoms (PDB atom serial numbers)
A:    406   408   410   411   412   418   425   426   766   769   771   810   811   812   842   843   844   867   868   870   871   878   879   881  2361  2362  2397  2409  2411  2443  2467  2469  2472  2504  2505  2542
      OH    CA    O     CB    CG    CB    OD1   OD2   CB    CD2   CE2   CD2   CE1   NE2   CG    OD1   ND2   O     CB    CD1   CD2   ND1   CD2   NE2   CE2   CZ    OH    O     CG    OG1   CB    CD1   CA    CD    CE    NZ 
B:   5009  5045  5007  5012  4981  3418  5046  5082  4947  4898  4897  4933  4983  4945  3382  3421  3384  3411  3408  3419  3407  2955  3410  3383  3311  3309  3350  3352  3306  3351  2947  2943  2948  2946  2962  2963
      CD1   CE    CB    CA    O     ND1   NZ    NZ    CG    CZ    CE2   OH    OG1   O     CG    NE2   ND2   CD2   CB    CD2   O     CB    CD1   OD1   CE2   CD2   CD2   NE2   CB    CE1   O     OH    CB    C     OD1   OD2
     3.21  4.62  3.70  3.68  3.74  3.92  4.81  4.43  3.90  4.38  4.38  3.28  2.98  3.03  3.78  2.88  3.43  3.55  4.00  3.45  3.59  3.93  3.58  2.91  4.41  4.36  3.31  3.01  3.82  3.10  3.77  3.20  3.68  3.96  3.76  3.26
Bonded amino acids (PDB serial numbers)
A:     49    50    50    50    50    51    52    52    95    95    95   100   100   100   104   104   104   107   107   107   107   108   108   108   296   296   300   302   302   306   309   309   310   313   313   317
        Y     P     P     P     P     A     D     D     Y     Y     Y     H     H     H     N     N     N     L     L     L     L     H     H     H     F     F     Y     P     P     T     L     L     A     K     K     K
        1     0     0     0     0     0     1     1     1     1     1     1     1     1     1     1     1     0     0     0     0     1     1     1     0     0     1     0     0     1     0     0     0     1     1     1
        -     -     -     -     -     -     -     -     a     a     a     a     a     a     a     a     a     a     a     a     a     a     a     a     -     -     -     a     a     a     a     a     a     a     a     a
B:    309   313   309   310   306   108   313   317   302   296   296   300   306   302   104   108   104   107   107   108   107    51   107   104    95    95   100   100    95   100    50    49    50    50    52    52
        L     K     L     A     T     H     K     K     P     F     F     Y     T     P     N     H     N     L     L     H     L     A     L     N     Y     Y     H     H     Y     H     P     Y     P     P     D     D
        0     1     0     0     1     1     1     1     0     0     0     1     1     0     1     1     1     0     0     1     0     0     0     1     1     1     1     1     1     1     0     1     0     0     1     1
        a     a     a     a     a     a     a     a     a     -     -     -     a     a     a     a     a     a     a     a     a     -     a     a     a     a     a     a     a     a     -     -     -     -     -     -
#######################################

Protein: 1OQS     Program Version: 2       Number of monomers:   8         Simmetry:noncircular
Amino acids for each monomer: 122  122  122  122  122  122  122  122 
Distance cutoffs:  20.0   5.0 Angstrom        Algorithm: simmetrized interface
Bonded atoms (PDB atom serial numbers)
A:      8     9    12    22    23    25    26    60   138   142   144   145   154   177   178   230   241   242   243   245   248   250   259   260   261   373   376   423   426   449   463   465   467   843   868   871   872   882   925   949
      ND2   N     O     CG    CD1   CE1   CE2   OE2   CG2   O     CG1   CG2   CE1   O     CB    O     CE3   CZ2   CZ3   N     O     CA    CD    OE1   NE2   O     OD1   O     OD1   ND2   CD    NZ    CA    CE1   O     CG2   CD1   O     OG    SG 
B:   1217  1205  1198  1837  1191  1822  1203  1838  1199  1136  1143  1814  1818  1137  1196   965  1095  1121  1029   963   967  1409   972   958   976  1398  1414  1380  1381  1328  1332  1187  1209  1106  1013  1107  1080   975  1435  1421
      OE1   O     CE3   CB    O     O     CA    OG    CZ2   CG2   OG    CD1   CZ    CD1   NE1   CD1   CG2   O     CD1   CB    N     O     CG    ND2   CE2   ND2   NZ    NZ    N     O     OD2   O     O     CE3   NH2   CZ2   CE1   CE1   CD1   CD1
     2.98  3.05  3.58  3.57  3.63  3.47  3.42  3.44  3.43  3.68  3.60  3.45  3.59  3.63  3.29  3.87  3.43  4.06  3.57  3.57  2.95  3.51  3.44  2.99  3.41  3.04  2.33  3.09  4.68  3.10  2.91  2.94  3.48  3.68  4.01  3.60  4.29  3.53  4.14  3.63
Bonded amino acids (PDB serial numbers)
A:      1     2     2     3     3     3     3     7    18    19    19    19    20    23    23    30    31    31    31    32    32    33    34    34    34    49    49    56    56    61    69    69    70   119   122   122   122   125   130   133
        N     L     L     F     F     F     F     E     V     V     V     V     H     A     A     G     W     W     W     G     G     G     Q     Q     Q     D     D     N     N     N     K     K     T     Y     I     I     I     H     S     C
        1     0     0     0     0     0     0     1     0     0     0     0     1     0     0     0     0     0     0     0     0     0     1     1     1     1     1     1     1     1     1     1     1     1     0     0     0     1     1     1
        a     a     a     a     a     a     a     a     a     a     a     a     a     a     a     -     -     -     -     -     -     -     -     -     -     a     a     -     -     -     -     -     -     -     -     -     -     -     -     -
B:     34    32    31   122    31   120    32   122    31    23    24   119   119    23    31     2    19    22     9     2     3    69     3     1     3    61    69    56    58    49    49    30    33    20     7    20    17     3    72    70
        Q     G     W     S     W     L     G     S     W     I     S     F     F     I     W     L     V     Y     I     L     F     K     F     N     F     N     K     K     G     D     D     G     G     W     R     W     F     F     I     L
        1     0     0     1     0     0     0     1     0     0     1     0     0     0     0     0     0     1     0     0     0     1     0     1     0     1     1     1     0     1     1     0     0     0     1     0     0     0     0     0
        -     -     -     a     -     -     -     a     -     -     b     -     -     -     -     a     a     a     a     a     a     -     a     a     a     -     -     -     -     a     a     b     -     a     a     a     a     a     -     -
#######################################

Protein: 1OT3     Program Version: 2       Number of monomers:   8         Simmetry:noncircular
Amino acids for each monomer: 197  192  197  191  192  192  192  192 
Distance cutoffs:  20.0   5.0 Angstrom        Algorithm: simmetrized interface
Bonded atoms (PDB atom serial numbers)
A:      4    21    23    28    29   395   397   403   406   520   532   534   547   551   552   580   589   607   611   613   614   636   643   931   943   945   953   970   973   979   980  1001  1003  1005  1006  1015  1016  1019  1020  1047  1048  1084
      O     CB    CD1   OH    N     O     CG1   CB    ND2   NZ    CZ2   CH2   CE    O     CB    OG    CE1   N     CB    CD1   CD2   CD1   CG    OE1   CA    O     CE    CB    ND2   OG1   CG2   O     CG    OE1   OE2   NE1   CE2   CZ3   CH2   CG    CD1   OG 
B:   1664  1662  1645  2725  1647  2614  2611  2613  2646  2572  2573  2594  2188  2620  2592  2656  2644  2659  2657  2690  2648  2693  2691  2161  2174  2074  2175  2038  2036  2073  2192  2255  2230  2046  2233  2219  2252  2660  2658  2254  2284  1668
      CD1   CB    O     OG    OG1   ND2   CB    OD1   OE1   OE1   OE2   CE    CE    OG1   CG    NE1   CG    CZ2   CE2   CD2   N     CZ    CE1   NZ    CZ3   CD2   CH2   CG1   O     CD1   O     CD2   CE1   OD1   OH    O     CB    CZ3   CE3   CD1   CG    CZ 
     3.19  4.16  3.26  2.91  4.46  3.56  3.59  3.64  3.10  3.46  3.67  3.82  3.54  3.57  3.99  3.10  3.83  3.87  3.78  3.71  3.50  3.58  3.83  2.66  3.75  3.92  3.95  3.88  3.12  3.23  3.56  3.45  3.77  3.47  4.19  2.99  3.63  3.28  3.73  3.34  3.74  3.27
Bonded amino acids (PDB serial numbers)
A:     12    14    14    14    15    60    60    61    61    75    76    76    78    79    79    82    83    86    86    86    86    89    90   125   127   127   128   130   130   131   131   134   134   134   134   135   135   135   135   138   138   142
        T     Y     Y     Y     A     V     V     N     N     K     W     W     M     P     P     S     Y     L     L     L     L     L     Q     E     G     G     M     N     N     T     T     E     E     E     E     W     W     W     W     F     F     S
        1     1     1     1     0     0     0     1     1     1     0     0     0     0     0     1     1     0     0     0     0     0     1     1     0     0     0     1     1     1     1     1     1     1     1     0     0     0     0     0     0     1
        -     -     -     -     -     -     -     -     -     a     a     a     a     a     a     a     a     a     a     a     a     a     a     a     a     a     a     a     a     a     a     a     a     a     a     a     a     a     a     a     a     a
B:     14    14    12   142    12   130   130   130   134   125   125   128    78   131   128   135   134   135   135   138   135   138   138    75    76    65    76    60    60    65    79    86    83    61    83    82    86   135   135    86    90    14
        Y     Y     T     S     T     N     N     N     E     E     E     M     M     T     M     W     E     W     W     F     W     F     F     K     W     L     W     V     V     L     P     L     Y     N     Y     S     L     W     W     L     Q     Y
        1     1     1     1     1     1     1     1     1     1     1     0     0     1     0     0     1     0     0     0     0     0     0     1     0     0     0     0     0     0     0     0     1     1     1     1     0     0     0     0     1     1
        -     -     -     a     -     a     a     a     a     a     a     a     a     a     a     a     a     a     a     a     a     a     a     a     a     a     a     -     -     a     a     a     a     -     a     a     a     a     a     a     a     -
#######################################

Protein: 1PK8     Program Version: 2       Number of monomers:   8         Simmetry:noncircular
Amino acids for each monomer: 306  292  285  300  286  286  293  286 
Distance cutoffs:  20.0   5.0 Angstrom        Algorithm: simmetrized interface
Bonded atoms (PDB atom serial numbers)
A:    661   668   669   681
      NH2   OD1   ND2   OD2
D:   7640  7628  7627  7620
      OD2   ND2   OD1   NH2
     4.62  2.88  3.17  4.53
Bonded amino acids (PDB serial numbers)
A:    194   195   195   197
        R     N     N     D
        1     1     1     1
        -     -     -     -
D:    197   195   195   194
        D     N     N     R
        1     1     1     1
        -     -     -     -
#######################################

Protein: 1PKL     Program Version: 2       Number of monomers:   8         Simmetry:noncircular
Amino acids for each monomer: 491  489  492  493  493  491  492  498 
Distance cutoffs:  20.0   5.0 Angstrom        Algorithm: simmetrized interface
Bonded atoms (PDB atom serial numbers)
A:      6    15    23    42    46    50    53    54    66    79    82    83    91    94  1871  1878  2001  2002  2063  2066  2067  2068  2070  2071  2075  2079  2080  2093  2100  2101  2114  2122  2123  2124  2131  2132  2153  2154  2156  2163  2251  2357  2359  2360  2364  2365  2380  2386  2387  2394  2407  2413  2415  2438  2616  2636  2668  2669  2671  2696  2775  2776  2810
      OG    NE2   CD2   O     ND2   O     CD1   CD2   CB    O     CG2   CD1   CD2   CZ    CG1   CG    NH1   NH2   N     O     CB    CG    OE1   OE2   O     CE    NZ    CG1   CG1   CG2   OE1   CD    CE    NZ    CG2   CD1   CB    OG    CA    NZ    NE2   NE    NH1   NH2   O     CB    CG1   CB    OG    OD1   CB    CG    ND2   CZ    OH    CD    CG    CD    OE2   CB    CB    OG    CD2
C:  10243  9590 10242  9598  9621  9630 10276  9619  9599  9547  9542  9573  9347  9314  7550  7560  9825  9823  9847 10135 10109 10134 10080 10103  7549 10137  7546  9874 10163 10138  9827  9905  7512  9902  7509  7533  7489  7513  7521  7517  9822  9718  9491  9492  9832  9831  9530  9561  9861  9826  9560  9880  9882  9589  9537  9538  9533  9544  9568  9567  7490  7473  7495
      OG    CE    CB    CG2   OG    NZ    CD1   O     CD1   NZ    O     CB    OE1   CB    CD1   CE2   CZ    CD    CG1   CG    CA    CB    CE1   CD    CG2   OE1   O     CB    CB    OE2   NH2   CZ    OD1   CD2   O     CB    CD1   ND2   CD2   O     CG    NE2   CA    C     CB    O     N     CG2   OD1   NH1   CG1   CG    ND2   CD    OE1   OE2   O     CG    CG2   CG1   CD2   OG    CB 
     3.31  3.57  3.64  3.55  2.87  3.09  3.75  3.64  3.69  3.89  3.78  4.14  3.32  3.64  3.86  3.18  3.25  4.35  3.61  3.47  4.03  3.91  3.48  3.11  3.84  3.68  3.30  3.95  3.75  3.37  2.85  3.65  3.85  3.94  3.44  3.64  3.40  2.90  3.62  3.05  3.77  3.18  3.46  3.72  3.69  3.72  3.74  3.93  3.50  2.73  4.23  3.52  3.46  3.83  3.51  3.54  3.63  3.92  3.44  3.99  3.26  3.00  4.09
Bonded amino acids (PDB serial numbers)
A:      1     2     3     6     6     7     7     7     9    11    11    11    12    12   245   246   262   262   272   272   272   272   272   272   273   273   273   275   276   276   278   279   279   279   280   280   283   283   284   284   297   310   310   310   311   311   313   314   314   315   317   318   318   321   345   348   352   352   352   356   365   365   369
        S     Q     L     N     N     L     L     L     L     I     I     I     F     F     V     Q     R     R     E     E     E     E     E     E     K     K     K     V     V     V     Q     K     K     K     I     I     S     S     K     K     Q     R     R     R     A     A     V     S     S     D     A     N     N     F     Y     R     E     E     E     A     S     S     L
        1     1     0     1     1     0     0     0     0     0     0     0     0     0     0     1     1     1     1     1     1     1     1     1     1     1     1     0     0     0     1     1     1     1     0     0     1     1     1     1     1     1     1     1     0     0     0     1     1     1     0     1     1     0     1     1     1     1     1     0     1     1     0
        -     a     a     a     a     a     a     a     -     -     -     -     -     -     a     a     a     a     a     a     a     a     a     a     a     a     a     a     a     a     a     a     a     a     a     a     a     a     a     a     -     a     a     a     a     a     a     a     a     a     a     a     a     a     a     a     a     a     a     a     a     a     a
C:    365   279   365   280   283   284   369   283   280   273   273   277   246   242    11    12   310   310   313   352   349   352   345   348    11   352    11   317   356   352   310   321     6   321     6     9     3     6     7     7   310   297   266   266   311   311   272   275   315   310   275   318   318   279   272   272   272   273   276   276     3     1     4
        S     K     S     I     S     K     L     S     I     K     K     A     Q     H     I     F     R     R     V     E     I     E     Y     R     I     E     I     A     A     E     R     F     N     F     N     L     L     N     L     L     R     Q     G     G     A     A     E     V     D     R     V     N     N     K     E     E     E     K     V     V     L     S     A
        1     1     1     0     1     1     0     1     0     1     1     0     1     1     0     0     1     1     0     1     0     1     1     1     0     1     0     0     0     1     1     0     1     0     1     0     0     1     0     0     1     1     0     0     0     0     1     0     1     1     0     1     1     1     1     1     1     1     0     0     0     1     0
        a     a     a     a     a     a     a     a     a     a     a     a     a     a     -     -     a     a     a     a     a     a     a     a     -     a     -     a     a     a     a     a     a     a     a     -     a     a     a     a     a     -     a     a     a     a     a     a     a     a     a     a     a     a     a     a     a     a     a     a     a     -     a
#######################################

Protein: 1PV2     Program Version: 2       Number of monomers:   8         Simmetry:noncircular
Amino acids for each monomer: 241  257  249  264  270  261  260  277 
Distance cutoffs:  20.0   5.0 Angstrom        Algorithm: simmetrized interface
Bonded atoms (PDB atom serial numbers)
A:     61    65    69    73    74    82    83    88    91   125   243   246   256   258   312   558   570   579   595   620   625   627   720   755   789
      OD2   O     CD1   O     CB    OE1   OE2   CB    OD2   CE2   CB    OE1   CZ    NH2   O     CB    CD1   CE    NZ    CB    CE2   OH    NZ    NH1   NZ 
B:   1932  2566  1983  2197  1919  2573  2199  2572  2690  1927  2516  2541  1931  1941  2725  2504  2179  2204  2187  1923  1942  1946  1949  2253  2759
      CB    CB    CE2   CZ    OD2   OH    NH2   CZ    NZ    CD1   CD1   NZ    O     OE2   NH1   CB    OD2   CB    OE1   O     N     CB    OD2   O     NZ 
     3.52  4.33  4.45  3.11  3.34  3.24  2.80  3.41  2.71  4.25  3.63  3.19  3.13  2.79  3.00  3.72  3.39  3.49  2.95  4.53  3.53  3.38  3.09  3.19  4.77
Bonded amino acids (PDB serial numbers)
A:     12    13    13    14    14    15    15    16    16    20    58    58    59    59    66    98   100   101   103   106   106   106   124   128   132
        D     I     I     A     A     E     E     D     D     F     E     E     R     R     G     S     L     M     K     Y     Y     Y     K     R     K
        1     0     0     0     0     1     1     1     1     0     1     1     1     1     0     1     0     0     1     1     1     1     1     1     1
        -     -     -     -     -     -     -     -     -     -     -     -     -     -     -     -     -     -     -     -     -     -     a     a     b
B:     14   106    20    59    12   106    59   106   124    13   100   103    14    15   128    98    57    60    58    13    16    16    16    66   132
        A     Y     F     R     D     Y     R     Y     K     I     L     K     A     E     R     S     D     Y     E     I     D     D     D     G     K
        0     1     0     1     1     1     1     1     1     0     0     1     0     1     1     1     1     1     1     0     1     1     1     0     1
        -     a     -     -     -     a     -     a     a     -     -     -     -     -     a     -     -     b     -     -     -     -     -     -     b
#######################################

Protein: 1Q3S     Program Version: 2       Number of monomers:   8         Simmetry:circular
Amino acids for each monomer: 517  517  517  517  517  517  517  517 
Distance cutoffs:  20.0   5.0 Angstrom        Algorithm: simmetrized interface
Bonded atoms (PDB atom serial numbers)
A:    227   251   285   296   300   303   307   316   317   320   321   324   332   333   336   337   339   348   351   381   394   477   481   484   494   498   499   502   507  1184  1501  1658  1664  1674  1675  1676  1842  1885  1887  1888  1891  1892  1900  1904  1907  1910  1915  1925  1928  1929  1930  1955  1956  1962  1963  1988  1989  2015  2016  2025  2216  2254  2256  2288  2656  2838  2859  2861  2871  3398  3409  3939
      CG2   OG1   CD    CB    N     O     OD2   NZ    N     O     CB    CE    CD2   N     O     CB    CG2   N     O     CD1   CG1   CD1   O     OD1   N     CB    CG    NE2   CB    ND2   CA    NE2   CG    CZ    NH1   NH2   NZ    CD    NZ    N     O     CB    CB    N     O     CG2   O     N     O     CB    CG    CD1   CD2   CG    SD    CD1   CD2   OE1   OE2   OE2   OD2   CD2   NE2   CD    NZ    O     CB    ND1   CG2   O     CA    C  
B:   4012  7836  4793  7834  7813  7829  7817  7835  7840  7852  7827  4459  7856  7855  7865  7864  4460  7869  7873  4479  7828  7859  3972  3971  3953  3946  3958  3948  3955  7819  4574  6436  6422  6411  6419  6413  5795  5814  5825  5811  5821  5820  5845  5824  5838  5922  5889  5923  5946  5945  5912  5984  5837  5949  5983  5791  5771  5792  5806  6461  5799  6442  6467  6469  5373  4539  7793  4512  7766  4780  4778  3943
      NH2   OD2   OG    CG    O     N     NE    OD1   O     N     CG2   CB    CB    O     N     CB    CG    CB    O     CE    CD1   CD1   CD    CG    O     O     N     CG1   CG1   NH1   OE1   OG1   CG2   CB    O     CD    O     OD1   CB    O     N     CB    ND2   O     N     CE2   OE1   CZ    CG    CB    OG    CE    CD1   NE2   SD    CG2   CB    N     OG1   NZ    OE1   CB    CG    OD2   OD2   OG1   CE    OE2   OE1   NE2   CD2   N  
     3.52  3.14  3.37  3.50  2.90  2.91  2.74  3.25  2.86  2.97  3.87  3.28  4.10  3.07  3.12  3.55  3.38  3.49  4.29  3.53  3.89  3.38  2.81  3.31  2.74  2.74  3.24  3.33  3.79  2.80  3.22  2.69  3.82  3.63  2.70  3.76  2.55  3.48  3.39  2.75  2.91  3.26  3.29  2.91  2.99  3.42  2.99  3.51  3.35  4.04  3.23  3.65  4.17  3.22  3.92  3.33  3.60  2.78  2.79  2.93  3.20  3.35  3.40  3.25  2.66  3.29  3.46  2.92  3.98  3.24  3.37  1.35
Bonded amino acids (PDB serial numbers)
A:     38    41    46    48    49    49    49    50    51    51    51    51    52    53    53    53    53    55    55    59    61    72    73    73    75    75    75    75    76   166   207   227   228   229   229   229   250   256   256   257   257   257   258   259   259   259   260   262   262   262   262   265   265   266   266   269   269   272   272   273   298   303   303   307   354   379   382   382   383   454   456   526
        T     T     K     M     D     D     D     K     M     M     M     M     L     V     V     V     V     S     S     I     V     I     D     D     Q     Q     Q     Q     H     N     G     H     P     R     R     R     K     K     K     I     I     I     N     I     I     I     T     P     P     P     P     L     L     M     M     L     L     E     E     E     D     H     H     K     K     G     H     H     V     N     G     A
        1     1     1     0     1     1     1     1     0     0     0     0     0     0     0     0     0     1     1     0     0     0     1     1     1     1     1     1     1     1     0     1     0     1     1     1     1     1     1     0     0     0     1     0     0     0     1     0     0     0     0     0     0     0     0     0     0     1     1     1     1     1     1     1     1     0     1     1     0     1     0     0
        a     a     -     -     b     b     b     b     b     b     b     b     b     b     b     b     b     -     -     b     b     a     -     -     -     -     -     -     a     a     -     -     -     -     -     -     -     b     b     b     b     b     b     b     b     b     -     a     a     a     a     a     a     a     a     a     a     a     a     a     a     a     a     a     b     -     a     a     a     a     a     -
B:     18   519   122   519   517   519   517   519   520   522   518    77   522   522   524   523    77   524   525    80   518   522    13    13    11    10    12    10    11   517    92   334   332   331   332   331   252   254   256   254   256   255   258   256   258   268   264   268   271   271   267   275   257   271   275   251   249   252   253   337   252   335   338   338   198    88   514    84   510   120   120    10
        R     D     S     D     R     D     R     D     D     I     I     P     I     I     A     A     P     A     K     K     I     I     P     P     I     V     L     V     I     R     E     T     I     K     I     K     E     D     K     D     K     A     N     K     N     F     Q     F     Q     Q     S     M     I     Q     M     T     K     E     T     K     E     N     D     D     D     T     M     E     E     H     H     V
        1     1     1     1     1     1     1     1     1     0     0     0     0     0     0     0     0     0     1     1     0     0     0     0     0     0     0     0     0     1     1     1     0     1     0     1     1     1     1     1     1     0     1     1     1     0     1     0     1     1     1     0     0     1     0     1     1     1     1     1     1     1     1     1     1     1     0     1     1     1     1     0
        b     b     a     b     a     b     a     b     b     b     b     a     b     b     -     b     a     -     -     a     b     b     -     -     -     -     -     -     -     a     -     -     b     -     b     -     -     -     b     -     b     b     b     b     b     a     a     a     a     a     a     a     b     a     a     -     -     -     -     a     -     a     a     a     a     a     a     a     a     a     a     -
#######################################

Protein: 1QGN     Program Version: 2       Number of monomers:   8         Simmetry:noncircular
Amino acids for each monomer: 398  398  398  398  398  398  398  398 
Distance cutoffs:  20.0   5.0 Angstrom        Algorithm: simmetrized interface
Bonded atoms (PDB atom serial numbers)
A:     37    38    39    50    51    64    82   111   137   138   140   141   209   211   218  1641  1647  1658  1659  1898  1902  1928  1932  1933  1954  1961  1979  1984  1986  2021  2525  2533  2535  2537  2541  2552  2553  2556  2607  2615  2616  2630  2894  2897  2906  2907  2913  2940  2941
      CG    CD1   CD2   CD2   N     OG    OG    CE1   CD    NE    NH1   NH2   CG1   CD1   CG2   CD2   O     OD1   OD2   OH    O     CG    NH1   NH2   NZ    CG2   NE2   CB    CD1   CD    CB    O     CG1   CD1   O     CD2   CE1   OH    SG    OE1   OE2   CD1   O     CG2   OE2   N     OD1   OD1   OD2
D:  11624 11634 11626 11636 12039 12012 12040 12005 11655 11632 11652 11640 11651 11729 10746 11027  9317 11032 10997 10758 11031 10740 11001 10757 11715 11706 11993 11083 11996 11086  9136  9237  9137  9149  9240  9308  9239  9236 11060  9309 11053  9310 11078 11085  9210  9181  9163  9150  9158
      CB    CG1   CD    CD1   OD1   OD1   OD2   OE2   OH    O     CE1   O     CD2   CD1   O     CG    CG2   NH2   OH    OD2   NH1   CD2   O     OD1   OE2   SG    O     CB    CG2   CD2   CG    NE    CD1   CD2   NH2   CG1   NH1   CD    CG2   CG2   NZ    CD1   NE2   CD1   CE1   OG    OG    N     N  
     4.03  3.59  4.08  3.69  3.06  2.58  2.59  2.98  3.31  2.93  3.60  3.00  4.10  4.34  3.68  3.83  3.69  2.72  2.46  2.62  2.80  3.81  2.83  2.74  2.74  3.81  2.90  4.12  3.39  4.05  3.95  2.84  3.44  3.62  2.98  3.98  3.55  3.41  3.78  3.87  2.67  4.27  2.83  3.57  2.87  2.92  2.55  2.78  2.83
Bonded amino acids (PDB serial numbers)
A:     53    53    53    54    55    56    59    63    67    67    67    67    77    77    78   266   267   268   268   301   302   305   305   305   308   309   311   312   312   316   381   382   382   382   383   384   384   384   392   393   393   395   428   428   429   430   430   433   433
        F     F     F     L     N     S     S     H     R     R     R     R     I     I     T     H     N     D     D     Y     L     R     R     R     K     T     H     L     L     Q     K     I     I     I     P     Y     Y     Y     C     E     E     I     V     V     E     D     D     D     D
        0     0     0     0     1     1     1     1     1     1     1     1     0     0     1     1     1     1     1     1     0     1     1     1     1     1     1     0     0     1     1     0     0     0     0     1     1     1     1     1     1     0     0     0     1     1     1     1     1
        -     -     -     -     -     -     a     a     -     -     -     -     -     -     -     -     -     -     -     a     a     a     a     a     a     a     a     a     a     a     -     -     -     -     -     -     -     -     -     -     -     b     -     -     -     -     -     a     a
D:    381   382   381   382   433   430   433   429   384   382   384   383   384   395   267   305    78   305   301   268   305   266   302   268   393   392   428   312   428   312    53    67    53    54    67    77    67    67   309    77   308    77   311   312    63    59    56    55    56
        K     I     K     I     D     D     D     E     Y     I     Y     P     Y     I     N     R     T     R     Y     D     R     H     L     D     E     C     V     L     V     L     F     R     F     L     R     I     R     R     T     I     K     I     H     L     H     S     S     N     S
        1     0     1     0     1     1     1     1     1     0     1     0     1     0     1     1     1     1     1     1     1     1     0     1     1     1     0     0     0     0     0     1     0     0     1     0     1     1     1     0     1     0     1     0     1     1     1     1     1
        -     -     -     -     a     -     a     -     -     -     -     -     -     b     -     a     -     a     a     -     a     -     a     -     -     -     -     a     -     a     -     -     -     -     -     -     -     -     a     -     a     -     a     a     a     a     -     -     -
#######################################

Protein: 1QK1     Program Version: 2       Number of monomers:   8         Simmetry:noncircular
Amino acids for each monomer: 379  379  379  379  379  379  379  379 
Distance cutoffs:  20.0   5.0 Angstrom        Algorithm: simmetrized interface
Bonded atoms (PDB atom serial numbers)
A:    346  1068  1108  1146  1177  2098  2100  2105  2108  2109  2111  2114  2116  2124  2130  2139
      O     O     O     OE1   OE1   CG    OE1   O     CD    NE    NH1   CA    O     CD2   CH2   OE2
D:   9165  9191  9166  9163  9181  9261  9262  9204  9265  9266  9244  9228  9206  9205  9192  9363
      NH1   CB    NH2   NE    CD1   CG    CD    O     NH1   NH2   CB    CD2   OG    CB    CG    CB 
     3.25  3.59  3.25  2.94  4.60  3.92  3.55  3.65  4.23  4.56  3.89  3.27  2.47  2.93  3.40  3.64
Bonded amino acids (PDB serial numbers)
A:     44   134   140   145   148   261   261   262   262   262   262   263   263   264   264   265
        T     G     A     E     E     E     E     R     R     R     R     G     G     W     W     E
        1     0     0     1     1     1     1     1     1     1     1     0     0     0     0     1
        -     -     -     a     a     a     a     -     -     -     -     -     -     -     -     -
D:      7    10     7     7     9    19    19    12    19    19    17    15    12    12    10    32
        R     P     R     R     Y     R     R     S     R     R     D     Y     S     S     P     A
        1     0     1     1     1     1     1     1     1     1     1     1     1     1     0     0
        -     a     -     -     -     -     -     a     -     -     -     a     a     a     a     a
#######################################

Protein: 1QKI     Program Version: 2       Number of monomers:   8         Simmetry:noncircular
Amino acids for each monomer: 488  489  489  490  487  491  489  489 
Distance cutoffs:  20.0   5.0 Angstrom        Algorithm: simmetrized interface
Bonded atoms (PDB atom serial numbers)
A:   1560  1631  2009  2023  2065  2101  2126  2150  2156  2537
      NH2   NH2   CD    CB    OD1   OE2   NZ    NZ    SG    OE2
D:  13317 13246 14223 13842 13836 13812 13787 13751 13709 13695
      NH2   NH2   OE2   SG    NZ    NZ    OE2   OD1   CB    CD 
     4.88  4.94  3.61  4.57  4.53  3.07  2.95  4.79  4.52  3.54
Bonded amino acids (PDB serial numbers)
A:    219   227   275   277   283   287   290   293   294   347
        R     R     K     A     D     E     K     K     C     E
        1     1     1     0     1     1     1     1     1     1
        -     -     -     -     a     a     a     -     -     -
D:    227   219   347   294   293   290   287   283   277   275
        R     R     E     C     K     K     E     D     A     K
        1     1     1     1     1     1     1     1     0     1
        -     -     -     -     -     a     a     a     -     -
#######################################

Protein: 1QOL     Program Version: 2       Number of monomers:   8         Simmetry:noncircular
Amino acids for each monomer: 166  166  173  173  166  166  173  173 
Distance cutoffs:  20.0   5.0 Angstrom        Algorithm: simmetrized interface
Bonded atoms (PDB atom serial numbers)
A:    828   843   850  1165
      OD1   SG    CD1   OD1
D:   4909  4925  4938  5376
      CG    SG    CB    OD1
     3.35  2.02  4.39  4.76
Bonded amino acids (PDB serial numbers)
A:    131   133   134   173
        D     C     L     D
        1     1     0     1
        -     a     a     a
D:    131   133   135   189
        D     C     A     N
        1     1     0     1
        -     a     a     -
#######################################

Protein: 1QSG     Program Version: 2       Number of monomers:   8         Simmetry:noncircular
Amino acids for each monomer: 258  258  258  258  258  258  259  258 
Distance cutoffs:  20.0   5.0 Angstrom        Algorithm: simmetrized interface
Bonded atoms (PDB atom serial numbers)
A:     12    14   213  1279  1307  1315  1316  1332  1338  1339  1600  1601  1617  1620  1677  1678  1695  1704  1719  1720  1721  1722  1723  1724  1757  1760  1761  1771  1772  1773  1776  1782  1784  1788  1789  1794  1803  1821  1824  1843  1846  1848  1872  1873  1900  1901
      CD2   CE2   NH2   CD    O     OD1   ND2   C     CB    CG    O     CB    CG    CZ    CG    OD1   CB    OG    CB    CG    CD1   CD2   CE1   CE2   O     CD1   CD2   O     CB    N     O     CG1   CD1   O     CB    O     OE2   O     ND1   N     O     CA    CB    CG1   OD1   ND2
C:   3850  5598  5599  5710  5439  5738  5739  5438  5455  5458  5170  5145  5176  5177  5611  5610  5595  5622  5561  5559  5558  5562  5557  5560  5533  3852  4051  5449  5516  5515  5681  5659  5542  5686  5448  5712  5662  5620  5641  5614  5627  5626  5117  5632  5153  5154
      CD2   CD1   CD2   CB    CB    OD1   ND2   O     CG    CZ    C     O     CB    CG    N     CB    O     CD1   CE1   CD1   CG    CE2   CB    CD2   CB    CE2   NH2   CD1   OD1   CG    N     O     OG    CA    CG2   CG2   ND1   CG1   OE2   O     CB    O     CD    O     OD1   ND2
     4.13  3.71  3.68  3.83  3.69  3.03  3.03  3.17  3.97  3.79  3.21  3.75  4.12  3.90  4.06  3.61  3.36  3.52  3.64  3.65  3.66  3.62  3.70  3.64  3.34  3.85  3.59  3.84  3.57  4.04  2.91  3.92  3.60  3.27  4.19  3.80  2.93  3.81  2.96  2.93  4.24  3.19  3.86  3.74  2.81  3.06
Bonded amino acids (PDB serial numbers)
A:      3     3    30   171   174   175   175   178   179   179   215   215   217   217   224   224   227   228   231   231   231   231   231   231   236   236   236   238   238   239   239   240   240   241   241   242   243   246   246   249   249   250   253   253   257   257
        F     F     R     R     A     N     N     G     P     P     P     P     R     R     D     D     N     S     F     F     F     F     F     F     L     L     L     A     A     G     G     I     I     S     S     G     E     H     H     G     G     G     I     I     N     N
        0     0     1     1     0     1     1     0     0     0     0     0     1     1     1     1     1     1     0     0     0     0     0     0     0     0     0     0     0     0     0     0     0     1     1     0     1     1     1     0     0     0     0     0     1     1
        -     -     a     a     a     a     a     a     -     -     -     -     -     -     a     a     a     a     a     a     a     a     a     a     a     a     a     a     a     -     -     -     -     -     -     -     -     b     b     -     -     a     a     a     -     -
C:      3   236   236   253   215   257   257   215   217   217   178   174   179   179   239   238   236   240   231   231   231   231   231   231   227     3    30   216   224   224   249   246   228   250   216   253   246   240   243   239   241   241   171   242   175   175
        F     L     L     I     P     N     N     P     R     R     G     A     P     P     G     A     L     I     F     F     F     F     F     F     N     F     R     I     D     D     G     H     S     G     I     I     H     I     E     G     S     S     R     G     N     N
        0     0     0     0     0     1     1     0     1     1     0     0     0     0     0     0     0     0     0     0     0     0     0     0     1     0     1     0     1     1     0     1     1     0     0     0     1     0     1     0     1     1     1     0     1     1
        -     a     a     a     -     -     -     -     -     -     a     a     a     a     -     a     a     -     a     a     a     a     a     a     a     -     a     -     a     a     -     b     a     a     -     a     b     -     -     -     -     -     a     -     a     a
#######################################

Protein: 1R15     Program Version: 2       Number of monomers:   8         Simmetry:noncircular
Amino acids for each monomer: 251  251  251  251  251  251  251  251 
Distance cutoffs:  20.0   5.0 Angstrom        Algorithm: simmetrized interface
Bonded atoms (PDB atom serial numbers)
A:     33    40    48    81   102   110   111   114   130   137   165   166   167   173   684   716   742   763   863  1863  1867  1871  1872  1891  1892  1894  1895  1898  1919  1924  1926  1946  1986  1992  2006  2007  2008  2009  2012
      O     NH2   OE1   CG2   CA    CG    CD    NH1   NZ    OD1   CG1   CG2   CD1   OG1   OD1   OD1   ND2   NH1   OH    CD    NH2   O     CB    O     CB    CD1   CD2   CZ    CB    O     OG    O     O     O     CD1   CD2   N     CA    CB 
B:   2179  2180  2143  2177  2115  2151  2150  2186  2061  2124  2094  2046  2053  2127  2776  2755  2729  2697  2876  4019  3959  3939  3937  3905  3904  3907  3932  3999  3908  3885  3884  3880  3911  4025  3876  3909  4021  4022  4005
      CG2   CD1   NZ    CB    CA    OD2   OD1   OG1   OE1   CD    CG2   O     NH2   NH1   NH1   ND2   OD1   OD1   OH    CD1   O     OG    O     CB    O     CD1   CB    O     CD2   CB    O     NH2   CZ    CB    CD    CE1   N     CA    O  
     3.93  2.91  3.09  3.90  3.45  3.52  2.91  2.96  2.76  2.67  3.59  3.73  3.05  2.66  3.77  3.86  3.65  3.47  3.82  3.38  2.93  2.74  3.54  3.60  3.48  3.20  3.65  3.41  3.77  3.85  3.00  3.31  3.35  3.32  3.22  3.62  3.04  3.17  3.29
Bonded amino acids (PDB serial numbers)
A:      5     5     6    10    13    14    14    14    16    17    20    20    20    21    82    86    89    92   104   232   232   233   233   236   236   236   236   236   239   240   240   243   248   249   250   250   251   251   251
        R     R     E     V     G     R     R     R     K     D     I     I     I     T     D     D     N     R     Y     R     R     A     A     F     F     F     F     F     C     S     S     P     C     R     L     L     A     A     A
        1     1     1     0     0     1     1     1     1     1     0     0     0     1     1     1     1     1     1     1     1     0     0     0     0     0     0     0     1     1     1     0     1     1     0     0     0     0     0
        -     -     a     a     a     a     a     a     a     a     a     a     a     a     a     a     a     -     a     a     a     a     a     a     a     a     a     a     a     a     a     -     a     a     -     -     -     -     -
B:     20    20    16    20    13    17    17    21     6    14    10     5     5    14    92    89    86    82   104   250   243   240   240   236   236   236   239   248   236   233   233   232   236   251   232   236   251   251   249
        I     I     K     I     G     D     D     T     E     R     V     R     R     R     R     N     D     D     Y     L     P     S     S     F     F     F     C     C     F     A     A     R     F     A     R     F     A     A     R
        0     0     1     0     0     1     1     1     1     1     0     1     1     1     1     1     1     1     1     0     0     1     1     0     0     0     1     1     0     0     0     1     0     0     1     0     0     0     1
        a     a     a     a     a     a     a     a     a     a     a     -     -     a     -     a     a     a     a     -     -     a     a     a     a     a     a     a     a     a     a     a     a     -     a     a     -     -     a
#######################################

Protein: 1R3N     Program Version: 2       Number of monomers:   8         Simmetry:noncircular
Amino acids for each monomer: 438  433  438  437  433  438  430  438 
Distance cutoffs:  20.0   5.0 Angstrom        Algorithm: simmetrized interface
Bonded atoms (PDB atom serial numbers)
A:   2421  2445  2473  2481  2504  2506  2508  2515  2516  2533
      NZ    CB    OD2   NE    O     CG    CE    CG1   CG2   OD2
F:  17299 16995 17021 17104 17059 17012 17010 17060 17083 17090
      OE2   OE2   NE2   CB    CD    OG    O     NE    CA    NE2
     3.95  3.60  3.29  3.89  3.43  3.64  3.25  3.76  3.84  3.62
Bonded amino acids (PDB serial numbers)
A:    334   338   341   342   345   345   345   346   346   348
        K     A     D     R     K     K     K     I     I     D
        1     0     1     1     1     1     1     0     0     1
        a     a     a     a     -     -     -     -     -     -
F:     80    41    45    56    51    44    44    51    54    54
        E     E     Q     S     R     S     S     R     Q     Q
        1     1     1     1     1     1     1     1     1     1
        a     a     a     -     -     a     a     -     -     -
#######################################

Protein: 1R4C     Program Version: 2       Number of monomers:   8         Simmetry:noncircular
Amino acids for each monomer: 110  110  110  110  110  110  110  110 
Distance cutoffs:  20.0   5.0 Angstrom        Algorithm: simmetrized interface
Bonded atoms (PDB atom serial numbers)
A:     31    35    43    58   278   290   292   295   302   303   312
      OD2   O     N     OE2   O     OE1   N     O     O     CB    CD 
H:   6357  6346  6345  6359  6324  6152  6333  6339  6103  6112  6104
      O     NE2   OE1   CG1   NH2   NH1   O     CA    CG1   OE1   CG2
     4.13  3.16  2.80  3.16  2.57  3.03  2.76  3.77  2.90  3.99  3.79
Bonded amino acids (PDB serial numbers)
A:     15    16    18    19    47    48    49    49    50    50    51
        D     A     V     E     L     Q     V     V     V     V     R
        1     0     0     1     0     1     0     0     0     0     1
        b     -     -     -     b     b     b     b     b     b     b
H:     50    48    48    50    45    24    47    48    18    19    18
        V     Q     Q     V     R     R     L     Q     V     E     V
        0     1     1     0     1     1     0     1     0     1     0
        b     b     b     b     b     a     b     b     -     -     -
#######################################

Protein: 1R56     Program Version: 2       Number of monomers:   8         Simmetry:noncircular
Amino acids for each monomer: 294  294  298  294  294  294  295  294 
Distance cutoffs:  20.0   5.0 Angstrom        Algorithm: simmetrized interface
Bonded atoms (PDB atom serial numbers)
A:      7    10    11    18    19    25    27    31    32    41    42    61    64    73    74    77    81    89   103   291   356   360   362   364   371   385   397   400   401   418   422   434   446   455   470   480   486   662   700   712   729  1252  1270  1272  1278  1282  1288  1308  1316  1324  1329  1335  1342  1351  1802  1808  1809  1820  1825  1827  1854  1856  1979  2055  2273  2282  2285  2288  2294  2297  2301  2310  2313  2317  2323  2325  2328  2329  2339  2342  2359
      N     O     CB    CG2   N     CD    NZ    O     CB    O     CB    N     O     NZ    N     O     OD2   ND2   CD    CD1   O     CD2   CE2   OH    CG2   CB    O     OD1   ND2   O     CD1   CB    CB    OG    CD    ND2   OG1   CE1   NZ    OH    CE1   CZ    O     CA    CD2   N     CD1   OD2   OE1   CD1   OH    OG1   OG1   CD2   O     CB    OG    O     NE2   CA    CE1   CZ    CG2   NE2   OD1   N     O     OD1   N     O     CD2   N     O     CE    CB    N     O     CB    N     O     OG 
B:   4700  4697  4713  4212  4686  4698  4337  4683  4688  4668  4674  4655  4652  4413  4643  4640  4659  4646  4631  4675  4185  4178  4180  4671  4214  4188  3630  4167  4160  3640  4183  3636  3709  3693  4638  3700  3682  3687  3675  3666  3646  2779  2760  2755  2792  2776  3065  3070  3058  2844  3020  2813  2838  2804  2759  2758  2708  2718  2780  2714  2381  2729  2390  2436  2466  2440  2437  2452  2427  2424  2444  2404  2722  2649  2720  2394  2382  2395  2373  2370  2374
      O     N     CA    CE1   O     CA    CG2   N     OG1   N     CD    O     N     NE2   O     N     CD2   OD1   OD1   CE    CA    O     CG    O     CZ    CB    CA    OG    O     N     NE2   CD2   CD2   OG1   CG    OG1   CD1   OH    OE2   OD2   CD1   CG2   N     O     CB    O     CD1   OH    NZ    OG1   CE1   OG    ND2   CB    ND2   OD1   O     CD2   CD1   O     CG2   CG2   NZ    NZ    CD    O     N     ND2   O     N     OD2   O     OH    CD1   CE2   O     N     CB    O     N     CB 
     3.05  2.92  4.32  3.49  2.80  3.81  3.99  2.74  3.94  2.94  4.53  2.94  2.87  3.47  2.86  3.02  3.92  2.85  3.67  4.29  3.54  3.25  3.47  2.73  3.63  3.69  3.12  3.12  2.67  3.00  3.98  3.86  3.88  3.32  3.89  2.95  3.52  3.44  2.47  2.66  3.99  4.23  3.32  3.20  3.90  2.94  4.20  2.57  2.80  3.54  3.25  3.41  2.87  4.01  2.97  3.60  3.03  3.21  3.67  3.34  3.51  3.90  4.29  3.16  3.76  2.97  2.75  2.95  2.93  3.02  3.92  2.88  2.57  4.28  3.44  2.77  2.77  4.00  2.68  2.95  4.27
Bonded amino acids (PDB serial numbers)
A:      2     2     2     3     4     4     4     5     5     7     7     9     9    10    11    11    11    12    14    37    46    46    46    46    47    49    51    51    51    54    54    56    58    59    61    62    63    86    90    91    93   159   161   162   162   163   163   165   166   167   167   168   169   170   225   226   226   228   228   229   232   232   247   256   283   285   285   285   287   287   287   289   289   289   290   291   291   291   293   293   295
        A     A     A     V     K     K     K     A     A     R     R     G     G     K     D     D     D     N     R     L     Y     Y     Y     Y     T     A     N     N     N     I     I     A     D     S     K     N     T     H     K     Y     H     F     G     F     F     L     L     D     E     Y     Y     T     T     L     A     S     S     Q     Q     A     Y     Y     T     H     D     N     N     N     L     L     L     K     K     K     C     T     T     T     G     G     S
        0     0     0     0     1     1     1     0     0     1     1     0     0     1     1     1     1     1     1     0     1     1     1     1     1     0     1     1     1     0     0     0     1     1     1     1     1     1     1     1     1     0     0     0     0     0     0     1     1     1     1     1     1     0     0     1     1     1     1     0     1     1     1     1     1     1     1     1     0     0     0     1     1     1     1     1     1     1     0     0     1
        b     b     b     b     b     b     b     b     b     b     b     b     b     b     b     b     b     b     b     b     a     a     a     a     a     a     -     -     -     -     -     a     a     a     a     a     a     a     a     a     -     -     -     -     -     -     -     -     -     -     -     -     -     -     -     a     a     a     a     a     a     a     b     -     -     b     b     b     b     b     b     b     b     b     b     b     b     b     b     b     -
B:    293   293   295   232   291   293   247   291   291   289   289   287   287   256   285   285   287   285   283   289   229   228   228   289   232   229   162   226   225   163   228   162   170   168   284   169   167   167   166   165   163    54    52    51    56    54    91    91    90    63    86    59    62    58    51    51    45    46    54    46     3    47     4    10    14    11    11    12     9     9    11     7    46    37    46     5     4     5     2     2     2
        G     G     S     Y     T     G     T     T     T     K     K     L     L     H     N     N     L     N     D     K     A     Q     Q     K     Y     A     F     S     A     L     Q     F     L     T     P     T     Y     Y     E     D     L     I     S     N     A     I     Y     Y     K     T     H     S     N     D     N     N     S     Y     I     Y     V     T     K     K     R     D     D     N     G     G     D     R     Y     L     Y     A     K     A     A     A     A
        0     0     1     1     1     0     1     1     1     1     1     0     0     1     1     1     0     1     1     1     0     1     1     1     1     0     0     1     0     0     1     0     0     1     0     1     1     1     1     1     0     0     1     1     0     0     1     1     1     1     1     1     1     1     1     1     1     1     0     1     0     1     1     1     1     1     1     1     0     0     1     1     1     0     1     0     1     0     0     0     0
        b     b     -     a     b     b     b     b     b     b     b     b     b     -     b     b     b     b     -     b     a     a     a     b     a     a     -     a     -     -     a     -     -     -     -     -     -     -     -     -     -     a     a     a     a     a     a     a     a     a     a     a     a     a     a     a     a     a     a     a     b     a     b     b     b     b     b     b     b     b     b     b     a     b     a     b     b     b     b     b     b
#######################################

Protein: 1R8Y     Program Version: 2       Number of monomers:   8         Simmetry:noncircular
Amino acids for each monomer: 281  282  283  286  286  282  283  282 
Distance cutoffs:  20.0   5.0 Angstrom        Algorithm: simmetrized interface
Bonded atoms (PDB atom serial numbers)
A:     42    53    55    68    72    73    78    80    81    83    85    91    92    96   103   106   110   111   113   115   123   125   129   137   138   152   153   156   157   219   222   225   651   652   655   656   657   663   664   680   705   755   756   757   759   768   769   771   802   852   853   908   921   934  1086  1106  1109  1111  1119  1662  1675  1765  1774  1783  1789
      O     O     OG1   N     CB    OG    CB    CD1   CD2   CA    O     CG1   CG2   O     N     O     OE1   OE2   CA    O     CD2   CA    CG    OD1   OD2   CB    CG    CE1   CE2   CG    NE1   CZ2   OD1   OD2   C     O     CB    OG    N     NZ    NZ    CD    NE    CZ    NH2   NE1   CE2   CZ2   NH1   OD1   OD2   OE2   ND2   CZ3   OG    O     ND1   CE1   CD1   CE    OG1   N     NH1   CD2   OG 
B:   3975  3990  3862  3969  2383  3966  2346  2349  2350  2345  2873  2411  3984  2415  3306  2844  2881  3308  3126  2850  3303  2849  3113  2856  2865  2275  2271  2273  2274  2284  2289  2286  2299  2301  2312  2318  2308  2330  2331  2278  3100  2966  2964  2962  2961  2952  2950  2949  3044  2995  3005  2898  2322  2306  2300  2315  2296  2304  2316  2248  2231  2266  2226  2285  2246
      NH1   OG    CE    O     CB    N     CG    CE1   CE2   CB    NZ    CB    CD2   NE1   ND1   OD1   CE    CE1   CZ3   CB    O     O     ND2   OG    N     N     CB    CD1   CD2   CG1   O     N     O     CG    O     CA    O     OD1   OD2   O     OE2   CH2   CZ2   CE2   NE1   NH2   CZ    NE    OD1   NH1   NZ    NZ    CG    CA    CB    CD1   N     OE2   CD2   OG1   OH    OG    CD1   CG2   O  
     3.01  2.86  3.57  3.55  3.91  3.09  3.69  3.64  3.84  3.74  2.35  3.81  3.80  3.39  2.65  2.63  4.03  2.81  3.13  3.55  3.13  3.77  3.26  2.83  3.01  4.01  3.82  3.61  3.74  3.80  3.70  3.72  2.54  3.46  3.65  3.49  3.27  2.76  2.79  2.65  2.50  3.38  3.30  3.14  3.08  2.72  2.85  2.91  2.32  2.47  2.34  2.70  3.08  3.04  3.46  3.64  2.97  2.89  3.70  3.95  2.91  2.85  3.27  3.79  2.85
Bonded amino acids (PDB serial numbers)
A:      6     7     7     9     9     9    10    10    10    11    11    12    12    13    15    15    15    15    16    16    17    18    18    19    19    21    21    21    21    30    30    30    85    85    86    86    86    87    88    89    92    98    98    98    98    99    99    99   102   108   108   114   116   117   139   142   142   142   143   215   217   239   239   240   241
        R     T     T     S     S     S     L     L     L     G     G     V     V     A     E     E     E     E     G     G     L     P     P     D     D     Y     Y     Y     Y     W     W     W     D     D     A     A     A     S     D     K     K     R     R     R     R     W     W     W     R     D     D     E     N     W     S     H     H     H     L     M     T     R     R     L     S
        1     1     1     1     1     1     0     0     0     0     0     0     0     0     1     1     1     1     0     0     0     0     0     1     1     1     1     1     1     0     0     0     1     1     0     0     0     1     1     1     1     1     1     1     1     0     0     0     1     1     1     1     1     0     1     1     1     1     0     0     1     1     1     0     1
        -     -     -     -     -     -     -     -     -     -     -     -     -     -     -     -     -     -     -     -     -     -     -     -     -     -     -     -     -     a     a     a     b     b     -     -     -     a     a     a     a     a     a     a     a     a     a     a     -     a     a     b     a     a     a     a     a     a     a     b     b     b     b     b     b
B:    239   241   215   239    26   239    21    21    21    21    89    30   240    30   142    85    90   142   117    86   142    86   116    87    89    11    10    10    10    12    13    13    15    15    17    18    16    19    19    11   114    99    99    99    99    98    98    98   108   102   103    92    18    16    15    17    15    15    17     7     5     9     5    12     7
        R     S     M     R     A     R     Y     Y     Y     Y     K     W     L     W     H     D     M     H     W     A     H     A     N     S     K     G     L     L     L     V     A     A     E     E     L     P     G     D     D     G     E     W     W     W     W     R     R     R     D     R     K     K     P     G     E     L     E     E     L     T     Y     S     Y     V     T
        1     1     0     1     0     1     1     1     1     1     1     0     0     0     1     1     0     1     0     0     1     0     1     1     1     0     0     0     0     0     0     0     1     1     0     0     0     1     1     0     1     0     0     0     0     1     1     1     1     1     1     1     0     0     1     0     1     1     0     1     1     1     1     0     1
        b     b     b     b     a     b     -     -     -     -     a     a     b     a     a     b     a     a     a     -     a     -     a     a     a     -     -     -     -     -     -     -     -     -     -     -     -     -     -     -     b     a     a     a     a     a     a     a     a     -     -     a     -     -     -     -     -     -     -     -     b     -     b     -     -
#######################################

Protein: 1RFU     Program Version: 2       Number of monomers:   8         Simmetry:noncircular
Amino acids for each monomer: 312  312  312  312  312  312  312  312 
Distance cutoffs:  20.0   5.0 Angstrom        Algorithm: simmetrized interface
Bonded atoms (PDB atom serial numbers)
A:     35    50   105   115   117   122   125   127   129   147   177   201   203   224   225   228   267   268   272   283   284   287   296   299   303   320   324   325   341   390   393   395   418   421   434   435   450   502   507   511   515   537   547   560   561   563   571   572   588  2286  2300  2310  2325  2334  2358
      OE2   CZ    CE1   CA    O     CA    CB    CD    CZ    OH    NH2   CD1   CE1   O     CB    OE1   OE1   OE2   O     OD2   N     O     N     O     ND2   O     OE1   NE2   CB    N     O     CG    CB    CE    OE1   NE2   CD2   O     OE2   O     CD2   CA    CD2   O     CB    CD1   OD1   ND2   CG1   NH2   CG1   NE2   NZ    NZ    OE1
E:  12046  9890 10063 10047 10044 10042 10043 10349 10348 10027 10032  9988  9985 12060  9963  9961  9907 12070  9937  9885  9877  9875 10085 10084  9865 10275 10059 10056 10271 10331 10332 10321 10262 10323 10267 10210 10195 10178 10194 10101 10080 10102 10100 10157 10155 10182 10150 10153  9889  9795  9984 10028 12118 12094 12085
      NH2   NH1   ND2   O     N     OD1   OD2   CG2   CG1   OE1   O     OE1   CB    CG1   CE1   CD1   OH    NE2   NH2   CB    O     CA    NE2   OE1   CE1   CD2   O     N     O     OD1   ND2   CB    O     CD1   OE2   CD2   NE2   CB    OE1   CB    O     OG    O     CD2   CG    NZ    N     O     CZ    OE2   O     OE2   OE1   NZ    NZ 
     2.64  3.22  3.22  3.10  3.11  3.94  3.67  4.11  3.46  2.80  3.00  3.22  3.69  2.83  3.56  3.30  2.46  3.07  2.58  3.37  2.86  2.98  2.71  3.23  3.21  3.57  3.51  3.12  3.61  3.84  3.00  4.15  3.55  3.62  2.58  3.06  2.93  3.10  2.79  3.36  3.58  3.70  3.78  3.70  3.76  3.53  3.45  2.59  3.75  2.78  3.01  3.45  2.50  2.93  2.58
Bonded amino acids (PDB serial numbers)
A:      4     6    13    15    15    16    16    16    16    18    22    26    26    29    29    29    34    34    35    36    37    37    39    39    39    42    42    42    44    51    51    51    53    53    55    55    57    64    64    65    65    68    69    71    71    71    72    72    74   292   294   295   297   298   301
        E     R     H     V     V     R     R     R     R     Y     R     F     F     Q     Q     Q     E     E     V     D     A     A     N     N     N     Q     Q     Q     S     H     H     H     K     K     Q     Q     L     E     E     L     L     G     L     L     L     L     N     N     V     R     V     Q     K     K     E
        1     1     1     0     0     1     1     1     1     1     1     0     0     1     1     1     1     1     0     1     0     0     1     1     1     1     1     1     1     1     1     1     1     1     1     1     0     1     1     0     0     0     0     0     0     0     1     1     0     1     0     1     1     1     1
        -     b     b     -     -     -     -     -     -     -     a     a     a     a     a     a     b     b     b     b     b     b     b     b     b     b     b     b     -     -     -     -     -     -     b     b     -     a     a     a     a     a     a     a     a     a     a     a     -     -     a     a     a     a     a
E:    292    16    39    37    37    36    36    74    74    34    35    29    29   294    26    26    18   295    22    16    15    15    42    42    13    65    39    39    65    72    72    71    64    71    64    57    55    53    55    44    42    44    44    51    51    53    51    51    16     4    29    34   301   298   297
        R     R     N     A     A     D     D     V     V     E     V     Q     Q     V     F     F     Y     Q     R     R     V     V     Q     Q     H     L     N     N     L     N     N     L     E     L     E     L     Q     K     Q     S     Q     S     S     H     H     K     H     H     R     E     Q     E     E     K     K
        1     1     1     0     0     1     1     0     0     1     0     1     1     0     0     0     1     1     1     1     0     0     1     1     1     0     1     1     0     1     1     0     1     0     1     0     1     1     1     1     1     1     1     1     1     1     1     1     1     1     1     1     1     1     1
        -     -     b     b     b     b     b     -     -     b     b     a     a     a     a     a     -     a     a     -     -     -     b     b     b     a     b     b     a     a     a     a     a     a     a     -     b     -     b     -     b     -     -     -     -     -     -     -     -     -     a     b     a     a     a
#######################################

Protein: 1RYW     Program Version: 2       Number of monomers:   8         Simmetry:noncircular
Amino acids for each monomer: 419  419  419  419  419  419  419  419 
Distance cutoffs:  20.0   5.0 Angstrom        Algorithm: simmetrized interface
Bonded atoms (PDB atom serial numbers)
A:    645   648   649   652   852   855   868   899  1050  1061  1070  2474  2485  2486  2487  2540  2550  2562  2565  2570  2576  2577  2729  2734  2743  2744  2747  2748
      CB    CD2   CE1   OH    O     CD1   N     CB    CD2   CA    CA    O     CG    OD1   ND2   CG    OE2   O     CG2   O     NH1   NH2   CB    O     O     CB    OE1   NE2
C:   9040  9039  8869  9035  8868  8857  8842  8832  8854  9026  8862  8766  8777  8778  8776  7210  7179  7361  7166  7381  7163  6958  7371  7372  6960  6962  6959  6956
      NE2   OE1   NH2   O     NH1   CG2   OE2   CG    O     O     O     O     CG    OD1   CB    CB    N     CD2   CD1   CA    O     CD1   N     CA    CE1   CZ    CD2   CB 
     3.81  3.64  3.30  3.43  2.77  3.90  2.93  3.64  3.79  4.10  3.65  4.59  3.32  3.16  3.38  3.63  2.85  3.55  3.75  3.40  2.69  3.45  4.49  3.73  3.48  3.80  3.63  3.60
Bonded amino acids (PDB serial numbers)
A:     84    84    84    84   111   111   114   119   138   140   141   329   330   330   330   336   337   339   339   340   340   340   361   362   364   364   364   364
        Y     Y     Y     Y     L     L     G     A     L     E     G     E     N     N     N     P     E     I     I     R     R     R     S     G     Q     Q     Q     Q
        1     1     1     1     0     0     0     0     0     1     0     1     1     1     1     0     1     0     0     1     1     1     1     0     1     1     1     1
        a     a     a     a     -     -     -     -     b     -     -     -     -     -     -     a     a     a     a     a     a     a     -     -     b     b     b     b
C:    364   364   340   364   340   339   337   336   339   362   340   329   330   330   330   119   114   138   111   141   111    84   140   140    84    84    84    84
        Q     Q     R     Q     R     I     E     P     I     G     R     E     N     N     N     A     G     L     L     G     L     Y     E     E     Y     Y     Y     Y
        1     1     1     1     1     0     1     0     0     0     1     1     1     1     1     0     0     0     0     0     0     1     1     1     1     1     1     1
        b     b     a     b     a     a     a     a     a     -     a     -     -     -     -     -     -     b     -     -     -     a     -     -     a     a     a     a
#######################################

Protein: 1RYY     Program Version: 2       Number of monomers:   8         Simmetry:noncircular
Amino acids for each monomer: 612  612  612  612  612  612  612  612 
Distance cutoffs:  20.0   5.0 Angstrom        Algorithm: simmetrized interface
Bonded atoms (PDB atom serial numbers)
A:     32    33    37    39    45    46    59    66    70    71    72    73    76    79    80    87    88    93    94    95   105   126   131   534   539   555   822   823   824   826   829   902   909  1592  1603  1607  1638  1661  1684  1825  1859  1863  1876  1882  1883  1912  1927  1928  1961  2007
      CD1   CD2   O     OG    CG1   CG2   O     O     O     CB    OG    N     O     OD1   OD2   CG2   CD1   CB    CG    CD    CB    O     NE2   CG    O     CD1   CB    CG    OD1   N     O     O     O     O     CG2   O     OD1   CG    NH2   O     O     OE1   OH    CG    CD    O     NH1   NH2   NE2   CE1
C:  11625 11586 10587 11635 10602 10576 10499 10518 11556 10498 10500 10503 11557 11601 10519 11274 10504 11533 11548 11266 11537 11358 11499 11312 11335 11340  9740  9739  9745  9746  9747  9720  9719  9769  9787  9762 10207 10213  9800  9805  9768  9778  9786  9744  9750  9707  9753  9754  9713  9711
      CB    O     CD2   NE2   CD    O     OD2   CG2   CG    OD1   N     O     CD    NH1   N     O     CB    O     CE2   O     OE1   NH2   O     OD1   CG    O     O     C     CB    OG    N     CG2   CG1   CD    CG2   CD1   CB    O     O     NE2   CG    O     CG1   O     O     CD2   OD1   OD2   OG    O  
     4.06  3.72  3.43  3.07  3.67  3.43  4.23  3.42  3.84  3.57  3.86  2.72  3.37  2.77  2.91  3.43  3.92  3.38  3.72  3.19  3.41  2.85  4.05  3.96  3.31  3.54  3.50  3.83  3.41  3.72  2.74  3.43  3.71  3.22  4.19  3.55  4.00  3.36  2.86  3.91  3.60  3.79  3.93  3.84  3.34  3.63  2.74  2.94  2.90  3.34
Bonded amino acids (PDB serial numbers)
A:     53    53    54    54    55    55    57    58    59    59    59    60    60    60    60    61    61    62    62    62    64    72    72   122   123   125   159   159   159   160   160   169   170   258   259   260   265   268   270   290   295   295   296   297   297   300   301   301   305   311
        L     L     S     S     V     V     T     G     S     S     S     D     D     D     D     I     I     P     P     P     S     Q     Q     P     N     L     D     D     D     Y     Y     P     L     M     T     A     N     P     R     Q     Q     Q     Y     P     P     Q     R     R     H     F
        0     0     1     1     0     0     1     0     1     1     1     1     1     1     1     0     0     0     0     0     1     1     1     0     1     0     1     1     1     1     1     0     0     0     1     0     1     0     1     1     1     1     1     0     0     1     1     1     1     0
        -     -     -     -     -     -     -     -     -     -     -     -     -     -     -     -     -     -     -     -     -     -     -     -     -     -     -     -     -     -     -     -     -     a     a     -     -     -     -     a     a     a     a     a     a     a     a     a     a     a
C:    304   300   170   305   172   169   159   161   297   159   160   160   297   301   162   259   160   295   296   258   295   270   290   265   268   269    58    58    59    59    60    55    55    62    65    61   122   123    72    72    62    64    65    59    60    53    60    60    54    54
        A     Q     L     H     P     P     D     V     P     D     Y     Y     P     R     M     T     Y     Q     Y     M     Q     R     Q     N     P     R     G     G     S     S     D     V     V     P     V     I     P     N     Q     Q     P     S     V     S     D     L     D     D     S     S
        0     1     0     1     0     0     1     0     0     1     1     1     0     1     0     1     1     1     1     0     1     1     1     1     0     1     0     0     1     1     1     0     0     0     0     0     0     1     1     1     0     1     0     1     1     0     1     1     1     1
        a     a     -     a     -     -     -     -     a     -     -     -     a     a     -     a     -     a     a     a     a     -     a     -     -     -     -     -     -     -     -     -     -     -     -     -     -     -     -     -     -     -     -     -     -     -     -     -     -     -
#######################################

Protein: 1RZ1     Program Version: 2       Number of monomers:   8         Simmetry:noncircular
Amino acids for each monomer: 152  152  152  152  152  152  152  152 
Distance cutoffs:  20.0   5.0 Angstrom        Algorithm: simmetrized interface
Bonded atoms (PDB atom serial numbers)
A:     12    23    24    45    49    51    52    53    78    84    85    86    94    95    98    99   104   105   108   109   110   114   115   123   125   248   257   261   265   275   276   280   282   286   288   293   295   301   302   304   307   324   326   327   334   342   349   350   530   531   820   837   895   896   910   911   915   921   922   929   946   947   986  1006  1009  1025  1026  1041  1065  1066  1082  1101  1102  1104  1140  1149  1161  1162  1163
      O     OD1   OD2   CA    CG    CD2   CE1   CE2   CB    CG   SE     CE    O     CB    CE    NZ    CB    CG    CE1   CE2   CZ    O     CB    N     C     O     CB    O     CD2  SE     CE    O     OG    O     CG1   O     OG    CG    CD1   N     O     CG    CE    NZ    CD1   CG2   CD1   CD2   CG2   CD1   CB    CD1   CG1   CG2   CB    N     N     OD1   OD2   ND1   CD1   CD2   CG2   CB    CD1   CG2   CD1   OE1   CG    CD    CD2   CD2   CE1   CZ    CB    O     CD1   CD2   N  
B:   1503  1478  1504  2186  1501  1479  2163  1470  2203  1459  1519  2014  1707  1997  2202  2218  1708  1442  1303  1438  1425  1300  2259  1291  1285  1287  1457  1286  1282  1527  2124  1434  1261  2106  2087  1230  2092  1200  1228  2098  2099  1226  1225  1201  2088  1262  2123  1452  1271  1281  1272  1263  2073  2072  1465  1511  1472  1481  1484  1463  1526  1453  1229  1220  1222  1275  1252  1276  2279  2281  1292  2338  2242  2243  2339  2340  2278  2317  2326
      CE    CG    NZ    CD1   CG    CD1   CG2   O     CD1   OG    CG2   CD1   CG2   CB    CG2   OE1   CD1   CD2   O     O     O     N     CD2   O     CE1   CZ    O     CE2   CG    CD2   CD2   CB    CG    ND1   CB    CE2   N     OD1   CD2   OD1   OD2   CG    CB    OD2   N    SE     CD1  SE     O     CB    CB    CE    CG2   CG1   CG1   CD1   OG    N     O     O     CD1   CE    CE1   CD2   CA    CE    CA    NZ    CE1   CZ    CB    CD1   CG    CD    CD2   N     CD2   CB    O  
     3.44  3.88  3.52  3.75  4.02  3.77  3.65  3.46  3.47  3.38  3.62  3.45  3.58  4.07  3.46  3.10  3.73  3.68  3.49  3.43  3.47  2.78  3.43  2.85  3.52  3.56  3.91  3.48  3.70  3.76  3.34  3.89  3.26  2.99  3.56  3.49  2.81  3.90  3.72  2.98  3.27  4.04  3.70  3.46  3.53  3.51  3.53  3.66  3.48  3.77  4.09  3.47  4.00  3.98  3.60  3.55  2.90  2.87  3.15  2.92  3.57  3.42  3.66  4.54  3.75  3.54  3.53  3.08  3.87  3.75  3.40  3.50  3.80  3.68  3.64  2.79  3.47  3.61  2.77
Bonded amino acids (PDB serial numbers)
A:      2     3     3     6     6     6     6     6     9    10    10    10    12    12    12    12    13    13    13    13    13    14    14    16    16    34    35    36    36    37    37    38    38    39    39    40    40    41    41    42    42    44    44    44    45    46    47    47    70    70   108   110   118   118   120   121   122   122   122   123   125   125   130   133   133   135   135   137   140   140   142   144   144   144   149   150   151   151   152
        D     D     D     F     F     F     F     F     A     -     -     -     K     K     K     K     F     F     F     F     F     A     A     G     G     N     A     F     F     -     -     S     S     V     V     S     S     L     L     N     N     K     K     K     L     V     L     L     I     I     A     I     V     V     A     G     D     D     D     H     L     L     V     I     I     I     I     E     P     P     L     F     F     F     H     Q     L     L     A
        1     1     1     0     0     0     0     0     0     -     -     -     1     1     1     1     0     0     0     0     0     0     0     0     0     1     0     0     0     -     -     1     1     0     0     1     1     0     0     1     1     1     1     1     0     0     0     0     0     0     0     0     0     0     0     0     1     1     1     1     0     0     0     0     0     0     0     1     0     0     0     0     0     0     1     1     0     0     0
        a     a     a     a     a     a     a     a     a     a     a     a     -     -     -     -     -     -     -     -     -     -     -     -     -     -     -     b     b     b     b     b     b     b     b     b     b     -     -     -     -     -     -     -     b     b     b     b     b     b     b     b     b     b     b     -     -     -     -     b     b     b     b     b     b     b     b     -     -     -     b     b     b     b     b     -     -     -     -
B:     44    41    44   133    44    41   130    40   135    38    46   110    70   108   135   137    70    36    16    36    34    16   142    14    13    13    38    13    13    47   125    35    10   123   120     6   122     3     6   122   122     6     6     3   121    10   125    37    12    13    12    10   118   118    39    45    40    42    42    39    47    37     6     5     6    12     9    12   144   144    14   151   140   140   151   152   144   149   150
        K     L     K     I     K     L     V     S     I     S     V     I     I     A     I     E     I     F     G     F     N     G     L     A     F     F     S     F     F     L     L     A     -     H     A     F     D     D     F     D     D     F     F     D     G     -     L     -     K     F     K     -     V     V     V     L     S     N     N     V     L     -     F     L     F     K     A     K     F     F     A     L     P     P     L     A     F     H     Q
        1     0     1     0     1     0     0     1     0     1     0     0     0     0     0     1     0     0     0     0     1     0     0     0     0     0     1     0     0     0     0     0     -     1     0     0     1     1     0     1     1     0     0     1     0     -     0     -     1     0     1     -     0     0     0     0     1     1     1     0     0     -     0     0     0     1     0     1     0     0     0     0     0     0     0     0     0     1     1
        -     -     -     b     -     -     b     b     b     b     b     b     b     b     b     -     b     b     b     b     -     b     b     -     -     -     b     -     -     b     b     -     a     b     b     a     -     a     a     -     -     a     a     a     -     a     b     b     -     -     -     a     b     b     b     b     b     -     -     b     b     b     a     a     a     -     a     -     b     b     -     -     -     -     -     -     b     b     -
#######################################

Protein: 1S5U     Program Version: 2       Number of monomers:   8         Simmetry:noncircular
Amino acids for each monomer: 129  128  130  129  136  130  130  130 
Distance cutoffs:  20.0   5.0 Angstrom        Algorithm: simmetrized interface
Bonded atoms (PDB atom serial numbers)
A:     76    88    95   102   104   115   116   254   255   263   266   298   321   322   323   324   325   372   381   389   390   410   411   584   591   592
      NH2   CB    OH    CD1   CE1   OE1   OE2   OE1   OE2   NE    NH2   OE2   CD    NE    CZ    NH1   NH2   OG    NE2   OE1   NE2   SD    CE    CD2   OD1   OD2
D:   3480  3412  3456  3413  3538  3424  3421  3258  3260  3274  3273  3253  3234  3232  3231  3749  3230  3750  3262  3739  3730  3265  3742  3536  3483  3482
      NE    OE1   OE2   OE2   OE1   NH2   NE    CB    CD1   OE2   OE1   OH    NH2   CZ    NE    OD1   CD    OD2   CE1   CB    CD    OH    CD2   CG    NH2   NH1
     3.85  4.12  2.64  4.28  3.70  2.85  2.78  4.27  3.77  2.82  2.85  2.60  3.48  3.59  3.48  3.07  3.47  2.71  3.65  3.71  3.55  3.78  3.66  3.77  2.80  2.83
Bonded amino acids (PDB serial numbers)
A:     11    13    13    14    14    15    15    33    33    34    34    38    41    41    41    41    41    46    47    48    48    51    51    72    73    73
        R     Y     Y     Y     Y     E     E     E     E     R     R     E     R     R     R     R     R     S     Q     Q     Q     M     M     L     D     D
        1     1     1     1     1     1     1     1     1     1     1     1     1     1     1     1     1     1     1     1     1     0     0     0     1     1
        b     a     a     a     a     a     a     a     a     a     a     a     a     a     a     a     a     a     a     a     a     a     a     -     -     -
D:     41    33    38    33    47    34    34    14    14    15    15    13    11    11    11    73    11    73    14    72    71    14    72    47    41    41
        R     E     E     E     Q     R     R     Y     Y     E     E     Y     R     R     R     D     R     D     Y     L     R     Y     L     Q     R     R
        1     1     1     1     1     1     1     1     1     1     1     1     1     1     1     1     1     1     1     0     1     1     0     1     1     1
        a     a     a     a     a     a     a     a     a     a     a     a     b     b     b     -     b     -     a     -     -     a     -     a     a     a
#######################################

Protein: 1SF8     Program Version: 2       Number of monomers:   8         Simmetry:noncircular
Amino acids for each monomer: 115  115  120  115  115  115  121  116 
Distance cutoffs:  20.0   5.0 Angstrom        Algorithm: simmetrized interface
Bonded atoms (PDB atom serial numbers)
A:    179   187   212   233   273   278   297   312   313   320   321   343
      CD    O     OG1   CD1   OD1   O     OG    OE1   NE2  SE     CE    CD2
B:   1093  1083  1100  1099  1251  1230  1229  1169  1174  1236  1225  1237
      O     O     NH2   NH1   CE    NE2   OE1   OG1   O     CG    O    SE  
     3.12  4.89  3.07  4.15  4.22  2.89  3.06  3.20  2.90  3.85  3.43  3.81
Bonded amino acids (PDB serial numbers)
A:    531   532   535   538   544   545   547   549   549   550   550   553
        R     L     T     I     D     E     S     Q     Q     -     -     L
        1     0     1     0     1     1     1     1     1     -     -     0
        -     -     -     b     -     -     a     a     a     a     a     a
B:    531   530   531   531   552   549   549   541   542   550   549   550
        R     H     R     R     K     Q     Q     T     D     -     Q     -
        1     1     1     1     1     1     1     1     1     -     1     -
        -     -     -     -     a     a     a     -     -     a     a     a
#######################################

Protein: 1SHS     Program Version: 2       Number of monomers:   8         Simmetry:noncircular
Amino acids for each monomer: 115  115  115  115  115  115  115  115 
Distance cutoffs:  20.0   5.0 Angstrom        Algorithm: simmetrized interface
Bonded atoms (PDB atom serial numbers)
A:     24    27    42   249   273   286   289   299   302   308   310   342   345   365   598   615   669   691   692   702   703   709
      CB    OE1   OG    NZ    CG2   O     CD1   N     O     CB    CG2   CB    OE1   NH2   O     CG    OE1   O     CB    O     CB    CG 
E:   3582  3584  3581  4464  4460  4437  4441  4427  4424  4416  4410  4421  4423  3711  3583  3577  4430  4443  4444  4461  4448  4468
      OG1   N     CB    O     CD1   N     CB    O     N     CA    O     CD    NZ    OD1   CG2   N     CD    CG2   CD1   N     O     OE1
     3.01  3.65  2.92  2.75  3.72  2.89  3.95  2.82  2.91  3.50  3.61  3.94  3.04  3.30  2.79  3.58  3.84  3.59  3.47  3.21  3.59  4.11
Bonded amino acids (PDB serial numbers)
A:     36    36    38    65    68    70    70    72    72    73    73    78    78    80   108   110   117   120   120   122   122   123
        Q     Q     S     K     I     L     L     A     A     V     V     E     E     R     T     K     E     A     A     A     A     K
        1     1     1     1     0     0     0     0     0     0     0     1     1     1     1     1     1     0     0     0     0     1
        b     b     b     a     b     b     b     b     b     b     b     b     b     b     b     b     a     -     -     b     b     b
E:     33    34    33   147   146   144   144   142   142   141   140   141   141    51    33    33   142   144   144   147   145   147
        T     G     T     E     I     I     I     K     K     K     I     K     K     D     T     T     K     I     I     E     N     E
        1     0     1     1     0     0     0     1     1     1     0     1     1     1     1     1     1     0     0     1     1     1
        -     -     -     -     -     -     -     -     -     -     -     -     -     -     -     -     -     -     -     -     -     -
#######################################

Protein: 1SMK     Program Version: 2       Number of monomers:   8         Simmetry:noncircular
Amino acids for each monomer: 313  313  313  313  313  313  313  313 
Distance cutoffs:  20.0   5.0 Angstrom        Algorithm: simmetrized interface
Bonded atoms (PDB atom serial numbers)
A:     90   122   123   131   169   281   283   302   307   309   310   322   328   331   333   334   342   346   349   350   354   358   359  1117  1133  1139  1140  1212  1213  1220  1224  1225  1547  1566  1594  1595  1601  1603  1634  1644  1647  1654  1674  1679
      O     SD    CE    CD2   CB    CA    O     CB    CB    OD1   OD2   O     O     ND1   CE1   NE2   CE    O     OD1   OD2   O     N     CA    NE    ND2   OG1   CG2   CB    CG    CG    NH1   NH2   O     OE1   O     CB    CG    CE    N     O     CD1   OG    CD1   OH 
B:   3957  3954  2433  2441  3534  3911  3913  3905  3883  3964  3944  3450  3449  3427  3884  3877  3984  3530  3989  3443  3523  3532  3517  2641  2660  2638  2632  2655  2664  2662  2669  2479  2643  2644  2590  2612  2591  2593  2620  2432  2400  2619  2652  2659
      CD1   O     CE    CD2   NH1   CG    CE    CB    CG1   OG    N     CG2   OG1   NE    CG2   OE2   CD1   CG    OH    ND2   CG    NE    OD2   ND1   OD2   O     O     C     O     CA    CA    CB    CE1   NE2   N     CB    CA    O     OD2   SD    O     OD1   CE    OD1
     3.72  3.62  3.44  3.66  3.59  3.45  3.45  3.55  4.27  2.64  2.77  3.40  2.76  3.04  3.47  2.88  3.36  3.70  2.79  3.28  2.92  3.86  3.49  3.21  3.29  2.94  3.48  3.55  3.60  3.83  2.88  4.89  3.20  2.67  3.49  3.49  3.48  3.72  2.89  3.50  3.68  2.66  3.65  2.62
Bonded amino acids (PDB serial numbers)
A:     58    62    62    63    68    83    83    86    87    87    87    89    90    90    90    90    91    92    92    92    93    94    94   196   198   199   199   209   209   210   210   210   253   256   260   260   261   261   268   269   269   270   273   273
        Q     M     M     L     P     G     G     A     D     D     D     S     H     H     H     H     M     D     D     D     T     G     G     R     N     T     T     P     P     R     R     R     G     E     A     A     K     K     T     L     L     S     Y     Y
        1     0     0     0     0     0     0     0     1     1     1     1     1     1     1     1     0     1     1     1     1     0     0     1     1     1     1     0     0     1     1     1     0     1     0     0     1     1     1     0     0     1     1     1
        a     a     a     a     -     a     a     a     a     a     a     a     a     a     a     a     -     -     -     -     -     -     -     a     a     a     a     a     a     a     a     a     a     a     a     a     a     a     a     a     a     a     a     a
B:    269   269    62    63   210   261   261   260   257   270   268   199   199   196   257   256   273   210   273   198   209   210   208    90    92    90    89    92    93    93    94    68    90    90    83    86    83    83    87    62    58    87    91    92
        L     L     M     L     R     K     K     A     V     S     T     T     T     R     V     E     Y     R     Y     N     P     R     D     H     D     H     S     D     T     T     G     P     H     H     G     A     G     G     D     M     Q     D     M     D
        0     0     0     0     1     1     1     0     0     1     1     1     1     1     0     1     1     1     1     1     0     1     1     1     1     1     1     1     1     1     0     0     1     1     0     0     0     0     1     0     1     1     0     1
        a     a     a     a     a     a     a     a     a     a     a     a     a     a     a     a     a     a     a     a     a     a     a     a     -     a     a     -     -     -     -     -     a     a     a     a     a     a     a     a     a     a     -     -
#######################################

Protein: 1SZZ     Program Version: 2       Number of monomers:   8         Simmetry:noncircular
Amino acids for each monomer: 171  171  171  171  171  171  171  171 
Distance cutoffs:  20.0   5.0 Angstrom        Algorithm: simmetrized interface
Bonded atoms (PDB atom serial numbers)
A:     55    59    60    64    66    68    72   114   766   782   793   794  1186  1197  1237  1239  1240  1261  1273  1280  1281  1283  1296  1303  1311
      CG    NH1   NH2   O     CG    CE    O     NH2   O     CD    SD    CE    O     OD2   O     OG1   CG2   O     N     CD2   CE1   CZ    CB    CG2   CD2
C:   3943  3936  3920  3919  3901  3434  3951  3877  3921  3923  3433  2716  3880  3879  2762  3837  3826  2714  2712  2708  3406  3422  2707  2703  2720
      CG2   CB    CD2   CD1   O     CE    CD2   O     CE1   CZ    SD    CE    CG2   OG1   NH2   OD2   O     CG    O     NH2   O     CD    NH1   CG    O  
     3.98  4.21  4.42  3.05  3.69  3.34  4.14  3.18  3.60  3.74  3.96  3.22  4.21  2.81  3.16  2.63  4.08  3.66  3.00  4.62  3.76  3.70  4.37  3.97  4.15
Bonded amino acids (PDB serial numbers)
A:      7     7     7     8     8     8     9    14   103   105   107   107   154   155   160   160   160   163   165   165   165   165   167   168   169
        R     R     R     M     M     M     G     R     S     P     M     M     V     D     T     T     T     F     F     F     F     F     E     T     L
        1     1     1     0     0     0     0     1     1     0     0     0     0     1     1     1     1     0     0     0     0     0     1     1     0
        -     -     -     -     -     -     -     a     -     -     b     b     a     a     -     -     -     b     b     b     b     b     a     a     a
C:    168   167   165   165   163   107   169   160   165   165   107     8   160   160    14   155   154     8     8     7   103   105     7     7     9
        T     E     F     F     F     M     L     T     F     F     M     M     T     T     R     D     V     M     M     R     S     P     R     R     G
        1     1     0     0     0     0     0     1     0     0     0     0     1     1     1     1     0     0     0     1     1     0     1     1     0
        a     a     b     b     b     b     a     -     b     b     b     -     -     -     a     a     a     -     -     -     -     -     -     -     -
#######################################

Protein: 1T0B     Program Version: 2       Number of monomers:   8         Simmetry:noncircular
Amino acids for each monomer: 240  240  240  240  240  241  242  241 
Distance cutoffs:  20.0   5.0 Angstrom        Algorithm: simmetrized interface
Bonded atoms (PDB atom serial numbers)
A:   1030  1047  1050  1096  1100  1102  1106  1131  1140  1144  1178  1349  1512  1532  1534  1550  1823  1824  1826  1833  1834  1866  1926  1927  1933  1936
      NZ    NE    NH2   CB    CA    O     O     O     CG    N     OH    OE1   OG1   O     CG    NZ    O     CB    CG2   OD1   ND2   CD1   CD1   CD2   CG    OE2
B:   3889  3880  3890  3816  3482  3500  3776  3784  3773  3783  3881  3462  3299  3050  3049  3052  3090  3093  3064  3094  3045  3046  2997  3128  3354  3000
      OE1   CD1   OE2   CD1   O     NZ    CG2   ND2   O     OD1   CD2   OG1   OE1   CA    N     O     CG    OE2   CA    N     O     CB    NE    OH    CH2   NH2
     2.86  3.63  2.53  3.87  3.51  2.74  3.58  2.94  4.46  3.13  3.78  4.31  4.83  3.77  3.88  2.75  3.67  3.86  3.95  3.37  3.18  3.95  3.51  3.89  3.60  2.67
Bonded amino acids (PDB serial numbers)
A:    127   129   129   135   136   136   137   140   141   142   146   166   186   189   189   191   224   224   224   225   225   229   237   237   238   238
        K     R     R     P     G     G     H     V     E     G     Y     E     T     K     K     K     V     V     V     N     N     I     L     L     E     E
        1     1     1     0     0     0     1     0     1     0     1     1     1     1     1     1     0     0     0     1     1     0     0     0     1     1
        b     b     b     -     -     -     a     a     a     -     b     b     b     -     -     b     -     -     -     -     -     -     -     -     -     -
B:    238   237   238   229   189   191   224   225   224   225   237   186   166   136   136   136   141   141   138   142   135   135   129   146   172   129
        E     L     E     I     K     K     V     N     V     N     L     T     E     G     G     G     E     E     P     G     P     P     R     Y     W     R
        1     0     1     0     1     1     0     1     0     1     0     1     1     0     0     0     1     1     0     0     0     0     1     1     0     1
        -     -     -     -     -     b     -     -     -     -     -     b     b     -     -     -     a     a     a     -     -     -     b     b     b     b
#######################################

Protein: 1T35     Program Version: 2       Number of monomers:   8         Simmetry:noncircular
Amino acids for each monomer: 178  178  178  178  183  183  178  178 
Distance cutoffs:  20.0   5.0 Angstrom        Algorithm: simmetrized interface
Bonded atoms (PDB atom serial numbers)
A:    491   492   512   514   516   528   533   550   558   575   594
      CB    OG    CG2   CA    O     CE1   O     O     O     CB    OE1
F:   7753  7729  7765  7751  8081  8035  7789  7790  7791  7788  7512
      SG    CG    CZ2   O     NE2   O     CD1   N     CA    CG2   CE1
     3.58  2.99  3.90  3.53  3.69  4.24  3.44  3.15  3.16  4.21  2.90
Bonded amino acids (PDB serial numbers)
A:     70    70    73    74    74    75    76    78    79    81    83
        S     S     V     V     V     H     Q     L     T     L     E
        1     1     0     0     0     1     1     0     1     0     1
        a     a     a     a     a     -     -     -     -     b     b
F:    119   116   120   119   159   154   123   124   124   123    88
        C     E     W     C     H     F     I     G     G     I     H
        1     1     0     1     1     0     0     0     0     0     1
        a     a     a     a     a     -     -     -     -     -     a
#######################################

Protein: 1T5R     Program Version: 2       Number of monomers:   8         Simmetry:noncircular
Amino acids for each monomer: 265  271  269  267  271  269  269  270 
Distance cutoffs:  20.0   5.0 Angstrom        Algorithm: simmetrized interface
Bonded atoms (PDB atom serial numbers)
A:    889   894   909   918
      OD1   O     ND2   O  
H:  15829 15869 15854 15849
      ND2   ND2   O     OD1
     3.15  3.36  2.85  3.21
Bonded amino acids (PDB serial numbers)
A:    116   117   118   128
        N     F     N     S
        1     0     1     1
        b     b     b     -
H:    112   118   117   116
        N     N     F     N
        1     1     0     1
        b     b     b     b
#######################################

Protein: 1TKK     Program Version: 2       Number of monomers:   8         Simmetry:noncircular
Amino acids for each monomer: 359  358  359  359  359  358  359  359 
Distance cutoffs:  20.0   5.0 Angstrom        Algorithm: simmetrized interface
Bonded atoms (PDB atom serial numbers)
A:    603   604   618   620   621   629   634   656   659   660   865   871   882   918   923   927   939   950  1923  1950  1982  1985  2003  2139  2142  2163  2169  2171  2185  2189  2190  2196  2365  2377  2383
      O     CB    CE2   OH    N     OE2   CB    CG    CE1   NE2   CE    SG    CD1   OE1   O     CE    O     CD1   CD    CE1   CG    NE2   NH2   CG    NZ    CB    CG    CE    OE2   O     CB    SG    O     N     CD 
B:   3647  3624  3642  3629  3645  5083  3658  5089  5091  5092  3588  3576  3571  3310  3326  3633  3315  3340  4895  4656  4691  4686  4633  4869  4891  4845  4875  4896  4848  4629  4877  4658  3332  3335  3363
      CA    OE1   N     O     O     N     CE1   CD    CZ    NH1   CD1   CB    CE    CB    OH    CE    N     CB    O     CE1   NE2   O     NH2   CB    OE2   CG    CG    CB    NZ    CD    CE    CZ    CG    OE2   ND1
     3.43  3.87  3.27  3.04  3.04  3.12  4.05  3.78  3.27  3.09  3.76  3.31  3.37  3.76  2.74  3.30  3.01  3.74  3.35  3.47  3.18  3.76  3.92  4.25  4.55  4.26  3.68  3.60  3.35  3.16  3.90  3.76  3.42  2.93  2.94
Bonded amino acids (PDB serial numbers)
A:     80    80    82    82    83    83    84    87    87    87   114   115   117   121   122   122   124   126   251   254   258   258   260   280   280   283   284   284   286   287   287   288   313   315   315
        A     A     Y     Y     E     E     A     H     H     H     M     C     L     Q     M     M     G     Y     R     F     Q     Q     R     K     K     A     M     M     E     A     A     C     S     R     R
        0     0     1     1     1     1     0     1     1     1     0     1     0     1     0     0     0     1     1     0     1     1     1     1     1     0     0     0     1     0     0     1     1     1     1
        a     a     a     a     a     a     a     a     a     a     a     a     -     a     a     a     a     -     a     a     a     a     a     a     a     a     a     a     a     a     a     a     a     -     -
B:    125   121   124   122   124   315   126   315   315   315   117   115   114    80    82   122    82    84   287   254   258   258   251   283   286   280   284   287   280   251   284   254    83    83    87
        G     Q     G     M     G     R     Y     R     R     R     L     C     M     A     Y     M     Y     A     A     F     Q     Q     R     A     E     K     M     A     K     R     M     F     E     E     H
        0     1     0     0     0     1     1     1     1     1     0     1     0     0     1     0     1     0     0     0     1     1     1     0     1     1     0     0     1     1     0     0     1     1     1
        -     a     -     a     -     -     -     -     -     -     -     a     a     a     a     a     a     a     a     a     a     a     a     a     a     a     a     a     a     a     a     a     a     a     a
#######################################

Protein: 1TO0     Program Version: 2       Number of monomers:   8         Simmetry:noncircular
Amino acids for each monomer: 147  147  147  150  138  141  147  149 
Distance cutoffs:  20.0   5.0 Angstrom        Algorithm: simmetrized interface
Bonded atoms (PDB atom serial numbers)
A:    570   611   621   674   706
      CG    OE1   OE2   NZ    OH 
C:   2639  2436  2664  2528  2567
      OD2   NZ    OE2   CD    NZ 
     3.53  4.65  4.91  3.83  4.31
Bonded amino acids (PDB serial numbers)
A:     81    86    87    94    98
        K     E     E     K     Y
        1     1     1     1     1
        b     a     a     a     -
C:     34    10    37    21    25
        D     K     E     E     K
        1     1     1     1     1
        b     -     b     a     a
#######################################

Protein: 1TQY     Program Version: 2       Number of monomers:   8         Simmetry:noncircular
Amino acids for each monomer: 421  402  421  402  421  402  421  402 
Distance cutoffs:  20.0   5.0 Angstrom        Algorithm: simmetrized interface
Bonded atoms (PDB atom serial numbers)
A:    323   334   338   731   793   794   828   831   839   840   868   869   870   871   873   881   896   915   921   944   949   951   952   953   954   962   963   967   970   983  1008  1009  1010  1020  1043  1050  1053  1056  1063  1064  1083  1084  1086  1097  1102  1104  1131  1159  1161  1162  1166  1186  1191  1195  1201  1211  1225  1226  1229  1237  1240  1242  1249  1251  1316  1340  1371  1489  1490  1510  1512  1515  1516  1539  1540  1547  1548  1977  1980  1990  1992  1995  1996  1997  2001  2014  2037  2038  2039  2040  2047  2093  2095  2124  2127  3012  3016  3038
      O     CD2   OH    CB    O     CB    O     CD1   CD    OE1   CD1   CD2   CE1   CE2   OH    CD2   CD1   O     O     O     NE1   CE3   CZ2   CZ3   CH2   OE1   OE2   O     CG2   CB    CG    CD1   CD2   O     CG    CB    CD2   CZ    OD1   OD2   CD1   CD2   CA    CG    O     OG    CB    CD1   NE1   CE2   CH2   O     O     OE1   N     O     O     CB    CE    N     O     OG    CG2   CA    OD1   NH2   OE2   CG1   CG2   CB    CA    CB    SG    O     CB    CG2   CD1   O     CG2   NH1   N     O     CB    SG    O     O     CB    CG    SD    CE    CG2   NE    NH1   CG    OE2   O     CD2   CZ 
B:   4070  4069  4031  5175  4163  4162  4593  4161  4001  4040  4594  3997  3970  3996  4005  4045  4590  4036  4013  4579  4581  3971  3982  3969  3978  3438  3407  3450  4578  4620  4619  4617  4648  4647  4626  4624  6006  4348  6019  6022  3932  4625  3910  4186  6039  4341  5082  5099  5081  5109  6021  5079  5178  5133  5062  6038  4329  4332  4335  4319  4191  4179  4315  4171  4441  4478  4437  4127  4003  4093  4092  4124  4129  4105  4097  4103  4133  4298  4307  4302  4285  4286  4240  4308  4289  4247  4139  4225  4224  4248  4140  3852  3840  3851  3848  4173  4131  4213
      CG    CB    CD2   NE    CH2   CZ3   CZ2   CZ2   CE1   NE1   CZ3   CB    CD2   O     CA    CH2   NE1   CB    NH1   CB    CD    CE1   NH1   ND1   CG    NH2   N     OH    O     CG2   CG1   O     CB    O     OG    O     CD    OE1   NE1   CZ2   CD1   CB    O     OH    CZ    N     CZ    CA    CE2   CD    CE3   CD2   NH2   NH1   O     CE2   N     O     CG2   O     CB    CB    OG    CD2   NH2   NH2   CD    OE2   CZ    CG2   CG1   CG    CA    CG1   O     O     OG    CA    O     CG    O     CB    OG    CB    NE    CG2   CG    OE1   CD    CD1   CD1   OH    OD2   CZ    CD2   CE2   O     CG2
     3.50  3.52  4.26  3.63  3.28  3.96  3.22  3.92  3.50  3.04  3.67  4.00  3.42  3.74  3.17  4.14  3.41  3.72  2.50  3.10  3.36  3.44  3.53  3.23  3.34  2.56  3.48  2.56  3.76  3.83  3.61  3.40  3.61  4.17  3.04  3.34  3.30  3.73  2.68  3.32  3.38  3.53  3.37  3.15  3.39  2.72  3.50  3.43  3.56  3.64  3.35  3.63  2.85  2.95  3.74  3.17  3.00  3.23  3.71  3.01  3.16  3.28  3.70  4.05  2.85  3.15  3.35  3.87  3.62  3.86  4.06  3.58  3.60  3.54  3.59  3.17  3.81  3.28  4.08  3.14  2.86  3.29  3.67  3.58  2.58  3.70  3.78  3.54  3.65  2.93  3.62  3.42  2.76  3.78  4.15  3.44  3.65  3.69
Bonded amino acids (PDB serial numbers)
A:     44    45    45    98   108   108   114   114   115   115   118   118   118   118   118   119   121   124   125   128   128   128   128   128   128   129   129   130   130   132   135   135   135   137   139   140   140   140   141   141   143   143   144   145   146   146   150   154   154   154   154   158   159   159   161   162   164   164   164   166   166   166   167   168   178   181   185   203   203   206   207   207   207   210   210   211   211   268   268   269   270   270   270   270   271   273   275   275   275   275   276   283   283   287   287   405   405   408
        P     Y     Y     A     V     V     L     L     E     E     Y     Y     Y     Y     Y     L     L     S     G     W     W     W     W     W     W     E     E     V     V     A     L     L     L     R     M     F     F     F     D     D     L     L     V     P     S     S     A     W     W     W     W     A     E     E     P     V     M     M     M     S     S     S     T     G     N     R     E     I     I     A     C     C     C     A     A     I     I     T     T     R     C     C     C     C     N     Y     M     M     M     M     T     R     R     E     E     F     F     F
        0     1     1     0     0     0     0     0     1     1     1     1     1     1     1     0     0     1     0     0     0     0     0     0     0     1     1     0     0     0     0     0     0     1     0     0     0     0     1     1     0     0     0     0     1     1     0     0     0     0     0     0     1     1     0     0     0     0     0     1     1     1     1     0     1     1     1     0     0     0     1     1     1     0     0     0     0     1     1     1     1     1     1     1     1     1     0     0     0     0     1     1     1     1     1     0     0     0
        -     -     -     a     -     -     a     a     a     a     a     a     a     a     a     a     a     -     -     -     -     -     -     -     -     -     -     -     -     a     a     a     a     -     a     a     a     a     a     a     a     a     a     -     a     a     a     a     a     a     a     -     -     -     -     b     b     b     b     -     -     -     a     a     a     a     a     a     a     a     a     a     a     a     a     a     a     b     b     b     b     b     b     b     -     -     -     -     -     -     -     a     a     a     a     -     -     b
B:    124   124   119   275   135   135   194   135   116   120   194   116   113   116   117   120   194   120   117   193   193   113   114   113   114    42    39    43   193   197   197   197   201   201   198   198   391   160   392   392   109   198   105   137   394   160   261   264   261   265   392   261   275   269   259   394   158   158   158   156   138   137   155   136   173   177   173   131   116   127   127   131   132   129   128   129   132   153   154   153   151   151   145   154   151   146   133   143   143   146   133    96    95    96    96   136   132   141
        P     P     L     R     W     W     W     W     F     W     W     F     H     F     R     W     W     W     R     P     P     H     R     H     R     R     D     Y     P     V     V     V     A     A     S     S     R     E     W     W     F     S     A     Y     F     E     F     A     F     P     W     F     R     R     S     F     V     V     V     A     A     Y     S     F     R     R     R     E     F     V     V     E     S     V     S     V     S     P     S     P     R     R     S     S     R     I     F     Q     Q     I     F     Y     D     Y     Y     F     S     T
        0     0     0     1     0     0     0     0     0     0     0     0     1     0     1     0     0     0     1     0     0     1     1     1     1     1     1     1     0     0     0     0     0     0     1     1     1     1     0     0     0     1     0     1     0     1     0     0     0     0     0     0     1     1     1     0     0     0     0     0     0     1     1     0     1     1     1     1     0     0     0     1     1     0     1     0     1     0     1     0     1     1     1     1     1     0     0     1     1     0     0     1     1     1     1     0     1     1
        a     a     a     a     a     a     a     a     a     a     a     a     a     a     a     a     a     a     a     a     a     a     a     a     a     a     a     a     a     a     a     a     a     a     a     a     -     a     -     -     a     a     -     -     b     a     b     -     b     -     -     b     a     -     b     b     b     b     b     b     a     -     b     -     a     a     a     a     a     a     a     a     a     -     -     -     a     -     -     -     -     -     a     -     -     a     a     a     a     a     a     a     a     a     a     -     a     a
#######################################

Protein: 1TW9     Program Version: 2       Number of monomers:   8         Simmetry:noncircular
Amino acids for each monomer: 191  188  194  194  193  205  189  191 
Distance cutoffs:  20.0   5.0 Angstrom        Algorithm: simmetrized interface
Bonded atoms (PDB atom serial numbers)
A:      1     2     4     7     8     9   454   457   458
      N     CA    O     SD    CE    N     O     OD1   OD2
D:   4608  5061  4605  5059  5058  5062  4612  4606  4613
      O     OD1   N     CB    O     OD2   CE    CA    N  
     3.04  3.34  3.06  3.83  3.79  2.99  3.80  3.26  3.02
Bonded amino acids (PDB serial numbers)
A:      1     1     1     1     1     2    57    57    57
        M     M     M     M     M     V     D     D     D
        0     0     0     0     0     0     1     1     1
        -     -     -     -     -     -     -     -     -
D:      1    57     1    57    57    57     1     1     2
        M     D     M     D     D     D     M     M     V
        0     1     0     1     1     1     0     0     0
        -     -     -     -     -     -     -     -     -
#######################################

Protein: 1TWY     Program Version: 2       Number of monomers:   8         Simmetry:noncircular
Amino acids for each monomer: 249  244  249  249  248  247  249  249 
Distance cutoffs:  20.0   5.0 Angstrom        Algorithm: simmetrized interface
Bonded atoms (PDB atom serial numbers)
A:    334   341   343   347   350   352   358   482  1684
      O     CA    O     CE    CA    O     CG1   NE2   ND2
D:   6090  6083  6099  6230  6092  6101  7432  6097  6108
      CA    O     CA    OE1   O     O     ND2   NZ    CG2
     3.31  3.30  3.44  4.89  3.43  4.97  3.70  3.69  4.91
Bonded amino acids (PDB serial numbers)
A:     73    74    74    74    75    75    76    92   247
        K     K     K     K     G     G     V     Q     N
        1     1     1     1     0     0     0     1     1
        a     a     a     a     -     -     -     -     -
D:     74    73    75    92    74    75   247    74    76
        K     K     G     Q     K     G     N     K     V
        1     1     0     1     1     0     1     1     0
        a     a     -     -     a     -     -     a     -
#######################################

Protein: 1U2J     Program Version: 2       Number of monomers:   8         Simmetry:noncircular
Amino acids for each monomer: 295  295  295  295  295  295  295  295 
Distance cutoffs:  20.0   5.0 Angstrom        Algorithm: simmetrized interface
Bonded atoms (PDB atom serial numbers)
A:    481   585   604   605   629   639   665   674
      CE    NH1   CB    CG    OE1   NZ    NZ    OE2
E:   9150  9208  9181  9185  9184  9198  9161  9764
      NE2   OE2   O     ND2   OD1   OG1   O     CE 
     4.46  3.97  3.88  4.01  2.94  3.37  4.99  4.67
Bonded amino acids (PDB serial numbers)
A:    495   508   511   511   514   515   518   519
        M     R     P     P     E     K     K     E
        0     1     0     0     1     1     1     1
        -     a     a     a     a     a     a     a
E:    440   447   444   444   444   446   442   522
        Q     E     N     N     N     T     I     K
        1     1     1     1     1     1     0     1
        -     a     -     -     -     a     -     -
#######################################

Protein: 1U5W     Program Version: 2       Number of monomers:   8         Simmetry:noncircular
Amino acids for each monomer: 162  172  174  172  172  172  168  170 
Distance cutoffs:  20.0   5.0 Angstrom        Algorithm: simmetrized interface
Bonded atoms (PDB atom serial numbers)
A:    172   614   737   748   751   752   754   758   770   773   774   775   788   789   791   801   958   992   999  1005  1010  1031  1038  1066  1101  1105  1106  1126  1130  1133  1134  1189  1199  1201  1208  1210  1213
      O     OD1   O     N     O     CB    CD    NH2   N     O     CB    OG1   O     CB    CD    CA    OH    O     O     CE2   O     NZ    CD1   O     O     OE1   NE2   CD1   O     CD1   CD2   ND2   CB    CG2   CD1   CE1   OH 
B:   2328  1615  2017  2003  1998  2004  1985  1986  1979  2431  1976  1980  2511  1965  2428  2507  2497  2486  2487  2498  1413  1400  2423  2404  2337  2364  2403  2336  2019  2001  2282  2297  2188  2046  2029  2028  2016
      CE    NH1   CB    OG1   N     CG2   NH1   NH2   O     CD1   N     CB    OH    O     O     CD2   CB    OD1   ND2   CG1   CD1   O     CG2   NE2   CD2   O     OE1   CD1   CD    O     CD1   O     OH    CG2   CA    N     O  
     2.99  3.61  3.58  3.11  2.96  3.85  3.54  3.26  2.83  3.10  3.51  3.72  2.70  3.34  3.19  3.72  3.66  3.97  2.90  3.65  4.05  2.60  3.75  3.15  3.81  3.51  3.10  4.04  3.60  3.39  3.67  2.96  3.65  3.76  3.65  3.42  2.66
Bonded amino acids (PDB serial numbers)
A:     26    85   101   103   103   103   103   103   106   106   106   106   108   108   108   110   130   145   146   146   147   150   151   155   159   159   159   162   163   163   163   170   172   172   173   173   173
        E     D     E     R     R     R     R     R     T     T     T     T     P     P     P     P     Y     V     F     F     T     K     L     S     Q     Q     Q     I     L     L     L     N     V     V     Y     Y     Y
        1     1     1     1     1     1     1     1     1     1     1     1     0     0     0     0     1     0     0     0     1     1     0     1     1     1     1     0     0     0     0     1     0     0     1     1     1
        a     -     b     b     b     b     b     b     -     -     -     -     b     b     b     a     -     a     a     a     a     -     -     a     a     a     a     a     a     a     a     a     a     a     a     a     a
B:    150    55   108   106   106   106   103   103   103   163   103   103   173   101   163   173   172   170   170   172    27    26   162   159   151   155   159   151   108   106   143   146   130   112   110   110   108
        K     R     P     T     T     T     R     R     R     L     R     R     Y     E     L     Y     V     N     N     V     I     E     I     Q     L     S     Q     L     P     T     I     F     Y     V     P     P     P
        1     1     0     1     1     1     1     1     1     0     1     1     1     1     0     1     0     1     1     0     0     1     0     1     0     1     1     0     0     1     0     0     1     0     0     0     0
        -     a     b     -     -     -     b     b     b     a     b     b     a     b     a     a     a     a     a     a     a     a     a     a     -     a     a     -     b     -     a     a     a     a     a     a     b
#######################################

Protein: 1UF3     Program Version: 2       Number of monomers:   8         Simmetry:noncircular
Amino acids for each monomer: 227  226  225  227  227  227  227  227 
Distance cutoffs:  20.0   5.0 Angstrom        Algorithm: simmetrized interface
Bonded atoms (PDB atom serial numbers)
A:     55    64    66    67   228   235   239   243   262  1716  1735  1737  1759  1760  1776
      NH2   CE1   CZ    OH    O     O     OD2   O     OD1   OD2   NH2   CA    CE    NZ    OE1
F:   9285  9040  9045  9049  9057  9058  9061  9051  9870  9279  9506  9259  9266  9274  9050
      O     N     CG    NH1   CD    NE    NH2   N     NH2   CA    O     O     O     O     NH2
     2.75  3.61  3.83  3.14  3.60  3.08  3.10  3.45  4.85  3.55  3.09  3.36  3.63  3.51  3.04
Bonded amino acids (PDB serial numbers)
A:      6     7     7     7    29    30    30    31    34   216   218   219   221   221   223
        R     Y     Y     Y     P     D     D     T     D     D     R     A     K     K     E
        1     1     1     1     0     1     1     1     1     1     1     0     1     1     1
        -     b     b     b     a     a     a     a     -     b     -     -     b     b     b
F:     33     2     2     2     3     3     3     3   105    32    62    29    30    31     2
        A     R     R     R     R     R     R     R     R     G     A     P     D     T     R
        0     1     1     1     1     1     1     1     1     0     0     0     1     1     1
        -     -     -     -     -     -     -     -     -     a     a     a     a     a     -
#######################################

Protein: 1ULQ     Program Version: 2       Number of monomers:   8         Simmetry:noncircular
Amino acids for each monomer: 398  398  399  399  399  398  399  399 
Distance cutoffs:  20.0   5.0 Angstrom        Algorithm: simmetrized interface
Bonded atoms (PDB atom serial numbers)
A:    169   170   185   193   351   359   378   414   415   419   420   422   423   425   426   449   451   453   455   457   459   460   488   491   499   516   517   520   559   561   562   564   566   584   593   594   597   608   611   615   626   633   634   668   671   694   697   712   714   715   718   720   742   750   757   759   762   851   864   868   877   880   894   897   900   904   914   916   932  1026  1053  1063  1066  1071  1077  1078  1082  1083  1085  1087  1093  1104  1118  1119  1159  1162  2148  2155  2157  2158  2166  2167  2275  2308  2909  2911  2916  2925
      NH1   NH2   OD2   OD2   OE2   OD2   OH    OE1   NE2   O     CB    CA    C     N     CA    ND2   CA    O     CG    NE    NH1   NH2   NE    NH2   CE    O     CB    CD2   O     CG1   CG2   CA    O     N     SG    N     O     N     O     ND2   NH2   CD1   CD2   CG    OE2   CG    NE2   CB    CD    NE    NH2   CA    CE3   CB    C     CB    OE1   O     NH2   O     N     O     N     O     CG2   O     CD    NZ    OE2   OD1   O     CE2   CZ3   O     NH1   NH2   O     CB    CD1   CE1   O     ND2   CD    CE    CE1   OH    CG1   N     C     O     N     CA    NZ    NH2   O     CG1   O     NE2
B:   4086  4067  4089  4105  5260  3611  3656  3600  3400  3878  3405  4073  4069  4071  4068  4056  3619  3618  4063  4038  4036  4046  5894  5901  4051  4134  4144  4147  5142  5151  5164  5143  5140  5910  3591  3596  3593  3582  3579  3399  3344  3438  3439  3578  3363  3682  3679  3697  3705  3748  3747  3699  3735  3727  5293  5291  3703  3899  3916  3900  3882  3879  3865  3862  3885  3868  3853  4011  3849  3901  3442  3445  3484  3434  3431  3441  3155  3411  3409  3404  3154  3170  3513  3509  3502  3505  3568  3551  3544  3549  3546  3547  3336  3742  3473  3504  3476  3569
      CB    O     ND2   NZ    NZ    NH2   OE2   ND2   NE2   CB    CB    CE2   CG    CD2   CB    O     CD2   CD1   NH2   O     CA    CD2   O     O     CZ3   CD1   CE1   OH    C     N     CD    O     N     NE2   CG1   O     N     O     N     OE1   OD2   O     CB    SG    OH    NE2   CG    CB    CA    OE2   OE1   CD    CB    CE3   NH2   CZ    NH2   CD    OE1   CE    O     N     O     N     CG2   CD1   O     OD1   NH2   NZ    NE    NH2   CE    ND2   CB    CD    NH2   CA    O     O     NH1   OD2   CD2   O     CB    CD2   CB    O     O     CA    CG1   CG2   OE2   C     NE    CD1   NH2   N  
     2.88  2.90  2.77  3.01  3.39  2.65  3.15  2.93  3.48  3.54  3.49  4.01  3.79  3.86  3.88  3.04  4.00  3.95  3.85  3.57  3.88  3.56  3.12  2.97  3.58  3.98  4.07  3.94  3.43  3.13  3.59  3.48  3.10  2.87  3.34  3.00  2.85  2.79  2.99  2.91  2.89  3.81  3.88  3.88  2.97  3.00  2.92  4.05  3.58  2.97  2.66  3.63  3.70  3.69  3.27  3.52  2.32  3.32  2.70  2.75  2.73  2.83  2.76  2.66  4.36  4.26  2.88  2.80  3.19  2.62  3.48  3.34  3.81  3.24  3.55  3.65  3.00  3.81  3.53  3.28  3.23  2.89  3.40  3.05  3.86  3.67  3.11  2.85  3.24  3.37  3.06  3.17  2.70  3.03  2.84  3.88  2.57  2.52
Bonded amino acids (PDB serial numbers)
A:     25    25    27    28    49    50    52    58    58    59    59    60    60    61    61    63    64    64    64    64    64    64    68    68    69    72    72    72    78    78    78    79    79    82    83    84    84    86    86    86    87    88    88    94    94    98    98   101   101   101   101   102   104   105   107   107   107   120   121   122   124   124   126   126   126   127   128   128   130   142   146   147   147   148   148   148   149   149   149   149   150   151   153   153   158   158   286   288   288   288   290   290   304   308   389   389   390   391
        R     R     D     D     E     D     Y     Q     Q     A     A     G     G     E     E     N     R     R     R     R     R     R     R     R     M     L     L     L     V     V     V     E     E     G     C     T     T     N     N     N     R     L     L     E     E     Q     Q     R     R     R     R     A     W     A     E     E     E     S     R     A     Y     Y     V     V     V     P     K     K     E     D     G     W     W     R     R     R     F     F     F     F     V     N     K     K     Y     Y     V     G     G     G     P     P     K     R     V     V     G     Q
        1     1     1     1     1     1     1     1     1     0     0     0     0     1     1     1     1     1     1     1     1     1     1     1     0     0     0     0     0     0     0     1     1     0     1     1     1     1     1     1     1     0     0     1     1     1     1     1     1     1     1     0     0     0     1     1     1     1     1     0     1     1     0     0     0     0     1     1     1     1     0     0     0     1     1     1     0     0     0     0     0     1     1     1     1     1     0     0     0     0     0     0     1     1     0     0     0     1
        a     a     a     a     -     b     b     -     -     -     -     -     -     -     -     -     -     -     -     -     -     -     a     a     a     a     a     a     -     -     -     -     -     b     b     b     b     b     b     b     a     a     a     a     a     a     a     a     a     a     a     a     a     a     -     -     -     -     -     -     b     b     b     b     b     -     -     -     -     b     -     -     -     -     -     -     -     -     -     -     -     a     a     a     a     a     b     b     b     b     a     a     a     a     -     -     -     b
B:    151   149   151   153   304    87    94    86    58   125    59   149   149   149   149   148    88    88   148   146   146   147   389   390   147   157   158   158   288   290   291   288   288   391    85    86    86    84    84    58    50    64    64    83    52    98    98   101   102   107   107   101   105   104   308   308   101   128   130   128   126   126   124   124   126   124   122   142   121   128    64    64    69    63    63    64    25    61    60    59    25    27    73    73    72    72    81    79    78    79    78    78    49   107    68    72    68    82
        N     F     N     K     K     R     E     N     Q     A     A     F     F     F     F     R     L     L     R     G     G     W     V     G     W     L     Y     Y     G     P     P     G     G     Q     V     N     N     T     T     Q     D     R     R     C     Y     Q     Q     R     A     E     E     R     A     W     R     R     R     K     E     K     V     V     Y     Y     V     Y     A     D     R     K     R     R     M     N     N     R     R     E     G     A     R     D     L     L     L     L     A     E     V     E     V     V     E     E     R     L     R     G
        1     0     1     1     1     1     1     1     1     0     0     0     0     0     0     1     0     0     1     0     0     0     0     0     0     0     1     1     0     0     0     0     0     1     0     1     1     1     1     1     1     1     1     1     1     1     1     1     0     1     1     1     0     0     1     1     1     1     1     1     0     0     1     1     0     1     0     1     1     1     1     1     0     1     1     1     1     1     0     0     1     1     0     0     0     0     0     1     0     1     0     0     1     1     1     0     1     0
        a     -     a     a     a     a     a     b     -     b     -     -     -     -     -     -     a     a     -     -     -     -     -     -     -     a     a     a     b     a     a     b     b     b     b     b     b     b     b     -     b     -     -     b     b     a     a     a     a     -     -     a     a     a     a     a     a     -     -     -     b     b     b     b     b     b     -     b     -     -     -     -     a     -     -     -     a     -     -     -     a     a     a     a     a     a     b     -     -     -     -     -     -     -     a     a     a     b
#######################################

Protein: 1ULS     Program Version: 2       Number of monomers:   8         Simmetry:noncircular
Amino acids for each monomer: 241  244  238  244  244  241  244  244 
Distance cutoffs:  20.0   5.0 Angstrom        Algorithm: simmetrized interface
Bonded atoms (PDB atom serial numbers)
A:     19  1188  1214  1215  1223  1243  1515  1516  1525  1534  1541  1547  1583  1600  1601  1603  1609  1630  1632  1633  1634  1636  1670  1672  1674  1675  1685  1687  1691  1696  1697  1698  1704  1706  1713  1725  1745  1748  1768  1771  1800  1801
      NH2   O     O     CB    CD2   C     O     CB    CD1   O     NH2   N     OE2   CB    CG    CD2   CA    CB    CD1   CD2   CE1   CZ    O     CG    OE1   OE2   O     OG    O     CE1   CE2   CZ    CG1   CD1   CG2   OE1   O     CD1   N     O     CG2   CD1
B:   3486  3611  3327  3612  3328  3326  3054  3025  3496  3507  3505  3509  3498  3481  3482  3483  3447  3445  3442  3444  3441  3420  3411  3414  1830  1829  3352  3394  3579  3345  3573  3358  3556  3570  3584  3559  3515  3536  3502  3524  2999  3026
      OE2   CG2   CB    CD1   CG    O     C     O     O     CE1   CD1   CZ    OG    O     CB    CG    CZ    CE1   CG    CD2   CB    CA    CB    CD2   NH2   NH1   NH2   OE2   N     O     C     N     O     CG2   CA    CD1   CG1   OE1   O     CG2   O     CB 
     2.57  3.61  3.96  3.58  3.81  2.91  3.13  4.15  3.28  3.56  3.34  3.46  2.62  3.33  3.86  3.65  3.92  3.66  3.82  3.91  3.75  3.95  3.42  3.68  2.54  2.95  3.34  2.57  2.83  3.44  3.32  3.41  3.62  4.01  3.56  2.96  3.59  3.20  2.80  3.68  3.74  3.76
Bonded amino acids (PDB serial numbers)
A:      2   160   163   163   164   167   202   202   203   205   205   207   211   214   214   214   215   218   218   218   218   218   223   223   223   223   225   225   226   226   226   226   227   227   228   230   233   233   236   236   240   240
        R     R     A     A     L     G     P     P     L     R     R     G     E     Y     Y     Y     A     F     F     F     F     F     E     E     E     E     S     S     F     F     F     F     I     I     T     Q     F     F     G     G     I     I
        1     1     0     0     0     0     0     0     0     1     1     0     1     1     1     1     0     0     0     0     0     0     1     1     1     1     1     1     0     0     0     0     0     0     1     1     0     0     0     0     0     0
        -     a     a     a     a     a     -     -     -     -     -     -     a     a     a     a     a     a     a     a     a     a     a     a     a     a     a     a     -     -     -     -     -     -     -     -     b     b     -     -     -     -
B:    223   240   202   240   202   202   167   163   225   226   226   226   225   223   223   223   218   218   218   218   218   215   214   214     2     2   205   211   236   205   235   207   233   234   237   233   227   230   226   228   160   163
        E     I     P     I     P     P     G     A     S     F     F     F     S     E     E     E     F     F     F     F     F     A     Y     Y     R     R     R     E     G     R     D     G     F     V     G     F     I     Q     F     T     R     A
        1     0     0     0     0     0     0     0     1     0     0     0     1     1     1     1     0     0     0     0     0     0     1     1     1     1     1     1     0     1     1     0     0     0     0     0     0     1     0     1     1     0
        a     -     -     -     -     -     a     a     a     -     -     -     a     a     a     a     a     a     a     a     a     a     a     a     -     -     -     a     -     -     -     -     b     b     -     b     -     -     -     -     a     a
#######################################

Protein: 1UP7     Program Version: 2       Number of monomers:   8         Simmetry:noncircular
Amino acids for each monomer: 414  409  409  409  406  411  409  407 
Distance cutoffs:  20.0   5.0 Angstrom        Algorithm: simmetrized interface
Bonded atoms (PDB atom serial numbers)
A:   1454  1482  1483  1485  1620  1624  1634  1642  1643  2507  2508  2536  2538  2601  2602  2605  2607  2609  2628  2631  2663  2735  2739  2740  2757  2758  2764  2776  2778  2779  2793  2800  2801  2809  2810  2811  2812  2815  2816  2817
      O     CD2   CE1   CZ    CG    CE2   CA    N     CA    OD1   OD2   CG1   CD1   O     CB    ND2   CA    O     CB    OE1   OD2   CD1   CZ    OH    NH1   NH2   OG    NE    NH1   NH2   ND1   O     CB    CG    CD1   CD2   N     O     CB    OG 
D:  12721 12720 12741 12759 12742 12739 12471 12470 12727 11629 11621 12703 12702 12572 12780 12594 12570 12564 12626 12568 12591 12698 12501 12499 11468 11441 11630 11610 11471 11607 12778 12775 12779 12754 12773 12699 12763 12756 12760 12565
      NH2   NH1   NH1   NE2   NH2   NE    OD2   OD1   OG    N     CA    OH    CZ    O     OG    OE1   CA    O     OD2   ND2   CB    CD1   CD1   CG1   CD1   O     CA    CE1   CE2   CG    O     N     CB    CB    CD1   CD2   O     ND1   N     CB 
     2.68  3.76  3.49  3.76  3.50  3.54  3.56  3.54  3.46  3.26  3.32  3.53  3.76  3.76  3.25  4.00  4.22  3.81  4.17  4.63  4.07  3.70  3.80  3.54  3.76  2.65  3.23  3.74  3.48  3.54  3.08  2.94  3.76  3.95  2.59  3.95  2.81  3.15  3.61  3.78
Bonded amino acids (PDB serial numbers)
A:    181   184   184   184   200   200   202   203   203   308   308   312   312   320   320   320   321   321   324   324   328   337   337   337   339   339   340   342   342   342   344   345   345   346   346   346   347   347   347   347
        E     F     F     F     F     F     K     G     G     D     D     I     I     N     N     N     G     G     E     E     D     Y     Y     Y     R     R     S     R     R     R     H     T     T     L     L     L     S     S     S     S
        1     0     0     0     0     0     1     0     0     1     1     0     0     1     1     1     0     0     1     1     1     1     1     1     1     1     1     1     1     1     1     1     1     0     0     0     1     1     1     1
        a     b     b     b     b     b     -     -     -     -     -     b     b     -     -     -     -     -     -     -     -     b     b     b     b     b     -     b     b     b     b     b     b     -     -     -     -     -     -     -
D:    339   339   342   344   342   342   308   308   340   203   202   337   337   321   347   324   321   320   328   320   324   337   312   312   184   181   203   200   184   200   347   347   347   344   346   337   345   344   345   320
        R     R     R     H     R     R     D     D     S     G     K     Y     Y     G     S     E     G     N     D     N     E     Y     I     I     F     E     G     F     F     F     S     S     S     H     L     Y     T     H     T     N
        1     1     1     1     1     1     1     1     1     0     1     1     1     0     1     1     0     1     1     1     1     1     0     0     0     1     0     0     0     0     1     1     1     1     0     1     1     1     1     1
        b     b     b     b     b     b     -     -     -     -     -     b     b     -     -     -     -     -     -     -     -     b     b     b     b     a     -     b     b     b     -     -     -     b     -     b     b     b     b     -
#######################################

Protein: 1V8O     Program Version: 2       Number of monomers:   8         Simmetry:noncircular
Amino acids for each monomer: 132  133  133  132  132  132  132  133 
Distance cutoffs:  20.0   5.0 Angstrom        Algorithm: simmetrized interface
Bonded atoms (PDB atom serial numbers)
A:    258   259   260   263   269   285   288   291   292   296   298   300   315   318   322   324   336   339   346   351   385   431   433   437   456   464   466   486   492   496   583   584   588   605   606   611   613   614   636   637   638   639   640   661   667   692   696   712   713   714   718   727   730   749
      CB    CG    ND1   NE2   CG    CG2   CA    CB    CG    CE2   OH    CA    C     CA    CG    ND2   CD1   CA    NE1   CH2   NH2   CD2   CE2   CH2   O     CG    NE    CD1   CB    NZ    OD1   OD2   O     CD1   CD2   CB    OD1   OD2   CG   SE     CE    N     CA    CB    CG1   O     O     CB    CG    CD1   CZ    CE1   OH    OG 
B:   1317  1318  1642  1322  1351  1647  1776  1786  1328  1808  1643  1789  1772  1771  1787  1767  1696  1697  1755  1766  1751  1727  1726  1699  1665  1673  1708  1664  1662  1670  1319  1357  1344  1545  1515  1553  1555  1523  1516  1398  1493  1495  1496  1403  1491  1444  1405  1383  1376  1375  1373  1350  1359  1355
      CB    CG    OD1   NE2   CG    O     CE2   CE1   CG    OG    OD2   OH    CG    CB    CE2   N    SE     CE    O     CG2   O     CG2   CG1   CA    CD2   OD2   NH2   CD1   CB    CB    ND1   OH    CG2   CD1   O     CD    NZ    CG    CB    CA    CE3   CZ3   CH2   CD1   NE1   NH2   NE1   ND2   N     O     CA    CB    CA    CE2
     3.41  3.29  2.60  3.21  3.69  4.73  3.86  3.41  3.43  3.46  2.75  3.57  3.52  3.51  3.75  3.16  3.49  3.27  3.04  3.53  4.69  3.66  3.70  3.67  3.37  3.27  4.23  3.08  4.68  3.00  2.51  2.73  4.63  3.32  3.51  3.49  3.47  3.50  3.53  3.60  3.30  3.90  3.80  3.90  4.13  4.88  3.33  3.49  3.66  3.68  3.82  3.42  3.64  3.50
Bonded amino acids (PDB serial numbers)
A:     33    33    33    33    34    36    37    37    37    37    37    38    40    41    41    41    43    44    44    44    48    54    54    54    58    59    59    61    62    62    73    73    74    76    76    77    77    77    80    80    80    81    81    83    84    87    88    90    90    90    90    91    91    94
        H     H     H     H     L     I     Y     Y     Y     Y     Y     E     G     N     N     N     L     W     W     W     R     W     W     W     S     R     R     L     K     K     D     D     P     L     L     D     D     D     -     -     -     R     R     A     V     G     L     F     F     F     F     Y     Y     S
        1     1     1     1     0     0     1     1     1     1     1     1     0     1     1     1     0     0     0     0     1     0     0     0     1     1     1     0     1     1     1     1     0     0     0     1     1     1     -     -     -     1     1     0     0     0     0     0     0     0     0     1     1     1
        a     a     a     a     a     a     a     a     a     a     a     a     a     a     a     a     a     a     a     a     a     a     a     a     a     a     a     a     a     a     -     -     -     a     a     a     a     a     a     a     a     a     a     a     a     -     -     a     a     a     a     a     a     a
B:     33    33    73    33    37    74    90    91    34    94    73    91    90    90    91    90    80    80    88    89    87    84    84    81    76    77    81    76    76    77    33    37    36    61    58    62    62    59    58    44    54    54    54    44    54    48    44    41    41    40    40    37    38    37
        H     H     D     H     Y     P     F     Y     L     S     D     Y     F     F     Y     F     -     -     L     T     G     V     V     R     L     D     R     L     L     D     H     Y     I     L     S     K     K     R     S     W     W     W     W     W     W     R     W     N     N     G     G     Y     E     Y
        1     1     1     1     1     0     0     1     0     1     1     1     0     0     1     0     -     -     0     1     0     0     0     1     0     1     1     0     0     1     1     1     0     0     1     1     1     1     1     0     0     0     0     0     0     1     0     1     1     0     0     1     1     1
        a     a     -     a     a     -     a     a     a     a     -     a     a     a     a     a     a     a     -     a     a     a     a     a     a     a     a     a     a     a     a     a     a     a     a     a     a     a     a     a     a     a     a     a     a     a     a     a     a     a     a     a     a     a
#######################################

Protein: 1VI8     Program Version: 2       Number of monomers:   8         Simmetry:noncircular
Amino acids for each monomer: 138  146  138  138  138  138  137  138 
Distance cutoffs:  20.0   5.0 Angstrom        Algorithm: simmetrized interface
Bonded atoms (PDB atom serial numbers)
A:    270   292   794   954   959
      N     CG2   NZ    O     NZ 
E:   4881  4884  4895  4411  4405
      OE1   CA    OE2   CB    OE1
     4.20  4.77  2.86  4.75  3.97
Bonded amino acids (PDB serial numbers)
A:     33    35   103   122   122
        D     T     K     K     K
        1     1     1     1     1
        -     -     b     -     -
E:     75    76    77    11    10
        E     G     E     A     E
        1     0     1     0     1
        -     -     -     a     a
#######################################

Protein: 1VQY     Program Version: 2       Number of monomers:   8         Simmetry:noncircular
Amino acids for each monomer: 105  114  105  103  103  105  105  105 
Distance cutoffs:  20.0   5.0 Angstrom        Algorithm: simmetrized interface
Bonded atoms (PDB atom serial numbers)
A:    475   478   483   486
      CB    CD2   CB    OD2
E:   3913  3915  3921  3922
      CB    CD1   CB    CG 
     3.79  3.96  4.25  4.45
Bonded amino acids (PDB serial numbers)
A:     60    60    61    61
        L     L     D     D
        0     0     1     1
        a     a     a     a
E:     60    60    61    61
        L     L     D     D
        0     0     1     1
        a     a     a     a
#######################################

Protein: 1W7R     Program Version: 2       Number of monomers:   8         Simmetry:noncircular
Amino acids for each monomer: 11  11  11  11  11  11  11  11 
Distance cutoffs:  20.0   5.0 Angstrom        Algorithm: simmetrized interface
Bonded atoms (PDB atom serial numbers)
A:     37    39    42    46    56    57    62    65    69    80    82    85    88    92   100   104   107   111   114   116   119   121   125   126   133   134   135   138   141
      CG2   N     O     O3    C2    C3    N     O     O3    C3    O4    N     O     O3    O     N     O     O3    O5    N     O     C2    C5    C6    CD1   CD2   CE1   N     O  
B:    260   246   243   253   242   233   227   224   234   220   221   204   201   208   277   181   178   283   188   258   255   177   264   265   216   275   213   239   236
      C2    O     N     O5    CG2   C5    O     N     O5    C4    O4    O     N     O3    N     O     N     OD1   O5    O     N     CG2   C5    C6    O     CE2   N     O     N  
     3.73  2.92  2.81  2.44  3.48  3.66  2.82  2.90  2.86  3.35  3.41  3.12  2.93  2.56  2.90  2.88  2.91  2.73  2.69  2.97  2.81  3.51  3.76  3.65  3.73  3.47  3.41  3.00  2.92
Bonded amino acids (PDB serial numbers)
A:      3     4     4     4     5     5     6     6     6     7     7     8     8     8     9    10    10    10    10    11    11    11    11    11    12    12    12    13    13
        -     -     -     -     -     -     -     -     -     -     -     -     -     -     V     -     -     -     -     -     -     -     -     -     F     F     F     D     D
        -     -     -     -     -     -     -     -     -     -     -     -     -     -     0     -     -     -     -     -     -     -     -     -     0     0     0     1     1
        b     b     b     b     b     b     b     b     b     b     b     b     b     b     b     b     b     b     b     b     b     b     b     b     b     b     b     b     b
B:     11    10    10    10     9     8     8     8     8     7     7     6     6     6    13     4     4    13     4    11    11     3    11    11     7    12     7     9     9
        -     -     -     -     V     -     -     -     -     -     -     -     -     -     D     -     -     D     -     -     -     V     -     -     -     F     -     V     V
        -     -     -     -     0     -     -     -     -     -     -     -     -     -     1     -     -     1     -     -     -     0     -     -     -     0     -     0     0
        b     b     b     b     b     b     b     b     b     b     b     b     b     b     -     b     b     -     b     b     b     b     b     b     b     b     b     b     b
#######################################

Protein: 1W7Z     Program Version: 2       Number of monomers:   8         Simmetry:noncircular
Amino acids for each monomer: 31  31  31  31  30  31  30  30 
Distance cutoffs:  20.0   5.0 Angstrom        Algorithm: simmetrized interface
Bonded atoms (PDB atom serial numbers)
A:      2     4    16    36   139
      CA    O     CG    CD1   CB 
F:   1121  1124  1136  1163  1153
      N     O     CG    CD1   NH1
     4.72  4.62  3.52  3.76  3.45
Bonded amino acids (PDB serial numbers)
A:      1     1     3     5    17
        G     G     P     I     A
        0     0     0     0     0
        -     -     -     -     -
F:      1     1     3     5     4
        G     G     P     I     -
        0     0     0     0     -
        -     -     -     -     -
#######################################

Protein: 1W91     Program Version: 2       Number of monomers:   8         Simmetry:noncircular
Amino acids for each monomer: 499  499  499  499  499  499  499  499 
Distance cutoffs:  20.0   5.0 Angstrom        Algorithm: simmetrized interface
Bonded atoms (PDB atom serial numbers)
A:   1927  1934  1936  1951  1971  2002  2008  2032  2371  2379  2417  3077  3162  3184  3333  3350  3369  3402  3471  3499  3503  3504  3508  3516  3520  3522  3526  3527  3529  3535  3542  3545  3644  3645  3652  3683  3704  3705  3715  3722  3846  3934  3955  3962  3963  3969  3983  3991  3995  4006  4015  4029  4030  4034  4039  4042  4043  4050  4051  4058  4059  4062  4063  4064  4068  4076
      NE2   CD    NZ    OG1   OE1   CG    OH    CG    CB    CG1   CD1   OD1   O     NZ    CZ    NZ    OE1   OE2   CG1   O     OE1   NE2   O     O     O     CG    NH1   NH2   CA    N     NE    NH2   OE1   NE2   CG2   NE2   OG1   CG2   N     OE1   NZ    CG1   N     OE1   OE2   OG1   CG2   CD2   OH    O     N     OD1   OD2   O     CB    OE1   OE2   CG2   CD1   CG2   N     O     CB    OG    O     OH 
C:  12208 12209 12172 12165 12157 12205 12181 12224 12217 12216 12230 11754 12225 12200 11637 11810 11811 12242 11499 11888 11870 11868 12100 12121 12161 12136 12195 12196 12129 12128 12148 12146 11516 11535 11855 11847 11669 11818 11667 11665 12228 11674 11682 11701 11695 11688 11708 10137 11686 10102 10174 11692 11693 11350 10168 10093 10100 10545 10537 10198 11328 12012 11321 10583 11348 11567
      OE1   OE2   O     O     CD2   CB    N     CG2   CD1   CG2   OG    OE1   N     O     CG1   OE1   NE2   OH    CZ    OE1   OG1   O     CG1   N     OH    CG2   OD1   OD2   OE2   OE1   OG1   O     NZ    OE1   CG1   CD2   OE1   CG2   CG    O     O     O     O     N     CA    CG    NE    OE1   O     NZ    OH    NH1   NH2   NZ    CG    NE2   CD    CG1   CB    CG    O     NZ    O     CD1   CD    OE1
     3.15  3.66  2.54  3.09  3.34  3.52  3.14  3.62  3.66  3.55  3.55  4.82  3.11  2.68  3.62  2.54  3.48  2.72  3.72  2.83  2.60  3.65  3.70  2.83  2.69  3.86  3.25  2.83  3.37  2.84  3.17  3.09  2.89  2.99  3.99  3.78  2.73  3.85  4.06  3.14  2.88  3.94  2.87  2.90  3.47  3.89  2.67  3.32  2.65  2.73  2.93  3.27  3.06  2.57  3.46  2.63  3.70  3.80  3.62  3.40  3.39  2.86  3.32  3.61  2.83  2.30
Bonded amino acids (PDB serial numbers)
A:    236   237   237   239   241   244   244   247   288   289   294   376   388   390   410   412   414   418   426   429   429   429   430   431   432   432   432   432   433   434   434   434   446   446   447   451   454   454   456   456   472   483   486   486   486   487   489   490   490   492   494   495   495   496   497   497   497   498   498   499   500   500   500   500   501   501
        H     K     K     T     E     Y     Y     L     P     V     L     D     M     K     F     K     Q     E     V     Q     Q     Q     M     G     R     R     R     R     P     R     R     R     Q     Q     V     H     T     T     Q     Q     K     V     E     E     E     T     T     Y     Y     G     D     D     D     G     E     E     E     I     I     T     S     S     S     S     Y     Y
        1     1     1     1     1     1     1     0     0     0     0     1     0     1     0     1     1     1     0     1     1     1     0     0     1     1     1     1     0     1     1     1     1     1     0     1     1     1     1     1     1     0     1     1     1     1     1     1     1     0     1     1     1     0     1     1     1     0     0     1     1     1     1     1     1     1
        -     b     b     -     -     b     b     -     a     a     a     -     -     -     b     b     b     -     a     a     a     a     a     -     -     -     -     -     -     -     -     -     a     a     a     b     b     b     b     b     -     -     a     a     a     a     a     a     a     -     a     a     a     a     a     a     a     a     a     -     -     -     -     -     -     -
C:    497   497   492   491   490   497   494   499   498   498   500   439   500   496   426   446   446   501   410   456   454   454   483   486   490   487   495   495   486   486   489   489   412   414   452   451   429   447   429   429   500   430   431   434   433   432   434   241   432   237   244   432   432   390   244   236   237   289   288   247   388   472   387   294   390   418
        E     E     G     V     Y     E     D     T     I     I     S     Q     S     G     V     Q     Q     Y     F     Q     T     T     V     E     Y     T     D     D     E     E     T     T     K     Q     V     H     Q     V     Q     Q     S     M     G     R     P     R     R     E     R     K     Y     R     R     K     Y     H     K     V     P     L     M     K     V     L     K     E
        1     1     0     0     1     1     1     1     0     0     1     1     1     0     0     1     1     1     0     1     1     1     0     1     1     1     1     1     1     1     1     1     1     1     0     1     1     0     1     1     1     0     0     1     0     1     1     1     1     1     1     1     1     1     1     1     1     0     0     0     0     1     0     0     1     1
        a     a     -     -     a     a     a     -     a     a     -     a     -     a     a     a     a     -     b     b     b     b     -     a     a     a     a     a     a     a     a     a     b     b     b     b     a     a     a     a     -     a     -     -     -     -     -     -     -     b     b     -     -     -     b     -     b     a     a     -     -     -     -     a     -     -
#######################################

Protein: 1WBI     Program Version: 2       Number of monomers:   8         Simmetry:noncircular
Amino acids for each monomer: 123  120  121  121  121  123  120  121 
Distance cutoffs:  20.0   5.0 Angstrom        Algorithm: simmetrized interface
Bonded atoms (PDB atom serial numbers)
A:     66   136   137   152   246   266   278   311   330   333   334   340   349
      CG    CG2   CD1   CG2   OG1   CG2   O     O     O     CG2   CD1   OG1   CD2
G:   6144  6143  6137  6059  5930  6126  6114  6111  6108  6107  6112  6070  6055
      CD1   CG    CG2   CD1   CD1   O     O     N     CB    O     CA    O     O  
     3.32  4.10  3.68  3.72  3.42  3.71  4.75  4.88  3.24  4.38  4.84  2.90  3.46
Bonded amino acids (PDB serial numbers)
A:      9    17    17    19    32    34    36    41    44    44    44    45    46
        E     I     I     T     T     I     A     P     I     I     I     T     L
        1     0     0     1     1     0     0     0     0     0     0     1     0
        b     b     b     b     b     b     -     a     a     a     a     -     -
G:     46    46    45    34    17    44    42    42    41    41    42    36    34
        L     L     T     I     I     I     G     G     P     P     G     A     I
        0     0     1     0     0     0     0     0     0     0     0     0     0
        -     -     -     b     b     a     a     a     a     a     a     -     b
#######################################

Protein: 1WLV     Program Version: 2       Number of monomers:   8         Simmetry:noncircular
Amino acids for each monomer: 117  116  115  115  115  115  115  117 
Distance cutoffs:  20.0   5.0 Angstrom        Algorithm: simmetrized interface
Bonded atoms (PDB atom serial numbers)
A:      1     7     8   422   431   440   685   876
      N     SD    CE    O     CA    CD    NH1   O  
F:   4382  4353  4352  4526  4529  4543  4535  4540
      OE1   CB    O     CD    NH1   OD2   CB    CB 
     3.09  3.85  3.13  4.44  3.88  3.33  4.87  3.57
Bonded amino acids (PDB serial numbers)
A:      1     1     1    58    59    60    92   117
        M     M     M     R     G     P     R     L
        0     0     0     1     0     0     1     0
        -     -     -     a     a     -     -     -
F:      7     4     4    28    28    30    29    30
        E     P     P     R     R     D     A     D
        1     0     0     1     1     1     0     1
        a     a     a     a     a     a     a     a
#######################################

Protein: 1WWS     Program Version: 2       Number of monomers:   8         Simmetry:noncircular
Amino acids for each monomer: 147  147  147  147  147  147  147  147 
Distance cutoffs:  20.0   5.0 Angstrom        Algorithm: simmetrized interface
Bonded atoms (PDB atom serial numbers)
A:    185   221   222   243   281  1062  1100  1126
      OD1   NH1   NH2   OD2   ND2   OG1   OE1   OE2
G:   7890  7864  7845  7971  7813  7863  7842  7816
      CG    CB    OD1   NH2   CG    O     O     NZ 
     3.22  3.63  3.39  3.21  4.92  3.88  4.57  2.92
Bonded amino acids (PDB serial numbers)
A:     23    27    27    30    34   134   138   141
        N     R     R     D     N     T     E     E
        1     1     1     1     1     1     1     1
        a     a     a     a     a     a     a     a
G:     94    90    87   104    83    90    87    83
        P     A     D     R     K     A     D     K
        0     0     1     1     1     0     1     1
        -     a     a     a     a     a     a     a
#######################################

Protein: 1WYU     Program Version: 2       Number of monomers:   8         Simmetry:noncircular
Amino acids for each monomer: 437  473  437  473  437  473  437  473 
Distance cutoffs:  20.0   5.0 Angstrom        Algorithm: simmetrized interface
Bonded atoms (PDB atom serial numbers)
A:      5     8     9    12    15    25    32    39    40    59    86   351   367   369   375   378   387   637   638   641   646   667   709
      CB    CE    N     O     OD1   CE1   O     O     CB    CG2   OE2   O     CB    CD    CG    OE2   NE1   CB    CG    CA    CG2   CB    OE2
D:  10496 10522 10498 10500 10499 10732 10472 10465 10722 10448 10468 10524 10495 10521 10508 10491 10504 11038 11008 11002 10982 11003 10831
      CB    CD    CD    NZ    CE    OE1   O     NE    CG    O     NH2   NZ    O     CG    CD2   CD2   O     CB    CA    CB    OH    CG    NH1
     4.23  3.45  3.95  3.03  3.37  3.25  4.69  2.98  3.42  3.32  3.06  3.11  3.74  3.53  3.48  3.28  2.87  4.09  3.71  3.64  3.90  3.36  2.89
Bonded amino acids (PDB serial numbers)
A:      1     1     2     2     2     3     4     5     5     7    10    44    46    46    47    47    48    80    80    81    81    84    90
        M     M     D     D     D     Y     T     P     P     T     E     P     P     P     E     E     W     P     P     V     V     A     E
        0     0     1     1     1     1     1     0     0     1     1     0     0     0     1     1     0     0     0     0     0     0     1
        -     -     -     -     -     -     -     -     -     a     a     -     a     a     a     a     a     a     a     a     a     a     a
D:     18    21    18    18    18    47    15    14    46    12    14    21    18    21    19    17    19    85    82    81    78    81    59
        K     K     K     K     K     E     R     R     D     K     R     K     K     K     L     L     L     E     L     K     Y     K     R
        1     1     1     1     1     1     1     1     1     1     1     1     1     1     0     0     0     1     0     1     1     1     1
        -     -     -     -     -     a     -     -     a     -     -     -     -     -     -     -     -     a     a     a     -     a     a
#######################################

Protein: 1X9J     Program Version: 2       Number of monomers:   8         Simmetry:noncircular
Amino acids for each monomer: 373  371  371  373  371  372  373  372 
Distance cutoffs:  20.0   5.0 Angstrom        Algorithm: simmetrized interface
Bonded atoms (PDB atom serial numbers)
A:      1   170   171   185   189   197   208   210   213   215   216   225   227   498   502  1303  1307  1309  1311  1313  1314  1331  1990  2407  2477  2558  2561  2581  2582  2706  2709  2722
      N     CB    CG    NH2   O     O     CE    N     O     CG    SD    OE1   N     CB    OE2   CD    NH2   CA    O     CG    SD    ND2   NH2   NZ    OG1   N     O     CG    CD    NE    NH2   OE2
B:   4964  5328  5326  5327  3157  3167  3165  3153  3150  3133  3129  3148  3137  3442  3441  5347  5522  5501  5486  5497  4254  5417  5646  4243  4271  4251  4249  4244  4247  4929  4927  5356
      NH2   CE1   ND1   CD2   CE    N     OE1   O     N     CE    O     CE    O     OE2   OE1   NZ    CD    O     O     CD2   SD    OG1   NE    CD    ND2   O     CA    NE    NH2   NH1   NE    OE2
     4.48  3.63  3.74  3.14  3.70  2.77  3.05  2.87  2.74  3.16  3.68  3.00  2.71  3.48  3.16  3.85  4.00  4.10  3.42  3.82  3.29  3.78  3.02  3.40  3.59  3.31  3.90  3.91  3.87  3.56  3.33  4.52
Bonded amino acids (PDB serial numbers)
A:      1    22    22    23    24    25    26    27    27    27    27    28    29    60    60   167   167   168   168   168   168   170   257   309   317   328   328   330   330   347   347   349
        M     E     E     R     M     V     K     M     M     M     M     Q     N     E     E     R     R     M     M     M     M     N     R     K     T     V     V     P     P     R     R     E
        0     1     1     1     0     0     1     0     0     0     0     1     1     1     1     1     1     0     0     0     0     1     1     1     1     0     0     0     0     1     1     1
        -     -     -     b     b     b     b     b     b     b     b     b     b     a     a     a     a     a     a     a     a     -     a     -     a     b     b     b     b     a     a     -
B:    261   307   307   307    27    29    28    27    27    24    24    26    25    60    60   309   330   328   326   327   168   317   347   167   170   168   168   167   167   257   257   310
        R     H     H     H     M     N     Q     M     M     M     M     K     V     E     E     K     P     V     V     L     M     T     R     R     N     M     M     R     R     R     R     E
        1     1     1     1     0     1     1     0     0     0     0     1     0     1     1     1     0     0     0     0     0     1     1     1     1     0     0     1     1     1     1     1
        a     a     a     a     b     b     b     b     b     b     b     b     b     a     a     -     b     b     b     b     a     a     a     a     -     a     a     a     a     a     a     -
#######################################

Protein: 1XEB     Program Version: 2       Number of monomers:   8         Simmetry:noncircular
Amino acids for each monomer: 149  148  149  148  146  145  147  146 
Distance cutoffs:  20.0   5.0 Angstrom        Algorithm: simmetrized interface
Bonded atoms (PDB atom serial numbers)
A:    453   454   681   682   691   708   711
      NH1   NH2   O     CB    O     CG    NE2
G:   7800  7810  7830  7801  7573  7827  7823
      O     O     NE2   CB    NH2   CG    CA 
     3.35  3.48  3.34  3.92  3.46  3.47  3.64
Bonded amino acids (PDB serial numbers)
A:     56    56    86    86    88    90    90
        R     R     A     A     R     Q     Q
        1     1     0     0     1     1     1
        b     b     a     a     a     -     -
G:     86    88    90    86    56    90    90
        A     R     Q     A     R     Q     Q
        0     1     1     0     1     1     1
        -     -     -     -     -     -     -
#######################################

Protein: 1XMP     Program Version: 2       Number of monomers:   8         Simmetry:noncircular
Amino acids for each monomer: 155  157  164  155  155  160  164  160 
Distance cutoffs:  20.0   5.0 Angstrom        Algorithm: simmetrized interface
Bonded atoms (PDB atom serial numbers)
A:    422   423   426   570   596   599   600   613   615   734   742   760   763   771   784   788   792   793   795   803   807   808   821   822   825   832   836   841   848   887   890   891   907   915   930   932   934   935   941   959   960   961   967   968   971   989  1014  1016  1046  1075  1076
      CD    NE    NH2   O     O     OD1   ND2   CB    CD    CD2   CD2   O     CG2   OE1   O     N     N     CA    O     N     CB    CG    CB    N     O     O     N     N     CD1   O     OD1   ND2   CD1   CD1   O     CG    OE1   NE2   CG1   O     CB    OG    CG    CD1   CE2   OD1   CD2   NE2   OE2   NH1   NH2
B:   2168  2166  2141  2227  2084  2198  2087  2067  2082  1894  1886  1988  1984  1993  2042  2018  2043  2059  2228  2041  2039  2086  1973  1977  1974  1915  1912  1923  1924  1959  1936  1944  1945  1765  1767  1748  1960  1752  2093  1617  1614  2094  2118  2120  2113  1578  1577  1574  1751  1722  1947
      NE2   CD2   OD1   NH1   CG    OE2   NE2   CD1   O     CD2   CD2   N     O     N     OD1   CB    ND2   CD1   NH2   CG    O     OE1   CB    O     N     CG2   O     OE1   NE2   CB    O     N     CA    CB    CD    O     CG    ND2   CG1   CD    O     CG2   CB    CD1   OG    NH2   NH1   CD    OD1   O     O  
     2.98  3.08  3.12  2.88  3.37  2.71  3.03  4.18  3.66  3.92  3.99  3.19  3.38  3.11  2.95  3.78  2.82  3.48  3.08  3.59  3.51  3.47  3.64  2.88  2.82  3.47  3.20  3.02  4.15  3.39  2.81  2.83  3.39  4.11  3.69  3.27  3.44  2.96  3.99  4.00  3.99  4.03  3.66  3.51  3.00  3.12  3.15  2.95  2.79  2.87  3.18
Bonded amino acids (PDB serial numbers)
A:     54    54    54    76    80    80    80    82    82    99   100   103   103   104   106   107   108   108   108   110   110   110   112   113   113   114   115   116   116   123   123   123   126   127   130   130   130   130   131   134   134   134   135   135   135   137   140   140   144   147   147
        R     R     R     A     N     N     N     P     P     L     L     V     V     Q     P     G     G     G     G     P     P     P     A     T     T     V     A     I     I     N     N     N     L     L     Q     Q     Q     Q     I     S     S     S     F     F     F     D     H     H     E     R     R
        1     1     1     0     1     1     1     0     0     0     0     0     0     1     0     0     0     0     0     0     0     0     0     1     1     0     0     0     0     1     1     1     0     0     1     1     1     1     0     1     1     1     0     0     0     1     1     1     1     1     1
        -     -     -     a     -     -     -     -     -     a     a     a     a     a     -     -     -     -     -     -     -     -     b     b     b     -     -     -     -     a     a     a     a     a     a     a     a     a     a     a     a     a     -     -     -     a     a     a     a     a     a
B:    140   140   137   147   130   144   130   127   130   100    99   115   114   116   123   119   123   126   147   123   123   130   112   113   113   103   103   104   104   110   106   108   108    82    82    80   110    80   131    59    59   131   135   135   134    54    54    54    80    76   108
        H     H     D     R     Q     E     Q     L     Q     L     L     A     V     I     N     A     N     L     R     N     N     Q     A     T     T     V     V     Q     Q     P     P     G     G     P     P     N     P     N     I     K     K     I     F     F     S     R     R     R     N     A     G
        1     1     1     1     1     1     1     0     1     0     0     0     0     0     1     0     1     0     1     1     1     1     0     1     1     0     0     1     1     0     0     0     0     0     0     1     0     1     0     1     1     0     0     0     1     1     1     1     1     0     0
        a     a     a     a     a     a     a     a     a     a     a     -     -     -     a     a     a     a     a     a     a     a     b     b     b     a     a     a     a     -     -     -     -     -     -     -     -     -     a     -     -     a     -     -     a     -     -     -     -     a     -
#######################################

Protein: 1XTV     Program Version: 2       Number of monomers:   8         Simmetry:noncircular
Amino acids for each monomer: 215  215  215  215  215  215  215  215 
Distance cutoffs:  20.0   5.0 Angstrom        Algorithm: simmetrized interface
Bonded atoms (PDB atom serial numbers)
A:     63    65    73    74    85    86    97    98   121   143   146   158   159   165   167   250   283   305   306   336   337   339   348   362   370   403   443   445   449   456   460   461   467   468   475   476   502   503   520   522   532   539   561   725  1595  1603  1617  1619  1626  1630  1636
      O     CG    CG2   CD1   O     CB    CD2   CE1   OG1   O     CD    OD2   N     CD    NZ    NZ    NH1   CZ    NH1   CE1   CE2   OH    OE2   OG    ND2   CE2   CB    CG2   O     CA    OG1   CG2   CG    CD    CD1   CD2   OG1   CG2   O     CG1   N     CD1   CD1   O     CD2   O     CA    O     O     O     CA 
B:   2235  2099  2032  2058  2217  2219  2228  2257  2213  2152  2199  2141  2145  2154  2149  2439  2440  2002  2003  2010  2031  1755  2035  1770  1763  1761  1848  1847  1860  1839  3315  3322  3326  3325  3311  3291  3317  1842  1817  1782  1792  1759  1795  1979  2172  2171  2182  2156  2157  2163  2162
      CD1   CE2   CE1   OG    CB    CG2   N     CD1   N     CA    CG2   CG2   O     O     OE1   CG    CD    NH1   NH2   CG2   CD2   NZ    OH    CD1   N     CG    CA    N     CG    O     O     O     O     C     CD2   CD2   CG    CD    OG1   CB    ND1   O     NE2   NH1   CD2   CD1   CG1   OG1   CG2   CG    CB 
     3.47  3.51  3.00  3.86  4.04  3.49  2.94  3.87  3.01  3.25  3.50  3.02  3.24  3.74  3.08  4.38  4.44  3.79  3.87  3.18  3.27  2.96  2.53  3.56  2.88  3.68  3.94  4.03  3.02  3.51  3.11  3.26  3.04  3.21  3.35  3.91  3.86  3.57  2.93  3.67  2.69  3.36  3.47  3.59  4.29  2.94  3.31  2.99  3.38  3.09  3.90
Bonded amino acids (PDB serial numbers)
A:      9     9    10    10    12    12    13    13    16    19    19    20    21    21    21    30    34    37    37    41    41    41    42    44    45    49    54    54    55    56    56    56    57    57    58    58    62    62    65    65    67    67    70    92   202   203   205   205   206   207   208
        P     P     I     I     L     L     H     H     T     R     R     D     K     K     K     K     R     R     R     Y     Y     Y     E     S     N     Y     V     V     E     T     T     T     P     P     L     L     T     T     V     V     I     I     L     A     Y     I     P     P     G     L     G
        0     0     0     0     0     0     1     1     1     1     1     1     1     1     1     1     1     1     1     1     1     1     1     1     1     1     0     0     1     1     1     1     0     0     0     0     1     1     0     0     0     0     0     0     1     0     0     0     0     0     0
        a     a     a     a     a     a     a     a     a     a     a     a     -     -     -     a     a     a     a     a     a     a     a     a     a     -     b     b     b     -     -     -     -     -     -     -     b     b     b     b     a     a     a     a     -     b     -     -     -     -     -
B:     67    49    41    44    65    65    67    70    65    56    62    54    55    56    55    94    94    37    37    38    41     8    41    10    10     9    20    20    21    19   205   206   207   207   204   202   205    19    16    12    13     9    13    34    58    58    60    56    56    57    57
        I     Y     Y     S     V     V     I     L     V     T     T     V     E     T     E     P     P     R     R     I     Y     K     Y     I     I     P     D     D     K     R     P     G     L     L     L     Y     P     R     T     L     H     P     H     R     L     L     V     T     T     P     P
        0     1     1     1     0     0     0     0     0     1     1     0     1     1     1     0     0     1     1     0     1     1     1     0     0     0     1     1     1     1     0     0     0     0     0     1     0     1     1     0     1     0     1     1     0     0     0     1     1     0     0
        a     -     a     a     b     b     a     a     b     -     b     b     b     -     b     -     -     a     a     a     a     a     a     a     a     a     a     a     -     a     -     -     -     -     b     -     -     a     a     a     a     a     a     a     -     -     -     -     -     -     -
#######################################

Protein: 1XXX     Program Version: 2       Number of monomers:   8         Simmetry:noncircular
Amino acids for each monomer: 296  295  296  295  295  296  295  296 
Distance cutoffs:  20.0   5.0 Angstrom        Algorithm: simmetrized interface
Bonded atoms (PDB atom serial numbers)
A:   1251  1257  1261  1262  1276  1285  1307  1394  1423  1425  1451  1452  1459  1460  1632  1644  1646  1660  1686  1723  1740  1768  1769
      CD1   CB    CE1   NE2   O     OE1   CB    CB    CB    CD    O     CB    SD    CE    CZ    CA    O     CG1   CD    CD1   CB    OD1   ND2
D:   7805  7797  8164  8171  8126  8172  8124  7660  7826  7862  8089  7855  7828  7827  8064  8049  8047  8065  7854  7679  7664  7665  7688
      CD2   CB    SG    OD1   CD1   ND2   CG1   CB    CB    SD    CD    CB    CD    CG    CG2   O     CA    CD1   O     O     CE1   NE2   OE1
     3.70  3.81  3.35  2.82  3.49  2.64  3.85  3.95  3.99  3.75  2.98  3.40  3.67  3.72  3.81  4.76  4.67  3.53  2.59  3.63  3.60  2.91  3.00
Bonded amino acids (PDB serial numbers)
A:    177   178   178   178   181   182   185   197   201   201   204   204   205   205   229   232   232   234   238   242   245   249   249
        L     H     H     H     A     Q     A     A     P     P     A     A     M     M     F     G     G     I     R     I     A     N     N
        0     1     1     1     0     1     0     0     0     0     0     0     0     0     0     0     0     0     1     0     0     1     1
        a     a     a     a     a     a     a     a     a     a     a     a     a     a     a     -     -     a     a     a     a     a     a
D:    198   197   248   249   242   249   242   178   201   205   238   204   201   201   234   232   232   234   204   181   178   178   182
        L     A     C     N     I     N     I     H     P     M     R     A     P     P     I     G     G     I     A     A     H     H     Q
        0     0     1     1     0     1     0     1     0     0     1     0     0     0     0     0     0     0     0     0     1     1     1
        a     a     a     a     a     a     a     a     a     a     a     a     a     a     a     -     -     a     a     a     a     a     a
#######################################

Protein: 1YDG     Program Version: 2       Number of monomers:   8         Simmetry:noncircular
Amino acids for each monomer: 201  202  202  202  204  201  202  202 
Distance cutoffs:  20.0   5.0 Angstrom        Algorithm: simmetrized interface
Bonded atoms (PDB atom serial numbers)
A:    814   821   973   975   996  1010  1026  1028  1029  1030  1032  1034  1039  1040  1058  1062  1069  1070  1071  1074  1075  1077  1091  1101  1110  1112  1165  1201  1202  1211  1215  1407  1436  1439  1456  1457  1458  1459  1465  1468  1488  1492
      CB    OD1   CD    NE2   CG    CE    O     CG    SD    CE    CA    O     CE1   NE2   O     O     CG1   CG2   N     O     CB    CD1   CG    CA    CD1   CE1   CZ    CB    CG    CD2   OH    NH2   O     CD1   O     CB    CG    CD    O     CD1   CA    CA 
B:   2630  2914  2483  2481  2538  2479  2609  2599  2719  2504  2709  2618  2710  2723  2915  2600  2577  2947  2582  2579  2583  2585  2536  2534  2542  2545  2284  2540  2547  2537  2548  2566  2977  2578  2996  2973  2998  3000  2965  2948  2964  2966
      CG2   NH1   NE2   CD    CE    CB    CA    CG    CD2   CG    CB    CD1   CG    OH    NH2   CD    CG1   CD1   O     N     CB    CD1   CG    O     O     ND1   CH2   CA    CE1   SD    NE2   O     CD2   CG2   CA    O     O     CA    CB    CD2   O     CG 
     3.76  2.71  3.19  3.37  3.78  3.68  3.20  3.74  3.60  3.92  3.89  3.37  3.55  3.00  2.77  3.81  3.17  4.03  3.00  2.96  3.89  4.09  3.80  3.17  3.47  3.68  4.40  3.92  3.65  3.79  2.83  2.79  3.57  4.21  3.20  3.90  4.04  3.99  3.84  3.87  3.20  3.82
Bonded amino acids (PDB serial numbers)
A:    112   113   134   134   137   138   141   141   141   141   142   142   142   142   144   145   146   146   147   147   147   147   149   151   152   152   158   164   164   165   165   190   194   194   197   197   197   197   198   198   201   202
        A     N     Q     Q     Y     M     M     M     M     M     H     H     H     H     G     A     V     V     L     L     L     L     P     G     Y     Y     F     P     P     Y     Y     R     L     L     K     K     K     K     L     L     G     G
        0     1     1     1     1     0     0     0     0     0     1     1     1     1     0     0     0     0     0     0     0     0     0     0     1     1     0     0     0     1     1     1     0     0     1     1     1     1     0     0     0     0
        -     -     a     a     a     a     a     a     a     a     a     a     a     a     -     -     b     b     b     b     b     b     -     -     -     -     a     -     -     -     -     a     a     a     a     a     a     a     a     a     a     a
B:    153   190   134   134   141   134   151   149   165   137   164   152   164   165   190   149   146   194   147   147   147   147   141   141   142   142   106   142   142   141   142   144   198   146   201   198   201   202   197   194   197   197
        T     R     Q     Q     M     Q     G     P     Y     Y     P     Y     P     Y     R     P     V     L     L     L     L     L     M     M     H     H     W     H     H     M     H     G     L     V     G     L     G     G     K     L     K     K
        1     1     1     1     0     1     0     0     1     1     0     1     0     1     1     0     0     0     0     0     0     0     0     0     1     1     0     1     1     0     1     0     0     0     0     0     0     0     1     0     1     1
        -     a     a     a     a     a     -     -     -     a     -     -     -     -     a     -     b     a     b     b     b     b     a     a     a     a     a     a     a     a     a     -     a     b     a     a     a     a     a     a     a     a
#######################################

Protein: 1YK3     Program Version: 2       Number of monomers:   8         Simmetry:noncircular
Amino acids for each monomer: 198  193  199  200  196  202  201  197 
Distance cutoffs:  20.0   5.0 Angstrom        Algorithm: simmetrized interface
Bonded atoms (PDB atom serial numbers)
A:      2    26    30    34    42    48    51   100   101   102   107   109   112   162   165   553   554
      CA    CB    O     CD2   N     CD    NH1   O     CB    CG    CZ    CA    CB    NE    NH2   CZ    NH1
E:   6927  6925  6415  6421  6403  6407  6478  6473  6474  6475  6424  6538  6535  6485  6482  6399  6390
      NH1   NE    N     CD    O     CD2   CE1   O     CB    CG    NH1   NH2   NE    CB    CA    CB    O  
     2.96  3.44  2.81  4.26  2.86  4.04  3.79  3.70  3.74  3.82  3.74  3.88  3.86  3.53  3.74  3.64  3.77
Bonded amino acids (PDB serial numbers)
A:     10    13    14    14    16    16    16    22    22    22    22    23    23    29    29    77    77
        A     A     L     L     R     R     R     F     F     F     F     D     D     R     R     R     R
        0     0     0     0     1     1     1     0     0     0     0     1     1     1     1     1     1
        -     -     -     -     -     -     -     -     -     -     -     -     -     a     a     a     a
E:     77    77    16    16    14    14    22    22    22    22    16    29    29    23    23    13    12
        R     R     R     R     L     L     F     F     F     F     R     R     R     D     D     A     D
        1     1     1     1     0     0     0     0     0     0     1     1     1     1     1     0     1
        a     a     -     -     -     -     -     -     -     -     -     a     a     -     -     -     -
#######################################

Protein: 1YPO     Program Version: 2       Number of monomers:   8         Simmetry:noncircular
Amino acids for each monomer: 130  132  132  129  129  130  132  129 
Distance cutoffs:  20.0   5.0 Angstrom        Algorithm: simmetrized interface
Bonded atoms (PDB atom serial numbers)
A:      1     5    12    31    33    35    36    41    46    58    62    63    68    75    89   143   150   154   394   422   439   445   446   451   453   459
      N     CB    CD    CG    OE1   N     CA    OD1   O     CA    CG1   CG2   O     CE3   N     CD2   O     CA    CE1   NE2   O     O     CB    CE2   OH    OG 
B:   1046  1064  1054  1128  1142  1121  1116  1138  1111  1099  1115  1089  1088  1069  1086  1506  1502  1475  1094  1207  1527  1512  1547  1203  1192  1498
      N     CG    N     CE3   N     O     CG2   ND1   CA    O     CG1   CA    N     O     OE1   OH    CD2   NE2   OD1   CA    CE1   OG    CZ    O     O     O  
     2.55  4.03  3.44  3.32  2.71  2.64  3.57  3.07  3.43  3.73  3.87  3.55  2.96  3.17  2.66  2.90  4.44  4.54  2.97  3.89  4.01  2.48  3.74  3.10  2.54  2.50
Bonded amino acids (PDB serial numbers)
A:    142   142   143   146   146   147   147   147   148   149   149   149   150   150   152   158   159   160   190   193   196   197   197   197   197   198
        A     A     P     Q     Q     D     D     D     W     I     I     I     W     W     G     F     S     S     F     Q     S     Y     Y     Y     Y     S
        0     0     0     1     1     1     1     1     0     0     0     0     0     0     0     0     1     1     0     1     1     1     1     1     1     1
        -     -     -     -     -     -     -     -     -     b     b     b     b     b     -     b     -     -     a     a     -     -     -     -     -     -
B:    141   143   142   150   152   150   149   151   149   148   149   147   147   144   146   197   197   193   147   160   200   198   202   159   158   197
        M     P     A     W     G     W     I     H     I     W     I     D     D     C     Q     Y     Y     Q     D     S     F     S     F     S     F     Y
        0     0     0     0     0     0     0     1     0     0     0     1     1     1     1     1     1     1     1     1     0     1     0     1     0     1
        -     -     -     b     -     b     b     b     b     -     b     -     -     -     -     -     -     a     -     -     -     -     b     -     b     -
#######################################

Protein: 1YUP     Program Version: 2       Number of monomers:   8         Simmetry:noncircular
Amino acids for each monomer: 162  158  160  158  154  159  160  152 
Distance cutoffs:  20.0   5.0 Angstrom        Algorithm: simmetrized interface
Bonded atoms (PDB atom serial numbers)
A:    236   237   238   288  1104  1108  1109  1118  1119  1122  1123  1125  1128  1137  1138  1143  1152
      OD1   OD2   N     NH2   O     CD2   CE1   CD1   N     O     CB    CD    NH1   CD2   N     OG    CE1
B:   1464  1513  1462  1463  2346  2356  2377  2352  2337  2334  2339  2340  2343  2333  2319  2323  1433
      N     NH1   OD1   OD2   CA    O     ND2   CD2   O     N     CG    CD    NH1   CD1   O     CD2   CD1
     2.96  3.31  3.09  3.35  3.28  3.28  4.02  3.70  3.19  3.11  3.90  3.62  3.06  3.38  2.93  3.10  3.63
Bonded amino acids (PDB serial numbers)
A:     33    33    34    40   146   146   146   147   148   148   148   148   148   149   150   150   151
        D     D     A     R     H     H     H     I     R     R     R     R     R     L     S     S     F
        1     1     0     1     1     1     1     0     1     1     1     1     1     0     1     1     0
        a     a     -     -     -     -     -     b     b     b     b     b     b     b     b     b     -
B:     34    40    33    33   149   150   152   149   148   148   148   148   148   147   146   146    29
        A     R     D     D     L     S     N     L     R     R     R     R     R     I     H     H     I
        0     1     1     1     0     1     1     0     1     1     1     1     1     0     1     1     0
        -     -     a     a     b     b     a     b     b     b     b     b     b     b     -     -     a
#######################################

Protein: 1YXB     Program Version: 2       Number of monomers:   8         Simmetry:noncircular
Amino acids for each monomer: 84  84  84  84  84  84  84  84 
Distance cutoffs:  20.0   5.0 Angstrom        Algorithm: simmetrized interface
Bonded atoms (PDB atom serial numbers)
A:      4     9    15    21    22    23    25    27    36    52    53   220   221   226   247   255   281   304   331   336   337   339   356   357   365   366   382   397   399   407   418   423   424   425   428   429   448   449   451   453   454   455   472   480   508   509   539   557   561   564   568   575   576   598   610   612   620   625   635   637   638   639   640   647   648   656
      O     NZ    OG1   CB    CG    CD1   CE1   CZ    OE2   CD1   CD2   CB    CG1   O     CA    CG    CG2   CB    CG    CE3   CZ2   CH2   O     CB    OE1   OE2   O     CG    CE    OD1   CB    CB    N     CA    CB    CG    CG2   CD1   CA    O     CB    OG    CD2   CD2   CG1   CG2   CG    O     NE    NH2   O     CG2   CD1   OD2   O     CG1   CD1   OH    CB    ND1   CD2   CE1   NE2   CD1   CD2   CD2
B:   1277  1255   693  1282   679   681   684   682   672  1304  1313  1023  1014   994   988   996   993   961   904   938   883   912  1218  1189   880   877  1221  1214  1225  1297  1233  1232  1295  1293  1296  1294  1165  1196  1269  1305  1267  1292  1166  1137  1105  1129  1106  1054  1013  1039  1056  1080  1075   666  1111  1136   661   678  1112  1086  1081  1085  1064   709  1110   710
      CD1   OD2   OE2   OH    CG    CD2   CZ    CE1   OG1   CD1   CD2   OE2   CB    CZ2   CG    CH2   CE3   CB    CA    CG2   O     CG    NE   SE     N     CB    NH2   O     O     NE2   CD1   CG2   CD2   CG    CE1   ND1   CG1   CG    CG1   CD2   O     CB    CG2   CD2   CG2   CD2   CD1   CG    O     O     CE    CB    CB    NZ    CB    CD1   O     CB    OG    CG    N     CB    OD1   CD1   O     CD2
     3.23  2.99  3.42  3.32  3.81  4.04  4.35  4.33  3.40  3.83  4.12  4.23  3.69  3.63  3.60  3.92  3.57  3.36  3.58  3.54  3.44  3.87  3.18  3.52  3.83  4.10  2.86  3.24  3.02  3.07  3.58  3.71  3.89  3.83  3.71  3.61  3.50  3.49  3.89  3.70  3.68  3.37  3.54  3.49  3.52  3.55  3.59  3.34  3.14  2.83  3.07  3.76  3.70  3.05  3.71  3.87  3.19  3.28  3.37  3.75  3.89  3.88  3.11  3.78  3.63  4.07
Bonded amino acids (PDB serial numbers)
A:      4     4     5     6     6     6     6     6     7     9     9    35    35    36    39    40    43    46    50    50    50    50    53    53    54    54    56    58    58    59    61    62    63    63    63    63    65    65    66    66    66    66    68    69    72    72    76    79    79    79    80    81    81    84    86    86    87    87    89    89    89    89    89    90    90    91
        K     K     T     F     F     F     F     F     E     L     L     V     V     H     G     K     V     A     W     W     W     W     A     A     E     E     E     K     K     D     A     A     E     E     E     E     I     I     S     S     S     S     L     L     V     V     -     R     R     R     G     I     I     D     V     V     Y     Y     H     H     H     H     H     L     L     L
        1     1     1     0     0     0     0     0     1     0     0     0     0     1     0     1     0     0     0     0     0     0     0     0     1     1     1     1     1     1     0     0     1     1     1     1     0     0     1     1     1     1     0     0     0     0     -     1     1     1     0     0     0     1     0     0     1     1     1     1     1     1     1     0     0     0
        -     -     a     a     a     a     a     a     a     a     a     a     a     a     a     a     a     a     a     a     a     a     a     a     a     a     a     a     a     a     a     a     a     a     a     a     a     a     a     a     a     a     a     a     a     a     a     a     a     a     -     -     -     a     a     a     a     a     a     a     a     a     a     a     a     -
B:     87    84     7    87     6     6     6     6     5    90    91    54    53    50    50    50    50    46    39    43    36    40    79    75    36    35    79    79    80    89    81    81    89    89    89    89    72    76    86    90    86    89    72    69    65    68    65    58    53    56    58    62    61     4    66    69     4     6    66    63    63    63    59     9    66     9
        Y     D     E     Y     F     F     F     F     T     L     L     E     A     W     W     W     W     A     G     V     H     K     R     -     H     V     R     R     G     H     I     I     H     H     H     H     V     -     V     L     V     H     V     L     I     L     I     K     A     E     K     A     A     K     S     L     K     F     S     E     E     E     D     L     S     L
        1     1     1     1     0     0     0     0     1     0     0     1     0     0     0     0     0     0     0     0     1     1     1     -     1     0     1     1     0     1     0     0     1     1     1     1     0     -     0     0     0     1     0     0     0     0     0     1     0     1     1     0     0     1     1     0     1     0     1     1     1     1     1     0     1     0
        a     a     a     a     a     a     a     a     a     a     -     a     a     a     a     a     a     a     a     a     a     a     a     a     a     a     a     a     -     a     -     -     a     a     a     a     a     a     a     a     a     a     a     a     a     a     a     a     a     a     a     a     a     -     a     a     -     a     a     a     a     a     a     a     a     a
#######################################

Protein: 1Z7A     Program Version: 2       Number of monomers:   8         Simmetry:noncircular
Amino acids for each monomer: 301  301  300  300  301  301  301  301 
Distance cutoffs:  20.0   5.0 Angstrom        Algorithm: simmetrized interface
Bonded atoms (PDB atom serial numbers)
A:    293   324   335   418   425   431   434   467   468   487   492   514   515   525   542   549   557   578   585   590   600   608   610   611   634   636   637   638   649   652   830   833   836   844   864  1795  1814  1832  1864  1875  1878  1879  1887  2179  2183  2187  2188  2189  2191  2192  2194  2195  2204
      OE2   CD1   NE2   OE1   CG    O     CG2   CD1   CD2   CG1   O     CB    CG    OG    OE1   OG    CD2   OE2   CD1   OH    OG    NE    NH1   NH2   CD1   NE1   CE2   CE3   NE    NH2   O     CD    NH1   OD1   OE1   O     O     O     O     O     OD1   ND2   ND2   CD    NH2   O     CB    CG    N     CA    O     CB    CZ 
B:   2595  2584  2578  4347  4289  4388  4392  3630  3643  3640  3631  3925  3930  3908  2592  4084  4088  2593  4104  4118  2608  4099  2622  4111  2640  2639  2641  2648  4587  4119  2620  2611  2573  2618  2619  4395  4394  4385  4396  4348  4450  4401  4445  4297  4087  4549  4548  4555  4520  4519  4515  4492  4493
      NH1   CG    OH    NH2   CD1   CG2   O     OE1   OH    CE1   NE2   OG1   O     O     CD    N     CB    NE    N     OD1   O     O     CA    OD2   O     C     N     ND2   OE2   OD2   CD1   CD1   CD1   CG1   CG2   CD    CG    O     OE1   NH2   NE2   O     O     OD1   O     CG2   CG1   CG    CA    N     CB    CZ    OH 
     2.86  3.67  2.73  2.83  3.72  3.73  3.83  3.35  3.96  4.44  2.99  3.62  3.75  3.47  3.50  2.89  3.52  2.80  3.58  2.68  2.70  3.07  3.32  2.81  3.57  3.43  3.69  3.49  2.60  2.87  4.01  3.61  3.24  3.89  4.36  2.90  3.18  2.65  2.90  2.98  3.31  2.56  3.28  3.63  2.88  3.40  3.70  3.71  3.60  3.57  3.34  3.22  3.38
Bonded amino acids (PDB serial numbers)
A:     40    44    45    56    57    58    58    63    63    66    67    69    69    70    72    73    74    76    77    77    79    80    80    80    84    84    84    84    85    85   108   108   108   109   111   220   222   223   226   227   227   227   228   265   265   266   266   266   267   267   267   267   268
        E     L     H     E     -     V     V     L     L     V     R     -     -     -     E     S     L     E     Y     Y     S     R     R     R     W     W     W     W     R     R     R     R     R     N     -     F     Q     -     F     N     N     N     N     R     R     P     P     P     A     A     A     A     R
        1     0     1     1     -     0     0     0     0     0     1     -     -     -     1     1     0     1     1     1     1     1     1     1     0     0     0     0     1     1     1     1     1     1     -     0     1     -     0     1     1     1     1     1     1     0     0     0     0     0     0     0     1
        -     a     a     -     -     -     -     -     -     -     -     a     a     a     a     a     a     a     a     a     a     a     a     a     a     a     a     a     a     a     a     a     a     a     a     a     a     -     -     -     -     -     a     a     a     a     a     a     a     a     a     a     a
B:      7     6     5   219   213   223   224   134   135   135   134   168   169   166     7   189   189     7   191   192     9   190    11   191    13    13    14    14   246   192    10     9     5    10    10   224   224   223   224   219   231   225   231   214   189   242   242   243   239   239   238   235   235
        R     P     Y     -     L     V     Q     Q     Y     Y     Q     T     G     G     R     Y     Y     R     D     D     L     D     G     D     G     G     N     N     E     D     I     L     Y     I     I     Q     Q     V     Q     -     Q     G     Q     D     Y     V     V     L     A     A     D     Y     Y
        1     0     1     -     0     0     1     1     1     1     1     1     0     0     1     1     1     1     1     1     0     1     0     1     0     0     1     1     1     1     0     0     1     0     0     1     1     0     1     -     1     0     1     1     1     0     0     0     0     0     1     1     1
        -     -     -     a     -     -     -     -     -     -     -     -     -     -     -     -     -     -     -     -     -     -     -     -     -     -     -     -     a     -     -     -     -     -     -     -     -     -     -     a     a     -     a     -     -     a     a     a     a     a     a     a     a
#######################################

Protein: 1ZEM     Program Version: 2       Number of monomers:   8         Simmetry:noncircular
Amino acids for each monomer: 260  260  260  260  260  260  260  260 
Distance cutoffs:  20.0   5.0 Angstrom        Algorithm: simmetrized interface
Bonded atoms (PDB atom serial numbers)
A:    165   166  1262  1283  1678  1680  1689  1710  1724  1759  1786  1803  1804  1805  1806  1809  1841  1844  1845  1855  1857  1861  1864  1867  1868  1876  1880  1914  1928  1931  1936
      NH1   NH2   CD2   CB    O     CG    CE    NH1   N     OE1   CG2   CB    CG    CD1   CD2   CZ    O     OD1   OD2   O     OG    O     CD1   CE2   CZ    CE    O     O     C     N     CA 
D:   7664  7665  7500  7498  7103  7082  7675  7684  7688  7677  7661  7627  7625  7624  7628  7605  7606  5985  5986  7509  7579  7751  7530  7748  7544  7734  7756  7694  7687  7681  7703
      OD1   OD2   CG    O     CB    CD2   O     CD1   CZ    OG    O     CE1   CD1   CG    CE2   CG1   CG2   NH1   NH2   CE    OE1   N     NH1   C     N     O     CA    CG    CE2   O     CG2
     2.92  3.16  3.40  3.70  3.60  3.22  3.17  3.49  3.17  2.38  3.43  3.51  3.54  3.54  3.71  3.94  3.54  3.05  2.89  3.37  2.35  2.87  3.70  3.31  3.28  3.56  3.30  3.43  3.28  2.88  3.38
Bonded amino acids (PDB serial numbers)
A:     26    26   173   176   227   227   228   230   232   236   240   243   243   243   243   243   248   248   248   250   250   251   251   251   251   252   253   258   260   261   262
        R     R     L     A     P     P     M     R     G     E     V     F     F     F     F     F     D     D     D     S     S     F     F     F     F     M     T     P     A     G     G
        1     1     0     0     0     0     0     1     0     1     0     0     0     0     0     0     1     1     1     1     1     0     0     0     0     0     1     0     0     0     0
        a     a     a     a     -     -     -     -     -     a     a     a     a     a     a     a     a     a     a     a     a     -     -     -     -     -     -     b     -     -     -
D:    248   248   227   227   176   173   250   251   251   250   248   243   243   243   243   240   240    26    26   228   236   261   230   260   232   258   262   252   251   251   253
        D     D     P     P     A     L     S     F     F     S     D     F     F     F     F     V     V     R     R     M     E     G     R     A     G     P     G     M     F     F     T
        1     1     0     0     0     0     1     0     0     1     1     0     0     0     0     0     0     1     1     0     1     0     1     0     0     0     0     0     0     0     1
        a     a     -     -     a     a     a     -     -     a     a     a     a     a     a     a     a     a     a     -     a     -     -     -     -     b     -     -     -     -     -
#######################################

Protein: 1ZHS     Program Version: 2       Number of monomers:   8         Simmetry:noncircular
Amino acids for each monomer: 113  113  113  113  113  113  113  113 
Distance cutoffs:  20.0   5.0 Angstrom        Algorithm: simmetrized interface
Bonded atoms (PDB atom serial numbers)
A:      5     9    16    22    23    37    43    59    61    66    68   128   158   175   178   195   198   200   201   210   211   298   304   305   324   331   333   401   448   466   467   468   483   488   506   507   513   514   576   606   622   623   626   627   645   647   651   662   663   751   752   758   784   841   842   863   864
      CB    O     CB    CZ    OH    CB    O     O     CG    O     N     OE2   CG2   CG    NZ    O     CA    O     CB    CE1   NE2   CG2   CG1   CG2   O     CG    CE    CG1   NE2   CE1   CE2   CZ    OG1   O     CD1   CD2   N     CA    OE2   CD1   O     CB    OE1   NE2   CB    CA    OG    CZ    OH    CG2   CD1   CG1   CB    CD1   CD2   CE2   CZ 
B:   1170  1171  1164  1197   927   909   903  1513   889  1489  1511  1493  1492  1472  1442  1380  1376  1529  1500  1528  1517   882   871  1268  1267   888  1265  1190  1624  1603  1665  1355  1354  1349  1708  1331  1064  1061  1044  1041  1052   932  1024   994   934   925  1077  1076  1066  1332  1330  1314  1729  1371  1372  1650  1618
      CG1   CG2   CG2   CG    CG    O     CB    CA    OH    CB    CB    NE2   OE1   CD1   OE2   CA    C     OH    CG2   CZ    OG    CB    CB    CG2   CG1   CZ    O     O     CG1   NH2   CG1   CB    O     OG1   CD2   CD2   CA    O     NZ    CG    CD1   O     CG2   OE2   N     O     NE2   CE1   O     CE1   CD1   NE2   CE2   CG    CD1   CB    CD1
     3.92  3.63  3.42  3.82  3.29  3.39  3.49  3.03  3.16  3.90  3.88  3.04  3.69  3.59  3.83  3.74  3.62  3.21  3.65  3.66  2.75  3.57  3.77  3.75  3.85  3.89  3.88  3.85  3.50  3.90  3.81  3.78  2.65  2.74  3.43  4.03  3.67  3.84  3.60  3.76  3.47  4.14  3.66  3.47  4.06  2.99  2.80  3.61  3.20  4.05  3.59  3.64  3.39  3.64  3.48  3.28  3.56
Bonded amino acids (PDB serial numbers)
A:      1     2     3     3     3     5     6     8     8     9    10    17    21    24    24    27    28    28    28    29    29    40    41    41    44    45    45    54    60    62    62    62    64    65    67    67    69    69    76    80    83    83    83    83    86    87    87    88    88    99    99   100   104   111   111   113   113
        A     S     Y     Y     Y     V     N     P     P     A     G     E     V     K     K     A     A     A     A     H     H     V     V     V     A     M     M     V     H     F     F     F     T     D     L     L     G     G     E     L     Q     Q     Q     Q     A     S     S     Y     Y     I     I     V     M     Y     Y     F     F
        0     1     1     1     1     0     1     0     0     0     0     1     0     1     1     0     0     0     0     1     1     0     0     0     0     0     0     0     1     0     0     0     1     1     0     0     0     0     1     0     1     1     1     1     0     1     1     1     1     0     0     0     0     1     1     0     0
        -     b     b     b     b     b     b     b     b     b     b     a     a     a     a     a     a     a     a     a     a     b     b     b     -     b     b     -     b     b     b     b     b     b     b     b     b     b     a     a     a     a     a     a     a     a     a     -     -     b     b     b     b     b     b     b     b
B:     41    41    40    45     8     6     5    87     3    83    86    83    83    80    76    69    68    88    84    88    87     3     1    54    54     3    54    44   100    97   106    65    65    64   111    62    28    27    24    24    25     9    21    17    10     8    29    29    28    62    62    60   113    67    67   104    99
        V     V     V     M     P     N     V     S     Y     Q     A     Q     Q     L     E     G     A     Y     I     Y     S     Y     A     V     V     Y     V     A     V     R     V     D     D     T     Y     F     A     A     K     K     I     A     V     E     G     P     H     H     A     F     F     H     F     L     L     M     I
        0     0     0     0     0     1     0     1     1     1     0     1     1     0     1     0     0     1     0     1     1     1     0     0     0     1     0     0     0     1     0     1     1     1     1     0     0     0     1     1     0     0     0     1     0     0     1     1     0     0     0     1     0     0     0     0     0
        b     b     b     b     b     b     b     a     b     a     a     a     a     a     a     b     b     -     a     -     a     b     -     -     -     b     -     -     b     b     b     b     b     b     b     b     a     a     a     a     a     b     a     a     b     b     a     a     a     b     b     b     b     b     b     b     b
#######################################

Protein: 1ZK3     Program Version: 2       Number of monomers:   8         Simmetry:noncircular
Amino acids for each monomer: 251  251  251  251  251  251  251  251 
Distance cutoffs:  20.0   5.0 Angstrom        Algorithm: simmetrized interface
Bonded atoms (PDB atom serial numbers)
A:     23    25  1266  1284  1285  1309  1552  1553  1580  1582  1589  1591  1599  1614  1626  1647  1668  1669  1675  1679  1682  1704  1706  1707  1738  1740  1753  1758  1762  1766  1767  1769  1778  1785  1791  1795  1808  1815  1822  1824  1834  1839  1864  1865
      CZ    NH2   CD2   O     CB    OD1   NH1   NH2   O     CG    CG    CE    O     N     OE2   CG    CG    CD1   N     CB    CD1   CE1   CZ    OH    O     CG    O     NZ    O     CD2   CE1   CZ    O     O     OG    O     CD2   O     O     CG1   N     CA    O     CB 
D:   5648  5650  7207  7177  7204  7178  6909  6934  6918  6891  6910  7378  7392  7394  7383  7388  7365  7363  7329  7332  7330  7300  7307  7450  7294  7293  7216  7251  7459  7447  7224  7239  7464  7490  7440  7420  7433  7416  7391  7386  7387  7403  6890  7410
      CZ    NH2   CG    NH1   C     NH2   O     OD1   CD2   CD2   CB    O     CE1   CZ    NZ    CB    CG    O     CE1   OH    CE2   N     CD1   CG2   CD1   CG    CE    OE2   N     O     O     N     CA    CB    O     O     CD2   OG    CD2   C     O     O     CD1   O  
     3.44  3.32  3.64  2.94  3.96  3.15  3.10  2.97  3.53  3.56  3.89  3.52  3.38  3.12  2.71  3.47  3.78  3.57  4.06  3.67  3.77  4.04  3.78  3.73  3.63  3.71  3.39  2.77  2.77  3.67  3.32  3.15  3.47  3.85  3.26  3.98  3.51  3.07  3.73  3.93  2.81  3.53  3.80  3.87
Bonded amino acids (PDB serial numbers)
A:      3     3   171   174   174   177   208   208   212   212   213   213   215   217   218   221   224   224   225   225   225   228   228   228   233   233   235   235   236   236   236   236   238   239   240   241   242   243   244   244   246   247   250   250
        R     R     L     A     A     D     R     R     P     P     M     M     H     G     E     D     Y     Y     I     I     I     Y     Y     Y     E     E     K     K     F     F     F     F     T     G     S     E     F     V     V     V     G     G     A     A
        1     1     0     0     0     1     1     1     0     0     0     0     1     0     1     1     1     1     0     0     0     1     1     1     1     1     1     1     0     0     0     0     1     0     1     1     0     0     0     0     0     0     0     0
        -     -     a     a     a     -     -     -     -     -     -     -     -     -     a     a     a     a     a     a     a     a     a     a     a     a     a     a     -     -     -     -     -     -     -     b     b     b     b     b     -     a     a     a
D:      3     3   212   208   212   208   174   177   175   171   174   235   236   236   235   236   233   233   228   228   228   225   225   244   224   224   213   218   246   244   215   217   247   250   243   241   242   240   236   236   236   238   171   239
        R     R     P     R     P     R     A     D     L     L     A     K     F     F     K     F     E     E     Y     Y     Y     I     I     V     Y     Y     M     E     G     V     H     G     G     A     V     E     F     S     F     F     F     T     L     G
        1     1     0     1     0     1     0     1     0     0     0     1     0     0     1     0     1     1     1     1     1     0     0     0     1     1     0     1     0     0     1     0     0     0     0     1     0     1     0     0     0     1     0     0
        -     -     -     -     -     -     a     -     a     a     a     a     -     -     a     -     a     a     a     a     a     a     a     b     a     a     -     a     -     b     -     -     a     a     b     b     b     -     -     -     -     -     a     -
#######################################

Protein: 1ZMO     Program Version: 2       Number of monomers:   8         Simmetry:noncircular
Amino acids for each monomer: 243  243  243  243  243  243  243  243 
Distance cutoffs:  20.0   5.0 Angstrom        Algorithm: simmetrized interface
Bonded atoms (PDB atom serial numbers)
A:   1165  1187  1192  1221  1223  1224  1498  1502  1532  1533  1542  1598  1600  1604  1605  1650  1652  1653  1654  1656  1690  1702  1707  1711  1713  1716  1726  1728  1733  1741  1742  1761  1765  1768  1780  1788  1790  1793  1821  1822  1823
      CD    O     NZ    NE    NH1   NH2   O     OD2   O     CB    CD1   CA    O     OE1   OE2   CB    CD1   CD2   CE1   CZ    O     CB    CB    O     CG    CA    O     CG1   O     OE1   NE2   CD2   N     O     CZ    N     C     CA    CG    CD    OXT
C:   5466  5178  5468  5177  5147  5170  4872  4871  4869  4860  5353  5335  5347  5359  5358  5299  5296  5298  5295  5269  5243  5245  5249  5433  5250  5413  5438  5435  5467  5410  5391  5406  5387  5386  5357  5356  5374  5371  4813  5378  4840
      CG    CB    OXT   O     OD2   O     NH2   NH1   NE    CB    N     O     CB    CD    CG    CE1   CG    CD2   CB    CA    CA    O     OE1   N     OE2   O     CA    C     CD    N     O     CD2   NE2   OE1   CB    O     CG2   O     CD    O     NZ 
     3.38  3.50  2.59  2.75  2.95  2.77  2.88  2.99  2.90  3.39  4.13  3.33  3.81  3.27  3.19  3.53  3.53  3.54  3.45  3.70  3.33  4.07  3.60  2.84  3.23  3.40  3.75  3.82  3.39  2.64  3.08  3.60  2.84  2.74  3.45  2.82  3.70  3.67  3.59  3.21  2.44
Bonded amino acids (PDB serial numbers)
A:    159   163   163   167   167   167   202   202   206   206   207   215   215   215   215   222   222   222   222   222   227   228   229   230   230   231   232   232   233   234   234   236   237   237   238   240   240   241   244   244   244
        E     K     K     R     R     R     D     D     P     P     L     E     E     E     E     F     F     F     F     F     R     A     A     P     P     I     V     V     G     Q     Q     F     A     A     F     G     G     G     P     P     P
        1     1     1     1     1     1     1     1     0     0     0     1     1     1     1     0     0     0     0     0     1     0     0     0     0     0     0     0     0     1     1     0     0     0     0     0     0     0     0     0     0
        a     a     a     -     -     -     a     a     -     -     -     a     a     a     a     a     a     a     a     a     -     a     a     a     a     a     a     a     -     -     -     b     b     b     b     -     -     -     -     -     -
C:    244   206   244   206   202   205   167   167   167   166   230   227   228   230   230   222   222   222   222   219   215   215   215   240   215   237   241   240   244   237   235   236   234   234   230   230   232   232   159   233   163
        P     P     P     P     D     V     R     R     R     S     P     R     A     P     P     F     F     F     F     L     E     E     E     G     E     A     G     G     P     A     F     F     Q     Q     P     P     V     V     E     G     K
        0     0     0     0     1     0     1     1     1     1     0     1     0     0     0     0     0     0     0     0     1     1     1     0     1     0     0     0     0     0     0     0     1     1     0     0     0     0     1     0     1
        -     -     -     -     a     a     -     -     -     a     a     -     a     a     a     a     a     a     a     a     a     a     a     -     a     b     -     -     -     b     b     b     -     -     a     a     a     a     a     -     a
#######################################

Protein: 1ZWS     Program Version: 2       Number of monomers:   8         Simmetry:noncircular
Amino acids for each monomer: 278  278  278  278  278  278  278  278 
Distance cutoffs:  20.0   5.0 Angstrom        Algorithm: simmetrized interface
Bonded atoms (PDB atom serial numbers)
A:    376   404   423   424   481   508  1154  1158  1405  1423  1428  1431  1432  1521  1542  1544  1747  1755  1766  1775  1782  1784  1807  1809  1836
      NH2   CA    NH1   NH2   OE2   NH1   CB    OE2   CE1   OD1   O     CG2   CD1   O     CE2   OH    CD2   O     CG2   NZ    CD    NE2   CD1   N     CG2
B:   4009  4001  3408  3412  4020  4038  2677  2678  4037  4061  4029  3685  3775  3791  4090  4063  2661  2630  2735  3682  3659  2762  3677  3798  3796
      O     CD2   CB    OE2   CG2   NE2   NH1   NH2   OE1   CD1   NZ    CG2   O     CB    CG2   N     CB    NH2   OE2   O     CE1   NH1   OD1   OH    CE2
     2.61  3.38  3.60  2.66  3.26  2.61  3.82  2.64  3.28  3.01  2.61  4.37  3.33  3.56  3.52  3.31  3.61  2.82  3.67  2.51  3.31  2.91  2.98  3.19  3.56
Bonded amino acids (PDB serial numbers)
A:     47    51    53    53    60    63   143   143   174   176   177   177   177   189   191   191   218   220   221   222   223   223   226   227   230
        R     A     R     R     E     R     E     E     F     N     I     I     I     V     Y     Y     L     D     T     K     Q     Q     L     A     T
        1     0     1     1     1     1     1     1     0     1     0     0     0     0     1     1     0     1     1     1     1     1     0     0     1
        -     -     -     -     a     a     a     a     -     -     -     -     -     a     -     -     -     -     a     a     a     a     a     a     a
B:    220   218   143   143   221   223    53    53   223   226   222   177   189   191   230   227    51    47    60   177   174    63   176   191   191
        D     L     E     E     T     Q     R     R     Q     L     K     I     V     Y     T     A     A     R     E     I     F     R     N     Y     Y
        1     0     1     1     1     1     1     1     1     0     1     0     0     1     1     0     0     1     1     0     0     1     1     1     1
        -     -     a     a     a     a     -     -     a     a     a     -     a     -     a     a     -     -     a     -     -     a     -     -     -
#######################################

Protein: 2ABM     Program Version: 2       Number of monomers:   8         Simmetry:noncircular
Amino acids for each monomer: 227  227  227  227  227  227  227  227 
Distance cutoffs:  20.0   5.0 Angstrom        Algorithm: simmetrized interface
Bonded atoms (PDB atom serial numbers)
A:    252   259   261   263   264   890   897   912   913   914   934   941   960   961   990   991   992  1000  1013  1014  1041  1046  1048  1049  1069  1104  1105  1116  1122  1137  1139  1141  1168  1184  1185  1187  1190  1213  1215  1216  1238  1242  1246  1248  1249  1250  1270  1596  1609  1631  1632  1635  1639  1643
      CA    CB    CD1   CE1   CE2   O     O     CZ    OH    N     CD1   OG    CG1   CG2   CB    CG1   CG2   CD2   CA    C     CD1   O     CG1   CG2   CA    O     CB    CB    CG    CB    CD1   CE1   CB    O     CB    CD1   CA    CB    CD1   CD2   O     CD2   O     CG1   CG2   CD1   CG    CG2   OH    O     CB    CD2   O     CD2
C:   3526  3522  3523  3525  3499  3502  4043  4040  4042  4035  4011  4016  4018  4012  3433  3391  3983  3431  3406  3407  3647  3668  3636  3646  3667  3684  3686  3687  3659  3661  3663  4429  3657  3609  3610  3631  3639  3607  3586  3402  3482  3537  3477  3437  3426  3435  3473  3370  3689  3313  3305  3307  3697  3318
      CD2   O     CB    CD1   CD2   CZ    CE    CB    CD    O     CD1   O     CG1   CD2   CZ    CE1   CD1   CE1   CZ3   CH2   CE    CB    O     SD    O     CB    ND1   CD2   CD1   CE1   CZ    CE1   CB    CD1   CD2   CD1   CG2   CB    O     NE1   CB    CG2   CD2   O     O     CA    O     CE2   NE2   CG    CE1   CZ    CD1   NH2
     3.52  3.01  3.60  3.62  3.13  3.34  3.38  3.33  3.40  3.25  3.44  2.92  3.49  3.74  3.86  3.37  3.89  3.66  3.49  3.80  3.65  3.71  3.76  3.86  3.06  3.47  3.80  3.92  3.74  3.60  3.55  3.47  4.11  4.04  3.83  4.07  3.69  4.09  3.27  3.25  3.26  3.48  3.81  3.79  4.22  3.39  3.12  3.67  3.22  4.01  3.67  4.10  3.16  2.97
Bonded amino acids (PDB serial numbers)
A:     35    36    36    36    36   126   127   129   129   130   132   133   136   136   140   140   140   141   144   144   147   148   148   148   151   156   156   157   158   161   161   161   165   168   168   168   169   172   172   172   175   175   176   176   176   176   179   222   223   226   226   226   227   227
        G     F     F     F     F     P     G     Y     Y     S     L     S     V     V     V     V     V     L     G     G     L     V     V     V     G     F     F     A     P     F     F     F     A     L     L     L     A     L     L     L     L     L     I     I     I     I     P     I     Y     L     L     L     L     L
        0     0     0     0     0     0     0     1     1     1     0     1     0     0     0     0     0     0     0     0     0     0     0     0     0     0     0     0     0     0     0     0     0     0     0     0     0     0     0     0     0     0     0     0     0     0     0     0     1     0     0     0     0     0
        a     a     a     a     a     -     -     -     -     a     a     a     a     a     a     a     a     a     a     a     a     a     a     a     a     -     -     -     -     a     a     a     a     a     a     a     a     a     a     a     a     a     a     a     a     a     a     a     a     a     a     a     -     -
C:     32    32    32    32    29    29   106   106   106   105   101   102   102   101    17    13    98    17    14    14    50    53    49    50    53    56    56    56    52    52    52   161    52    45    45    48    49    45    42    14    26    34    25    18    17    18    25    10    56     3     2     2    57     3
        L     L     L     L     F     F     K     K     K     G     L     I     I     L     F     F     L     F     W     W     M     A     T     M     A     H     H     H     F     F     F     F     F     L     L     L     T     L     A     W     A     I     L     G     F     G     L     F     H     R     F     F     I     R
        0     0     0     0     0     0     1     1     1     0     0     0     0     0     0     0     0     0     0     0     0     0     1     0     0     1     1     1     0     0     0     0     0     0     0     0     1     0     0     0     0     0     0     0     0     0     0     0     1     1     0     0     0     1
        -     -     -     -     -     -     -     -     -     -     a     a     a     a     a     a     a     a     a     a     a     a     a     a     a     a     a     a     a     a     a     a     a     a     a     a     a     a     a     a     a     a     a     a     a     a     a     a     a     a     a     a     a     a
#######################################

Protein: 2AEN     Program Version: 2       Number of monomers:   8         Simmetry:noncircular
Amino acids for each monomer: 164  164  164  164  164  164  164  164 
Distance cutoffs:  20.0   5.0 Angstrom        Algorithm: simmetrized interface
Bonded atoms (PDB atom serial numbers)
A:    924   930   944   966  1050  1242  1243  1247  1248  1266  1267  1272
      CE2   O     NH1   CH2   OG1   NH1   NH2   O     CB    OE1   OE2   CB 
D:   4983  4962  4948  4982  4944  5068  5066  5293  5316  5260  5261  5265
      CZ3   NH1   O     CZ2   OH    OG1   O     OG    ND2   NH1   NH2   O  
     3.55  2.89  2.77  3.80  2.65  2.86  2.96  3.55  4.80  3.14  2.95  3.59
Bonded amino acids (PDB serial numbers)
A:    169   170   172   174   185   209   209   210   210   212   212   213
        Y     G     R     W     T     R     R     S     S     E     E     S
        1     0     1     0     1     1     1     1     1     1     1     1
        b     -     b     b     b     -     -     -     -     a     a     a
D:    174   172   170   174   169   185   185   213   216   209   209   210
        W     R     G     W     Y     T     T     -     N     R     R     S
        0     1     0     0     1     1     1     -     1     1     1     1
        b     b     -     b     b     b     b     a     a     -     -     -
#######################################

Protein: 2AF6     Program Version: 2       Number of monomers:   8         Simmetry:noncircular
Amino acids for each monomer: 245  245  242  242  243  242  246  243 
Distance cutoffs:  20.0   5.0 Angstrom        Algorithm: simmetrized interface
Bonded atoms (PDB atom serial numbers)
A:    644   645   657   667   668   677   689   691   693   703   704   718   719   721   724   739   756   759   775   778   801   810   813   897   898   934   956   963   964   992   993  1000  1095  1103  1125  1156  1189  1224  1225  1288  1289  1290  1295  1307  1308  1310  1315  1316  1322  1327  1339  1345  1347  1561  1577  1580  1581  1825
      CB    OG    OG1   CE1   NE2   OE2   O     CG1   CD1   NH1   NH2   O     CB    CD    NH1   O     O     CD1   CB    OE1   OE1   NE    NH2   CB    CG    OD1   OD2   CD1   CD2   CG2   CD1   CD1   OE2   CD2   NZ    NZ    NE2   CD1   CD2   CD    OE1   NE2   CB    CD    NE    NH1   O     CB    CG1   O     N     OD1   N     O     CB    OD2   N     OD2
D:   6995  6993  6346  6336  6457  6488  6368  6372  6341  6454  6435  6400  6398  6397  6418  6403  6383  6380  6382  6347  7031  7263  7247  6981  7002  6842  6810  6819  6807  6754  6781  7008  6679  6678  6642  6596  7511  7242  7238  7265  7260  7267  6604  6324  6323  6356  7033  6584  6686  7025  7013  6990  7001  6491  6489  6972  6976  6951
      CZ    CD    CE1   OG1   OE1   CD    O     CD1   O     CB    O     CD    CB    O     O     NH1   NH2   NE    NH1   NE2   OD1   CB    O     CB    CB    NZ    CE    CD2   CB    CG2   OE2   CG1   CD1   CG2   OD2   O     OD2   OE1   O     OD1   CA    N     CE    OG    CB    OE2   N     CG    CD1   N     O     O     O     NH1   NE    CB    NE2   NE2
     3.80  4.20  2.81  2.89  3.38  3.41  3.97  3.27  3.30  4.08  3.04  3.48  3.93  3.53  3.29  3.26  3.09  4.16  4.22  3.24  2.87  3.77  2.96  3.94  3.64  2.42  3.74  3.79  3.61  3.47  3.43  3.60  3.29  3.57  3.07  2.78  4.10  4.19  4.69  3.57  3.51  3.55  3.53  4.06  3.74  3.21  2.99  3.64  3.67  2.84  2.84  2.78  3.02  3.09  3.60  3.44  3.95  4.62
Bonded amino acids (PDB serial numbers)
A:     88    88    90    91    91    92    94    94    94    95    95    97    97    97    97    99   101   101   103   103   106   107   107   119   119   124   127   128   128   131   131   132   145   146   149   153   157   162   162   169   169   169   170   172   172   172   173   173   174   175   177   177   178   203   205   205   206   237
        S     S     T     H     H     E     I     I     I     R     R     R     R     R     R     F     Y     Y     Q     Q     Q     R     R     P     P     D     D     L     L     I     I     L     E     L     K     K     Q     L     L     Q     Q     Q     A     R     R     R     A     A     V     -     N     N     A     H     D     D     V     D
        1     1     1     1     1     1     0     0     0     1     1     1     1     1     1     0     1     1     1     1     1     1     1     0     0     1     1     0     0     0     0     0     1     0     1     1     1     0     0     1     1     1     0     1     1     1     0     0     0     -     1     1     0     1     1     1     0     1
        a     a     a     a     a     a     a     a     a     -     -     -     -     -     -     -     b     b     b     b     -     -     -     -     -     -     a     a     a     a     a     a     a     a     a     a     -     a     a     a     a     a     a     a     a     a     a     a     a     a     -     -     -     -     a     a     a     -
D:    172   172    91    90   103   107    94    94    91   103   101    97    97    97    99    97    95    95    95    91   177   205   203   170   173   153   149   150   149   142   145   174   131   131   127   121   237   202   202   205   205   206   122    88    88    92   178   119   132   177   175   172   173   107   107   169   169   166
        R     R     H     T     Q     R     I     I     H     Q     Y     R     R     R     F     R     R     R     R     H     N     D     H     A     A     K     K     L     K     T     E     V     I     I     D     G     D     E     E     D     D     V     -     S     S     E     A     P     L     N     -     R     A     R     R     Q     Q     Q
        1     1     1     1     1     1     0     0     1     1     1     1     1     1     0     1     1     1     1     1     1     1     1     0     0     1     1     0     1     1     1     0     0     0     1     0     1     1     1     1     1     0     -     1     1     1     0     0     0     1     -     1     0     1     1     1     1     1
        a     a     a     a     b     -     a     a     a     b     b     -     -     -     -     -     -     -     -     a     -     a     -     a     a     a     a     a     a     a     a     a     a     a     a     a     -     -     -     a     a     a     a     a     a     a     -     a     a     -     a     a     a     -     -     a     a     a
#######################################

Protein: 2ANE     Program Version: 2       Number of monomers:   8         Simmetry:noncircular
Amino acids for each monomer: 110  108  108  110  110  110  110  109 
Distance cutoffs:  20.0   5.0 Angstrom        Algorithm: simmetrized interface
Bonded atoms (PDB atom serial numbers)
A:    119   120   121   122   124   129   136   137   139   140   148   149
      CG    CD1   CD2   CE1   CZ    O     O     CB    ND1   CD2   CG    SD 
D:   2647  2648  2646  2651  2649  2638  2658  2630  2629  2633  2657  2645
      CG    ND1   CB    NE2   CD2   O     SD    CD2   CD1   CZ    CG    O  
     3.74  3.77  3.62  3.43  3.27  4.81  4.68  3.55  3.60  3.44  4.19  4.32
Bonded amino acids (PDB serial numbers)
A:     22    22    22    22    22    23    24    24    24    24    25    25
        Y     Y     Y     Y     Y     P     H     H     H     H     M     M
        1     1     1     1     1     0     1     1     1     1     0     0
        -     -     -     -     -     -     -     -     -     -     -     -
D:     24    24    24    24    24    23    25    22    22    22    25    24
        H     H     H     H     H     P     M     Y     Y     Y     M     H
        1     1     1     1     1     0     0     1     1     1     0     1
        -     -     -     -     -     -     -     -     -     -     -     -
#######################################

Protein: 2AP6     Program Version: 2       Number of monomers:   8         Simmetry:noncircular
Amino acids for each monomer: 103  103  103  103  103  103  103  103 
Distance cutoffs:  20.0   5.0 Angstrom        Algorithm: simmetrized interface
Bonded atoms (PDB atom serial numbers)
A:     19   484   488   496   498   499   523
      CZ    N     CB    CB    OD1   OD2   CB 
H:   6536  6511  6501  6512  6497  6509  6032
      CB    OD1   CB    OD2   N     CB    CZ 
     4.98  3.17  3.54  3.16  3.26  3.04  5.00
Bonded amino acids (PDB serial numbers)
A:      2    60    60    61    61    61    64
        F     L     L     D     D     D     A
        0     0     0     1     1     1     0
        b     a     a     a     a     a     a
H:     64    61    60    61    60    61     2
        A     D     L     D     L     D     F
        0     1     0     1     0     1     0
        a     a     a     a     a     a     b
#######################################

Protein: 2B34     Program Version: 2       Number of monomers:   8         Simmetry:noncircular
Amino acids for each monomer: 192  192  192  192  192  192  192  192 
Distance cutoffs:  20.0   5.0 Angstrom        Algorithm: simmetrized interface
Bonded atoms (PDB atom serial numbers)
A:     15    16   985  1143  1165  1175  1178  1188  1195  1207  1211  1212  1216  1235  1238  1241  1262  1265  1267  1272  1280  1372  1380  1397  1432  1433  1443  1448  1450  1454  1458  1463  1464  1472
      NH1   NH2   CG1   OE2   O     N     O     OG1   OG1   CB    OE2   N     CB    O     CD1   CA    O     C     N     OG    OD2   O     O     OG    O     CB    CG2   CB    CD    O     CD2   CB    OG    CE 
B:   2374  2340  2573  2599  2635  2634  2606  2608  2542  2543  2304  2302  2298  2114  2311  2341  2105  2115  2092  1895  2094  2512  2511  2509  2563  2574  2530  2931  2564  2934  2940  2923  2909  1682
      OD1   OE1   CE1   CE    NE2   OE1   CG    OE1   OD1   OD2   NE2   CD2   O     CE2   CG2   NE2   N     CZ    O     OE1   OG1   NH2   NH1   NE    CE1   CE2   CA    CB    NE2   N     CD1   O     CA    OH 
     2.67  2.82  3.81  4.87  2.49  3.18  3.16  2.94  2.57  3.79  2.79  3.69  3.70  3.24  3.64  3.86  2.99  3.70  3.07  3.20  3.20  2.83  2.71  3.55  4.02  3.66  3.50  3.89  3.65  2.81  3.82  3.16  3.21  4.02
Bonded amino acids (PDB serial numbers)
A:      9     9   133   152   156   158   158   159   160   162   162   163   163   166   166   167   170   171   172   172   173   184   185   187   193   193   194   195   195   196   196   197   197   198
[truncated: 430,571 more chars]
