# Supplementary material for: Oligomeric Interfaces Under the Lens: Gemini
Source: PLoS One. 2010 Mar 25;5(3):e9897. doi: 10.1371/journal.pone.0009897 (PMC2845623; doi:10.1371/journal.pone.0009897)
Supplement: Text S7 — i09out. GeminiDistances Outputs for eneameric proteins. (0.03 MB TXT) [file pone.0009897.s007.txt]

Protein: 1GD8     Program Version: 2       Number of monomers:   9         Simmetry:noncircular
Amino acids for each monomer: 105  105  105  105  105  105  105  105  105 
Distance cutoffs:  20.0   5.0 Angstrom        Algorithm: simmetrized interface
Bonded atoms (PDB atom serial numbers)
A:    227   690   701   706   710
      CE    O     CD2   CB    NZ 
G:   5913  5902  5897  5905  5909
      OD2   N     CD    O     O  
     2.77  3.82  4.06  3.07  3.16
Bonded amino acids (PDB serial numbers)
A:     42    97    98    99    99
        K     V     L     K     K
        1     0     0     1     1
        a     b     b     b     b
G:    107   106   105   106   107
        D     G     R     G     D
        1     0     1     0     1
        -     -     -     -     -
#######################################

Protein: 1HB5     Program Version: 2       Number of monomers:   9         Simmetry:noncircular
Amino acids for each monomer: 370  374  371  370  374  371  370  374  371 
Distance cutoffs:  20.0   5.0 Angstrom        Algorithm: simmetrized interface
Bonded atoms (PDB atom serial numbers)
A:    587   590   602   605   610   627   875   940   945   946   971   972   973   976   977   987   991   995  1016  1068  1104  1117  1210  2291  2293  2414  2417  2419  2422  2445  2452  2453  2457  2474  2475  2477  2484  2485  2504  2508  2509  2518  2529  2533  2534  2535  2536  2546  2558  2570  2571  2577  2582  2586  2590  2593  2599  2610  2689  2694  2696  2698  2713  2785  2787  2791
      O     CD1   O     OD1   O     CG    NE2   CB    CB    CG    CB    OG    N     O     CB    CB    SD    N     OD2   CG    O     N     CE    C     CB    O     CG2   CA    CB    CD2   OD1   OD2   O     CD    CE    NZ    OG1   CG2   CB    O     CB    NE2   O     NE    CZ    NH1   NH2   NH1   NH2   O     CB    OG1   O     OD2   O     CD1   CA    CG    OD2   CB    CD    NZ    CD1   CE1   CE2   OH 
B:   4123  4103  4115  4121  4112  4105  4135  4071  4131  4129  4084  4085  4092  4086  4091  4070  4069  4075  5635  4093  4106  4104  4114  4161  4151  3271  3254  3274  3277  4854  3532  4857  4162  4287  4158  4166  4307  3516  4160  4043  4176  3278  4008  4177  4175  4039  4146  4007  4394  4057  4068  4055  4125  4155  4154  4132  4118  4153  4396  3253  3263  3216  3256  4916  3251  3233
      NZ    O     N     CD    CG1   CG    OH    CE    CD2   CG    OG1   CG2   OD1   N     CG    CE    SD    O     NH1   OD2   CD    CB    CD1   SD    O     N     CE2   O     CG2   CE1   NZ    OH    CE    CG2   O     O     OH    CD2   CG    CD2   CG1   CD1   NE2   CG2   CB    O     OD1   OE1   OE1   N     SD    OG    CA    N     CG2   CE1   O     CG1   OE2   CE1   CD    O     OH    OE1   CD1   O  
     3.13  3.83  2.88  3.46  3.48  3.63  2.55  3.73  3.80  3.83  3.63  3.70  2.86  2.97  3.59  3.35  3.45  3.02  3.24  3.14  3.42  3.83  3.49  3.48  3.41  3.04  3.48  3.55  3.52  3.49  2.88  2.66  3.65  3.15  3.00  2.80  2.78  3.72  3.63  3.39  3.64  4.13  4.66  3.39  3.71  2.87  3.09  3.06  4.50  2.82  3.85  2.68  3.39  2.74  3.53  3.58  3.50  3.66  4.42  4.12  3.74  2.81  3.93  3.94  3.78  3.66
Bonded amino acids (PDB serial numbers)
A:     87    87    89    89    90    92   118   127   128   128   131   131   132   132   132   133   133   134   136   143   148   150   164   299   299   316   316   317   317   319   320   320   321   322   322   322   323   323   325   326   326   327   329   329   329   329   329   330   331   333   333   334   335   335   336   336   337   338   347   348   348   348   350   355   355   355
        L     L     D     D     F     P     H     A     P     P     S     S     S     S     S     -     -     V     D     D     I     A     M     A     A     T     T     R     R     L     D     D     P     -     -     -     T     T     A     A     A     Q     R     R     R     R     R     R     R     A     A     T     D     D     F     F     P     K     D     K     K     K     I     -     -     -
        0     0     1     1     0     0     1     0     0     0     1     1     1     1     1     -     -     0     1     1     0     0     0     0     0     1     1     1     1     0     1     1     0     -     -     -     1     1     0     0     0     1     1     1     1     1     1     1     1     0     0     1     1     1     0     0     0     1     1     1     1     1     0     -     -     -
        b     b     -     -     a     a     a     -     -     -     -     -     -     -     -     -     -     -     -     -     -     -     b     -     -     -     -     -     -     -     a     a     a     a     a     a     a     a     a     a     a     a     a     a     a     a     a     a     a     a     a     -     -     -     -     -     -     -     -     -     -     -     -     -     -     -
B:    140   138   140   140   139   138   141   133   141   141   135   135   136   136   136   133   133   134   329   136   138   138   139   145   144    39    36    39    39   233    71   233   145   163   145   146   165    69   145   130   147    39   125   147   147   130   143   125   174   133   133   132   141   145   144   141   140   144   174    36    37    32    36   239    36    34
        K     P     K     K     I     P     Y     -     Y     Y     T     T     D     D     D     -     -     V     R     D     P     P     I     M     V     I     Y     I     I     Y     K     Y     M     T     M     N     Y     L     M     L     V     I     Q     V     V     L     D     Q     -     -     -     S     Y     M     V     Y     K     V     -     Y     P     L     Y     Q     Y     Q
        1     0     1     1     0     0     1     -     1     1     1     1     1     1     1     -     -     0     1     1     0     0     0     0     0     0     1     0     0     1     1     1     0     1     0     1     1     0     0     0     0     0     1     0     0     0     1     1     -     -     -     1     1     0     0     1     1     0     -     1     0     0     1     1     1     1
        -     -     -     -     -     -     -     -     -     -     -     -     -     -     -     -     -     -     a     -     -     -     -     -     -     b     b     b     b     b     b     b     -     b     -     -     b     b     -     -     -     b     a     -     -     -     -     a     -     -     -     -     -     -     -     -     -     -     -     b     b     a     b     -     b     a
#######################################

Protein: 1ONI     Program Version: 2       Number of monomers:   9         Simmetry:noncircular
Amino acids for each monomer: 136  134  134  134  134  134  134  135  135 
Distance cutoffs:  20.0   5.0 Angstrom        Algorithm: simmetrized interface
Bonded atoms (PDB atom serial numbers)
A:      4    12    13    16    29    38    57   127   128   129   131   140   145   150   170   185   224   225   228   232   246   247   582   824   839   841   845   849   850   911   912   928
      O     OG    N     O     N     NH1   CG2   CA    C     O     CG    CD2   N     OG    CG1   CG1   O     CB    CD2   OH    OG    N     CD1   OH    CG1   N     CB    O     CB    OE1   OE2   OE1
C:   2217  2995  2977  2989  2992  2532  2768  2781  2780  2708  2680  2808  2789  2778  2556  2958  2797  2562  2557  2946  2798  2801  2827  2830  2826  2834  2839  2831  2838  2814  2817  2566
      NH2   CG2   O     N     O     O     CA    CD1   CG    CE2   OD1   NH2   O     O     CG1   CG1   CB    CB    CG2   CG1   N     O     CE1   OH    CD2   O     NE2   N     OE1   N     O     NZ 
     2.35  3.71  3.04  2.73  2.68  2.78  3.72  3.61  3.49  3.42  3.31  3.62  3.07  2.53  4.00  3.91  3.41  4.05  3.80  3.80  2.74  2.98  3.56  2.85  3.45  3.02  3.58  2.92  3.66  3.67  3.15  2.84
Bonded amino acids (PDB serial numbers)
A:      2     3     4     4     6     6     8    20    20    20    20    21    22    22    25    27    32    32    32    32    34    35    82   110   112   113   113   114   114   122   122   124
        S     S     L     L     R     R     V     P     P     P     P     Y     S     S     V     V     Y     Y     Y     Y     S     G     L     Y     V     A     A     A     A     E     E     E
        1     1     0     0     1     1     0     0     0     0     0     1     1     1     0     0     1     1     1     1     1     0     0     1     0     0     0     0     0     1     1     1
        -     -     b     b     b     b     b     -     -     -     -     -     -     -     b     b     b     b     b     b     b     b     b     b     -     -     -     -     -     b     b     b
C:     29   133   131   133   133    74   103   104   104    96    93   107   105   104    77   128   106    78    77   126   107   107   110   110   110   111   111   111   111   109   109    78
        R     T     P     T     T     T     N     F     F     Y     N     R     P     F     V     I     A     K     V     V     R     R     Y     Y     Y     Q     Q     Q     Q     A     A     K
        1     1     0     1     1     1     1     0     0     1     1     1     0     0     0     0     0     1     0     0     1     1     1     1     1     1     1     1     1     0     0     1
        -     b     -     b     b     a     -     -     -     a     a     b     -     -     b     b     b     b     b     b     b     b     b     b     b     b     b     b     b     b     b     b
#######################################

Protein: 1Q9C     Program Version: 2       Number of monomers:   9         Simmetry:noncircular
Amino acids for each monomer: 164  172  162  178  176  174  174  175  178 
Distance cutoffs:  20.0   5.0 Angstrom        Algorithm: simmetrized interface
Bonded atoms (PDB atom serial numbers)
A:    187   192   201   219   251   282
      O     NZ    NZ    CA    O     O  
C:   3283  3985  3264  3286  3288  3956
      CB    CG    O     CD2   NE2   NZ 
     4.80  3.18  2.89  3.71  3.43  3.24
Bonded amino acids (PDB serial numbers)
A:     28    28    29    32    36    40
        K     K     K     G     P     S
        1     1     1     0     0     1
        b     b     b     b     b     b
C:     80   174    78    80    80   170
        H     D     F     H     H     K
        1     1     0     1     1     1
        b     b     b     b     b     b
#######################################

Protein: 1UT2     Program Version: 2       Number of monomers:   9         Simmetry:noncircular
Amino acids for each monomer: 138  139  139  139  139  139  139  140  139 
Distance cutoffs:  20.0   5.0 Angstrom        Algorithm: simmetrized interface
Bonded atoms (PDB atom serial numbers)
A:    677   692   784
      O     CB    CB 
D:   3854  3855  3824
      OD1   ND2   NH2
     2.75  3.39  3.16
Bonded amino acids (PDB serial numbers)
A:     90    92   103
        N     A     N
        1     0     1
        -     -     -
D:     90    90    86
        N     N     R
        1     1     1
        -     -     -
#######################################

Protein: 1W5E     Program Version: 2       Number of monomers:   9         Simmetry:noncircular
Amino acids for each monomer: 332  333  332  332  333  332  332  333  332 
Distance cutoffs:  20.0   5.0 Angstrom        Algorithm: simmetrized interface
Bonded atoms (PDB atom serial numbers)
A:    396   404   408   502   531
      O     O     CD1   CE    O  
F:  12362 12334 12333 12387 12424
      NZ    CB    O     CD2   OE1
     3.01  3.74  2.66  3.27  3.14
Bonded amino acids (PDB serial numbers)
A:     76    77    77    89    93
        L     I     I     K     R
        0     0     0     1     1
        a     a     a     -     -
F:     27    24    24    30    34
        K     P     P     L     Q
        1     0     0     0     1
        a     a     a     a     -
#######################################

Protein: 1XC1     Program Version: 2       Number of monomers:   9         Simmetry:noncircular
Amino acids for each monomer: 309  309  309  309  309  309  309  309  309 
Distance cutoffs:  20.0   5.0 Angstrom        Algorithm: simmetrized interface
Bonded atoms (PDB atom serial numbers)
A:    586   589   610  1938  1940  2071  2080  2082
      O     OD1   O     CD    NZ    CG    CD2   NE2
H:  16998 16999 17009 18475 18472 17008 18474 16997
      CB    OG    NH1   OE1   CB    CZ    CD    O  
     4.39  3.65  2.60  3.35  3.03  3.20  3.38  2.96
Bonded amino acids (PDB serial numbers)
A:     80    80    83   252   252   269   270   270
        N     N     R     K     K     P     H     H
        1     1     1     1     1     0     1     1
        a     a     -     a     a     -     -     -
H:     47    47    48   237   237    48   237    47
        S     S     R     Q     Q     R     Q     S
        1     1     1     1     1     1     1     1
        a     a     a     -     -     a     -     a
#######################################

Protein: 2AF7     Program Version: 2       Number of monomers:   9         Simmetry:noncircular
Amino acids for each monomer: 118  118  121  119  120  120  118  118  119 
Distance cutoffs:  20.0   5.0 Angstrom        Algorithm: simmetrized interface
Bonded atoms (PDB atom serial numbers)
A:     27    28   250   253   283   286   287   288   315   316   317   318   319   345   355   385
      NH1   NH2   CB    OD2   CG    CE1   CE2   CZ    CG    CD1   CD2   CE1   CE2   O     CG1   NH2
F:   4855  4895  4931  4932  4865  4893  4903  4892  4863  4862  4866  4861  4864  4835  4834  4800
      OE1   OD1   NH1   NH2   CE1   CB    CG2   O     CD1   CG    CE2   CB    CD2   CZ    CE2   CB 
     4.46  3.32  3.47  3.09  3.76  3.61  4.27  3.63  3.91  3.67  4.03  3.79  4.03  3.80  3.97  3.50
Bonded amino acids (PDB serial numbers)
A:      3     3    32    32    36    36    36    36    40    40    40    40    40    44    45    48
        R     R     D     D     F     F     F     F     F     F     F     F     F     D     V     R
        1     1     1     1     0     0     0     0     0     0     0     0     0     1     0     1
        a     a     a     a     a     a     a     a     a     a     a     a     a     -     -     -
F:     39    44    48    48    40    44    45    44    40    40    40    40    40    36    36    32
        E     D     R     R     F     D     V     D     F     F     F     F     F     F     F     D
        1     1     1     1     0     1     0     1     0     0     0     0     0     0     0     1
        a     -     -     -     a     -     -     -     a     a     a     a     a     a     a     -
#######################################

Protein: 2BWB     Program Version: 2       Number of monomers:   9         Simmetry:noncircular
Amino acids for each monomer: 46  44  46  45  44  44  45  44  40 
Distance cutoffs:  20.0   5.0 Angstrom        Algorithm: simmetrized interface
Bonded atoms (PDB atom serial numbers)
A:     49   253   259   264   270   275   278   279   281   285   291   309   330   331   338
      NE    O     NH1   O     NH1   O     N     CA    O     O     OG    CA    CG    OD1   OG 
B:    432   388   399   552   553   455   456   427   466   468   492   494   533   531   530
      OE2   CG    OE1   CD1   CD2   O     CB    O     CD    CZ    CB    OD1   CD1   CB    O  
     4.16  3.30  2.65  3.47  3.44  3.46  4.06  3.67  3.33  3.74  3.42  3.23  3.46  3.40  4.65
Bonded amino acids (PDB serial numbers)
A:    331   355   355   356   356   357   358   358   358   359   360   363   366   366   367
        R     R     R     R     R     S     G     G     G     G     S     G     D     D     S
        1     1     1     1     1     1     0     0     0     0     1     0     1     1     1
        a     a     a     a     a     a     a     a     a     -     a     a     a     a     a
B:    333   329   330   347   347   336   336   333   337   337   340   340   345   345   345
        E     E     E     F     F     L     L     E     R     R     N     N     F     F     F
        1     1     1     0     0     0     0     1     1     1     1     1     0     0     0
        a     a     a     a     a     a     a     a     a     a     a     a     -     -     -
#######################################

Protein: 2D1P     Program Version: 2       Number of monomers:   9         Simmetry:noncircular
Amino acids for each monomer: 130  119  95  130  118  95  130  118  95 
Distance cutoffs:  20.0   5.0 Angstrom        Algorithm: simmetrized interface
Bonded atoms (PDB atom serial numbers)
A:    316   327   650   653   654   665   852   854   877   885   895   897   901   904   905   916   922   942   959   960
      OH    NH2   CD    NH1   NH2   NH2   CB    CD1   CB    OE1   O     OG    O     CD1   CD2   O     O     CB    OE1   NE2
B:   1117  1098  1112  1113  1122  1121  1168  1138  1174  1193  1854  1869   986  1191  1008   987   989  1853  1871  1874
      O     CB    NH1   NH2   OE2   OE1   CB    O     OG1   CD1   CG2   CD1   CG    CB    CD1   CD    NZ    CG1   N     O  
     2.61  3.50  3.75  3.19  2.82  2.94  3.49  3.51  3.48  3.53  3.52  4.18  2.95  3.95  3.38  3.33  3.44  3.98  3.00  3.09
Bonded amino acids (PDB serial numbers)
A:     40    41    84    84    84    85   112   112   116   117   119   119   120   120   120   122   123   125   127   127
        Y     R     R     R     R     R     L     L     A     E     S     S     L     L     L     C     D     V     Q     Q
        1     1     1     1     1     1     0     0     0     1     1     1     0     0     0     1     1     0     1     1
        -     a     a     a     a     a     a     a     a     a     a     a     a     a     a     a     -     b     b     b
B:     20    17    19    19    20    20    27    23    28    31   115   117     2    31     4     2     2   115   118   118
        E     A     R     R     E     E     A     D     T     L     V     L     K     L     I     K     K     V     R     R
        1     0     1     1     1     1     0     1     1     0     0     0     1     0     0     1     1     0     1     1
        a     a     a     a     a     a     a     a     a     -     b     b     -     -     b     -     -     b     b     b
#######################################

Protein: 2OTC     Program Version: 2       Number of monomers:   9         Simmetry:noncircular
Amino acids for each monomer: 333  333  333  333  333  333  333  333  333 
Distance cutoffs:  20.0   5.0 Angstrom        Algorithm: simmetrized interface
Bonded atoms (PDB atom serial numbers)
A:    361   362   562   563   567   572   581   582   586   623   625   630   638   654   655   664   668   669   670   677   678   684   692   709   726   729   730   731   732   738   747   756   759   761   762   767   768   770   782
      OD1   ND2   CB    CG    NH1   O     OG1   CG2   O     O     CA    N     NE2   O     CB    O     CE    NZ    N     OE1   OE2   OG    CD1   OD2   CB    NE    CZ    NH1   NH2   CG1   CD2   CB    NE    NH1   NH2   CB    CG    CE    OH 
B:   3104  3089  3107  3106  3103  3111  3081  3049  3050  3007  3012  3020  4722  4785  4786  4736  4738  4402  4780  3032  3031  4756  4773  4748  5002  5004  5003  4955  4956  3027  3021  5032  5034  4998  5011  3088  5060  3062  3056
      CB    CG2   CD2   CD1   O     OH    OE1   NH1   NH2   OD1   O     OG1   CD    CB    OG1   CE1   CZ    CG    CG2   NH2   NH1   OD2   NE2   NE2   CE1   CZ    CE2   OE1   OE2   CG    CG2   CG    OE1   CB    OD1   CG1   CG    OG    SG 
     3.58  3.20  3.59  3.81  2.76  3.55  2.96  3.47  2.78  2.97  3.25  3.00  3.63  3.71  2.89  3.67  3.71  3.69  3.35  3.10  3.06  3.22  4.14  2.85  3.59  3.35  3.48  2.78  2.90  3.64  4.10  3.94  3.17  3.65  2.88  4.45  4.64  3.31  3.08
Bonded amino acids (PDB serial numbers)
A:     46    46    72    72    72    73    74    74    75    80    81    82    82    85    85    86    86    86    87    87    87    88    89    91    94    94    94    94    94    95    96    98    98    98    98    99    99    99   100
        N     N     R     R     R     V     T     T     Y     G     S     Q     Q     H     H     K     K     K     E     E     E     S     I     D     R     R     R     R     R     V     L     R     R     R     R     M     M     M     Y
        1     1     1     1     1     0     1     1     1     0     1     1     1     1     1     1     1     1     1     1     1     1     0     1     1     1     1     1     1     0     0     1     1     1     1     0     0     0     1
        b     b     b     b     b     b     b     b     b     -     -     a     a     -     -     -     -     -     -     -     -     -     a     a     a     a     a     a     a     a     a     a     a     a     a     a     a     a     -
B:     67    64    67    67    67    67    63    59    59    54    55    56   275   283   283   277   277   236   282    57    57   279   281   278   313   313   313   306   306    57    56   317   317   313   314    64   320    61    60
        Y     V     Y     Y     Y     Y     E     R     R     D     S     T     P     T     T     F     F     M     T     R     R     D     Q     H     F     F     F     E     E     R     T     E     E     F     D     V     M     S     C
        1     0     1     1     1     1     1     1     1     1     1     1     0     1     1     0     0     0     1     1     1     1     1     1     0     0     0     1     1     1     1     1     1     0     1     0     0     1     1
        a     a     a     a     a     a     a     a     a     -     -     -     -     a     a     -     -     -     -     a     a     -     -     -     a     a     a     -     -     a     -     a     a     a     a     a     a     a     a
#######################################

Protein: 2RCE     Program Version: 2       Number of monomers:   9         Simmetry:noncircular
Amino acids for each monomer: 205  213  214  207  203  211  205  192  198 
Distance cutoffs:  20.0   5.0 Angstrom        Algorithm: simmetrized interface
Bonded atoms (PDB atom serial numbers)
A:     12    14    16    20    37    38    42    51    53    56    63    64    75    83   898   902   908   916   919   920   928   939   941   944   946   956   960   963  1110  1125  1126  1131  1136  1300  1350  1351  1368
      O     OG    CA    OG1   OE1   OE2   O     CG    N     O     OG    N     OH    ND2   CG    CE2   O     O     CD1   CD2   O     OG1   N     O     CG1   N     CB    OE1   OG    OD1   ND2   CB    NE2   OD2   OG1   CG2   N  
B:   2359  2823  2332  2348  1671  1672  2811  2356  2803  2404  2402  2395  1622  2387  2891  2922  2617  2579  2978  2890  2581  2684  2553  2555  2390  2699  2540  2529  2966  2959  2962  2944  2923  2937  2950  2949  2967
      NH2   OE1   ND2   NH2   NH1   NH2   CD2   NE    OG    N     OD1   O     OH    O     CE2   OD1   CD    NE    CG2   CE1   NH1   NE2   O     OG    CG2   OD2   CG2   NE2   OE1   N     O     OE2   ND2   CA    OG1   CB    OE2
     2.89  2.53  4.07  3.57  2.84  3.05  3.67  3.78  2.90  2.96  2.58  2.78  4.61  2.89  3.55  3.52  3.39  3.07  3.78  3.94  2.90  3.13  3.21  2.66  3.47  2.80  3.67  2.93  2.70  2.78  2.71  3.61  3.80  4.11  4.01  4.04  2.73
Bonded amino acids (PDB serial numbers)
A:     39    39    40    40    42    42    43    44    45    45    46    47    47    48   162   162   163   164   164   164   166   167   168   168   168   170   170   170   195   197   197   198   198   221   228   228   231
        S     S     T     T     E     E     T     P     A     A     S     Y     Y     N     Y     Y     N     L     L     L     Q     T     I     I     I     Q     Q     Q     S     N     N     H     H     D     T     T     G
        1     1     1     1     1     1     1     0     0     0     1     1     1     1     1     1     1     0     0     0     1     1     0     0     0     1     1     1     1     1     1     1     1     1     1     1     0
        -     -     -     -     -     -     -     -     -     -     -     a     a     a     a     a     a     a     a     a     -     b     b     b     b     b     b     b     -     -     -     -     -     -     -     -     -
B:    147   211   144   146    53    53   209   147   208   154   153   152    47   151   220   224   183   178   232   220   178   191   174   174   151   193   172   170   230   230   230   227   224   227   228   228   230
        R     E     N     R     R     R     L     R     S     V     D     G     Y     I     F     N     P     R     I     F     R     Q     S     S     I     D     I     Q     E     E     E     E     N     E     T     T     E
        1     1     1     1     1     1     0     1     1     0     1     0     1     0     0     1     0     1     0     0     1     1     1     1     0     1     0     1     1     1     1     1     1     1     1     1     1
        -     -     -     -     a     a     -     -     -     b     -     -     a     -     -     -     -     -     -     -     -     b     b     b     -     -     b     b     -     -     -     -     -     -     -     -     -
#######################################

Protein: 2VQG     Program Version: 2       Number of monomers:   9         Simmetry:noncircular
Amino acids for each monomer: 76  77  77  76  76  76  77  77  77 
Distance cutoffs:  20.0   5.0 Angstrom        Algorithm: simmetrized interface
Bonded atoms (PDB atom serial numbers)
A:      1     6     7    20    50    62    71
      N     CG    CD1   CG    ND2   CZ2   CG2
H:   4650  4615  4617  4697  4698  4318  4294
      OE1   CZ2   CH2   NH1   NH2   CA    CG2
     3.21  3.76  3.65  3.05  4.82  4.95  3.96
Bonded amino acids (PDB serial numbers)
A:     13    13    13    15    18    19    20
        L     L     L     P     N     W     V
        0     0     0     0     1     0     0
        -     -     -     -     -     a     a
H:     70    66    66    77    77    28    24
        Q     W     W     R     R     G     I
        1     0     0     1     1     0     0
        a     a     a     a     a     a     a
#######################################

Protein: 3B8N     Program Version: 2       Number of monomers:   9         Simmetry:circular
Amino acids for each monomer: 241  241  241  241  241  241  241  241  241 
Distance cutoffs:  20.0   5.0 Angstrom        Algorithm: simmetrized interface
Bonded atoms (PDB atom serial numbers)
A:    334   338   369   371   374   383   402   409   422   583   975   999  1008  1031  1060  1067  1092  1127  1130  1162  1187  1188  1193  1219  1220  1230  1245  1249  1253  1279  1288  1311  1313  1317  1336  1339  1345  1346  1347  1364  1365  1369  1382  1413  1434
      O     ND2   O     CG    NZ    NZ    OE1   OG    OG    CE1   CD    OE1   ND2   CB    OE2   CG2   OE1   CB    OE1   NE2   CG1   CG2   O     O     CB    CD    CB    N     CB    N     NH1   CG    CD2   OH    CB    OD2   CG1   CG2   CD1   O     CB    O     CD1   CG1   OD2
I:  16255 16254 17443 16263 15625 17423 16267 17439 17453 17475 15639 15637 15638 15670 15706 15730 15701 15766 15737 15773 17269 17268 17237 17225 17236 17199 17228 17227 17176 17189 17185 17114 17115 17180 17078 17081 17082 17053 17083 17046 17075 16951 16950 16968 17090
      CD2   CD1   OE1   CD2   OE2   NZ    OH    O     N     O     CG2   CB    CG1   OE1   NZ    OG1   O     CG2   CG    CD1   OH    CZ    ND2   CD    OD1   CA    NH1   CZ    O     CD2   O     CG2   CD1   OE1   NE    NH2   N     O     CA    CB    CB    CD    CG    CE2   NZ 
     3.69  3.65  3.03  3.70  2.82  3.99  2.97  2.80  2.95  3.07  4.39  3.99  3.48  3.15  2.84  3.47  3.56  3.86  3.42  3.42  3.70  3.60  3.54  3.99  3.32  3.47  3.41  4.23  3.70  3.53  3.09  3.66  3.59  3.16  3.71  2.75  4.21  4.06  3.99  3.44  3.54  3.63  3.42  4.54  2.93
Bonded amino acids (PDB serial numbers)
A:    105   105   109   109   109   110   112   113   115   142   202   205   206   209   212   213   216   220   220   224   227   227   228   231   231   232   234   235   235   239   239   242   242   242   245   245   246   246   246   249   249   250   252   256   266
        N     N     K     K     K     K     Q     S     S     H     E     E     N     N     E     I     Q     E     E     Q     I     I     K     N     N     Q     D     A     A     R     R     Y     Y     Y     D     D     I     I     I     A     A     A     I     V     D
        1     1     1     1     1     1     1     1     1     1     1     1     1     1     1     0     1     1     1     1     0     0     1     1     1     1     1     0     0     1     1     1     1     1     1     1     0     0     0     0     0     0     0     0     1
        a     a     a     a     a     a     a     a     a     a     a     a     a     a     a     a     a     a     a     a     a     a     a     a     a     a     a     a     a     a     a     a     a     a     a     a     a     a     a     a     a     a     -     -     -
I:    168   168   324   169    75   322   169   324   326   329    77    77    77    80    84    87    84    91    88    92   303   303   300   299   300   296   299   299   293   294   294   284   284   293   280   280   281   277   281   276   280   255   255   257   281
        L     L     Q     Y     E     K     Y     Q     S     L     V     V     V     Q     K     T     K     V     K     L     Y     Y     N     R     N     G     R     R     E     L     L     I     I     E     R     R     K     G     K     D     R     P     P     Y     K
        0     0     1     1     1     1     1     1     1     0     0     0     0     1     1     1     1     0     1     0     1     1     1     1     1     0     1     1     1     0     0     0     0     1     1     1     1     0     1     1     1     0     0     1     1
        -     -     b     -     a     b     -     b     -     -     a     a     a     a     a     a     a     a     a     a     a     a     a     a     a     a     a     a     -     -     -     a     a     -     a     a     a     a     a     a     a     -     -     -     a
#######################################

Protein: 3D7L     Program Version: 2       Number of monomers:   9         Simmetry:noncircular
Amino acids for each monomer: 202  200  200  201  200  198  200  202  200 
Distance cutoffs:  20.0   5.0 Angstrom        Algorithm: simmetrized interface
Bonded atoms (PDB atom serial numbers)
A:    313   324   339   340   363   372
      O     ND2   OD1   OD2   NZ    NZ 
G:   9240  9598  9275  9271  9278  9615
      NZ    CD2   CG    CA    OE2   CB 
     3.04  3.89  3.31  3.65  3.30  3.63
Bonded amino acids (PDB serial numbers)
A:     41    42    44    44    47    48
        T     N     D     D     K     K
        1     1     1     1     1     1
        -     a     a     a     a     a
G:     47    96    51    51    51    99
        K     L     E     E     E     D
        1     0     1     1     1     1
        a     a     a     a     a     a
#######################################
