# Supplementary material for: Oligomeric Interfaces Under the Lens: Gemini
Source: PLoS One. 2010 Mar 25;5(3):e9897. doi: 10.1371/journal.pone.0009897 (PMC2845623; doi:10.1371/journal.pone.0009897)
Supplement: Text S8 — i10out. GeminiDistances Outputs for decameric proteins. (0.16 MB TXT) [file pone.0009897.s008.txt]

Protein: 1BHC     Program Version: 2       Number of monomers:  10         Simmetry:noncircular
Amino acids for each monomer: 56  56  56  56  56  56  56  56  56  56 
Distance cutoffs:  20.0   5.0 Angstrom        Algorithm: simmetrized interface
Bonded atoms (PDB atom serial numbers)
A:     17   162   322   334   338   350   364   366   394   401   402   424   427   430   431   435   437   438
      CG    NH2   O     CD    NH2   O     CE2   N     OE2   OD1   OD2   O     CD    NH1   NH2   O     OG1   CG2
G:   2711  3088  3121  3118  3129  3124  3131  3095  2856  3060  3096  3028  3016  3044  3012  3032  3058  3132
      CG    OE2   CD    O     O     NH1   OG1   OD1   NH2   N     OD2   CD    O     O     CB    NH2   CE2   CG2
     3.96  2.52  3.52  3.30  3.85  2.44  3.82  2.82  2.45  2.87  2.51  3.08  3.44  2.42  3.80  3.65  3.72  3.80
Bonded amino acids (PDB serial numbers)
A:      2    20    41    42    42    44    45    46    49    50    50    53    53    53    53    54    54    54
        P     R     K     R     R     N     F     K     E     D     D     R     R     R     R     T     T     T
        0     1     1     1     1     1     0     1     1     1     1     1     1     1     1     1     1     1
        -     b     -     -     -     -     -     -     a     a     a     a     a     a     a     a     a     a
G:      2    49    53    53    54    53    54    50    20    46    50    42    41    44    40    42    45    54
        P     E     R     R     T     R     T     D     R     K     D     R     K     N     A     R     F     T
        0     1     1     1     1     1     1     1     1     1     1     1     1     1     0     1     0     1
        -     a     a     a     a     a     a     a     b     -     a     -     -     -     -     -     -     a
#######################################

Protein: 1C41     Program Version: 2       Number of monomers:  10         Simmetry:noncircular
Amino acids for each monomer: 165  165  165  165  165  165  165  165  165  165 
Distance cutoffs:  20.0   5.0 Angstrom        Algorithm: simmetrized interface
Bonded atoms (PDB atom serial numbers)
A:     95   145   147   148   158   159   163   179   357   373   378   393   412   413   416   418   424   427   441   443   447   450   452   471   475   476   478   513   535   545   666   670   676   684   687   693   721   725   727   728   734   749   755   805   809
      NH2   NE    NH1   NH2   CE2   CE3   N     OE2   CG1   OE1   O     CG    CD2   NE1   CZ2   CH2   CG    OE2   CG    N     CB    CD1   CA    NE2   O     CB    CD    CB    CD1   NE2   O     OE1   CB    CG    N     ND1   CB    CE1   CZ    OH    CG1   OD2   OG    CD    NH2
E:   6218  5009  4991  6114  4986  4977  4980  4994  6216  6184  6143  6094  5862  5846  5767  5742  6122  5857  5773  5809  5798  5796  6189  5805  6180  6186  5828  6179  6193  6203  5908  5971  5891  5909  5893  5876  5744  5718  5717  5685  5867  5753  5743  5808  5816
      OG1   OE1   O     OE1   CG    N     O     CG2   O     NE1   CZ    CB    CB    O     N     O     SD    CD1   SD    CD2   CG    O     CH2   O     CB    CE3   O     O     O     O     CD1   NH2   O     CD2   OG1   O     OG    N     CB    CA    CE2   CE1   CB    CD1   OD1
     3.10  3.66  2.19  2.38  2.96  3.59  2.95  2.75  3.38  2.68  3.00  3.78  3.56  2.92  3.57  3.25  3.49  3.78  3.51  3.77  3.55  3.56  3.57  2.78  3.77  3.28  3.44  3.38  3.57  2.73  3.82  2.90  3.41  3.90  3.25  4.26  3.81  3.51  3.55  3.33  4.01  2.79  3.46  3.48  2.70
Bonded amino acids (PDB serial numbers)
A:     17    24    24    24    25    25    26    27    52    54    55    57    60    60    60    60    61    61    63    64    64    64    65    67    68    68    68    72    75    76   124   124   125   126   127   127   130   130   130   130   131   133   134   141   141
        R     R     R     R     W     W     N     E     V     Q     S     P     W     W     W     W     E     E     P     I     I     I     A     Q     R     R     R     A     L     Q     E     E     T     M     H     H     Y     Y     Y     Y     I     D     S     R     R
        1     1     1     1     0     0     1     1     0     1     1     0     0     0     0     0     1     1     0     0     0     0     0     1     1     1     1     0     0     1     1     1     1     0     1     1     1     1     1     1     0     1     1     1     1
        -     -     -     -     -     -     -     a     b     b     b     -     a     a     a     a     a     a     a     a     a     a     a     a     a     a     a     a     a     -     -     -     -     -     a     a     a     a     a     a     a     a     a     a     a
E:    199     9     7   186     6     5     5     7   199   194   190   183   152   150   140   136   187   151   140   144   143   143   194   144   194   194   147   194   195   197   158   166   156   158   156   154   136   133   132   129   152   137   136   144   145
        T     Q     T     E     P     G     G     T     T     W     R     A     F     V     M     S     M     I     M     L     Q     Q     W     L     W     W     G     W     A     G     L     R     T     L     T     V     S     D     A     E     F     H     S     L     D
        1     1     1     1     0     0     0     1     1     0     1     0     0     0     0     1     0     0     0     0     1     1     0     0     0     0     0     0     0     0     0     1     1     0     1     0     1     1     0     1     0     1     1     0     1
        -     -     -     a     -     -     -     -     -     a     a     a     b     b     a     a     a     b     a     a     a     a     a     a     a     a     -     a     a     -     -     a     b     -     b     b     a     a     a     a     b     a     a     a     a
#######################################

Protein: 1DWK     Program Version: 2       Number of monomers:  10         Simmetry:noncircular
Amino acids for each monomer: 155  155  155  155  155  155  155  155  155  155 
Distance cutoffs:  20.0   5.0 Angstrom        Algorithm: simmetrized interface
Bonded atoms (PDB atom serial numbers)
A:    123   129   130   131   151   159   175   180   186   188   189   212   235   655   659   695   703   709   711   725   749   828
      CB    CG    OD1   OD2   CD1   CD1   NZ    CB    CG    CE    NZ    O     CE2   OD2   O     OG1   OD1   CB    CD   SE     NH2   OH 
B:   1278  1316  1283  1286  1259  1788  1254  1252  1780  1757  1758  1255  1261  1297  1895  1843  1840  2195  1844  1839  2193  2447
      CD1   CD1   CB    ND2   O     CD2   OE1   CG    CD2   OD1   OD2   NE2   OG    NH2   NH2   O     N     CD1   CB    CD2   CG1   CE1
     3.99  3.44  3.46  2.82  3.67  4.89  2.84  3.87  4.03  3.47  3.71  2.98  4.80  4.42  2.68  2.76  2.91  4.20  3.61  3.80  3.99  3.39
Bonded amino acids (PDB serial numbers)
A:     15    16    16    16    19    20    22    23    24    24    24    27    29    85    86    90    91    92    92    94    96   104
        A     D     D     D     L     L     K     A     K     K     K     L     F     D     D     T     D     P     P     -     R     Y
        0     1     1     1     0     0     1     0     1     1     1     0     0     1     1     1     1     0     0     -     1     1
        a     a     a     a     a     a     a     a     a     a     a     -     a     -     -     -     -     -     -     -     -     a
B:      6    10     7     7     4    74     3     3    73    70    70     3     4     8    87    81    81   124    81    80   124   156
        I     -     N     N     S     L     Q     Q     L     D     D     Q     S     R     R     R     R     I     R     L     I     F
        0     -     1     1     1     0     1     1     0     1     1     1     1     1     1     1     1     0     1     0     0     0
        -     a     -     -     -     a     -     -     a     a     a     -     -     a     -     -     -     b     -     -     b     -
#######################################

Protein: 1E2Y     Program Version: 2       Number of monomers:  10         Simmetry:noncircular
Amino acids for each monomer: 167  171  170  166  165  161  173  169  170  166 
Distance cutoffs:  20.0   5.0 Angstrom        Algorithm: simmetrized interface
Bonded atoms (PDB atom serial numbers)
A:     31    39   382   401   404   958   962  1059  1066  1074  1075  1076  1079  1080  1083  1092  1095  1099  1106  1112  1115  1127  1137  1138  1139  1140  1142  1146  1158  1160  1186  1212  1220  1249  1275
      CD2   ND2   CG2   OG1   CA    CD2   OH    O     NH2   OE1   NE2   N     O     CB    CD1   N     O     CD1   OD1   CB    OD2   O     CG2   CD1   N     CA    O     O     CB    OD1   OE2   NH2   CD2   CD2   CG1
B:   2258  2262  2617  2638  2642  1331  1339  2412  2415  2401  2406  2395  2392  2396  2399  2379  2376  2383  2375  2359  2366  2623  2520  2549  2628  2634  2512  2639  2486  2649  2458  2442  2437  2438  2428
      CD2   OH    OE2   N     CB    CD2   ND2   CB    OD2   CA    OD1   O     N     CB    CD1   O     N     CD1   NE2   O     NH2   CG1   CD2   CD2   O     O     NH2   CA    OE2   OD1   CB    O     CG2   CD1   CB 
     3.32  3.18  4.57  3.64  3.72  3.39  3.20  3.75  2.52  3.26  2.92  3.09  2.78  4.10  4.29  2.82  3.05  4.24  2.77  3.70  2.54  2.81  3.59  3.83  2.97  3.46  3.21  3.86  2.82  3.62  2.87  3.12  3.60  3.78  3.99
Bonded amino acids (PDB serial numbers)
A:      8     9    51    54    55   127   127   140   140   141   141   142   142   142   142   144   144   144   145   146   146   148   149   149   150   150   150   151   152   152   155   158   159   163   166
        L     N     V     T     E     Y     Y     R     R     Q     Q     I     I     I     I     I     I     I     N     D     D     P     I     I     G     G     G     R     N     N     E     R     L     L     V
        0     1     0     1     1     1     1     1     1     1     1     0     0     0     0     0     0     0     1     1     1     0     0     0     0     0     0     1     1     1     1     1     0     0     0
        -     -     -     a     a     -     -     b     b     b     b     b     b     b     b     b     b     b     b     -     -     -     -     -     -     -     -     -     a     a     a     a     a     a     a
B:    127   127   171   175   175     8     9   146   146   145   145   144   144   144   144   142   142   142   141   140   140   172   159   163   173   174   158   175   155   176   152   150   149   149   148
        Y     Y     E     A     A     L     N     D     D     N     N     I     I     I     I     I     I     I     Q     R     R     V     L     L     C     P     R     A     E     N     N     G     I     I     P
        1     1     1     0     0     0     1     1     1     1     1     0     0     0     0     0     0     0     1     1     1     0     0     0     1     0     1     0     1     1     1     0     0     0     0
        -     -     -     -     -     -     -     -     -     b     b     b     b     b     b     b     b     b     b     b     b     -     a     a     -     -     a     -     a     -     a     -     -     -     -
#######################################

Protein: 1EEF     Program Version: 2       Number of monomers:  10         Simmetry:noncircular
Amino acids for each monomer: 103  103  103  103  103  103  103  103  103  103 
Distance cutoffs:  20.0   5.0 Angstrom        Algorithm: simmetrized interface
Bonded atoms (PDB atom serial numbers)
D:    187   200   211   214   217   228   230   233   237   238   243   244   245   248   249   251   252   261   278   287   290   312   313   372   393   523   548   559   613   620   621   637   742   745
      CE    O     N     O     CD1   OG1   N     O     OE1   OE2   CB    OG    N     O     CB    SD    CE    O     NE    CG    OE2   CG2   CD1   CB    OE1   OE1   CB    OD1   OH    CD1   CD2   OE2   O     CG2
H:   4122  4116  4102  4099  4106  4097  4088  4085  3866  3837  3359  3360  4078  3784  3807  4070  3813  3393  3380  3773  3775  3316  3309  3321  3305  3835  3833  3834  4107  3893  3943  4123  3301  3320
      OD1   N     O     N     CE    CB    O     N     OG1   CA    CD1   CD2   O     NE2   CB    O     CG1   OH    OE1   O     OG    O     O     NE2   CB    NH2   CZ    NH1   N     CG2   OG1   ND2   N     OE1
     3.49  2.97  2.82  2.83  3.79  3.71  3.00  3.06  2.54  3.27  3.54  3.60  2.88  2.93  3.62  3.55  3.57  2.78  2.83  3.70  2.62  3.62  3.09  3.51  3.60  2.92  3.34  2.68  2.98  3.61  3.50  3.32  2.63  3.49
Bonded amino acids (PDB serial numbers)
D:     23    25    27    27    27    28    29    29    29    29    30    30    31    31    31    31    31    33    35    36    36    39    39    47    49    66    69    70    76    77    77    79    92    92
        K     L     Y     Y     Y     T     E     E     E     E     S     S     M     M     M     M     M     G     R     E     E     I     I     T     Q     E     K     D     Y     L     L     E     T     T
        1     0     1     1     1     1     1     1     1     1     1     1     0     0     0     0     0     0     1     1     1     0     0     1     1     1     1     1     1     0     0     1     1     1
        -     -     b     b     b     b     b     b     b     b     b     b     -     -     -     -     -     -     -     -     -     b     b     b     b     a     a     a     a     a     a     -     -     -
H:    103   103   101   101   101   100    99    99    71    68     8     8    97    61    64    96    65    12    11    60    60     3     2     3     1    67    67    67   102    74    80   103     1     3
        N     N     M     M     M     S     I     I     T     M     L     L     A     Q     A     I     I     Y     E     S     S     Q     P     Q     A     R     R     R     K     I     T     N     A     Q
        1     1     0     0     0     1     0     0     1     0     0     0     0     1     0     0     0     1     1     1     1     1     0     1     0     1     1     1     1     0     1     1     0     1
        -     -     b     b     b     b     b     b     a     a     a     a     b     a     a     b     a     -     -     a     a     -     -     -     -     a     a     a     b     a     -     -     -     -
#######################################

Protein: 1EQ2     Program Version: 2       Number of monomers:  10         Simmetry:noncircular
Amino acids for each monomer: 273  300  272  307  300  307  307  297  307  300 
Distance cutoffs:  20.0   5.0 Angstrom        Algorithm: simmetrized interface
Bonded atoms (PDB atom serial numbers)
A:    226   231   235   243   253   256   263   277   279   280   281   283   302   305   310   313   336   343   349   357   363   366   386   412
      OD1   O     CD2   CE    N     O     CG2   CB    CD1   CD2   CE1   CZ    O     CD1   O     CG2   OD1   CG1   O     OD1   CB    CD2   OD2   OD2
E:   9799  9790  9827  9787  9770 10236  9777 10261 10258 10231 10211 10217 10262 10265 10168 10207 10165 10298 10366  9865 10299  9829  9801  9837
      CD    CA    CG    OD1   O     CG1   CE3   CD2   CB    N     O     C     CE1   OH    NH2   NZ    NE    CD1   NE2   OH    CD2   CE    NZ    OD2
     4.18  2.81  3.79  3.59  2.84  3.44  3.82  3.98  3.51  3.90  3.38  3.45  4.02  3.63  2.73  4.14  2.93  4.12  2.82  2.45  3.57  3.99  3.15  4.21
Bonded amino acids (PDB serial numbers)
A:     32    33    33    34    36    36    37    39    39    39    39    39    42    42    43    43    46    47    48    49    50    50    52    55
        N     L     L     K     G     G     T     F     F     F     F     F     L     L     V     V     N     I     A     D     Y     Y     D     D
        1     0     0     1     0     0     1     0     0     0     0     0     0     0     0     0     1     0     0     1     1     1     1     1
        -     -     -     -     a     a     a     a     a     a     a     a     a     a     a     a     -     -     -     b     b     b     b     a
E:     87    86    90    85    84   139    84   142   142   139   136   137   142   142   131   135   131   146   153    94   146    90    87    91
        K     G     M     D     W     V     W     Y     Y     V     P     L     Y     Y     R     K     R     L     Q     Y     L     M     K     D
        1     0     0     1     0     0     0     1     1     0     0     0     1     1     1     1     1     0     1     1     0     0     1     1
        a     a     a     a     -     a     -     a     a     a     -     -     a     a     a     -     a     a     a     a     a     a     a     a
#######################################

Protein: 1JH5     Program Version: 2       Number of monomers:  10         Simmetry:noncircular
Amino acids for each monomer: 144  144  144  144  144  144  144  144  144  144 
Distance cutoffs:  20.0   5.0 Angstrom        Algorithm: simmetrized interface
Bonded atoms (PDB atom serial numbers)
A:    401   404   426   528   701   716   727   732   733   741   744   748   756   758   764   765   843   847   849   857   861   862   867   870   873   874  1135  1138  1141
      CD1   CE2   CE1   CE1   O     O     O     CZ    NH1   N     O     CD1   OE1   N     OD1   ND2   O     CD2   CE2   OG    O     CB    N     O     CG2   CD1   N     O     CD1
B:   1407  1388  1571  1947  2207  2204  1605  2214  2208  1977  1967  1619  1901  1970  1944  1956  1988  1991  1993  1604  1992  1995  1198  1197  1390  2260  1167  1410  2285
      NE    CE1   CE2   CD1   OD1   O     NE2   CG1   OD2   OG    O     CD1   NE2   OD1   O     N     CB    CD2   CE2   OE1   CE1   OH    NE2   OE1   CZ    CD1   NE2   NH2   CD1
     3.17  3.61  4.09  3.56  3.36  2.57  3.26  3.40  2.52  3.55  2.24  3.58  2.67  3.08  2.82  2.73  3.60  3.68  3.52  2.67  3.29  4.07  3.18  2.91  3.51  3.40  2.81  2.59  3.23
Bonded amino acids (PDB serial numbers)
A:     51    51    53    65    87    89    90    90    90    92    92    92    93    94    94    94   105   105   105   106   107   107   109   109   109   109   144   144   144
        Y     Y     F     Y     T     F     R     R     R     I     I     I     Q     N     N     N     Y     Y     Y     S     A     A     I     I     I     I     L     L     L
        1     1     0     1     1     0     1     1     1     0     0     0     1     1     1     1     1     1     1     1     0     0     0     0     0     0     0     0     0
        b     b     b     -     b     b     b     b     b     b     b     b     b     b     b     b     b     b     b     b     b     b     b     b     b     b     -     -     -
B:     33    31    53    99   134   134    57   135   134   103   102    59    93   102    99   101   105   105   105    57   105   105     7     7    31   141     3    33   144
        R     F     F     L     D     D     Q     V     D     S     N     L     Q     N     L     N     Y     Y     Y     Q     Y     Y     Q     Q     F     L     Q     R     L
        1     0     0     0     1     1     1     0     1     1     1     0     1     1     0     1     1     1     1     1     1     1     1     1     0     0     1     1     0
        b     b     b     -     -     -     b     -     -     -     -     b     b     -     -     -     b     b     b     b     b     b     b     b     b     b     -     b     -
#######################################

Protein: 1K9I     Program Version: 2       Number of monomers:  10         Simmetry:noncircular
Amino acids for each monomer: 128  128  128  132  128  128  128  127  128  128 
Distance cutoffs:  20.0   5.0 Angstrom        Algorithm: simmetrized interface
Bonded atoms (PDB atom serial numbers)
A:     28    29    34    42    43   133   141   158   164   249   273   280   281   476
      CD2   NE1   CH2   OE1   OE2   CD2   CB    ND2   OG    O     OE1   CG1   CG2   NH1
B:   1323  1292  1176  1207  1227  1077  1201  1187  1086  1072  1070  1071  1075  1520
      CG1   O     CD2   OG    NH2   CH2   ND2   CE    OE2   NE1   CD1   CD2   CZ2   NH2
     3.30  2.98  3.55  3.12  2.94  3.36  3.19  3.21  3.05  3.51  3.57  3.51  3.80  3.14
Bonded amino acids (PDB serial numbers)
A:    258   258   258   259   259   269   270   272   273   283   286   287   287   312
        W     W     W     E     E     F     M     N     S     A     E     V     V     R
        0     0     0     1     1     0     0     1     1     0     1     0     0     1
        -     -     -     -     -     b     b     -     -     a     a     a     a     -
B:    287   283   269   273   275   258   272   270   259   258   258   258   258   312
        V     A     F     S     R     W     N     M     E     W     W     W     W     R
        0     0     0     1     1     0     1     0     1     0     0     0     0     1
        -     a     b     -     -     -     -     b     -     -     -     -     -     -
#######################################

Protein: 1L6W     Program Version: 2       Number of monomers:  10         Simmetry:noncircular
Amino acids for each monomer: 220  220  220  220  220  220  220  220  220  220 
Distance cutoffs:  20.0   5.0 Angstrom        Algorithm: simmetrized interface
Bonded atoms (PDB atom serial numbers)
A:    215   216   224   239   244   245   258   267   286   438   450   451   452   464   520   521   551   640   657   660   661   669   670   679   707   708   709   816   817   831   836   840   852   859   860   875   876   878   945  1000  1061  1063  1099  1100  1124  1125  1130  1133  1134  1135
      O     CB    OG    CG2   O     CB    O     O     CD1   NE2   CB    CG    SD    OG1   OD1   OD2   CD2   CB    N     O     CB    OE1   OE2   CB    CD    CE    NZ    CZ    OH    CB    CB    NE2   CD2   CD1   CD2   O     CB    CD1   OH    OE1   O     CG    CD1   CD2   SD    CE    CB    CD2   CE1   NE2
B:   3158  3115  3147  3160  3179  3143  3189  3190  3224  3117  3209  3157  3155  3129  3225  3223  3226  3096  3030  1760  3034  1753  1752  1757  1774  1746  1740  3063  3089  3024  3052  3071  2903  3033  1639  1777  1778  1622  3119  3064  2912  2911  2881  2901  2919  2908  1619  1620  2900  2925
      CE3   CB    OD2   CZ3   CB    O     CE2   CZ    CG1   CD1   O     CE2   CD2   OE1   CG2   CB    CD1   CG2   O     CG2   CD1   NH2   NH1   O     CA    O     O     O     CB    CG    OH    CG2   CD1   CG2   CD2   CB    CG    CE    CE1   CB    CD2   CD1   CD1   CB    CA    O     CB    CG    O     O  
     3.48  3.73  2.55  3.58  3.63  3.38  3.43  3.69  3.43  3.50  3.59  4.06  4.10  3.72  3.26  4.04  3.58  4.16  4.22  3.38  3.84  2.54  3.12  3.41  3.97  3.44  2.78  3.85  3.50  3.86  3.75  3.46  3.89  3.60  3.77  3.63  3.73  3.94  3.25  3.33  3.53  3.81  3.85  3.55  3.67  3.06  3.79  3.38  2.74  2.97
Bonded amino acids (PDB serial numbers)
A:     29    29    30    32    33    33    36    37    39    59    61    61    61    63    71    71    75    87    90    90    90    91    91    93    97    97    97   112   112   115   116   116   118   119   119   122   122   122   131   138   148   148   152   152   155   155   156   156   156   156
        P     P     S     I     A     A     K     K     L     Q     M     M     M     T     D     D     L     P     A     A     A     E     E     L     K     K     K     Y     Y     A     Q     Q     L     L     L     L     L     L     Y     Q     D     D     L     L     M     M     H     H     H     H
        0     0     1     0     0     0     1     1     0     1     0     0     0     1     1     1     0     0     0     0     0     1     1     0     1     1     1     1     1     0     1     1     0     0     0     0     0     0     1     1     1     1     0     0     0     0     1     1     1     1
        a     a     a     a     a     a     a     -     a     b     -     -     -     -     a     a     a     b     a     a     a     a     a     a     a     a     a     -     -     a     a     a     a     a     a     a     a     a     a     a     a     a     a     a     a     a     a     a     a     a
B:    211   207   210   211   214   210   215   215   220   207   218   211   211   208   220   220   220   204   195    19   195    18    18    19    21    18    17   199   203   194   197   200   177   195     3    21    21     1   207   199   178   178   174   177   180   178     1     1   177   181
        W     F     D     W     A     D     F     F     I     F     T     W     W     E     I     I     I     V     I     I     I     R     R     I     P     R     S     A     A     M     Y     V     L     I     L     P     P     M     F     A     L     L     L     L     G     L     M     M     L     C
        0     0     1     0     0     1     0     0     0     0     1     0     0     1     0     0     0     0     0     0     0     1     1     0     0     1     1     0     0     0     1     0     0     0     0     0     0     0     0     0     0     0     0     0     0     0     0     0     0     1
        a     a     a     a     a     a     a     a     -     a     -     a     a     a     -     -     -     a     -     -     -     a     a     -     -     a     a     a     a     a     a     a     a     -     b     -     -     -     a     a     a     a     a     a     -     a     -     -     a     -
#######################################

Protein: 1LL0     Program Version: 2       Number of monomers:  10         Simmetry:noncircular
Amino acids for each monomer: 264  267  262  261  262  261  262  260  264  251 
Distance cutoffs:  20.0   5.0 Angstrom        Algorithm: simmetrized interface
Bonded atoms (PDB atom serial numbers)
A:    405  1998  2026  2035  2057  2062  2073  2075
      CD1   O     CB    CD1   O     NE2   CZ    CA 
G:  13084 13116 13115 13108 12831 13130 13005 12832
      CE    CB    O     O     OE1   CA    CD1   NE2
     3.56  3.96  4.35  4.25  3.42  3.04  3.36  3.38
Bonded amino acids (PDB serial numbers)
A:     52   254   258   259   262   262   263   264
        I     T     P     L     Q     Q     F     G
        0     1     0     0     1     1     0     0
        a     a     a     a     a     a     a     -
G:     74    78    78    77    41    80    63    41
        M     E     E     P     Q     G     L     Q
        0     1     1     0     1     0     0     1
        a     -     -     -     -     a     -     -
#######################################

Protein: 1N3S     Program Version: 2       Number of monomers:  10         Simmetry:noncircular
Amino acids for each monomer: 221  221  221  221  221  221  221  221  221  221 
Distance cutoffs:  20.0   5.0 Angstrom        Algorithm: simmetrized interface
Bonded atoms (PDB atom serial numbers)
A:    698   719   729   731   747   756   764   765   766   769   779   781   784   795   798   805   809   810   827  1021  1041  1042  1047  1072  1079  1083  1084  1607  1609  1610  1646  1674  1676  1707  1729
      CD1   O     CB    SD    CG1   OD2   OE1   OE2   N     O     CG1   N     O     N     O     NH2   O     CB    OG1   CG1   CD1   CD2   CB    OD1   CG    NH1   NH2   CB    OD1   ND2   OE1   NE    NH1   ND1   OXT
E:   8097  7038  7057  8121  8148  8501  8457  8109  8448  8445  8444  8434  8431  8422  8419  8297  8411  8409  8399  8116  8319  8430  8344  8400  8381  8374  8372  8521  8522  8545  8585  8582  8583  8616  8620
      CG1   O     CD2   CB    CG    NZ    OG    CA    O     N     CG2   O     N     O     N     OD2   OG1   O     OD1   OE2   NE2   CG2   CG2   OD2   CD1   N     C     OE1   NE2   NE    CD1   O     CB    CD    NH2
     4.82  4.05  4.00  4.15  3.56  2.82  3.07  3.53  3.18  2.91  3.82  2.75  2.70  3.10  3.28  2.89  2.64  3.58  2.88  3.50  3.48  3.64  3.97  2.92  3.88  3.93  3.98  3.24  2.69  2.76  3.39  3.43  3.11  4.07  2.95
Bonded amino acids (PDB serial numbers)
A:     89    92    93    93    95    96    97    97    98    98    99   100   100   102   102   102   103   103   105   131   134   134   135   138   139   139   139   208   208   208   212   215   215   219   221
        I     K     M     M     V     D     E     E     M     M     V     T     T     R     R     R     D     D     T     V     L     L     S     N     R     R     R     N     N     N     E     R     R     H     N
        0     1     0     0     0     1     1     1     0     0     0     1     1     1     1     1     1     1     1     0     0     0     1     1     1     1     1     1     1     1     1     1     1     1     1
        b     -     -     -     -     -     -     -     b     b     b     b     b     b     b     b     b     b     b     b     a     a     a     a     a     a     a     a     a     a     a     -     -     -     -
E:    150    17    19   153   156   204   198   152   197   197   196   195   195   193   193   176   191   191   189   152   179   194   182   189   187   187   186   207   207   210   214   214   214   218   218
        V     R     L     R     Q     K     S     E     T     T     T     T     T     A     A     D     T     T     D     E     H     T     V     D     I     I     G     Q     Q     R     L     L     L     R     R
        0     1     0     1     1     1     1     1     1     1     1     1     1     0     0     1     1     1     1     1     1     1     0     1     0     0     0     1     1     1     0     0     0     1     1
        a     -     -     a     a     a     b     a     b     b     b     b     b     b     b     b     -     -     -     a     b     b     a     -     -     -     -     a     a     a     a     a     a     -     -
#######################################

Protein: 1OJD     Program Version: 2       Number of monomers:  10         Simmetry:noncircular
Amino acids for each monomer: 497  494  498  494  498  497  494  498  497  497 
Distance cutoffs:  20.0   5.0 Angstrom        Algorithm: simmetrized interface
Bonded atoms (PDB atom serial numbers)
A:   1124  1127  1143  1167  1169  1382  1383  1388  1843  1848  1850  1946  1960  1961  1977  1979  2095  2114  2115  2118  2122  2127  2131  2142  2145  2146  2149  2199  2201  2227  2228  2236  2237  2271  2283  2289  2297  2303  2756  2759  2761  2784  3084  3085  3106  3112  3113  3125  3183  3199  3205  3206  3220  3243  3256
      O     OD1   CG2   CD    OE2   O     CB    NE2   CD1   CB    CD1   OE2   CD1   CD2   CD2   NE2   O     O     CB    CE    O     NZ    O     ND1   NE2   N     O     CG    CE    OD1   ND2   OE1   NE2   NH2   CB    O     O     OG    CB    NE    NH1   CB    O     CB    CA    OE1   NE2   OH    OH    CB    O     CB    CD1   OE1   OH 
B:   5342  5347  5102  5125  5128  7165  5083  5086  5802  5919  5920  5938  5807  5809  5936  5905  6077  6083  6074  6054  6104  6090  6086  7084  6081  7072  7071  7044  6743  7065  7043  6262  6256  6248  6216  6230  6196  6195  6167  7215  7202  6160  6187  6158  6186  6108  6105  6101  7179  7158  5353  5341  7142  6720  6718
      CB    NE2   CG2   CG    OE2   CB    O     OD1   CD1   CD1   CD2   NE2   CB    CD1   CD2   OE2   CE    CG    CB    O     NE2   O     NZ    OH    O     NE2   OE1   CB    CB    CA    O     OG    O     O     O     NH2   NE2   OE1   SD    OH    OE1   CE    ND2   CG    OD1   O     N     ND1   CD1   CB    CG    O     OH    NH1   NE 
     3.49  3.02  4.34  3.65  3.53  3.42  3.46  2.85  3.61  4.12  3.66  2.92  4.09  3.63  2.90  2.97  3.14  3.20  3.53  3.10  2.97  2.75  2.85  2.64  3.11  2.96  3.55  3.29  3.26  3.93  3.14  3.21  2.94  2.87  3.72  2.78  2.78  2.83  4.20  3.17  2.93  3.20  3.02  3.18  3.93  3.47  2.82  2.68  4.04  4.37  4.24  3.49  4.09  2.96  3.26
Bonded amino acids (PDB serial numbers)
A:    145   145   147   150   150   178   178   178   236   237   237   248   250   250   252   252   267   270   270   270   271   271   272   273   273   274   274   280   280   283   283   284   284   288   290   291   292   293   350   350   350   353   389   389   392   392   392   393   401   403   404   404   406   409   410
        N     N     T     E     E     H     H     H     I     Y     Y     E     L     L     H     H     T     M     M     M     K     K     I     H     H     F     F     M     M     N     N     Q     Q     R     P     L     G     S     R     R     R     A     C     C     Q     Q     Q     Y     Y     P     P     P     I     Q     Y
        1     1     1     1     1     1     1     1     0     1     1     1     0     0     1     1     1     0     0     0     1     1     0     1     1     0     0     0     0     1     1     1     1     1     0     0     0     1     1     1     1     0     1     1     1     1     1     1     1     0     0     0     0     1     1
        a     a     a     a     a     -     -     -     b     b     b     b     -     -     -     -     a     a     a     a     a     a     a     b     b     b     b     a     a     a     a     a     a     -     -     -     -     -     a     a     a     a     a     a     -     -     -     -     -     -     -     -     a     a     a
B:    178   178   147   150   150   404   145   145   236   250   250   252   237   237   252   248   270   271   270   267   273   272   271   393   271   392   392   389   353   392   389   293   292   291   287   288   284   284   281   410   409   280   283   280   283   274   274   273   406   403   179   178   401   350   350
        H     H     T     E     E     P     N     N     I     L     L     H     Y     Y     H     E     M     K     M     T     H     I     K     Y     K     Q     Q     C     A     Q     C     S     G     L     T     R     Q     Q     M     Y     Q     M     N     M     N     F     F     H     I     P     E     H     Y     R     R
        1     1     1     1     1     0     1     1     0     0     0     1     1     1     1     1     0     1     0     1     1     0     1     1     1     1     1     1     0     1     1     1     0     0     1     1     1     1     0     1     1     0     1     0     1     0     0     1     0     0     1     1     1     1     1
        -     -     a     a     a     -     a     a     b     -     -     -     b     b     -     b     a     a     a     a     b     a     a     -     a     -     -     a     a     -     a     -     -     -     -     -     a     a     a     a     a     a     a     a     a     b     b     b     a     -     -     -     -     a     a
#######################################

Protein: 1QMV     Program Version: 2       Number of monomers:  10         Simmetry:noncircular
Amino acids for each monomer: 196  196  196  196  196  196  196  196  196  196 
Distance cutoffs:  20.0   5.0 Angstrom        Algorithm: simmetrized interface
Bonded atoms (PDB atom serial numbers)
A:     42    46    49   372   375   376   377   378   379   386   400   405   407   408   706   714   716   718   725   732   977  1071  1075  1087  1088  1091  1094  1103  1106  1108  1116  1117  1118  1119  1125  1137  1146  1147  1148  1151  1155  1167  1183  1189  1192  1216  1224  1245  1254  1256  1283  1331  1332  1335  1345  1349  1350  1415  1416  1427  1428  1435  1436  1468  1478  1499  1503  1504  1507  1508  1539  1542  1543
      NH2   O     CG2   O     CD1   CD2   CE1   CE2   CZ    CG2   CG    O     OG1   CG2   CB    CA    O     CG    O     CA    OH    O     NE    NE2   N     O     CG2   N     O     CG1   OD1   ND2   N     CA    OD2   O     CG1   CG2   N     O     O     CB    OD2   CG    OE2   NH2   CD2   CB    CE1   CZ    OG1   CG2   N     O     N     CB    N     CG2   CD1   CA    C     C     O     CB    NZ    OH    O     CB    CD2   CE1   O     OD1   ND2
B:   2456  2522  2519  2961  3013  2972  2981  2973  2978  2874  3053  2894  2890  3044  3087  3048  3049  3084  3023  3052  1591  2663  2670  2661  2651  2648  2639  2636  2633  1593  2632  2769  2616  1594  2620  2877  2790  2797  2880  2761  2895  2737  2921  2734  2712  2696  2662  2691  2692  2690  2683  1931  2682  2693  1952  1950  2700  1918  1917  1921  1923  1924  1922  1920  2270  1953  2259  2261  2277  1945  2264  2251  2250
      O     OH    CE1   CD1   CB    CA    O     C     N     CB    CE1   CB    N     OH    OD1   O     CB    O     NZ    CD2   O     N     OD2   OD1   O     N     CG2   O     N     CG1   NE2   CD2   O     CG2   NE    N     CB    CD1   O     NH2   N     OE2   NZ    CG    CB    O     ND2   CG1   CG2   CB    CB    CG2   O     N     OG1   O     O     CB    O     CD2   CE2   CZ    CE1   CD1   O     CG2   CA    O     CA    CG    CD    CB    O  
     3.50  3.18  3.56  3.45  3.55  3.72  3.37  3.62  3.40  3.45  3.69  3.64  2.92  3.40  3.28  3.45  3.25  3.11  2.67  3.44  3.22  2.98  2.80  3.01  2.94  2.73  4.60  2.84  2.88  3.98  2.99  3.74  2.89  3.55  2.82  3.01  3.60  3.50  2.88  3.38  2.88  3.64  4.56  3.91  3.75  3.29  3.75  3.54  3.54  3.66  3.88  3.54  2.87  2.83  2.92  3.72  2.98  3.96  3.30  3.75  3.65  3.59  3.47  3.49  3.21  3.39  3.65  3.32  3.50  3.78  3.11  3.36  3.46
Bonded amino acids (PDB serial numbers)
A:      7     8     8    49    49    49    49    49    49    50    52    53    53    53    91    92    92    92    93    94   126   139   139   140   141   141   141   143   143   143   144   144   145   145   145   147   148   148   149   149   150   151   153   154   154   157   158   161   162   162   165   171   172   172   174   174   175   183   183   185   185   186   186   190   191   193   194   194   194   194   198   198   198
        R     I     I     F     F     F     F     F     F     V     P     T     T     T     R     K     K     K     E     G     Y     R     R     Q     I     I     I     V     V     V     N     N     D     D     D     P     V     V     G     G     R     S     D     E     E     R     L     A     F     F     T     V     C     C     A     A     G     I     I     P     P     N     N     S     K     Y     F     F     F     F     N     N     N
        1     0     0     0     0     0     0     0     0     0     0     1     1     1     1     1     1     1     1     0     1     1     1     1     0     0     0     0     0     0     1     1     1     1     1     0     0     0     0     0     1     1     1     1     1     1     0     0     0     0     1     0     1     1     0     0     0     0     0     0     0     1     1     1     1     1     0     0     0     0     1     1     1
        -     -     -     -     -     -     -     -     -     -     a     a     a     a     a     a     a     a     a     a     -     b     b     b     b     b     b     b     b     b     b     b     -     -     -     -     -     -     -     -     -     a     a     a     a     a     a     a     a     a     a     -     -     -     -     -     -     -     -     -     -     a     a     a     a     a     a     a     a     a     a     a     a
B:    118   126   126   183   190   185   186   185   186   171   194   174   174   193   198   194   194   198   191   194     8   145   145   144   143   143   141   141   141     8   140   158   139     8   139   172   161   162   172   157   175   154   177   154   151   149   144   148   148   148   147    50   147   149    53    53   150    49    49    49    49    49    49    49    93    53    92    92    94    52    92    91    91
        L     Y     Y     I     S     P     N     P     N     V     F     A     A     Y     N     F     F     N     K     F     I     D     D     N     V     V     I     I     I     I     Q     L     R     I     R     C     A     F     C     R     G     E     K     E     S     G     N     V     V     V     P     V     P     G     T     T     R     F     F     F     F     F     F     F     E     T     K     K     G     P     K     R     R
        0     1     1     0     1     0     1     0     1     0     0     0     0     1     1     0     0     1     1     0     0     1     1     1     0     0     0     0     0     0     1     0     1     0     1     1     0     0     1     1     0     1     1     1     1     0     1     0     0     0     0     0     0     0     1     1     1     0     0     0     0     0     0     0     1     1     1     1     0     0     1     1     1
        -     -     -     -     a     -     -     -     -     -     a     -     -     a     a     a     a     a     a     a     -     -     -     b     b     b     b     b     b     -     b     a     b     -     b     -     a     a     -     a     -     a     -     a     a     -     b     -     -     -     -     -     -     -     a     a     -     -     -     -     -     -     -     -     a     a     a     a     a     a     a     a     a
#######################################

Protein: 1TJL     Program Version: 2       Number of monomers:  10         Simmetry:noncircular
Amino acids for each monomer: 145  145  145  145  145  145  145  145  145  145 
Distance cutoffs:  20.0   5.0 Angstrom        Algorithm: simmetrized interface
Bonded atoms (PDB atom serial numbers)
A:     78    91    99   106   135   287   289   352   361   387   388   409   418   420   443   479   505   506
      O     O     N     OE1   NE2   CZ    NH2   ND2   NE2   OD1   OD2   CB    CG    NE    OG1   OD2   OD1   ND2
B:   1600  1624  1659  1686  1685  1623  1589  1592  1603  1529  1568  1469  1269  1258  1466  1279  1315  1287
      NE    CG2   OD2   ND2   OD1   OG1   CB    OD2   NH2   CB    OD2   NH2   CA    O     NE    N     NE2   OE2
     2.82  2.98  3.01  3.04  2.65  2.92  3.31  4.65  2.69  3.79  2.35  3.20  3.33  3.22  3.02  3.29  2.54  2.70
Bonded amino acids (PDB serial numbers)
A:     17    19    21    21    24    42    42    49    50    53    53    56    57    57    60    64    68    68
        I     G     E     E     Q     R     R     N     Q     D     D     D     R     R     T     D     N     N
        0     0     1     1     1     1     1     1     1     1     1     1     1     1     1     1     1     1
        a     -     -     -     -     a     a     a     a     a     a     a     a     a     a     a     a     a
B:     57    60    64    68    68    60    56    56    57    49    53    42    19    17    42    21    24    21
        R     T     D     N     N     T     D     D     R     N     D     R     G     I     R     E     Q     E
        1     1     1     1     1     1     1     1     1     1     1     1     0     0     1     1     1     1
        a     a     a     a     a     a     a     a     a     a     a     a     -     a     a     -     -     -
#######################################

Protein: 1UUL     Program Version: 2       Number of monomers:  10         Simmetry:noncircular
Amino acids for each monomer: 194  194  194  194  194  194  194  194  194  194 
Distance cutoffs:  20.0   5.0 Angstrom        Algorithm: simmetrized interface
Bonded atoms (PDB atom serial numbers)
A:     26    35    43    52   374   375   378   379   380   388   400   405   407   408   439   714   725   733   734   940   974  1080  1087  1095  1097  1100  1112  1115  1117  1125  1126  1127  1133  1134  1146  1147  1155  1156  1157  1160  1164  1176  1178  1180  1200  1203  1227  1235  1256  1266  1293  1341  1342  1343  1346  1356  1361  1367  1368  1391  1433  1434  1445  1447  1453  1454  1498  1519  1523  1524  1525  1527
      OE1   OD2   CD2   CE1   O     CB    CD2   CE1   CE2   CG2   CG    O     OG1   CG2   OE1   CA    O     N     CA    OE1   CE1   O     NH2   OE1   N     O     N     O     CG1   OD1   ND2   N     OD1   OD2   O     CB    CG1   CG2   N     O     O     CB    OD1   N     CG    OE2   NH2   CD2   CB    CE2   CG1   CG1   CG2   N     O     N     N     OD1   ND2   NZ    SD    CE    CA    O     C     O     NZ    OH    O     CB    CG    CD2
B:   2471  2657  2517  2481  2974  2973  2985  2993  2987  2881  3070  2900  2896  3059  2908  3063  3038  3065  3067  1593  1572  2667  2674  2666  2655  2652  2640  2637  1575  2775  2635  2620  1583  2627  2883  2833  2796  2806  2886  2767  2901  2743  2764  2907  2740  2716  2700  2665  2695  2696  2687  1928  2684  2686  2697  1947  2704  2720  1979  2718  1915  1914  1918  1920  1921  1919  2265  1948  2254  2256  2273  2274
      OE1   CG1   OH    OE2   CE    SD    CA    C     O     CG1   CZ    CB    N     OH    ND2   O     NZ    CG    CD2   NE2   CB    N     OD2   ND2   O     N     O     N     OD2   CD2   OE1   O     CD2   NH2   N     CG1   CB    CE2   O     NH2   N     OE2   NE    OD1   CG    CB    O     OD1   CG1   CG2   CB    CG2   CA    O     N     OG1   O     N     OE1   OD1   CB    O     CD2   CE2   CZ    CE1   O     CG2   CA    O     N     CA 
     4.97  3.65  2.92  4.84  3.69  3.53  3.49  3.40  3.16  2.67  3.91  3.60  2.99  3.82  2.54  3.09  2.33  3.59  3.55  4.19  3.76  3.29  3.31  2.37  2.89  2.83  2.85  2.87  3.63  3.59  2.77  3.24  2.90  3.15  3.14  3.74  3.52  3.41  3.02  3.20  2.88  3.52  3.46  2.75  4.07  3.60  3.31  3.42  3.62  3.54  3.63  2.57  4.14  3.07  3.06  3.17  2.87  2.79  2.54  3.40  3.64  3.55  3.59  3.28  3.63  3.66  2.70  3.82  3.38  3.24  3.63  3.55
Bonded amino acids (PDB serial numbers)
A:      7     8     9    10    50    50    50    50    50    51    53    54    54    54    58    93    94    95    95   122   127   140   140   141   142   142   144   144   144   145   145   146   146   146   148   148   149   149   150   150   151   152   152   153   155   155   158   159   162   163   166   172   172   173   173   175   176   176   176   178   184   184   186   186   187   187   192   194   195   195   195   195
        E     D     L     H     F     F     F     F     F     V     P     T     T     T     Q     K     R     G     G     E     Y     R     R     Q     I     I     V     V     V     N     N     D     D     D     P     P     V     V     G     G     R     D     D     V     E     E     R     L     A     F     V     V     V     C     C     A     N     N     N     K     M     M     P     P     D     D     K     Y     F     F     F     F
        1     1     0     1     0     0     0     0     0     0     0     1     1     1     1     1     1     0     0     1     1     1     1     1     0     0     0     0     0     1     1     1     1     1     0     0     0     0     0     0     1     1     1     0     1     1     1     0     0     0     0     0     0     1     1     0     1     1     1     1     0     0     0     0     1     1     1     1     0     0     0     0
        -     -     -     -     a     a     a     a     a     a     a     a     a     a     a     a     a     a     a     -     -     b     b     b     b     b     b     b     b     b     b     -     -     -     -     -     -     -     -     -     -     a     a     a     a     a     a     a     a     a     a     -     -     -     -     -     -     -     -     -     -     -     -     -     -     -     a     a     a     a     a     a
B:    121   144   127   122   184   184   186   187   186   172   195   175   175   194   176   195   192   195   195    10     8   146   146   145   144   144   142   142     8   159   141   140     9   140   173   166   162   163   173   158   176   155   158   176   155   152   150   145   149   149   148    51   148   148   150    54   151   153    58   152    50    50    50    50    50    50    94    54    93    93    95    95
        E     V     Y     E     M     M     P     D     P     V     F     A     A     Y     N     F     K     F     F     H     D     D     D     N     V     V     I     I     D     L     Q     R     L     R     C     V     A     F     C     R     N     E     R     N     E     D     G     N     V     V     P     V     P     P     G     T     R     V     Q     D     F     F     F     F     F     F     R     T     K     K     G     G
        1     0     1     1     0     0     0     1     0     0     0     0     0     1     1     0     1     0     0     1     1     1     1     1     0     0     0     0     1     0     1     1     0     1     1     0     0     0     1     1     1     1     1     1     1     1     0     1     0     0     0     0     0     0     0     1     1     0     1     1     0     0     0     0     0     0     1     1     1     1     0     0
        -     b     -     -     -     -     -     -     -     -     a     -     -     a     -     a     a     a     a     -     -     -     -     b     b     b     b     b     -     a     b     b     -     b     -     a     a     a     -     a     -     a     a     -     a     a     -     b     -     -     -     a     -     -     -     a     -     a     a     a     a     a     a     a     a     a     a     a     a     a     a     a
#######################################

Protein: 1UXL     Program Version: 2       Number of monomers:  10         Simmetry:noncircular
Amino acids for each monomer: 153  153  153  153  153  153  153  153  153  153 
Distance cutoffs:  20.0   5.0 Angstrom        Algorithm: simmetrized interface
Bonded atoms (PDB atom serial numbers)
A:     32    33    45    46   379   380   382   385   387   396   407   410   877   880   882   891   892  1121  1122  1123  1133  1136  1139  1143  1149  1150  1153
      CG1   CG2   CG1   CG2   CE1   CE2   N     O     CA    C     CB    CG2   CG2   CA    O     CZ    NH1   CB    CG1   CG2   CA    N     O     CD1   N     CA    CB 
F:   6045  6066  6058  6054  6784  6787  6770  6764  5692  5706  5774  5693  6508  6505  6767  6774  6773  6752  6753  6751  6043  6510  6040  6519  6035  6037  6039
      CA    CG2   OD1   C     CB    OE1   O     CA    CG1   CG2   CD1   CG2   CA    CG2   N     CD1   CG2   CB    CG1   O     O     O     N     CZ    CD1   CE1   CZ 
     3.68  3.70  4.71  3.74  3.50  3.35  2.75  3.29  3.71  3.67  3.80  3.72  4.11  4.03  2.82  3.57  3.95  3.89  3.55  4.34  3.27  2.85  2.74  3.57  3.64  3.54  3.50
Bonded amino acids (PDB serial numbers)
A:      5     5     7     7    50    50    51    51    52    53    54    54   113   114   114   115   115   148   148   148   150   151   151   151   153   153   153
        V     V     V     V     F     F     G     G     D     N     -     T     -     G     G     R     R     V     V     V     G     I     I     I     Q     Q     Q
        0     0     0     0     0     0     0     0     1     1     -     1     -     0     0     1     1     0     0     0     0     0     0     0     1     1     1
        b     b     b     b     -     -     -     -     -     -     -     -     -     -     -     -     -     b     b     b     b     b     b     b     -     -     -
F:     52    54    53    53   153   153   151   150     5     7    17     5   114   113   151   151   151   148   148   148    51   114    51   115    50    50    50
        D     T     N     N     Q     Q     I     G     V     V     I     V     G     -     I     I     I     V     V     V     G     G     G     R     F     F     F
        1     1     1     1     1     1     0     0     0     0     0     0     0     -     0     0     0     0     0     0     0     0     0     1     0     0     0
        -     -     -     -     -     -     b     b     b     b     b     b     -     -     b     b     b     b     b     b     -     -     -     -     -     -     -
#######################################

Protein: 1WE0     Program Version: 2       Number of monomers:  10         Simmetry:noncircular
Amino acids for each monomer: 166  166  166  166  166  166  166  166  166  166 
Distance cutoffs:  20.0   5.0 Angstrom        Algorithm: simmetrized interface
Bonded atoms (PDB atom serial numbers)
A:      1     6   368   376   872   946  1041  1051  1052  1055  1068  1069  1072  1083  1085  1089  1099  1103  1107  1108  1150  1178  1182  1204  1206  1289  1292  1298
      N     OG    CB    SG    OD1   OD2   O     CB    N     O     OE2   N     O     OD1   N     CB    CA    CA    CG1   CG2   CG2   O     CE    CB    CA    O     CG2   SG 
B:   2172  2245  2588  2597  1300  1305  2384  2382  2371  2368  2482  2354  2351  2350  2340  2345  2591  2503  2505  2477  2449  2407  2367  2402  2406  1667  2398  1675
      OD2   OD2   O     SG    N     OG    N     OD1   O     N     NZ    O     N     CB    O     NE2   CG2   CB    CA    O     CG2   CG2   OE2   CA    CG1   CB    CA    SG 
     3.43  2.66  4.27  2.03  3.22  2.65  3.10  4.33  2.91  2.92  2.76  2.90  2.91  3.51  3.05  2.81  3.51  4.29  3.72  4.12  3.61  4.19  3.41  4.30  3.64  4.35  3.44  2.03
Bonded amino acids (PDB serial numbers)
A:      1     1    46    47   109   119   132   133   134   134   135   136   136   137   138   138   140   141   141   141   147   151   151   154   155   165   165   166
        S     S     V     C     D     D     Q     A     I     I     E     I     I     N     A     A     G     I     I     I     T     K     K     A     A     V     V     C
        1     1     0     1     1     1     1     0     0     0     1     0     0     1     0     0     0     0     0     0     1     1     1     0     0     0     0     1
        -     -     -     -     -     -     b     b     b     b     b     b     b     b     -     -     -     -     -     -     a     a     a     a     a     -     -     -
B:    109   119   165   166     1     1   138   137   136   136   151   134   134   133   132   132   165   154   155   151   147   141   135   141   141    46   140    47
        D     D     V     C     S     S     A     N     I     I     K     I     I     A     Q     Q     V     A     A     K     T     I     E     I     I     V     G     C
        1     1     0     1     1     1     0     1     0     0     1     0     0     0     1     1     0     0     0     1     1     0     1     0     0     0     0     1
        -     -     -     -     -     -     -     b     b     b     a     b     b     b     b     b     -     a     a     a     a     -     b     -     -     -     -     -
#######################################

Protein: 1WX0     Program Version: 2       Number of monomers:  10         Simmetry:noncircular
Amino acids for each monomer: 211  211  211  211  211  211  211  211  211  211 
Distance cutoffs:  20.0   5.0 Angstrom        Algorithm: simmetrized interface
Bonded atoms (PDB atom serial numbers)
A:      1     4    14    24   137   147   152   155   159   161   167   182  1329  1330  1353  1373  1381  1397  1483  1496  1504  1506  1507  1508  1526  1527  1539  1542  1568  1577
      N     O     CG    CD1   O     O     NE1   CZ2   CA    O     CG1   OG    NH1   NH2   OG1   CB    CD2   O     NZ    O     O     CG    CD1   CD2   CE1   NE2   CB    CD2   C     CD2
E:   7524  7259  7262  7241  7075  7042  7054  7023  7073  7255  7237  7261  7460  7459  7210  7490  7455  7525  7024  7208  7220  7006  7240  7017  7186  7185  7189  7378  7173  7000
      OE1   NE    NH2   CD2   NZ    O     CE    CD    CD    O     O     NH1   OE2   OE1   OD1   CG    O     NE2   OE1   CB    NE2   O     CD1   N     CB    O     CD2   CG2   CD2   CB 
     3.07  3.32  4.00  3.40  3.12  3.38  3.69  3.20  3.35  3.06  3.47  3.96  3.29  3.02  3.03  3.96  3.72  2.89  3.02  3.58  2.95  3.86  3.16  3.22  3.45  3.44  3.34  4.21  3.51  4.12
Bonded amino acids (PDB serial numbers)
A:      1     1     2     3    17    19    19    19    20    20    21    23   178   178   181   184   185   188   199   201   202   202   202   202   204   204   206   206   210   211
        M     M     E     L     A     W     W     W     G     G     V     S     R     R     T     A     L     A     K     L     L     L     L     L     H     H     L     L     G     L
        0     0     1     0     0     0     0     0     0     0     0     1     1     1     1     0     0     0     1     0     0     0     0     0     1     1     0     0     0     0
        -     -     b     b     a     a     a     a     a     a     -     -     a     a     a     a     a     -     a     a     a     a     a     a     a     a     a     a     a     a
E:    163   129   129   126   104   100   101    97   104   129   126   129   155   155   122   159   155   163    97   122   123    95   126    97   119   119   119   145   117    94
        Q     R     R     L     K     L     K     E     K     R     L     R     E     E     N     M     E     Q     E     N     Q     T     L     E     F     F     F     I     L     P
        1     1     1     0     1     0     1     1     1     1     0     1     1     1     1     0     1     1     1     1     1     1     0     1     0     0     0     0     0     0
        a     a     a     a     a     a     a     a     a     a     a     a     a     a     a     a     a     a     a     a     a     -     a     a     -     -     -     a     b     b
#######################################

Protein: 1XDY     Program Version: 2       Number of monomers:  10         Simmetry:noncircular
Amino acids for each monomer: 263  262  264  263  262  262  261  264  262  262 
Distance cutoffs:  20.0   5.0 Angstrom        Algorithm: simmetrized interface
Bonded atoms (PDB atom serial numbers)
A:    374   505   522   557
      OD2   OD2   OD1   NH2
I:  16852 16838 16861 16823
      CB    OD1   CD1   NE2
     2.99  3.14  4.98  4.66
Bonded amino acids (PDB serial numbers)
A:     66    83    85    89
        D     D     D     R
        1     1     1     1
        -     b     a     a
I:     33    31    34    29
        P     N     L     Q
        0     1     0     1
        -     -     -     a
#######################################

Protein: 1XE0     Program Version: 2       Number of monomers:  10         Simmetry:noncircular
Amino acids for each monomer: 108  107  101  105  104  108  104  104  105  104 
Distance cutoffs:  20.0   5.0 Angstrom        Algorithm: simmetrized interface
Bonded atoms (PDB atom serial numbers)
A:      1    27    30    31    36    37    39    43    46    49    50    54   206   279   284   291   309   558   577   581   583   596   752   759   771   772   776   782   793   795   810
      N     O     OD1   ND2   CB    CG    CD2   N     O     CD1   CD2   O     OD1   CB    NH1   OG1   O     O     CD    O     OG1   CB    CB    OH    CB    OG    O     CG    CD2   NE2   CG2
B:   1436  1450  1431  1055  1238  1239  1233  1225  1286  1218  1443  1302  1249  1423  1404  1312  1327  1363  1372  1373  1325  1398  1308  1516  1307  1425  1427  1426  1242  1243  1244
      OE2   OG1   O     NE2   N     CA    O     O     CD1   N     CG2   CG2   OH    CD1   O     O     OG    CG1   OE1   NE2   O     O     CB    NZ    O     CE1   CZ    CE2   CB    CG    CD1
     4.18  3.28  3.00  3.16  3.63  3.64  3.39  3.16  3.62  3.48  3.67  3.67  1.97  3.55  2.98  2.77  2.71  3.37  3.03  3.14  2.70  3.08  3.67  3.42  3.41  3.38  3.62  3.71  3.35  3.37  3.55
Bonded amino acids (PDB serial numbers)
A:     13    17    17    17    18    18    18    19    19    19    19    20    38    47    47    48    51    85    87    88    88    90   112   112   114   114   115   116   117   117   119
        R     N     N     N     F     F     F     L     L     L     L     F     D     R     R     T     L     V     P     T     T     S     Y     Y     S     S     G     Q     H     H     V
        1     1     1     1     0     0     0     0     0     0     0     0     1     1     1     1     0     0     0     1     1     1     1     1     1     1     0     1     1     1     0
        -     b     b     b     b     b     b     b     b     b     b     b     -     b     b     b     b     -     -     b     b     b     b     b     b     b     b     b     b     b     b
B:     95    97    95    43    69    69    68    67    74    66    96    76    69    94    91    78    80    85    86    86    80    90    77   105    77    94    94    94    69    69    69
        E     T     E     Q     Y     Y     N     I     I     G     I     I     Y     F     L     L     S     V     Q     Q     S     S     A     K     A     F     F     F     Y     Y     Y
        1     1     1     1     1     1     1     0     0     0     0     0     1     0     0     0     1     0     1     1     1     1     0     1     0     0     0     0     1     1     1
        b     -     b     b     -     -     -     b     b     b     b     b     -     b     b     b     b     -     -     -     b     b     b     b     b     b     b     b     -     -     -
#######################################

Protein: 1XN1     Program Version: 2       Number of monomers:  10         Simmetry:noncircular
Amino acids for each monomer: 145  144  144  144  145  145  145  143  145  144 
Distance cutoffs:  20.0   5.0 Angstrom        Algorithm: simmetrized interface
Bonded atoms (PDB atom serial numbers)
A:    630   636   653   655   656   684   685   705   709   714   717   718   743   751   761   770   797   804   815   821   822   824   927   937   960  1018  1019  1043  1044  1066  1072  1074  1093  1096  1107  1128  1131  1132
      CB    OG1   O     CG1   CG2   SD    CE    O     OE1   O     CD1   CD2   OE2   N     O     CG    CB    O     N     ND1   CD2   NE2   CZ    CE2   ND1   OE1   OE2   O     CB    NE2   CG1   CD1   CG    OE2   NH2   O     CG2   CD1
B:   1756  1755  1494  1750  1780  1516  1517  1525  1523  1550  1832  1520  1578  1526  1492  1503  1712  1717  1700  1722  1696  1687  1702  1714  1716  1234  1232  1472  1471  1462  1500  1466  1455  1452  1556  1603  1448  1535
      CZ    CE2   OH    CB    CB    CB    CG    CD1   CB    NZ    NE2   CA    NE    CD2   CE2   OE2   CD2   N     O     CG    O     OD1   CG1   CE2   OH    CH2   CZ2   CG    CB    C     CG    CG2   O     N     OG1   NH2   CD2   CE1
     3.32  3.03  2.61  4.18  3.45  3.43  3.30  3.45  3.39  2.57  3.43  3.40  3.15  3.65  3.39  3.99  3.29  2.78  3.08  3.58  3.33  2.95  3.98  3.42  2.63  4.04  3.81  3.20  3.58  3.25  4.03  3.42  3.23  3.19  2.70  4.35  3.58  3.59
Bonded amino acids (PDB serial numbers)
A:     93    94    97    97    97   101   101   104   104   105   105   105   108   110   111   112   116   117   119   119   119   119   127   128   131   138   138   142   142   145   146   146   149   149   150   153   153   153
        A     T     I     I     I     M     M     Q     Q     L     L     L     E     P     V     L     L     T     H     H     H     H     F     F     H     E     E     A     A     Q     I     I     E     E     R     I     I     I
        0     1     0     0     0     0     0     1     1     0     0     0     1     0     0     0     0     1     1     1     1     1     0     0     1     1     1     0     0     1     0     0     1     1     1     0     0     0
        a     a     a     a     a     a     a     a     a     a     a     a     a     -     b     b     b     -     -     -     -     -     a     a     a     a     a     a     a     a     a     a     a     a     a     a     a     a
B:     91    91    57    91    95    60    60    61    61    64   102    61    68    61    57    58    87    88    86    88    85    83    86    87    87    22    22    54    54    53    58    53    52    52    65    71    51    62
        F     F     Y     F     A     P     P     L     L     K     Q     L     R     L     Y     E     Y     R     I     R     G     D     I     Y     Y     W     W     P     P     V     E     V     D     D     T     R     F     H
        0     0     1     0     0     0     0     0     0     1     1     0     1     0     1     1     1     1     0     1     0     1     0     1     1     0     0     0     0     0     1     0     1     1     1     1     0     1
        a     a     a     a     a     a     a     a     a     a     a     a     a     a     a     a     -     -     -     -     -     -     -     -     -     -     -     -     -     b     a     b     b     b     a     -     b     a
#######################################

Protein: 1XNI     Program Version: 2       Number of monomers:  10         Simmetry:noncircular
Amino acids for each monomer: 118  118  118  118  118  118  118  118  118  118 
Distance cutoffs:  20.0   5.0 Angstrom        Algorithm: simmetrized interface
Bonded atoms (PDB atom serial numbers)
A:    188   192   197   205   207   217
      CG    NH1   O     O     CG1   CB 
E:   3810  3997  3820  3984  3993  3986
      CD2   OD2   CG2   CG    O     NE 
     2.95  2.29  3.12  2.75  2.93  3.32
Bonded amino acids (PDB serial numbers)
A:   1508  1508  1509  1510  1510  1512
        R     R     D     V     V     A
        1     1     1     0     0     0
        b     b     b     -     -     -
E:   1486  1509  1487  1508  1509  1508
        F     D     V     R     D     R
        0     1     0     1     1     1
        -     b     -     b     b     b
#######################################

Protein: 1XXH     Program Version: 2       Number of monomers:  10         Simmetry:noncircular
Amino acids for each monomer: 337  364  366  364  333  337  364  366  364  333 
Distance cutoffs:  20.0   5.0 Angstrom        Algorithm: simmetrized interface
Bonded atoms (PDB atom serial numbers)
A:    224   256   258   259   313   413  1403  1430  1448  1457  1463  1481  1485  1493  1513  1625  1805  1839  1873  1876  1882  1884  1886  1926  2592  2618  2645  2649  2663  2673  2683  2687
      CB    CG    OE1   NE2   NH1   OG1   CD2   NE2   CB    CB    NH2   O     CD2   CD2   CG    O     CD2   OE1   CB    CD2   CG    OE1   N     CD1   OE2   CD2   CB    CE1   O     CD1   O     OD2
B:   3935  3966  3977  3944  3778  3723  3960  3992  3990  4009  3995  2894  2952  2870  2935  4037  4985  4994  4043  4319  4020  4021  3016  3905  4907  4974  4958  4969  4952  4928  5200  5170
      CB    OG    NH2   CG2   OE2   OD1   CD2   N     CD1   CE1   O     ND2   CE1   CA    NH2   CE    CA    OD1   CB    O     CE1   NE2   CG2   OE1   NH2   O     OG    O     CD2   CE    CE2   NE2
     4.92  3.69  2.64  3.36  3.24  4.76  3.44  2.59  3.72  4.78  3.38  2.60  3.11  3.40  2.94  2.61  3.29  4.98  3.64  3.81  4.34  4.90  3.16  4.85  2.74  3.87  2.66  2.92  3.57  3.53  3.67  3.91
Bonded amino acids (PDB serial numbers)
A:     28    32    32    32    39    52   179   183   186   187   187   190   190   191   193   208   230   234   238   238   239   239   240   245   325   329   333   333   335   336   338   338
        P     Q     Q     Q     R     T     L     Q     E     R     R     L     L     L     P     D     L     Q     L     L     E     E     G     I     E     L     H     H     P     L     D     D
        0     1     1     1     1     1     0     1     1     1     1     0     0     0     0     1     0     1     0     0     1     1     0     0     1     0     1     1     0     0     1     1
        a     a     a     a     a     b     a     a     a     a     a     a     a     a     -     a     a     a     -     -     -     -     -     a     a     a     -     -     -     -     -     -
B:    164   168   169   165   144   137   167   172   171   173   172    30    38    27    36   176   303   304   177   211   174   174    46   160   291   301   298   300   297   294   329   326
        V     S     R     T     E     N     L     Q     L     F     Q     N     H     A     R     K     G     N     A     E     H     H     T     Q     R     A     S     A     L     M     Y     Q
        0     1     1     1     1     1     0     1     0     0     1     1     1     0     1     1     0     1     0     1     1     1     1     1     1     0     1     0     0     0     1     1
        a     a     a     a     a     a     a     b     b     b     b     a     -     a     -     -     a     a     -     -     b     b     -     -     a     -     -     -     -     a     a     a
#######################################

Protein: 1YF1     Program Version: 2       Number of monomers:  10         Simmetry:noncircular
Amino acids for each monomer: 166  165  163  166  165  166  165  163  166  165 
Distance cutoffs:  20.0   5.0 Angstrom        Algorithm: simmetrized interface
Bonded atoms (PDB atom serial numbers)
A:      1    19    21   366   386   868   949  1046  1050  1057  1060  1073  1074  1077  1079  1088  1092  1096  1105  1107  1112  1117  1136  1152  1155  1181  1182  1186  1191  1213  1218  1245  1246  1292  1297
      N     CB    CG2   O     SG    O     OD1   O     OE1   N     O     OE2   N     O     CG1   N     CB    O     O     CA    CG2   O     OD2   CB    OD2   NH1   NH2   O     NZ    CB    CB    CG1   CG2   CG1   O  
B:   2175  2386  2255  2599  2606  1308  1328  2395  2399  2384  2381  2498  2367  2364  1326  2353  2357  2552  2553  2520  2495  2489  2486  2461  2462  2440  2424  2419  2380  2414  2420  2403  2410  1686  1688
      O     CG1   CG    CG1   SG    N     CG2   N     CB    O     N     NZ    O     N     CB    O     OE1   CG1   CG2   CB    CG    NH2   NE    OD1   OD2   CB    O     CG2   OE2   CA    CD1   O     CA    CG1   N  
     2.75  3.71  3.37  3.10  2.03  3.18  3.17  2.90  2.81  2.79  2.90  2.65  2.89  2.75  4.00  3.01  3.01  3.79  3.46  4.22  4.15  3.11  3.75  3.69  3.47  3.21  2.30  3.85  2.55  4.17  3.30  3.86  3.81  3.20  2.63
Bonded amino acids (PDB serial numbers)
A:      1     3     3    44    46   108   118   131   131   133   133   134   135   135   135   137   137   138   139   140   140   141   143   146   146   149   149   150   150   153   154   157   157   164   165
        S     I     I     F     C     D     D     Q     Q     I     I     E     V     V     V     A     A     E     G     I     I     G     D     D     D     R     R     K     K     A     A     V     V     V     C
        1     0     0     0     1     1     1     1     1     0     0     1     0     0     0     0     0     1     0     0     0     0     1     1     1     1     1     1     1     0     0     0     0     0     1
        -     -     -     -     -     -     -     b     b     b     b     b     b     b     b     -     -     -     -     -     -     -     a     a     a     a     a     a     a     a     a     a     a     -     -
B:    108   135   118   164   165     1     3   137   137   135   135   150   133   133     3   131   131   157   157   153   150   149   149   146   146   143   141   140   134   140   140   138   139    45    46
        D     V     D     V     C     S     I     A     A     V     V     K     I     I     I     Q     Q     V     V     A     K     R     R     D     D     D     G     I     E     I     I     E     G     V     C
        1     0     1     0     1     1     0     0     0     0     0     1     0     0     0     1     1     0     0     0     1     1     1     1     1     1     0     0     1     0     0     1     0     0     1
        -     b     -     -     -     -     -     -     -     b     b     a     b     b     -     b     b     a     a     a     a     a     a     a     a     a     -     -     b     -     -     -     -     -     -
#######################################

Protein: 1YUD     Program Version: 2       Number of monomers:  10         Simmetry:noncircular
Amino acids for each monomer: 157  157  157  157  157  157  157  157  157  157 
Distance cutoffs:  20.0   5.0 Angstrom        Algorithm: simmetrized interface
Bonded atoms (PDB atom serial numbers)
A:     16    17    78    81    82    93   216   219   220   237   252   317   325   330   332   344   364   520   542   543   544   546   549   552   566   568   569   574   731   747   750   780   784   790   791   800   801   813   817   843   949   971   973   987
      OE1   NE2   O     CD1   CD2   CD2   CD2   CZ    OH    OG    OG1   CD1   CD1   CZ2   CH2   OG    OH    CG    CG    CD1   CD2   CE2   N     O     ND1   CE1   NE2   CB    O     O     CD1   CG    NH1   CB    CG    OE1   NE2   N     CB    NZ    CD2   CB   SE     OG 
H:   9612  9593  9646  9609  9610  9613  9679  9675  9670  9366  9705  9129  9848  9681  9382  9662  9642  9193  9404  9406  9405  9408  9430  9428  9414  9651  9663  9596  8879  8943  8878  9226  8940  9429  9811  9206  9210  9081  9078  9114  9653  9410  9836  9187
      CD1   O     NH1   O     CB    CD2   CB    N     CD1   OD1   NZ    CE1   CB    CD1   CG    OE1   CG    CZ3   CG    CD2   CD1   CE2   CE1   ND1   O     O     NE2   CD1   NE2   CD1   OE1   OH    O     CD2   CD2   OG    O     CZ    CD2   OG1   CG    OH    CE    CD1
     3.01  3.04  4.85  4.34  3.57  3.82  3.55  3.70  3.54  4.75  4.48  3.56  3.21  3.39  3.31  2.57  3.00  3.54  3.23  3.52  3.41  3.32  3.18  2.88  2.78  3.19  2.94  3.46  2.60  3.87  3.17  3.28  3.90  3.72  4.27  2.54  3.02  3.86  3.37  4.14  3.63  3.28  3.22  2.88
Bonded amino acids (PDB serial numbers)
A:      2     2    10    10    10    11    26    26    26    28    30    38    39    39    39    41    43    62    64    64    64    64    65    65    66    66    66    67    89    91    91    96    96    97    97    98    98   100   100   103   118   122   122   124
        Q     Q     F     F     F     L     Y     Y     Y     S     T     L     W     W     W     S     Y     -     Y     Y     Y     Y     F     F     H     H     H     A     L     L     L     R     R     P     P     Q     Q     L     L     K     L     -     -     S
        1     1     0     0     0     0     1     1     1     1     1     0     0     0     0     1     1     -     1     1     1     1     0     0     1     1     1     0     0     0     0     1     1     0     0     1     1     0     0     1     0     -     -     1
        -     -     a     a     a     a     b     b     b     -     -     -     -     -     -     b     b     b     b     b     b     b     b     b     b     b     b     b     -     -     -     b     b     -     -     -     -     b     b     -     b     b     b     -
H:     91    89    96    91    91    91   100   100    99    60   103    32   124   100    62    98    96    39    64    64    64    64    66    66    65    97    98    89     2    10     2    43    10    66   118    41    42    26    26    30    97    64   122    39
        L     L     R     L     L     L     L     L     F     D     K     F     S     L     -     Q     R     W     Y     Y     Y     Y     H     H     F     P     Q     L     Q     F     Q     Y     F     H     L     S     I     Y     Y     T     P     Y     -     W
        0     0     1     0     0     0     0     0     0     1     1     0     1     0     -     1     1     0     1     1     1     1     1     1     0     0     1     0     1     0     1     1     0     1     0     1     0     1     1     1     0     1     -     0
        -     -     b     -     -     -     b     b     b     -     -     -     -     b     b     b     b     -     b     b     b     b     b     b     b     -     b     -     -     a     -     b     a     b     b     b     b     b     b     -     -     b     b     -
#######################################

Protein: 1ZIS     Program Version: 2       Number of monomers:  10         Simmetry:noncircular
Amino acids for each monomer: 154  154  154  154  154  154  154  154  154  154 
Distance cutoffs:  20.0   5.0 Angstrom        Algorithm: simmetrized interface
Bonded atoms (PDB atom serial numbers)
A:    148   149   255   257   330   332   341   353   364   366   369   370   378   381   384   403   405   424   434   456   457   465   479   484   488   494   496   636   637   642   650   651   652   660   686   693   720   722   723   742   767
      NH1   NH2   CD    OE2   O     OG1   ND2   O     OD1   N     O     CB    N     O     CD1   CB    CD    CE2   OE2   CD1   CD2   CB    NZ    CB    NZ    CG    CE    O     CB    CB    OG1   CG2   N     CE1   CB    OH    CG    OE1   OE2   NZ    OE1
E:   5649  4621  4587  4586  4582  4581  4595  4589  4596  4592  4605  4604  4608  5678  4603  5627  5656  5419  5413  5657  5358  5713  5366  5709  5384  5712  4612  5500  5533  5447  5253  5465  5449  5583  5313  5285  5312  5339  5315  5319  5365
      OE2   NE2   SD    CG    CA    N     OD1   N     ND2   O     N     CD1   O     CD2   CG2   OG    SD    CG    CD1   CE    CB    CE2   ND2   CG    O     CE1   CD1   NE2   NH2   O     OH    OE1   OG1   CE    CB    CB    O     CB    CA    CG    OD1
     2.99  2.63  3.30  2.95  3.29  2.77  4.63  2.84  3.00  2.61  2.57  3.60  2.84  3.51  3.63  3.38  3.43  3.72  3.96  3.45  3.94  4.57  3.14  4.03  2.77  3.34  3.43  3.49  3.48  2.90  2.65  3.58  3.56  3.48  3.83  3.16  3.55  3.18  3.53  3.91  3.86
Bonded amino acids (PDB serial numbers)
A:     21    21    35    35    45    45    46    48    49    50    50    50    52    52    52    54    54    57    58    61    61    62    64    65    65    66    66    85    85    86    87    87    88    88    91    91    95    95    95    98   102
        R     R     E     E     T     T     N     I     D     V     V     V     W     W     W     P     P     F     E     F     F     A     K     K     K     M     M     A     A     T     T     T     H     H     Y     Y     E     E     E     K     Q
        1     1     1     1     1     1     1     0     1     0     0     0     0     0     0     0     0     0     1     0     0     0     1     1     1     0     0     0     0     1     1     1     1     1     1     1     1     1     1     1     1
        -     -     a     a     a     a     a     b     b     b     b     b     b     b     b     -     -     -     a     a     a     a     a     a     a     a     a     -     -     -     a     a     a     a     a     a     a     a     a     a     a
E:    145     5     1     1     1     1     2     2     2     2     4     3     4   149     3   142   146   113   112   146   104   153   105   153   108   153     4   123   127   117    89   119   117   135    97    93    97   101    98    98   105
        E     Q     M     M     M     M     N     N     N     N     I     I     I     L     I     S     M     F     I     M     A     F     N     F     G     F     I     Q     R     T     Y     E     T     K     A     C     A     A     K     K     N
        1     1     0     0     0     0     1     1     1     1     0     0     0     0     0     1     0     0     0     0     0     0     1     0     0     0     0     1     1     1     1     1     1     1     0     1     0     0     1     1     1
        a     -     -     -     -     -     b     b     b     b     b     b     b     a     b     a     a     b     b     a     a     a     a     a     a     a     b     a     a     b     a     -     b     a     a     a     a     a     a     a     a
#######################################

Protein: 1ZOF     Program Version: 2       Number of monomers:  10         Simmetry:noncircular
Amino acids for each monomer: 170  175  170  175  170  175  170  175  170  175 
Distance cutoffs:  20.0   5.0 Angstrom        Algorithm: simmetrized interface
Bonded atoms (PDB atom serial numbers)
A:      1     8    22    28    29   363   381   384   390   397   429   713   716   720   722   736   738   905   916   930   975  1075  1079  1082  1090  1092  1093  1096  1104  1105  1108  1110  1121  1127  1136  1143  1144  1151  1160  1162  1195  1196  1222  1223  1230  1231  1253  1258  1342  1348
      N     CE    CG2   OG1   CG2   O     O     CG2   SG    CD    CD1   O     CG2   O     CG    CA    O     OD2   O     CE2   CD2   O     NE    NH2   CD2   NE2   N     O     CG2   N     O     CG1   N     OD1   CD2   CD    N     CD2   CB    CD    OE1   OE2   NH1   NH2   SD    CE    CA    CD1   SG    CG 
B:   2255  2251  2462  2280  2325  2720  2722  2678  2692  2718  2698  2712  2708  2726  2742  2730  2717  1351  1357  1377  1379  2471  2477  2485  2467  2454  2458  2455  2442  2446  2443  1372  2425  2431  2637  2638  2634  2602  2581  2601  2572  2569  2570  2573  2511  2500  2501  2486  1740  1778
      OD2   O     CD1   CE2   CD2   CZ2   CH2   OE1   SG    CE2   CG    O     O     O     NZ    NE    NE1   N     SD    CB    CG2   N     OD1   CD1   CB    CG2   O     N     NE2   O     N     CG2   O     NH1   CE2   CZ    CD1   N     CE    CB    NH1   CD    NE    NH2   CG    CD1   CD2   CD2   SG    CG2
     2.90  3.06  3.10  3.61  3.52  3.24  3.01  3.05  2.04  3.60  3.82  2.34  2.98  2.84  4.39  3.45  3.50  2.76  3.82  3.94  3.76  3.17  3.05  2.92  3.19  3.42  2.98  2.92  3.07  2.85  2.87  3.45  3.33  2.41  3.73  3.55  4.80  3.67  3.85  3.50  2.97  3.08  3.20  3.24  4.03  3.90  3.40  3.63  2.92  4.39
Bonded amino acids (PDB serial numbers)
A:      1     1     3     4     4    46    48    48    49    50    54    89    89    90    90    92    92   114   116   117   123   136   136   136   137   137   138   138   139   140   140   140   142   142   143   144   145   145   147   147   151   151   154   154   155   155   159   159   169   170
        M     M     V     T     T     T     V     V     C     P     I     V     V     E     E     G     G     D     L     F     L     R     R     R     H     H     A     A     V     I     I     I     D     D     L     P     L     L     R     R     E     E     R     R     M     M     L     L     C     P
        0     0     0     1     1     1     0     0     1     0     0     0     0     1     1     0     0     1     0     0     0     1     1     1     1     1     0     0     0     0     0     0     1     1     0     0     0     0     1     1     1     1     1     1     0     0     0     0     1     0
        -     -     -     -     -     -     -     -     -     -     a     a     a     a     a     a     a     -     b     b     -     b     b     b     b     b     b     b     b     b     b     b     -     -     -     -     -     -     a     a     a     a     a     a     a     a     a     a     -     -
B:    114   114   140   117   123   173   173   167   169   173   170   173   172   174   175   174   173     1     1     4     4   142   142   143   141   139   140   140   137   138   138     3   136   136   162   162   162   159   155   158   154   154   154   154   147   145   145   143    49    54
        D     D     I     F     L     W     W     E     C     W     P     W     G     R     K     R     W     M     M     T     T     D     D     L     N     V     I     I     H     A     A     V     R     R     F     F     F     L     M     A     R     R     R     R     R     L     L     L     C     I
        1     1     0     0     0     0     0     1     1     0     0     0     0     1     1     1     0     0     0     1     1     1     1     0     1     0     0     0     1     0     0     0     1     1     0     0     0     0     0     0     1     1     1     1     1     0     0     0     1     0
        -     -     b     b     -     -     -     -     -     -     -     -     -     -     -     -     -     -     -     -     -     -     -     -     b     b     b     b     b     b     b     -     b     b     a     a     a     a     a     a     a     a     a     a     a     -     -     -     -     a
#######################################

Protein: 1ZPY     Program Version: 2       Number of monomers:  10         Simmetry:noncircular
Amino acids for each monomer: 91  90  91  92  91  91  92  91  91  90 
Distance cutoffs:  20.0   5.0 Angstrom        Algorithm: simmetrized interface
Bonded atoms (PDB atom serial numbers)
A:     28    32    43    44    76   742   748   750
      O     CD2   OE1   OE2   OE2   CG2   CB    CA 
C:   1525  1507  1527  1662  1627  1905  1896  1897
      CE2   O     OH    NE    NH1   CD1   O     CB 
     3.45  3.45  2.78  2.86  2.71  3.90  3.42  3.13
Bonded amino acids (PDB serial numbers)
A:      7     7     8     8    12    92    93    94
        F     F     E     E     E     I     A     H
        0     0     1     1     1     0     0     1
        -     -     -     -     a     -     -     -
C:      6     4     6    22    18    52    51    51
        Y     D     Y     R     R     I     A     A
        1     1     1     1     1     0     0     0
        -     -     -     a     a     a     a     a
#######################################

Protein: 2A3X     Program Version: 2       Number of monomers:  10         Simmetry:noncircular
Amino acids for each monomer: 204  204  204  204  204  204  204  204  204  204 
Distance cutoffs:  20.0   5.0 Angstrom        Algorithm: simmetrized interface
Bonded atoms (PDB atom serial numbers)
A:     92   319   325   327   337   340   341   720   733  1222  1232  1233  1570  1573  1586  1587  1604  1605  1624  1625  1626
      O     O     CE2   OH    O     OD1   OD2   O     CG    CA    OE1   OE2   CE1   OH    CG1   CG2   CE    NZ    O     CB    CG1
B:   2600  2581  2575  2563  2333  2599  2325  2346  2328  2580  2590  2582  2630  2479  2493  2480  2481  2462  2565  2532  2987
      N     CG2   N     O     NZ    NZ    N     CG1   O     CG1   NZ    N     OE1   O     CD1   CB    OG    OE1   CG    CH2   CG 
     3.23  3.70  3.43  2.75  2.81  3.53  3.10  3.31  3.38  3.88  2.70  3.24  3.36  2.75  3.67  3.84  4.28  4.25  3.72  4.37  3.78
Bonded amino acids (PDB serial numbers)
A:     12    40    40    40    42    42    42    88    89   152   153   153   195   195   197   197   199   199   202   202   202
        P     Y     Y     Y     D     D     D     F     P     G     E     E     Y     Y     I     I     K     K     V     V     V
        0     1     1     1     1     1     1     0     0     0     1     1     1     1     0     0     1     1     0     0     0
        -     b     b     b     -     -     -     -     -     b     b     b     -     -     b     b     b     b     -     -     -
B:    118   115   115   113    83   117    83    85    83   115   116   116   121   102   104   102   102    99   113   108   166
        G     V     V     P     K     K     K     I     K     V     K     K     Q     S     I     S     S     E     P     W     P
        0     0     0     0     1     1     1     0     1     0     1     1     1     1     0     1     1     1     0     0     0
        b     -     -     b     b     b     b     -     b     -     -     -     -     -     b     -     -     -     b     b     a
#######################################

Protein: 2BL2     Program Version: 2       Number of monomers:  10         Simmetry:circular
Amino acids for each monomer: 156  156  156  156  156  156  156  156  156  156 
Distance cutoffs:  20.0   5.0 Angstrom        Algorithm: simmetrized interface
Bonded atoms (PDB atom serial numbers)
A:      2     8    31    33    34    36    90    95   126   138   151   153   176   179   183   184   185   206   212   213   214   225   228   229   253   271   278   281   291   295   315   316   320   323   342   343   344   374   428   429   437   456   476   509   538   570   571   572   596
      CA    CE    CD1   CE1   CE2   OH    CG    CE    CG1   CD2   CE    CA    OG1   CA    CG1   CG2   CD1   O     CG1   CG2   CD1   N     O     CB    O     C     CG    OE2   CB    O     OG1   CG2   O     CG2   O     CB    CG    CZ    OE1   NE2   CD2   O     O     CE1   CD1   CE1   CE2   CZ    CD2
J:  10411 11060 10449 10447 11028 11030 11068 11069 11091 11110 11518 11117 11483 11149 11113 11136 11107 11427 11166 11169 11168 11429 11195 11174 11224 11223 11212 11213 11380 11270 11379 11348 11300 11265 11349 11325 11329 11369 11378 11374 11398 11434 11454 11485 11509 11540 11510 11544 11541
      CG    CD1   CD1   CG1   CG1   N     OD1   ND2   C     CD1   CD2   CG    CG1   CG2   CA    CB    O     CB    CB    CD2   CD1   CD1   CB    CA    CG2   CG1   O     CB    CE2   CG1   CE1   CD    CG    N     CE    CG    NE2   CG2   CD2   O     SD    OH    CD1   CD1   CD1   CG    CD2   ND2   OD1
     3.79  3.72  3.62  3.80  3.47  3.19  3.50  3.27  3.61  3.73  3.65  3.91  3.56  4.01  3.74  3.81  3.38  3.87  3.78  4.11  3.51  4.08  3.41  3.97  3.30  4.04  3.86  3.52  3.60  3.40  3.26  3.74  3.13  3.66  3.34  3.62  3.47  3.75  3.28  2.76  3.76  2.59  3.63  3.49  4.16  3.51  4.29  3.27  3.94
Bonded amino acids (PDB serial numbers)
A:      1     1     4     4     4     4    12    12    16    17    19    20    23    24    24    24    24    27    28    28    28    31    31    31    35    38    39    39    41    42    45    45    46    46    49    49    49    52    59    59    60    63    66    70    74    77    77    77    80
        M     M     Y     Y     Y     Y     -     -     V     -     M     A     T     I     I     I     I     G     I     I     I     A     A     A     G     G     E     E     A     A     T     T     T     T     P     P     P     F     Q     Q     L     G     G     F     F     F     F     F     L
        0     0     1     1     1     1     -     -     0     -     0     0     1     0     0     0     0     0     0     0     0     0     0     0     0     0     1     1     0     0     1     1     1     1     0     0     0     0     1     1     0     0     0     0     0     0     0     0     0
        a     a     a     a     a     a     a     a     a     a     a     a     a     a     a     a     a     a     a     a     a     a     a     a     a     a     a     a     a     a     a     a     a     a     a     a     a     a     a     a     a     a     a     a     a     a     a     a     -
J:      2    90     6     6    86    87    91    91    94    97   152    98   148   102    98   101    97   141   105   105   105   141   109   106   113   113   112   112   134   120   134   130   124   120   130   127   127   133   134   134   137   141   144   148   151   155   151   155   155
        M     L     I     I     V     V     N     N     G     L     L     P     I     T     P     F     L     Y     F     F     F     Y     A     S     V     V     K     K     F     I     F     K     K     I     K     H     H     I     F     F     M     Y     L     I     L     -     L     -     -
        0     0     0     0     0     0     1     1     0     0     0     0     0     1     0     0     0     1     0     0     0     1     0     1     0     0     1     1     0     0     0     1     1     0     1     1     1     0     0     0     0     1     0     0     0     -     0     -     -
        a     a     a     a     a     a     a     a     a     a     a     a     a     a     a     a     a     a     a     a     a     a     a     a     a     a     a     a     a     a     a     a     a     a     a     a     a     a     a     a     a     a     a     a     a     a     a     a     a
#######################################

Protein: 2C91     Program Version: 2       Number of monomers:  10         Simmetry:noncircular
Amino acids for each monomer: 325  324  324  324  324  324  324  324  324  325 
Distance cutoffs:  20.0   5.0 Angstrom        Algorithm: simmetrized interface
Bonded atoms (PDB atom serial numbers)
A:    142   147   152   153   198   356   404   408   412   414   450   724
      OD2   CB    CB    OG    NH2   OE1   O     O     CD2   CA    O     OE1
F:  12977 15026 12979 12972 13011 15035 15057 13022 15061 15091 14772 14795
      NH1   CD2   N     CB    OE2   OE2   CB    NH2   OE2   CB    OD1   NH1
     2.58  4.21  3.54  3.64  2.13  4.59  3.45  4.16  3.44  3.57  3.51  3.60
Bonded amino acids (PDB serial numbers)
A:     20    21    22    22    29    49    56    57    57    58    64    99
        D     A     S     S     R     Q     G     L     L     G     G     Q
        1     0     1     1     1     1     0     0     0     0     0     1
        a     a     a     a     a     a     a     -     -     -     -     -
F:     29   288    30    29    33   289   292    34   292   296   255   258
        R     L     A     R     E     E     E     R     E     A     N     R
        1     0     0     1     1     1     1     1     1     0     1     1
        a     a     a     a     a     a     a     a     a     a     a     a
#######################################

Protein: 2D3A     Program Version: 2       Number of monomers:  10         Simmetry:noncircular
Amino acids for each monomer: 353  353  353  353  353  353  353  353  353  353 
Distance cutoffs:  20.0   5.0 Angstrom        Algorithm: simmetrized interface
Bonded atoms (PDB atom serial numbers)
A:      5     6    13    14    26    29    33    36    37    44    59    60    75    76    96    97   122   137   246   247   248   251   263   266   279   284   414   415   417   421   436   437   473   475   489   491   496   504   505   619   626   731   733  1052  1673  1700  1701  1711  1729  1733  1735  1736  1757  1767
      CB    SG    CD1   CD2   CB    OD2   O     CD1   CD2   CG2   CD1   CD2   CD1   CD2   OG1   CG2   NZ    CG2   NH1   NH2   N     O     N     O     N     OG1   N     CA    O     OD2   CB    OG    O     CA    OD1   N     OG    OE1   OE2   O     NH2   O     CG    CE    CE1   OE1   OE2   NH1   CA    CG    OE1   OE2   O     CG2
D:   9981  8259  9957  9542  8875  8290  9597  9956  8839  9538  9625  8871  9619  9596  9627  9624  9656  9589  9449  9426  9461  9462  9679  9676  9669  9661  9457 10637  9455 10527  9453  9711 10627 10625 10692 10617 10634 10682 10670  9601  9564 10726 10689  9483  9474  9475  9502  9530  9480  9478  9531  9476  9484  9490
      CG2   CG2   CG2   OD2   NH2   ND2   CB    CG1   O     O     CB    CD    CD1   O     CD1   O     OD1   CE1   O     O     O     CB    O     N     O     O     OH    NH2   CE2   OE1   CD2   CG2   N     OD1   NH2   O     NE    N     NH2   NZ    OD1   NE2   NE    O     CG2   CD1   NZ    CD    N     C     NE    N     CB    CG 
     3.66  3.71  3.85  3.86  3.64  3.07  3.59  4.07  3.38  3.70  3.97  4.01  3.65  4.08  3.87  3.75  3.28  3.66  2.64  3.03  2.92  3.00  3.11  3.00  2.68  2.57  3.15  3.50  3.85  2.61  3.59  3.39  3.10  3.06  2.70  2.89  2.96  3.12  3.08  2.88  2.94  4.79  3.64  3.47  3.71  3.38  2.85  3.41  3.88  3.78  2.75  2.91  3.51  3.65
Bonded amino acids (PDB serial numbers)
A:      3     3     4     4     6     6     7     7     7     8    10    10    12    12    15    15    18    20    34    34    35    35    37    37    39    39    56    56    56    56    59    59    65    66    67    68    68    69    69    83    83    97    97   137   219   222   222   223   226   226   226   226   230   231
        C     C     L     L     D     D     L     L     L     V     L     L     L     L     T     T     K     I     R     R     S     S     A     A     T     T     D     D     D     D     S     S     G     E     D     S     S     E     E     R     R     P     P     K     Y     E     E     R     E     E     E     E     V     V
        1     1     0     0     1     1     0     0     0     0     0     0     0     0     1     1     1     0     1     1     1     1     0     0     1     1     1     1     1     1     1     1     0     1     1     1     1     1     1     1     1     0     0     1     1     1     1     1     1     1     1     1     0     0
        a     a     a     a     a     a     a     a     a     a     -     -     a     a     a     a     -     b     b     b     b     b     b     b     b     b     b     b     b     b     -     -     -     -     -     -     -     b     b     -     -     -     -     -     a     a     a     a     a     a     a     a     b     b
D:    227     5   224   170    84     9   177   224    81   170   181    84   180   177   181   181   185   176   158   155   159   159   189   189   187   186   158   311   158   297   158   193   311   310   319   309   311   319   316   177   173   323   319   163   161   161   165   169   163   162   169   162   163   164
        I     T     I     D     R     N     K     I     P     D     Y     R     L     K     Y     Y     N     Y     Y     G     C     C     I     I     S     I     Y     R     Y     E     Y     V     R     N     R     A     R     R     R     K     D     Q     R     A     I     I     K     R     A     G     R     G     A     E
        0     1     0     1     1     1     1     0     0     1     1     1     0     1     1     1     1     1     1     0     1     1     0     0     1     0     1     1     1     1     1     0     1     1     1     0     1     1     1     1     1     1     1     0     0     0     1     1     0     0     1     0     0     1
        a     a     a     a     -     a     a     a     -     a     a     -     a     a     a     a     -     a     -     -     -     -     b     b     -     -     -     -     -     -     -     -     -     -     a     -     -     a     b     a     a     a     a     -     -     -     -     a     -     -     a     -     -     -
#######################################

Protein: 2DJW     Program Version: 2       Number of monomers:  10         Simmetry:noncircular
Amino acids for each monomer: 80  80  80  80  80  80  80  79  80  80 
Distance cutoffs:  20.0   5.0 Angstrom        Algorithm: simmetrized interface
Bonded atoms (PDB atom serial numbers)
A:     16   373   376   378   399   401   409   410   561   570   571   573   574   575   587
      CD1   O     CG2   CA    CB    CD1   OD1   OD2   CD2   O     CB    CD1   CD2   CE1   NH1
G:   4120  4315  4119  4314  4317  4318  4328  4331  4305  4122  4117  4143  4145  4147  4153
      CG2   CB    CG1   O     CD1   CD2   CD    NH1   CD2   CA    O     CB    CD1   N     OD1
     3.71  3.76  3.45  3.39  3.58  3.67  3.53  3.42  3.47  3.40  3.23  3.58  3.57  3.70  3.06
Bonded amino acids (PDB serial numbers)
A:      2    49    49    50    52    52    53    53    73    75    75    75    75    75    76
        I     V     V     E     L     L     D     D     L     F     F     F     F     F     R
        0     0     0     1     0     0     1     1     0     0     0     0     0     0     1
        b     a     a     a     a     a     a     a     b     b     b     b     b     b     b
G:     49    75    49    75    75    75    76    76    73    50    49    52    52    53    53
        V     F     V     F     F     F     R     R     L     E     V     L     L     D     D
        0     0     0     0     0     0     1     1     0     1     0     0     0     1     1
        a     b     a     b     b     b     b     b     b     a     a     a     a     a     a
#######################################

Protein: 2H66     Program Version: 2       Number of monomers:  10         Simmetry:noncircular
Amino acids for each monomer: 167  171  170  169  161  168  171  167  177  163 
Distance cutoffs:  20.0   5.0 Angstrom        Algorithm: simmetrized interface
Bonded atoms (PDB atom serial numbers)
A:     12    30    35    37   389   393   395   400   413   900   929   972  1070  1074  1083  1085  1086  1089  1102  1105  1106  1108  1115  1117  1123  1124  1129  1133  1136  1142  1145  1187  1190  1216  1217  1245  1246  1252  1280  1282  1321
      CB    O     CA    O     CA    CG1   N     SG    OG    O     CE2   CD1   O     OE1   CD2   NE2   N     O     N     O     CB    CG2   OD1   N     OD1   ND2   CB    N     O     CB    CD1   CG    OE2   NH1   NH2   O     CB    CG1   ND1   CE1   O  
B:   2222  2294  2445  2251  2653  2643  2658  2660  2665  1338  1363  1357  2439  2446  2437  2422  2427  2424  2411  2408  1359  2414  2405  2392  1361  2396  2647  2646  2605  2568  2547  2512  2538  2483  2511  2466  2464  2467  2458  2455  1720
      O     CD1   OD1   CE2   CG1   O     O     SG    CB    CB    O     CB    N     ND2   OD1   CD1   O     N     O     N     CG2   CD1   CD2   O     CA    OE1   OD2   OD1   NE2   CB    CD1   OE2   NH1   N     OE1   CG2   CB    CD1   O     N     CG2
     3.31  3.53  3.51  3.68  4.42  3.33  3.82  2.08  3.56  3.27  3.81  3.79  2.87  2.69  2.88  3.25  2.87  2.76  2.81  2.94  4.25  4.19  2.83  2.84  3.36  2.89  3.34  3.22  2.68  3.82  3.74  3.41  3.03  3.07  2.73  3.62  3.74  3.98  3.89  3.95  4.37
Bonded amino acids (PDB serial numbers)
A:      3     5     6     6    49    49    50    50    52   115   118   124   137   137   138   138   139   139   141   141   141   141   142   143   143   143   144   145   145   146   146   152   152   155   155   159   159   160   163   163   168
        T     V     G     G     V     V     C     C     S     N     F     L     Q     Q     H     H     L     L     V     V     V     V     N     N     N     N     L     A     A     I     I     E     E     R     R     A     A     I     H     H     D
        1     0     0     0     0     0     1     1     1     1     0     0     1     1     1     1     0     0     0     0     0     0     1     1     1     1     0     0     0     0     0     1     1     1     1     0     0     0     1     1     1
        -     -     -     -     -     -     -     -     a     -     b     -     b     b     b     b     b     b     b     b     b     b     b     -     -     -     -     -     -     -     -     a     a     a     a     a     a     a     a     a     -
B:    115   124   143   118   169   168   170   170   171     3     6     5   143   143   142   140   141   141   139   139     5   139   138   137     6   137   168   168   163   159   156   152   155   149   152   146   146   146   145   145    49
        N     L     N     F     V     D     C     C     P     T     G     V     N     N     N     L     V     V     L     L     V     L     H     Q     G     Q     D     D     H     A     I     E     R     S     E     I     I     I     A     A     V
        1     0     1     0     0     1     1     1     0     1     0     0     1     1     1     0     0     0     0     0     0     0     1     1     0     1     1     1     1     0     0     1     1     1     1     0     0     0     0     0     0
        -     -     -     b     -     -     -     -     -     -     -     -     -     -     b     b     b     b     b     b     -     b     b     b     -     b     -     -     a     a     a     a     a     a     a     -     -     -     -     -     -
#######################################

Protein: 2IUB     Program Version: 2       Number of monomers:  10         Simmetry:noncircular
Amino acids for each monomer: 331  331  331  331  331  342  342  338  340  336 
Distance cutoffs:  20.0   5.0 Angstrom        Algorithm: simmetrized interface
Bonded atoms (PDB atom serial numbers)
A:     20    23    30    48    50    55    62    66    72    73   646   661   662   693   729   752   785   786  1681  1704  1711  1714  1741  1742  1768  1774  1838  1839  2229  2279  2286  2306  2313  2314  2332  2352  2362  2386  2387  2393  2411  2419  2440  2441  2444  2469  2470  2472  2473  2493  2495  2502  2526  2543  2565  2567  2596  2616
      N     O     CB    NZ    CA    C     CA    CG    CB    CG    CE1   CD1   CD2   OD1   O     NE    CD    OE1   CE    CG1   CG    NE2   CE1   NE2   NZ    CG    CE    NZ    NH1   CD2   OD1   OH    CD1   CD2   CG1   CB    OG1   CG1   CG2   CG    CG2   CD2   CG1   CG2   CA    CD1   CD2   CE2   CZ    CB    CD1   OG1   O     O     CE2   OH    CD2   CE 
D:   9708  9671  9709  9684  9385  9424  9423  9421 10250  9560 10253 10238 10281 10282 10344 10365 10274 10310  9820 10480  9823  9832 10457  9790 10421 10431 10394 10361 10424 10475 10474 10532 10507 10501 10524 10558 10557 10612 10588 10582 10876 10634 10640 10666 10668 10675 10696 10697 10673 10700 10701 10695 10718 10741 10722 10735 10726 10725
      OE1   CB    OE2   CG2   CB    NH1   CZ    CD    CE1   OH    OH    O     CG    OD1   NE2   OD2   NH1   OD2   O     CG1   CD1   OE1   CD1   OE1   O     CG1   OG1   O     OD1   N     OD2   CG    OG    CD2   O     ND2   OD1   OG1   CG    CE    OH    CB    OG1   CG    CE    CD    CG    CD1   CB    CE2   CZ    CB    O     C     O     CE1   CD1   CG2
     3.21  3.18  3.43  3.94  3.45  3.66  4.05  3.57  3.55  3.25  4.23  3.60  4.07  3.55  2.90  2.69  3.35  3.21  3.59  3.62  3.74  3.07  3.54  2.47  2.82  4.21  3.26  3.20  2.30  3.58  3.50  3.58  3.23  3.51  3.35  3.97  2.39  3.27  4.18  3.37  4.91  4.26  3.20  3.78  3.29  3.97  3.80  3.79  3.54  3.26  3.57  3.27  3.47  3.01  4.78  4.67  4.55  3.53
Bonded amino acids (PDB serial numbers)
A:      7     7     8    10    11    12    13    13    14    14    83    85    85    89    94    96   100   100   205   208   209   209   212   212   215   216   223   223   269   276   277   279   280   280   283   286   287   290   290   291   293   294   297   297   298   301   301   301   301   304   304   305   308   311   327   327   331   334
        S     S     A     K     G     L     P     P     P     P     H     L     L     D     H     R     E     E     K     V     Q     Q     H     H     K     R     K     K     R     L     D     Y     L     L     V     K     T     V     V     M     V     L     I     I     A     F     F     F     F     L     L     T     A     Y     Y     Y     L     M
        1     1     0     1     0     0     0     0     0     0     1     0     0     1     1     1     1     1     1     0     1     1     1     1     1     1     1     1     1     0     1     1     0     0     0     1     1     0     0     0     0     0     0     0     0     0     0     0     0     0     0     1     0     1     1     1     0     0
        -     -     -     -     -     -     -     -     -     -     a     a     a     a     -     -     b     b     a     a     a     a     a     a     a     a     a     a     a     a     a     a     a     a     a     a     a     a     a     a     a     a     a     a     a     a     a     a     a     a     a     a     a     -     a     a     a     a
D:    186   182   186   183   149   153   153   153   250   168   250   249   253   253   260   263   252   256   200   278   200   201   275   196   270   271   267   263   270   278   277   285   281   280   284   288   288   295   292   291   344   298   299   302   302   303   306   306   303   306   306   306   309   312   310   311   310   310
        E     F     E     V     P     R     R     R     Y     Y     Y     P     D     D     Q     D     R     D     L     V     L     E     L     E     D     I     T     D     D     V     D     N     S     L     S     N     N     T     K     M     Y     A     T     M     M     P     F     F     P     F     F     F     G     G     I     Y     I     I
        1     0     1     0     0     1     1     1     1     1     1     0     1     1     1     1     1     1     0     0     0     1     0     1     1     0     1     1     1     0     1     1     1     0     1     1     1     1     1     0     1     0     1     0     0     0     0     0     0     0     0     0     0     0     0     1     0     0
        a     a     a     a     a     a     a     a     a     a     a     a     a     a     a     a     a     a     -     a     -     -     a     a     a     a     a     a     a     a     a     a     a     a     a     a     a     a     a     a     -     a     a     a     a     a     a     a     a     a     a     a     -     -     -     -     -     -
#######################################

Protein: 2O1T     Program Version: 2       Number of monomers:  10         Simmetry:noncircular
Amino acids for each monomer: 413  413  413  413  413  413  413  413  413  413 
Distance cutoffs:  20.0   5.0 Angstrom        Algorithm: simmetrized interface
Bonded atoms (PDB atom serial numbers)
A:   1627  1679  1704  1790  1794  2022  2343  2354  2360  2361  2546  2551  2552  2554  2707  2708  2718  2723  2724  2733  2750  2796  2870  2898  2925  2952  2953  2969  2972  2984  3041  3046  3051  3070  3072  3100  3101  3110  3121  3122  3123  3130  3131  3137  3138  3154  3161  3203  3207  3212  3239  3240  3243  3246  3247  3248  3272  3276  3296  3300
      CB    NH2   NZ    N     CB    OE1   O     CG2   CG    CD    O     CE1   CE2   OH    O     CB    NE2   CB    CG    CD2   NZ    NH2   CG2   CD1   CD1   OG1   CG2   O     CD1   NH2   O     CA    CD    OH    CA    CG2   CD1   OE2   CG    SD    CE    CD1   CD2   CG    CD    O     CB    O     CE    O     CG    CD    N     O     CB    CG    CB    OE2   O     OE1
J:  32766 33017 32975 32271 32269 33013 32992 32963 32964 32929 31512 31288 32215 31284 32955 32958 32827 32924 32921 32854 32959 32877 32871 32844 32847 32817 32789 32760 32689 32768 32696 32698 32700 32787 32670 32634 32818 32435 32873 32848 32840 32450 32839 32449 32447 32587 32513 32441 32440 32079 32465 32467 32424 32068 32077 32442 31421 32425 31767 31396
      CB    OE1   OE2   OH    CE2   O     OE1   O     CB    O     CG    O     NH2   O     CB    OE1   OE2   CE    CB    CG    OE2   O     O     O     CD1   CG2   CA    OG1   CD1   CD    CG    NE    NH1   OH    CG2   CG1   CD1   NE2   OG    CD2   CE    CD2   SD    CD1   CB    CG2   NH2   CG    CB    OE1   CD    NZ    O     O     CG    CD    NZ    CB    CG2   NH2
     3.72  2.84  2.99  3.04  3.60  2.83  3.21  3.36  3.28  3.07  4.26  3.66  3.46  3.27  2.81  3.49  3.00  3.80  4.08  3.89  4.77  4.25  4.94  4.24  3.77  3.55  3.83  4.33  3.88  3.29  4.04  3.89  3.58  2.79  3.80  4.18  4.19  2.73  3.67  3.69  3.42  4.18  3.54  4.36  4.39  4.90  3.82  4.17  4.24  4.21  4.76  4.52  3.47  4.01  3.95  3.84  3.46  3.21  3.90  3.97
Bonded amino acids (PDB serial numbers)
A:    551   557   560   571   571   600   640   641   642   642   667   667   667   667   690   690   691   692   692   693   695   700   709   713   717   720   720   723   723   724   732   733   733   735   736   739   739   740   742   742   742   743   743   744   744   746   747   754   754   755   758   758   759   759   759   759   762   762   765   765
        S     R     K     P     P     E     L     T     E     E     Y     Y     Y     Y     R     R     H     P     P     L     K     R     T     L     L     T     T     L     L     R     T     K     K     Y     G     I     I     E     M     M     M     L     L     R     R     S     L     K     K     V     E     E     P     P     P     P     E     E     E     E
        1     1     1     0     0     1     0     1     1     1     1     1     1     1     1     1     1     0     0     0     1     1     1     0     0     1     1     0     0     1     1     1     1     1     0     0     0     1     0     0     0     0     0     1     1     1     0     1     1     0     1     1     0     0     0     0     1     1     1     1
        a     a     a     -     -     -     -     -     -     -     a     a     a     a     -     -     a     a     a     a     a     a     a     a     a     a     a     a     a     a     a     a     a     a     a     a     a     a     a     a     a     a     a     a     a     -     -     -     -     -     a     a     a     a     a     a     a     a     a     a
J:    733   765   760   667   667   765   762   759   759   755   571   544   660   543   758   758   740   754   754   744   758   747   746   743   743   739   736   732   723   733   724   724   724   735   720   716   739   691   746   743   742   693   742   693   693   709   700   692   692   642   695   695   690   641   642   692   560   690   604   557
        K     E     E     Y     Y     E     E     P     P     V     P     S     R     G     E     E     E     K     K     R     E     L     S     L     L     I     G     T     L     K     R     R     R     Y     T     V     I     H     S     L     M     L     M     L     L     T     R     P     P     E     K     K     R     T     E     P     K     R     T     R
        1     1     1     1     1     1     1     0     0     0     0     1     1     0     1     1     1     1     1     1     1     0     1     0     0     0     0     1     0     1     1     1     1     1     1     0     0     1     1     0     0     0     0     0     0     1     1     0     0     1     1     1     1     1     1     0     1     1     1     1
        a     a     a     a     a     a     a     a     a     -     -     -     a     -     a     a     a     -     -     a     a     -     -     a     a     a     a     a     a     a     a     a     a     a     a     a     a     a     -     a     a     a     a     a     a     a     a     a     a     -     a     a     -     -     -     a     a     -     a     a
#######################################

Protein: 2OBX     Program Version: 2       Number of monomers:  10         Simmetry:noncircular
Amino acids for each monomer: 150  147  147  146  146  148  148  147  146  146 
Distance cutoffs:  20.0   5.0 Angstrom        Algorithm: simmetrized interface
Bonded atoms (PDB atom serial numbers)
A:    134   344   349   365   366   380   386   388   397   410   414   417   419   420   427   444   452   461   482   582   589   594   598   606   608   610   611   618   620   644   645   648   650   651   673   724
      CZ2   CE2   O     CB    CG    O     CE2   OH    OE2   CB    CA    CB    CD1   CD2   ND1   CZ    OG1   CD2   CG2   ND2   C     O     CD1   CD2   CE2   OH    N     NE    NH1   O     CB    CD2   CE2   CZ    O     OD1
E:   5511  5609  5585  5537  5536  5190  5257  5158  5268  5189  5222  5213  5209  5248  5567  5218  5596  5618  5617  5318  5316  5309  5459  5291  5428  5456  5298  5315  5103  5161  5160  5138  5108  5136  5188  5221
      OE2   O     CB    CB    O     CE    O     O     CD2   SD    CD2   OE1   O     CA    CD1   O     NH2   CD1   CG2   NE2   CD2   N     NE2   CB    CE2   ND1   O     ND1   CE1   CG2   CG1   CA    O     CB    CG    CD1
     3.79  4.31  3.60  3.48  3.28  3.35  3.51  2.75  3.94  3.58  3.86  3.69  3.29  3.58  3.72  3.13  2.76  3.86  4.17  3.24  3.67  3.09  3.85  3.73  3.51  2.39  2.89  3.83  4.49  3.26  4.01  3.78  3.74  3.70  4.11  3.07
Bonded amino acids (PDB serial numbers)
A:     21    50    51    53    53    56    56    56    57    59    60    60    60    60    61    63    64    65    68    82    84    85    85    86    86    86    87    87    87    90    90    90    90    90    94   101
        W     F     D     P     P     Y     Y     Y     E     P     L     L     L     L     H     R     T     L     T     N     G     I     I     Y     Y     Y     R     R     R     F     F     F     F     F     A     N
        0     0     1     0     0     1     1     1     1     0     0     0     0     0     1     1     1     0     1     1     0     0     0     1     1     1     1     1     1     0     0     0     0     0     0     1
        -     b     b     -     -     a     a     a     a     a     a     a     a     a     a     a     a     a     a     -     -     -     -     -     -     -     -     -     -     a     a     a     a     a     a     a
E:    140   154   151   144   144   100   110    96   111   100   104   103   103   109   148   104   152   155   155   118   118   118   133   115   130   133   116   118    88    96    96    93    89    92   100   104
        E     K     A     A     A     M     V     I     L     M     L     Q     Q     P     I     L     R     I     I     H     H     H     H     L     F     H     T     H     H     I     I     S     E     A     M     L
        1     1     0     0     0     0     0     0     0     0     0     1     1     0     0     0     1     0     0     1     1     1     1     0     0     1     1     1     1     0     0     1     1     0     0     0
        a     a     a     a     a     a     b     a     b     a     a     a     a     -     a     a     a     -     -     -     -     -     a     b     a     a     -     -     a     a     a     a     a     a     a     a
#######################################

Protein: 2ONK     Program Version: 2       Number of monomers:  10         Simmetry:noncircular
Amino acids for each monomer: 240  240  240  240  252  252  252  252  311  310 
Distance cutoffs:  20.0   5.0 Angstrom        Algorithm: simmetrized interface
Bonded atoms (PDB atom serial numbers)
A:    270  1238  1248  1253  1261  1263  1267  1269  1289  1479  1488  1505  1523  1532  1673  1682  1707  1777  1782  1798  1803  1808  1813  1829  1837  1838  1845  1846  1861  1862  1866  1867  1868  1881  1884  1892  1893  1900  1901  1902
      OG1   O     CA    OD1   CD1   N     CB    CD    CA    CD2   OD1   CD1   O     CE    CD1   CE    CD1   O     CE1   OG    CB    CB    NH1   CD1   CD1   CD2   CD1   CD2   CG1   CG2   O     CB    OG    O     CG2   CD1   CD2   OD1   OD2   OXT
B:   3141  2173  3382  3685  3391  3706  3680  3701  3732  3151  3164  3741  3787  3765  3796  3784  3803  3170  3156  3172  3166  3804  3795  3192  3764  3408  3801  3769  3740  3435  3749  3771  3770  3585  3426  3716  3576  3610  3711  3748
      O     OG1   CD2   CE1   OD1   CB    O     OG    CD1   CA    CD1   CD2   CG2   CG2   CD2   O     OD1   CB    OD1   CD    N     OD2   CD1   CA    CG1   CD1   CB    O     CD1   CE    CD2   OG    CB    CE    O     NH1   CD1   CD1   CB    CD1
     4.82  4.71  3.78  3.34  3.16  3.19  3.40  3.27  3.10  3.90  3.24  3.94  4.20  3.15  3.81  4.05  3.66  3.60  3.48  3.34  3.23  3.73  3.29  3.23  3.90  3.92  3.77  3.59  3.96  3.17  3.67  3.40  3.38  4.16  4.13  3.33  3.75  3.53  3.74  3.89
Bonded amino acids (PDB serial numbers)
A:     33   156   158   158   159   160   160   160   163   185   186   188   191   192   211   212   215   225   225   227   228   229   229   231   232   232   233   233   235   235   236   236   236   238   238   239   239   240   240   240
        T     A     D     D     L     K     K     K     G     H     D     I     A     M     L     K     F     F     F     S     A     R     R     L     L     L     L     L     V     V     S     S     S     I     I     L     L     D     D     D
        1     0     1     1     0     1     1     1     0     1     1     0     0     0     0     1     0     0     0     1     0     1     1     0     0     0     0     0     0     0     1     1     1     0     0     0     0     1     1     1
        -     -     a     a     a     a     a     a     a     -     a     a     a     a     a     a     a     a     a     -     a     a     a     a     a     a     a     a     a     a     a     a     a     a     a     a     a     -     -     -
B:    156    33   185   225   186   228   225   227   231   158   159   232   238   235   239   238   240   160   158   160   160   240   239   163   235   188   240   236   232   192   233   236   236   212   191   229   211   215   229   233
        A     T     H     F     D     A     F     S     L     D     L     L     I     V     L     I     D     K     D     K     K     D     L     G     V     I     D     S     L     M     L     S     S     K     A     R     L     F     R     L
        0     1     1     0     1     0     0     1     0     1     0     0     0     0     0     0     1     1     1     1     1     1     0     0     0     0     1     1     0     0     0     1     1     1     0     1     0     0     1     0
        -     -     -     a     a     a     a     -     a     a     a     a     a     a     a     a     -     a     a     a     a     -     a     a     a     a     -     a     a     a     a     a     a     a     a     a     a     a     a     a
#######################################

Protein: 2P1B     Program Version: 2       Number of monomers:  10         Simmetry:noncircular
Amino acids for each monomer: 100  100  100  100  100  100  100  100  100  100 
Distance cutoffs:  20.0   5.0 Angstrom        Algorithm: simmetrized interface
Bonded atoms (PDB atom serial numbers)
A:     13    17    25    28    30    33    36    50   189   227   231   232   238   239   252   256   265   494   499   525   530   531   544   698   701   716   717   721   729   738   740
      O     ND2   CD2   CZ    N     O     CD1   CA    CE1   CG    NH1   NH2   OG1   CG2   OG    O     N     SD    O     N     OG1   CG2   OG    CB    CD2   CB    OG    O     OE1   CD2   NE2
B:   1355   960  1138  1149  1130  1136  1122  1204  1152  1328  1309  1321  1215  1313  1211  1230  1091  1073  1268  1277  1228  1298  1303  1209  1210  1208  1330  1332  1333  1147  1150
      OG1   NE2   O     CD1   O     CA    N     CG2   CE2   CD1   O     O     O     CD2   CG2   OG1   CD1   CD2   CG1   OE1   O     CG1   O     CB    OG1   O     CE1   CZ    N     CB    CD2
     3.22  2.96  3.54  4.66  2.99  3.51  3.51  3.35  3.42  3.50  3.41  3.40  2.72  3.35  3.28  2.85  3.92  3.94  3.70  3.37  2.62  3.86  2.67  3.44  3.02  3.10  3.40  3.23  4.41  3.37  3.10
Bonded amino acids (PDB serial numbers)
A:     16    16    17    17    18    18    18    20    40    45    45    45    46    46    48    49    51    81    82    86    86    86    88   110   110   112   112   113   114   115   115
        N     N     Y     Y     L     L     L     G     H     R     R     R     T     T     S     L     A     M     S     T     T     T     S     H     H     S     S     G     Q     H     H
        1     1     1     1     0     0     0     0     1     1     1     1     1     1     1     0     0     0     1     1     1     1     1     1     1     1     1     0     1     1     1
        b     b     b     b     b     b     b     -     -     b     b     b     b     b     b     b     -     -     -     b     b     b     b     b     b     b     b     b     b     b     b
B:     95    41    66    67    65    66    64    74    67    92    89    91    76    89    75    78    59    57    83    84    78    87    88    75    75    75    92    92    93    67    67
        T     Q     N     Y     M     N     A     V     Y     F     L     G     L     L     T     T     I     L     V     Q     T     V     S     T     T     T     F     F     E     Y     Y
        1     1     1     1     0     1     0     0     1     0     0     0     0     0     1     1     0     0     0     1     1     0     1     1     1     1     0     0     1     1     1
        -     b     -     -     b     -     b     b     -     b     b     b     b     b     b     b     b     -     -     -     b     b     b     b     b     b     b     b     b     -     -
#######################################

Protein: 2PN8     Program Version: 2       Number of monomers:  10         Simmetry:noncircular
Amino acids for each monomer: 191  191  191  191  191  191  191  190  190  191 
Distance cutoffs:  20.0   5.0 Angstrom        Algorithm: simmetrized interface
Bonded atoms (PDB atom serial numbers)
A:      4     5     9    12    17    24    25   352   370   373   374   375   376   377   396   401   403   404   713   715   721   722   724   727   739   920   935   936   937   950   953   959  1092  1096  1108  1109  1112  1116  1124  1127  1130  1138  1139  1140  1147  1159  1160  1167  1168  1169  1170  1173  1177  1189  1205  1211  1213  1240  1248  1269  1278  1280  1310  1358  1360  1363  1373  1377  1378  1404  1445  1456  1458  1461  1489  1492  1501  1518  1522  1524  1531  1536  1537  1541
      O     CB    O     CD1   N     OE1   NE2   O     O     CD1   CD2   CE1   CE2   CZ    CG    O     OG1   CG2   CA    O     NH1   NH2   CA    O     CA    O     CD1   CD2   N     CB    OD2   OG    O     NE    NE2   N     O     CD1   N     O     CD1   OD1   ND2   N     OD2   O     CB    CB    CG1   CG2   N     O     O     CB    OD2   CG    OE1   NH2   CD2   CB    CE1   CZ    OG1   CG1   N     O     N     CB    N     NZ    CD1   C     CB    N     CB    CE    CD2   OH    O     CG    CA    OD1   OD2   O  
B:   2478  2461  2477  2491  2494  2690  2500  3025  2977  3021  2987  2993  2989  2988  3061  2909  2905  3050  3054  3055  3065  3069  3033  3024  3056  1552  1569  1555  1551  1559  1564  1572  2676  2683  2674  2663  2660  2666  2648  2645  2652  2644  2784  2628  2632  2892  2890  2816  2805  2814  2895  2776  2910  2750  2936  2747  2725  2709  2675  2704  2705  2703  2696  2693  2695  2706  1944  1942  2713  2741  1911  1918  1915  1916  1914  2268  2265  1945  2254  2280  2256  2263  2277  2262
      N     O     CD2   CB    OD2   CD1   OG    NZ    CD1   CB    CA    N     O     C     CZ    CB    N     OH    O     CB    O     OD2   CD2   CE    CG    CB    CG    C     O     CD1   N     NE2   N     OD2   OD1   O     N     CD1   O     N     CD1   NE2   CD2   O     NE    N     CG1   CZ    CB    CE1   O     NH2   N     OE2   NZ    CG    CB    O     ND2   CG1   CG2   CB    CB    CA    O     N     OG1   O     O     OD2   O     CZ    CD2   CE1   CD1   O     CA    CG2   CA    CA    O     NH2   NE2   NH1
     2.95  3.60  3.79  3.67  3.36  3.45  2.65  3.70  3.17  3.88  3.70  3.42  3.48  3.38  3.58  3.63  2.98  3.59  3.43  3.51  2.72  3.18  3.71  3.60  3.56  3.42  3.80  3.82  2.92  3.65  3.16  2.81  2.98  2.89  2.99  2.85  2.80  4.17  2.78  2.88  4.07  2.94  3.77  3.02  2.96  2.88  3.86  3.70  3.56  3.52  2.86  3.22  2.91  3.65  4.83  3.73  3.57  3.10  3.71  3.54  3.45  3.64  3.29  3.89  2.87  2.84  2.98  3.59  2.91  4.79  3.15  3.42  3.69  3.49  3.84  3.47  3.65  3.55  3.33  3.61  3.41  2.87  3.86  2.78
Bonded amino acids (PDB serial numbers)
A:     79    79    80    80    81    81    81   120   122   122   122   122   122   122   125   126   126   126   165   165   165   165   166   166   167   191   192   192   193   194   194   195   212   212   213   214   214   214   216   216   216   217   217   218   218   220   220   221   221   221   222   222   223   224   226   227   227   230   231   234   235   235   238   244   245   245   247   247   248   250   256   258   258   259   263   263   264   266   267   267   268   268   268   269
        Y     Y     F     F     Q     Q     Q     F     F     F     F     F     F     F     P     T     T     T     R     R     R     R     -     Q     G     Y     L     L     E     D     D     S     R     R     Q     I     I     I     L     L     L     N     N     D     D     P     P     V     V     V     G     G     R     S     D     E     E     R     L     A     F     F     -     V     C     C     A     A     G     K     I     P     P     D     K     K     L     Y     F     F     D     D     D     K
        1     1     0     0     1     1     1     0     0     0     0     0     0     0     0     1     1     1     1     1     1     1     -     1     0     1     0     0     1     1     1     1     1     1     1     0     0     0     0     0     0     1     1     1     1     0     0     0     0     0     0     0     1     1     1     1     1     1     0     0     0     0     -     0     1     1     0     0     0     1     0     0     0     1     1     1     0     1     0     0     1     1     1     1
        -     -     -     -     -     -     -     -     a     a     a     a     a     a     a     a     a     a     a     a     a     a     a     a     a     -     -     -     -     -     -     -     b     b     b     b     b     b     b     b     b     b     b     -     -     -     -     -     -     -     -     -     -     a     a     a     a     a     a     a     a     a     a     -     -     -     -     -     -     -     -     -     -     -     a     a     a     a     a     a     a     a     a     -
B:    193   191   192   194   194   219   195   263   256   263   258   259   258   258   267   247   247   266   267   267   268   268   264   263   267    79    81    80    79    80    81    81   218   218   217   216   216   216   214   214   214   213   231   212   212   245   244   235   234   235   245   230   248   227   250   227   224   222   217   221   221   221   220   220   220   222   126   126   223   226   122   122   122   122   122   166   166   126   165   167   165   165   166   165
        E     Y     L     D     D     L     S     K     I     K     P     D     P     P     F     A     A     Y     F     F     D     D     L     K     F     Y     Q     F     Y     F     Q     Q     D     D     N     L     L     L     I     I     I     Q     L     R     R     C     V     F     A     F     C     R     G     E     K     E     S     G     N     V     V     V     P     P     P     G     T     T     R     D     F     F     F     F     F     Q     -     T     R     G     R     R     -     R
        1     1     0     1     1     0     1     1     0     1     0     1     0     0     0     0     0     1     0     0     1     1     0     1     0     1     1     0     1     0     1     1     1     1     1     0     0     0     0     0     0     1     0     1     1     1     0     0     0     0     1     1     0     1     1     1     1     0     1     0     0     0     0     0     0     0     1     1     1     1     0     0     0     0     0     1     -     1     1     0     1     1     -     1
        -     b     b     -     -     -     -     a     -     a     -     -     -     -     a     -     -     a     a     a     a     a     a     a     a     -     -     -     -     -     -     -     -     -     b     b     b     b     b     b     b     b     a     b     b     -     -     a     a     a     -     a     -     a     -     a     a     -     b     -     -     -     -     -     -     -     a     a     -     a     a     a     a     a     a     a     a     a     a     a     a     a     a     a
#######################################

Protein: 2QC8     Program Version: 2       Number of monomers:  10         Simmetry:noncircular
Amino acids for each monomer: 356  356  356  356  355  356  356  356  356  356 
Distance cutoffs:  20.0   5.0 Angstrom        Algorithm: simmetrized interface
Bonded atoms (PDB atom serial numbers)
A:     14    46   613   644  1221  1223  1225  1227  1229  1233  1234  1245  1247  1249  1254  1255  1260  1303  1305  1310  1314  1333  1334  1337  1338  1342  1343  1359  1362  1365  1371  1372  1374  1375  1376  1392  1395  1402  1404  1432  1444  1450  1453  1455  1485  1758  1762  1769  1771  1773  2354  2437  2440  2445  2447  2457  2509  2515  2519  2525
      CG    OE1   O     CG    O     CG    CD2   CE2   OH    O     CB    CG1   N     C     O     CB    CB    NE    NH1   O     OD2   O     CB    OE1   OE2   O     CB    CG    CE1   OH    CG    CD    CZ    NH1   NH2   CB    CD2   CD1   CE1   NZ    O     N     O     OG1   CG2   O     OD2   CD1   CE1   CZ    OE1   O     CA    OD1   N     NH2   N     CD    NH2   OG1
E:  11291 11318 11351 11352 11512 11711 11719 11692 11689 11514 11517 11498 13017 13015 12336 13045 13056 13018 11416 11299 11281 11337 11301 11899 11902 11325 11324 11403 11535 11552 11322 11364 11367 11334 11895 11363 11383 11356 11358 11387 11547 11532 11529 11533 11712 11293 11330 11265 11268 11292 11696 11775 11759 11757 11755 11783 11782 11803 11779 11676
      CG1   CG2   CD1   CD2   NH1   CB    CG2   O     N     N     O     O     OE1   CG    OG1   O     CD1   OE2   CE    CG    NZ    SD    CE    NE    NH2   CD1   CG    NE2   CG2   OG1   O     CB    OE1   O     O     O     CB    O     CG    NZ    N     O     N     CB    OG    CD1   OH    N     O     CG2   OD2   OG    O     CA    O     OD2   OD1   OH    O     OD1
     3.44  3.58  3.53  3.71  2.90  3.52  3.63  3.86  3.15  2.82  2.92  3.54  2.82  3.63  4.98  3.49  3.40  2.69  4.44  4.29  2.66  4.38  4.02  2.94  2.86  3.73  3.59  3.32  3.53  2.59  3.60  3.94  3.51  3.10  3.09  4.02  4.08  3.52  3.99  4.37  2.91  3.03  3.15  3.76  3.19  3.38  2.50  3.58  3.56  3.59  2.38  2.96  3.34  3.44  3.02  3.01  3.03  3.53  2.91  4.12
Bonded amino acids (PDB serial numbers)
A:     11    15    88    91   162   162   162   162   162   163   163   165   166   166   167   167   168   173   173   174   174   177   177   177   177   178   178   180   180   180   181   181   181   181   181   184   184   185   185   189   191   193   193   193   197   231   231   232   232   232   305   317   318   318   319   319   327   327   327   328
        K     Q     P     K     Y     Y     Y     Y     Y     C     C     V     G     G     A     A     D     R     R     D     D     E     E     E     E     A     A     Y     Y     Y     R     R     R     R     R     L     L     Y     Y     K     A     T     T     T     V     D     D     F     F     F     E     A     N     N     R     R     R     R     R     T
        1     1     0     1     1     1     1     1     1     1     1     0     0     0     0     0     1     1     1     1     1     1     1     1     1     0     0     1     1     1     1     1     1     1     1     0     0     1     1     1     0     1     1     1     0     1     1     0     0     0     1     0     1     1     1     1     1     1     1     1
        a     a     -     -     -     -     -     -     -     -     -     -     -     -     -     -     -     a     a     a     a     a     a     a     a     a     a     a     a     a     a     a     a     a     a     a     a     a     a     -     b     b     b     b     -     a     a     a     a     a     -     -     -     -     -     -     a     a     a     a
E:     13    16    20    20    41    66    67    63    63    42    42    40   230   230   142   234   235   230    29    14    11    18    14    90    90    17    17    27    44    46    17    22    22    18    90    22    25    21    21    25    46    44    44    44    66    13    17    10    10    13    63    75    73    73    72    76    76    78    76    61
        I     V     L     L     R     S     T     D     D     C     C     L     E     E     T     V     I     E     M     K     K     M     K     R     R     Y     Y     Q     T     T     Y     Q     Q     M     R     Q     K     P     P     K     T     T     T     T     S     I     Y     N     N     I     D     S     S     S     G     D     D     Y     D     N
        0     0     0     0     1     1     1     1     1     1     1     0     1     1     1     0     0     1     0     1     1     0     1     1     1     1     1     1     1     1     1     1     1     0     1     1     1     0     0     1     1     1     1     1     1     0     1     1     1     0     1     1     1     1     0     1     1     1     1     1
        a     a     -     -     b     -     -     b     b     b     b     b     a     a     -     -     b     a     b     a     a     a     a     -     -     a     a     b     b     b     a     -     -     a     -     -     -     -     -     -     b     b     b     b     -     a     a     a     a     a     b     -     a     a     a     b     b     b     b     b
#######################################

Protein: 2QFD     Program Version: 2       Number of monomers:  10         Simmetry:noncircular
Amino acids for each monomer: 121  121  121  121  121  121  121  121  121  121 
Distance cutoffs:  20.0   5.0 Angstrom        Algorithm: simmetrized interface
Bonded atoms (PDB atom serial numbers)
A:    790   792   804   807   811   820   823   826   884
      CB    CG2   N     O     OE1   N     O     CD1   OD1
E:   4881  4880  4819  4816  4822  4803  4800  4807  4788
      OD2   OD1   O     N     CD1   O     N     OE1   CG2
     4.24  4.09  3.25  2.67  4.22  2.71  3.18  4.05  3.27
Bonded amino acids (PDB serial numbers)
A:    899   899   902   902   902   904   904   904   910
        T     T     Q     Q     Q     L     L     L     D
        1     1     1     1     1     0     0     0     1
        -     -     b     b     b     b     b     b     a
E:    910   910   904   904   904   902   902   902   899
        D     D     L     L     L     Q     Q     Q     T
        1     1     0     0     0     1     1     1     1
        a     a     b     b     b     b     b     b     -
#######################################

Protein: 2QGV     Program Version: 2       Number of monomers:  10         Simmetry:noncircular
Amino acids for each monomer: 121  121  121  121  121  121  121  121  121  121 
Distance cutoffs:  20.0   5.0 Angstrom        Algorithm: simmetrized interface
Bonded atoms (PDB atom serial numbers)
A:    411   438   440   441   462   465   467   471   475   476   859   864   873
      CG1   CG    OE1   OE2   CB    CD2   NE2   O     OE1   OE2   CB    CE2   CB 
B:    966  1000   973  1344  1352  1342  1042  1373  1074  1041  1026  1037  1063
      O     CB    O     OG    OD2   O     NH2   CG1   NH2   NH1   O     CG    CB 
     4.28  3.34  3.92  3.81  2.98  2.78  2.29  4.14  2.98  2.41  4.58  2.69  3.42
Bonded amino acids (PDB serial numbers)
A:     56    60    60    60    63    63    63    64    64    64   113   113   114
        V     E     E     E     H     H     H     E     E     E     W     W     A
        0     1     1     1     1     1     1     1     1     1     0     0     0
        a     a     a     a     a     a     a     -     -     -     a     a     a
B:      5     9     6    52    53    52    13    56    17    13    12    13    16
        T     A     P     S     D     S     R     V     R     R     Q     R     A
        1     0     0     1     1     1     1     0     1     1     1     1     0
        a     a     a     a     a     a     a     a     a     a     a     a     a
#######################################

Protein: 2QQ4     Program Version: 2       Number of monomers:  10         Simmetry:noncircular
Amino acids for each monomer: 138  137  138  137  137  136  137  138  134  137 
Distance cutoffs:  20.0   5.0 Angstrom        Algorithm: simmetrized interface
Bonded atoms (PDB atom serial numbers)
A:     36    37    67    73    74    76   104   109   110   138   148   297   298   301   305   492   852   882   894   903
      OD1   OD2   N     CD    NE    NH1   CA    CD1   CD2   CE2   OE1   O     CB    CA    SG    N     CA    CD1   O     NE 
H:   7206  7199  7205  7227  7270  7230  7238  7267  7268  7277  7302  7975  7977  7972  7967  7996  7191  7213  7969  8012
      CG2   OG    CG1   CB    OE1   OE1   CD1   CB    CG    CG1   OD1   CB    CG2   CA    O     OD1   CG    CD1   CG    CD1
     2.90  3.48  3.70  3.10  4.09  3.13  3.80  3.84  3.90  4.02  3.88  3.70  3.40  3.48  2.98  2.87  3.19  3.71  3.26  3.13
Bonded amino acids (PDB serial numbers)
A:      5     5     9     9     9     9    13    13    13    16    17    38    38    39    39    65   115   119   121   122
        D     D     R     R     R     R     L     L     L     Y     Q     S     S     C     C     A     G     L     A     R
        1     1     1     1     1     1     0     0     0     1     1     1     1     1     1     0     0     0     0     1
        a     a     a     a     a     a     a     a     a     a     a     -     -     -     -     a     a     a     a     a
H:      3     2     3     6    10     6     7    10    10    11    14   106   106   106   105   109     1     4   105   111
        V     S     V     E     E     E     L     E     E     I     D     T     T     T     P     D     M     L     P     L
        0     1     0     1     1     1     0     1     1     0     1     1     1     1     0     1     0     0     0     0
        a     a     a     a     a     a     a     a     a     a     a     a     a     a     a     a     a     a     a     a
#######################################

Protein: 2QW7     Program Version: 2       Number of monomers:  10         Simmetry:noncircular
Amino acids for each monomer: 96  96  95  96  96  96  96  98  96  96 
Distance cutoffs:  20.0   5.0 Angstrom        Algorithm: simmetrized interface
Bonded atoms (PDB atom serial numbers)
A:      1     5    22    30   224   242   243   280   351   425   438   442   448   449   459   463   464   484   486   487   501   504   597   605   608   609   621   627   628   632   634   643   646   652   662
      N     O     NE2   CD2   O     OG1   CG2   CD2   CG1   CD1   CB    O     NH1   NH2   OG    O     CB    O     CG    CD    OE1   OE2   O     N     O     CB    N     OD1   OD2   O     OG1   N     O     CA    CB 
B:   1294  1049  1031  1055  1039   936  1032  1015   846   904  1275  1291  1293  1048  1207  1273  1282  1256  1204  1252  1277   853   840   828   817   829   808   818   823   805   809   794   788   782  1107
      OD2   N     O     CG2   OH    NE2   CB    OE1   CG2   CD2   O     CB    OD1   OE2   NH2   CA    O     O     NE    O     CG    CD    N     O     OG    CB    O     N     OG1   N     CB    O     CA    O     CD2
     2.21  2.81  2.85  3.63  2.52  4.16  3.47  4.13  3.50  3.74  3.34  3.65  2.61  3.78  3.02  3.58  3.64  3.05  4.08  3.08  3.31  4.01  3.06  2.73  2.98  4.18  2.92  2.74  2.88  2.91  3.39  3.07  3.01  3.43  3.57
Bonded amino acids (PDB serial numbers)
A:      1     1     2     3    30    32    32    37    46    56    58    59    59    59    61    62    62    65    65    65    66    66    79    81    81    81    83    83    83    84    84    86    86    87    88
        M     M     Q     L     L     T     T     L     V     L     A     R     R     R     S     A     A     K     K     K     -     -     V     I     I     I     D     D     D     T     T     N     N     V     A
        0     0     1     0     0     1     1     0     0     0     0     1     1     1     1     0     0     1     1     1     -     -     0     0     0     0     1     1     1     1     1     1     1     0     0
        -     -     b     b     b     -     -     b     -     b     b     b     b     b     a     a     a     a     a     a     -     -     b     b     b     b     b     b     b     b     b     b     b     -     -
B:     75    42    40    42    40    28    40    38    16    24    73    75    75    41    64    73    74    71    64    70    73    17    16    14    12    14    11    13    13    11    11     9     8     7    51
        D     V     Y     V     Y     Q     Y     E     T     L     P     D     D     E     R     P     L     D     R     G     P     P     T     S     S     S     V     T     T     V     V     T     G     L     L
        1     0     1     0     1     1     1     1     1     0     0     1     1     1     1     0     0     1     1     0     0     0     1     1     1     1     0     1     1     0     0     1     0     0     0
        -     b     b     b     b     b     b     b     -     b     -     -     -     b     a     -     -     -     a     -     -     a     -     b     b     b     b     b     b     b     b     b     b     b     -
#######################################

Protein: 2VI5     Program Version: 2       Number of monomers:  10         Simmetry:noncircular
Amino acids for each monomer: 150  147  146  148  151  147  147  148  150  146 
Distance cutoffs:  20.0   5.0 Angstrom        Algorithm: simmetrized interface
Bonded atoms (PDB atom serial numbers)
A:     61    62   283   292   293   297   428   434   435   442   443   460   718  1058  1059  1066  1067  1069  1078  1083
      NH1   NH2   O     OG1   CG2   O     O     NH1   NH2   OD1   ND2   OD1   OG    CD    NE    O     CB    CA    N     OG 
I:   9031  9030  9653  9639  9648  9654  9631  9629  9288  9636  9637  8632  9005  9013  9004  9012  8989  8862  8863  8867
      OD2   OD1   OG    CA    N     OXT   NH1   NE    OG    O     CB    NH2   NH2   ND2   NH1   OD1   CD2   OG1   CG2   O  
     3.18  2.54  3.81  4.09  3.36  4.31  4.21  3.60  3.35  2.46  3.32  2.48  4.21  3.89  3.75  2.91  3.91  4.17  3.53  2.89
Bonded amino acids (PDB serial numbers)
A:     19    19    51    52    52    53    71    71    71    72    72    74   109   157   157   158   158   159   160   160
        R     R     P     T     T     V     R     R     R     N     N     D     S     R     R     A     A     H     S     S
        1     1     0     1     1     0     1     1     1     1     1     1     1     1     1     0     0     1     1     1
        -     -     -     b     b     b     -     -     -     -     -     -     a     a     a     -     -     -     -     -
I:     74    74   160   159   160   160   157   157   109   158   158    19    71    72    71    72    69    52    52    53
        D     D     S     H     S     S     R     R     S     A     A     R     R     N     R     N     L     T     T     V
        1     1     1     1     1     1     1     1     1     0     0     1     1     1     1     1     0     1     1     0
        -     -     -     -     -     -     a     a     a     -     -     -     -     -     -     -     a     b     b     b
#######################################

Protein: 2VL0     Program Version: 2       Number of monomers:  10         Simmetry:noncircular
Amino acids for each monomer: 306  306  306  306  306  306  306  306  306  306 
Distance cutoffs:  20.0   5.0 Angstrom        Algorithm: simmetrized interface
Bonded atoms (PDB atom serial numbers)
A:     67    92   108   112   223   251   348   370   371   386   387   402   409   410   411   435   438   604   620   624   638   640   659   708   709   724   756   759   760   779  1117  1136  1184  1197  1206  1209  1210  1217  1220  1227  1580  1586  1587  1589  1616  1632  1658  1664  1685  1686  1694  1708  1737  1738  1760  1767  1778  1787  1815  1819  1853  1854  1878  1885  1908  1927  1937  1953  1954  1958  1961  1963  1965  1986  1989  1995  1997
      CZ    NZ    CD2   OH    OH    OE1   NZ    CG2   CD1   OE1   OE2   CG2   CD    OE1   NE2   CD    NH1   OD1   O     ND2   CB    CD    SD    NH1   NH2   CD1   CD    NH1   NH2   CD2   NE2   OH    ND2   O     O     CG2   CD1   OD1   CA    OE2   OG    CG    CD1   CE1   O     OG    CD1   CB    CD1   CD2   CD1   N     CB    OG    O     CE3   CD2   OE2   CB    OE2   OG1   CG2   CG2   CD1   OG1   O     CE1   CD2   CE1   CA    CB    CD1   CE1   CB    ND2   CG1   CD1
B:   3878  2652  2657  3081  3040  3904  3944  3524  3510  3020  3512  2929  2962  2970  2959  2971  2965  3092  3506  3037  3505  3511  3898  3903  3902  3899  3041  3056  3072  3083  3883  3884  3323  3362  4550  3328  3340  2666  4538  2648  4537  4529  4544  4588  4622  4559  4621  4640  4635  4671  4394  4670  4722  4373  4306  4721  4340  4748  4349  4312  4346  4370  4366  4372  4404  4424  4643  4457  4458  4454  4453  4449  4446  4456  4491  4482  4481
      O     O     OE2   CG1   OE1   OG    NE2   OH    O     N     OG    OE1   CG2   OD1   O     ND2   CA    OG    CZ    CB    CE2   CB    OG    CB    O     N     OE2   O     O     N     CE1   NE2   OD1   NH2   CE2   O     OD2   NE2   CB    CD2   O     O     O     OD1   CD1   CG2   CG2   CE1   O     CE2   CG    CE1   CD1   CZ    CZ    CG2   CD2   NE2   NE2   OG    CG    CD2   O     CE2   CD2   CG1   OH    CE2   CZ    CD1   CG    CA    O     CE1   ND2   CB    O  
     4.09  3.10  3.19  3.02  2.75  2.60  4.92  3.31  3.10  3.10  2.67  3.00  3.40  3.10  3.72  3.08  3.04  2.68  3.22  3.79  3.41  3.00  3.00  3.05  3.14  3.79  2.94  2.80  3.05  3.13  2.97  3.02  4.13  3.35  3.60  3.89  2.95  3.14  3.80  3.26  2.84  3.80  3.26  3.81  2.90  3.44  4.11  3.32  4.12  4.16  3.60  3.77  3.43  3.38  3.30  3.17  3.69  3.17  3.43  2.61  3.46  3.29  3.81  3.30  3.03  3.82  4.16  3.09  3.39  3.98  4.04  3.43  3.14  4.02  3.49  3.62  3.63
Bonded amino acids (PDB serial numbers)
A:     19    22    24    24    38    42    54    57    57    59    59    61    62    62    62    65    65    86    89    89    91    91    93    99    99   101   105   105   105   107   146   148   154   156   157   157   157   158   159   159   201   202   202   202   205   206   209   210   213   213   214   217   220   220   223   223   224   225   229   229   233   233   236   237   240   243   244   246   246   247   247   247   247   250   250   251   251
        F     K     Y     Y     Y     Q     K     I     I     E     E     T     Q     Q     Q     R     R     D     N     N     R     R     M     R     R     I     R     R     R     L     Q     Y     N     E     I     I     I     D     E     E     S     Y     Y     Y     W     S     L     P     L     L     I     A     S     S     W     W     L     E     E     E     T     T     T     L     T     A     Y     F     F     Y     Y     Y     Y     N     N     I     I
        0     1     1     1     1     1     1     0     0     1     1     1     1     1     1     1     1     1     1     1     1     1     0     1     1     0     1     1     1     0     1     1     1     1     0     0     0     1     1     1     1     1     1     1     0     1     0     0     0     0     0     0     1     1     0     0     0     1     1     1     1     1     1     0     1     0     1     0     0     1     1     1     1     1     1     0     0
        b     b     b     b     b     b     -     b     b     a     a     a     a     a     a     a     a     b     -     -     -     -     b     -     -     b     b     b     b     b     b     -     -     -     -     -     -     -     -     -     a     a     a     a     a     a     a     a     a     a     a     a     a     a     -     -     -     -     a     a     a     a     a     a     a     a     a     a     a     a     a     a     a     a     a     a     a
B:    176    30    30    82    77   179   184   135   134    75   134    64    67    68    67    68    68    84   133    77   133   134   178   179   179   179    77    79    81    83   176   176   113   117   257   114   115    31   256    29   256   255   257   262   266   258   266   269   269   273   238   273   280   235   227   280   231   283   232   228   232   235   235   235   239   242   269   246   246   246   246   246   245   246   250   249   249
        H     E     E     V     E     S     Q     Y     S     A     S     E     I     N     I     N     N     S     F     E     F     S     S     S     S     S     E     I     V     G     H     H     D     R     Y     M     D     Q     P     L     P     L     Y     D     I     T     I     Y     Y     F     M     F     I     F     F     I     L     H     Q     S     Q     F     F     F     L     V     Y     F     F     F     F     F     A     F     N     S     S
        1     1     1     0     1     1     1     1     1     0     1     1     0     1     0     1     1     1     0     1     0     1     1     1     1     1     1     0     0     0     1     1     1     1     1     0     1     1     0     0     0     0     1     1     0     1     0     1     1     0     0     0     0     0     0     0     0     1     1     1     1     0     0     0     0     0     1     0     0     0     0     0     0     0     1     1     1
        -     -     -     b     b     -     -     -     -     -     -     a     a     a     a     a     a     b     -     b     -     -     -     -     -     -     b     -     b     b     -     -     -     -     -     -     -     -     -     -     -     -     -     a     a     -     a     a     a     a     a     a     a     a     a     a     a     a     a     a     a     a     a     a     a     a     a     a     a     a     a     a     a     a     a     a     a
#######################################

Protein: 2Z9S     Program Version: 2       Number of monomers:  10         Simmetry:noncircular
Amino acids for each monomer: 197  197  197  197  197  197  197  197  197  197 
Distance cutoffs:  20.0   5.0 Angstrom        Algorithm: simmetrized interface
Bonded atoms (PDB atom serial numbers)
A:      5    36    40   374   376   378   379   387   399   406   431   705   706   712   714   716   717   723   730   970  1069  1073  1085  1086  1089  1091  1101  1104  1105  1107  1115  1116  1117  1122  1124  1136  1137  1138  1145  1146  1147  1154  1162  1188  1218  1226  1247  1254  1256  1285  1330  1336  1346  1351  1417  1428  1437  1479  1501  1505  1506  1509  1512  1514  1516  1539  1540  1543  1545
      CB    O     CD1   CB    CD1   CE1   CE2   CG2   CG    OG1   CG2   O     CB    CA    O     CG    CD    O     CA    CZ    O     NE    NE2   N     O     CG1   N     O     CB    CG2   OD1   ND2   N     CG    OD2   O     CB    CG    CG1   CG2   N     O     N     CG    NH2   CD2   CB    CD1   CE1   CG2   CB    O     N     N     CD1   CA    O     CE    OH    O     CB    CD2   CZ    CA    O     C     O     CD    NZ 
B:   1548  2517  2513  2964  3017  2984  2976  2879  3057  2893  3092  3053  3089  3052  3060  3063  3087  3026  3054  1583  2664  2671  2662  2651  2648  2640  2636  2633  2639  1586  2632  2773  2616  1587  2620  2880  2831  2623  2794  2801  2883  2898  2765  2735  2713  2663  2692  2693  2691  2683  1934  2694  1953  2701  1921  1926  1925  2275  1954  2259  2261  2277  1913  2262  2264  2255  2253  2257  2008
      N     CZ    CD1   CD1   CB    O     C     CG2   CE1   N     NZ    CB    CG    O     N     O     O     CE    CG    O     N     OD2   OD1   O     N     CD1   O     N     CG2   CG2   NE2   CD2   O     CD1   NE    N     OG1   NH2   CB    CD1   O     N     NH2   CG    CB    ND2   CG1   CG2   CB    O     CG2   N     OG1   O     CB    CE2   CE1   NE2   CG2   CA    O     CA    O     CB    CD    CD    CB    NZ    OD1
     2.91  3.30  3.18  3.69  3.75  3.31  3.38  3.14  3.44  2.98  3.37  3.30  3.25  3.84  3.43  4.01  3.10  3.03  3.45  3.65  2.93  2.68  2.82  3.00  2.91  3.95  2.97  2.88  3.53  4.05  2.75  3.93  3.07  3.19  3.24  3.22  3.95  4.19  3.63  3.26  3.01  2.71  3.33  3.95  3.26  3.74  3.69  3.54  3.53  3.17  3.40  3.08  3.09  2.86  3.44  3.45  3.76  3.17  3.78  3.36  3.11  3.53  3.93  3.77  4.03  3.73  3.67  3.19  4.44
Bonded amino acids (PDB serial numbers)
A:      3     8     8    50    50    50    50    51    53    54    57    92    92    93    93    93    93    94    95   127   140   140   141   142   142   142   144   144   144   144   145   145   146   146   146   148   148   148   149   149   150   151   152   155   158   159   162   163   163   166   172   173   175   176   184   186   187   192   194   195   195   195   195   196   196   199   199   199   199
        S     I     I     F     F     F     F     V     P     T     I     K     K     K     K     K     K     Q     G     F     R     R     Q     I     I     I     I     I     I     I     N     N     D     D     D     P     P     P     V     V     G     R     S     E     R     L     A     F     F     T     V     C     A     G     I     P     D     K     Y     F     F     F     F     S     S     K     K     K     K
        1     0     0     0     0     0     0     0     0     1     0     1     1     1     1     1     1     1     0     0     1     1     1     0     0     0     0     0     0     0     1     1     1     1     1     0     0     0     0     0     0     1     1     1     1     0     0     0     0     1     0     1     0     0     0     0     1     1     1     0     0     0     0     1     1     1     1     1     1
        -     -     -     a     a     a     a     a     a     a     a     a     a     a     a     a     a     a     a     -     b     b     b     b     b     b     b     b     b     b     b     b     -     -     -     -     -     -     -     -     -     -     a     a     a     a     a     a     a     a     -     -     -     -     -     -     -     a     a     a     a     a     a     a     a     -     -     -     -
B:      3   127   127   184   191   187   186   172   195   175   199   195   199   195   196   196   199   192   195     8   146   146   145   144   144   142   142   142   142     8   141   159   140     8   140   173   166   140   162   163   173   176   158   155   152   145   149   149   149   148    51   150    54   151    50    50    50    94    54    93    93    95    49    93    93    92    92    92    61
        S     F     F     I     S     D     P     V     F     A     K     F     K     F     S     S     K     K     F     I     D     D     N     I     I     I     I     I     I     I     Q     L     R     I     R     C     T     R     A     F     C     G     R     E     S     N     V     V     V     P     V     G     T     R     F     F     F     Q     T     K     K     G     T     K     K     K     K     K     D
        1     0     0     0     1     1     0     0     0     0     1     0     1     0     1     1     1     1     0     0     1     1     1     0     0     0     0     0     0     0     1     0     1     0     1     1     1     1     0     0     1     0     1     1     1     1     0     0     0     0     0     0     1     1     0     0     0     1     1     1     1     0     1     1     1     1     1     1     1
        -     -     -     -     a     -     -     -     a     -     -     a     -     a     a     a     -     a     a     -     -     -     b     b     b     b     b     b     b     -     b     a     b     -     b     -     a     b     a     a     -     -     a     a     a     b     -     -     -     -     a     -     a     -     a     a     a     a     a     a     a     a     -     a     a     a     a     a     a
#######################################

Protein: 2ZCT     Program Version: 2       Number of monomers:  10         Simmetry:noncircular
Amino acids for each monomer: 236  234  237  238  236  237  237  235  235  236 
Distance cutoffs:  20.0   5.0 Angstrom        Algorithm: simmetrized interface
Bonded atoms (PDB atom serial numbers)
A:     15    19    23   329   349   350   357   370   371   376   377   378   404   411   448   449   683   684   686   732   734   891   936  1038  1045  1051  1053  1056  1068  1069  1072  1075  1077  1089  1092  1094  1098  1099  1111  1115  1122  1123  1124  1125  1128  1132  1147  1148  1170  1171  1198  1205  1227  1303  1304  1307  1318  1323  1324  1329  1330  1353  1357  1358  1359  1363  1367  1371  1372  1375  1376  1380  1384  1387  1393  1405  1580  1598  1606  1624  1631  1632  1633  1643  1645  1663  1766  1793  1823  1829  1833  1840  1845  1847  1854  1876  1877  1885  1894
      CD2   O     CD1   O     CG    CD    CG2   OG1   CG2   CB    OG1   CG2   CG1   OG    NH1   NH2   NE1   CE2   CZ2   CG1   CD1   O     CG2   O     NH2   OG1   N     O     CD2   N     O     CD1   CE1   CE1   OH    CA    CG    CD    O     OE1   CG    CD1   CD2   N     O     O     CD2   N     OE1   OE2   NH2   CG2   CB    CB    N     O     N     N     CA    OD1   OD2   CA    CG    OD1   ND2   O     ND2   O     CB    OE1   OE2   O     CD1   C     N     OE2   CD    CD2   OD2   O     CE3   CZ2   CZ3   CE1   CZ    CZ2   NH2   O     O     CB    O     CA    CD    NZ    CD    CD2   N     N     CE2
B:   2811  2856  3014  3551  3344  3544  3223  3553  3563  3287  3238  3565  3302  3250  3295  3296  3526  3552  3514  3517  3304  1935  1939  3018  3035  3019  2992  2989  3009  2976  2973  2997  2995  2988  3091  1943  2958  2971  3224  2965  3154  3125  3147  3227  3118  3243  3090  3249  3067  3012  3048  3043  3044  2277  3031  3045  2297  3052  3066  3068  2331  3774  3753  3760  3743  3773  2296  3797  2357  2368  2369  3805  2325  3795  3796  3767  3816  2652  2603  2270  2249  2604  2290  2291  2298  3814  3765  3749  3279  3713  3277  3278  3686  3325  3275  3313  3291  3300  3583
      O     CG2   CA    CE3   CG2   O     CB    CZ3   CE1   ND2   N     CZ    CG1   OD2   OE1   OE2   OD2   CZ2   O     CD1   CD1   CD2   O     CG    OE1   CD    O     N     CE1   O     N     CE1   CD1   CD2   OE2   CD1   O     OG1   N     NH2   CD1   CG2   CB    O     NH2   N     OE1   OD1   CD2   OH    O     CD1   CD2   CG2   O     N     OG1   O     CD1   N     OG    CD    O     CA    O     CG    CB    N     NH1   NH1   NH2   N     CG2   CD1   CD2   NZ    OH    CG1   NE1   CD    O     CE2   OG1   CG2   CG2   CE2   CD    CB    ND2   O     CG    OD1   NH2   OE2   O     N     O     O     CZ2
     3.89  3.55  3.71  3.30  3.49  3.47  3.67  3.13  4.09  3.67  2.83  3.70  3.95  2.72  2.87  2.95  3.21  3.52  3.56  3.98  3.73  3.34  3.61  3.25  2.89  3.23  3.06  2.76  3.81  2.76  3.19  3.60  3.59  3.86  2.49  3.87  3.15  3.17  2.92  3.00  3.78  3.84  3.65  2.83  3.38  2.89  3.27  3.02  3.24  2.62  3.32  3.59  3.63  3.58  2.96  2.81  2.93  3.00  3.95  2.98  2.66  3.83  3.27  3.44  2.82  3.55  3.65  2.89  3.89  2.86  2.98  3.14  3.98  3.95  3.61  4.76  4.01  3.94  3.10  3.35  3.23  3.58  3.26  3.84  3.64  3.46  4.19  3.48  2.82  3.56  3.37  3.29  3.65  3.58  3.68  3.67  2.86  3.09  3.51
Bonded amino acids (PDB serial numbers)
A:      7     8     8    46    48    48    49    51    51    52    52    52    55    56    60    60    88    88    88    93    93   114   124   138   138   139   140   140   141   142   142   142   142   143   143   144   144   144   146   146   147   147   147   148   148   149   150   151   153   153   156   157   160   170   171   171   173   174   174   174   174   177   177   177   177   178   178   179   179   179   179   180   180   181   182   183   206   208   209   211   211   211   211   212   212   214   227   230   233   234   235   236   236   236   237   240   241   242   242
        L     I     I     F     P     P     V     T     T     T     T     T     V     S     R     R     W     W     W     I     I     G     T     R     R     T     M     M     L     Y     Y     Y     Y     Y     Y     P     P     P     E     E     L     L     L     G     G     R     L     V     E     E     R     I     A     A     V     V     A     D     D     D     D     N     N     N     N     N     N     E     E     E     E     I     I     I     G     E     R     L     D     W     W     W     W     F     F     W     R     L     A     A     E     K     K     K     P     L     L     Y     Y
        0     0     0     0     0     0     0     1     1     1     1     1     0     1     1     1     0     0     0     0     0     0     1     1     1     1     0     0     0     1     1     1     1     1     1     0     0     0     1     1     0     0     0     0     0     1     0     0     1     1     1     0     0     0     0     0     0     1     1     1     1     1     1     1     1     1     1     1     1     1     1     0     0     0     0     1     1     0     1     0     0     0     0     0     0     0     1     0     0     0     1     1     1     1     0     0     0     1     1
        -     -     -     -     a     a     a     a     a     a     a     a     a     a     a     a     a     a     a     a     a     -     -     b     b     b     b     b     b     b     b     b     b     -     -     -     -     -     -     -     -     -     -     -     -     -     a     a     a     a     a     a     a     -     -     -     -     -     -     -     -     -     -     -     -     -     -     -     -     -     -     -     -     -     -     -     b     b     b     -     -     -     -     b     b     b     a     a     a     a     a     -     -     -     -     -     -     -     -
B:    114   124   144   211   186   211   170   211   212   178   173   212   180   174   179   179   209   211   208   208   180     7     8   144   146   144   142   142   143   140   140   142   142   141   153     8   138   139   171   138   161   157   160   171   156   174   153   174   150   143   148   147   147    49   146   148    52   149   150   151    56   237   235   236   233   237    52   241    59    60    60   242    55   240   240   236   242    93    88    48    46    88    51    51    52   242   236   234   177   230   177   177   227   183   177   182   179   180   214
        G     T     P     W     I     W     A     W     F     N     A     F     I     D     E     E     D     W     L     L     I     L     I     P     E     P     Y     Y     Y     M     M     Y     Y     L     E     I     R     T     V     R     L     I     A     V     R     D     E     D     L     Y     G     L     L     V     E     G     T     R     L     V     S     P     E     K     A     P     T     L     R     R     R     Y     V     L     L     K     Y     I     W     P     F     W     T     T     T     Y     K     A     N     L     N     N     R     E     N     G     E     I     W
        0     1     0     0     0     0     0     0     0     1     0     0     0     1     1     1     1     0     0     0     0     0     0     0     1     0     1     1     1     0     0     1     1     0     1     0     1     1     0     1     0     0     0     0     1     1     1     1     0     1     0     0     0     0     1     0     1     1     0     0     1     0     1     1     0     0     1     0     1     1     1     1     0     0     0     1     1     0     0     0     0     0     1     1     1     1     1     0     1     0     1     1     1     1     1     0     1     0     0
        -     -     -     -     b     -     -     -     b     -     -     b     -     -     -     -     b     -     b     b     -     -     -     -     -     -     b     b     -     b     b     b     b     b     a     -     b     b     -     b     a     a     a     -     a     -     a     -     a     -     -     -     -     a     -     -     a     -     a     a     a     -     a     -     a     -     a     -     a     a     a     -     a     -     -     -     -     a     a     a     -     a     a     a     a     -     -     a     -     a     -     -     a     -     -     -     -     -     b
#######################################

Protein: 3CAE     Program Version: 2       Number of monomers:  10         Simmetry:noncircular
Amino acids for each monomer: 132  132  132  132  132  132  132  132  132  132 
Distance cutoffs:  20.0   5.0 Angstrom        Algorithm: simmetrized interface
Bonded atoms (PDB atom serial numbers)
A:    214   215   235   484   485   526   744   747   748   759   763   774   776   782
      O     CB    OG    OE2   N     NZ    CG    CE1   CE2   NZ    O     CB    CD    OG1
C:   3279  3278  3281  3164  3163  3094  3149  3160  3173  3135  3118  2927  2917  3054
      NE    CD    NH1   OE2   OE1   NZ    CG    CB    NE1   CD2   OD2   NH1   OG    OE2
     3.54  3.80  3.23  2.39  3.29  2.99  4.59  3.48  4.04  2.97  3.34  4.30  4.26  4.08
Bonded amino acids (PDB serial numbers)
A:     42    42    44    74    75    79   105   105   105   106   107   109   109   110
        P     P     S     E     S     K     Y     Y     Y     K     G     P     P     T
        0     0     1     1     1     1     1     1     1     1     0     0     0     1
        b     b     b     a     a     a     -     -     -     -     -     -     -     -
C:    144   144   144   131   131   122   129   131   132   127   125   101   100   117
        R     R     R     E     E     K     P     E     W     L     D     R     S     E
        1     1     1     1     1     1     0     1     0     0     1     1     1     1
        -     -     -     a     a     -     a     a     a     -     b     -     -     a
#######################################
