# Supplementary material for: Oligomeric Interfaces Under the Lens: Gemini
Source: PLoS One. 2010 Mar 25;5(3):e9897. doi: 10.1371/journal.pone.0009897 (PMC2845623; doi:10.1371/journal.pone.0009897)
Supplement: Text S9 — i11out. GeminiDistances Outputs for 11meric proteins. (0.01 MB TXT) [file pone.0009897.s009.txt]

Protein: 1KN0     Program Version: 2       Number of monomers:  11         Simmetry:circular
Amino acids for each monomer: 184  184  184  184  184  184  184  184  184  184  184 
Distance cutoffs:  20.0   5.0 Angstrom        Algorithm: simmetrized interface
Bonded atoms (PDB atom serial numbers)
A:     21    44    45    53    64    79    86    94   111   119   120   129   130   144   151   162   171   172   176   182   192   202   211   223   384   395   412   413   414   416   421   424   554   565   566   581   665   678   681   736   740   746   750   754   762   770   772   773   776   780   788   796   805   808   810   812   838   980  1011  1012  1040  1042  1050  1089  1090  1109  1114  1128  1132  1136  1137  1144  1172  1174  1199
      O     OE1   NE2   CD2   CG2   N     OE1   CD1   C     CG1   CG2   OE1   NE2   CB    CD1   NH1   OE1   NE2   O     NH1   N     CD    OE2   OH    CB    CD2   O     CB    CG    OE1   O     SD    OD1   CE2   CZ    OD2   SG    CD2   CZ    O     OD2   CA    OG    O     OH    CD2   NE2   N     O     OE1   OD1   CG2   CB    CD2   CE2   OH    OE2   OD2   NH1   NH2   O     OG    CD2   OD1   ND2   CB    CA    CE    C     OD1   OD2   CD1   O     OG    NZ 
K:  14516 14546 14511 14962 15954 15917 15925 14960 15894 15893 14961 14951 14914 15873 14955 14926 15874 15825 15821 15782 15824 15840 15836 15843 15857 15828 15927 15853 15854 15864 15928 15871 15444 15381 15385 15384 15443 15017 15042 14517 14970 14523 14964 14993 15224 15001 14986 14997 15002 15010 15474 15475 15417 15416 15388 15408 15375 15454 15452 15450 14918 15003 14954 14858 14897 14860 14863 14848 15783 15757 14874 15799 15798 15780 15776
      SG    SG    N     OH    OG    CB    NE    CE2   CG2   CG1   CZ    N     O     OE1   CB    OE1   OE2   CB    N     CG1   O     NH2   CD    C     OD2   CE    NH1   O     CB    CD1   NH2   CG    NH1   CG    N     NZ    CZ    CD1   NE2   N     ND2   CD1   CA    CB    OE1   CD2   CZ2   O     CE1   N     CG1   CG2   CG    CB    O     CB    OG    NZ    CD    CB    ND2   NE2   O     CB    ND2   ND1   NE2   OE1   CG2   CB    NH2   CD2   CD1   O     OE2
     3.61  3.60  2.97  3.43  3.22  3.53  3.10  3.35  3.70  3.41  3.47  3.22  3.05  3.30  3.40  2.71  2.77  3.55  2.75  3.59  2.62  4.46  2.86  2.69  3.54  3.34  3.22  3.67  3.68  3.23  2.29  4.39  2.43  3.47  3.32  2.89  3.35  3.69  3.13  2.89  3.03  3.72  3.32  2.83  3.46  2.87  3.27  3.21  3.12  2.57  3.80  3.05  3.73  3.52  3.53  3.38  3.18  2.58  3.51  3.51  3.19  3.44  3.56  3.23  2.91  3.93  3.63  3.90  3.32  3.30  3.88  3.58  3.35  2.71  4.99
Bonded amino acids (PDB serial numbers)
A:     27    30    30    31    32    35    35    36    38    39    39    40    40    42    43    44    45    45    46    46    48    49    50    51    73    74    77    77    77    77    78    78    94    95    95    97   108   110   110   117   117   119   119   120   120   121   121   122   122   122   123   124   126   126   126   126   130   149   153   153   157   157   158   164   164   167   168   169   170   170   170   171   174   174   177
        G     Q     Q     Y     T     E     E     Y     A     I     I     Q     Q     A     L     R     Q     Q     R     R     G     P     E     Y     N     L     E     E     E     E     M     M     D     F     F     D     C     F     F     D     D     S     S     Y     Y     H     H     E     E     E     D     V     Y     Y     Y     Y     E     D     R     R     S     S     F     N     N     L     D     K     D     D     D     Y     S     S     K
        0     1     1     1     1     1     1     1     0     0     0     1     1     0     0     1     1     1     1     1     0     0     1     1     1     0     1     1     1     1     0     0     1     0     0     1     1     0     0     1     1     1     1     1     1     1     1     1     1     1     1     0     1     1     1     1     1     1     1     1     1     1     0     1     1     0     1     1     1     1     1     1     1     1     1
        -     -     -     -     a     a     a     a     a     a     a     a     a     a     a     -     -     -     -     -     -     -     -     -     a     a     a     a     a     a     a     a     b     b     b     b     b     b     b     -     -     -     -     b     b     b     b     b     b     b     b     b     b     b     b     b     -     a     a     a     a     a     a     -     -     -     a     a     a     a     a     a     a     a     a
K:     25    29    25    81   207   203   204    81   200   200    81    81    76   197    81    77   197   192   192   186   192   193   193   194   195   192   204   195   195   196   204   197   143   135   136   135   143    88    91    26    82    26    82    85   114    86    84    86    86    88   147   147   140   140   136   139   134   144   144   144    76    86    81    69    73    69    69    67   186   183    70   188   188   186   185
        C     C     C     Y     S     A     R     Y     V     V     Y     Y     N     E     Y     E     E     K     K     V     K     R     R     Q     D     K     R     D     D     L     R     E     R     K     A     K     R     I     Q     F     N     F     N     A     Q     H     W     H     H     I     V     V     E     E     A     L     S     K     K     K     N     H     Y     H     N     H     H     E     V     P     R     L     L     V     E
        1     1     1     1     1     0     1     1     0     0     1     1     1     1     1     1     1     1     1     0     1     1     1     1     1     1     1     1     1     0     1     1     1     1     0     1     1     0     1     0     1     0     1     0     1     1     0     1     1     0     0     0     1     1     0     0     1     1     1     1     1     1     1     1     1     1     1     1     0     0     1     0     0     0     1
        -     -     -     -     -     a     a     -     a     a     -     -     a     a     -     a     a     -     -     -     -     -     -     -     -     -     a     -     -     -     a     a     a     a     a     a     a     b     b     -     -     -     -     b     b     b     b     b     b     b     a     a     a     a     a     a     a     a     a     a     a     b     -     a     a     a     a     a     -     -     a     -     -     -     -
#######################################

Protein: 1QAW     Program Version: 2       Number of monomers:  11         Simmetry:circular
Amino acids for each monomer: 67  70  69  69  69  68  67  68  67  67  68 
Distance cutoffs:  20.0   5.0 Angstrom        Algorithm: simmetrized interface
Bonded atoms (PDB atom serial numbers)
A:     13    18    25    56   211   213   215   216   231   269   277   278   279   282   294   297   300   301   306   307   313   314   315   333   343   345   353   354   435   455   456   459   464
      OD1   O     CZ    NZ    CB    ND1   CE1   NE2   OE2   O     OE1   OE2   N     O     N     O     CG2   CD1   CB    N     CD    OE1   NE2   CG2   OE1   OE2   ND1   CD2   CD2   OE1   NE2   C     N  
K:   5798  5808  5786  5831  5497  5496  5495  5498  5715  5843  5714  5730  5719  5716  5702  5699  5650  5355  5698  5691  5645  5474  5644  5692  5473  5470  5477  5480  5827  5824  5816  5804  5805
      NH2   NE2   OG1   O     OG1   CB    O     CG2   NZ    N     CE    NE    O     N     O     N     CZ    CG1   CB    O     CG    NH2   CB    CB    NH1   CD    C     CA    CD1   CB    O     CG    ND1
     3.85  2.89  3.28  2.48  3.76  3.76  3.96  4.04  2.59  2.98  3.89  2.63  3.24  2.71  2.82  2.78  3.51  3.61  3.89  3.41  3.40  2.51  3.27  3.55  3.66  4.24  3.25  3.76  3.53  3.93  2.83  3.74  3.65
Bonded amino acids (PDB serial numbers)
A:      8     9     9    13    34    34    34    34    36    41    42    42    43    43    45    45    45    45    46    47    47    47    47    49    50    50    51    51    62    64    64    65    66
        D     F     F     K     H     H     H     H     E     G     E     E     V     V     I     I     I     I     A     Q     Q     Q     Q     T     -     -     H     H     Y     Q     Q     T     R
        1     0     0     1     1     1     1     1     1     0     1     1     0     0     0     0     0     0     0     1     1     1     1     1     -     -     1     1     1     1     1     1     1
        -     b     b     b     b     b     b     b     b     -     -     -     b     b     b     b     b     b     b     b     b     b     b     -     -     -     -     -     b     b     b     b     -
K:     66    67    65    71    30    30    30    30    56    73    56    58    57    57    55    55    48    10    54    53    48    26    48    53    26    26    27    28    70    70    69    67    67
        R     H     T     E     T     T     T     T     K     E     K     R     V     V     I     I     F     V     A     S     F     R     F     S     R     R     G     A     I     I     V     H     H
        1     1     1     1     1     1     1     1     1     1     1     1     0     0     0     0     0     0     0     1     0     1     0     1     1     1     0     0     0     0     0     1     1
        -     -     b     b     -     -     -     -     b     -     b     b     b     b     b     b     -     b     b     b     -     -     -     b     -     -     -     -     b     b     b     -     -
#######################################
