# Supplementary material for: Oligomeric Interfaces Under the Lens: Gemini
Source: PLoS One. 2010 Mar 25;5(3):e9897. doi: 10.1371/journal.pone.0009897 (PMC2845623; doi:10.1371/journal.pone.0009897)
Supplement: Text S10 — i12out. GeminiDistances Outputs for dodecameric proteins. (0.29 MB TXT) [file pone.0009897.s010.txt]

Protein: 1BCF     Program Version: 2       Number of monomers:  12         Simmetry:noncircular
Amino acids for each monomer: 158  158  158  158  158  158  158  158  158  158  158  158 
Distance cutoffs:  20.0   5.0 Angstrom        Algorithm: simmetrized interface
Bonded atoms (PDB atom serial numbers)
A:      1     2     7     8   519   542   544   546   888   906   925   930   932   939   964
      N     CA    SD    CE    NH2   CD1   CE1   CZ    OD1   O     CB    CE2   OH    CG2   OD2
H:  10339 10340 10300 10279 10278 10308 10306 10274 10184 10064 10217 10088 10091 10244 10251
      OE1   OE2   CG2   OE2   OE1   OD1   CB    O     NH1   NE    CD1   CG2   CA    CA    CZ 
     2.94  3.34  4.32  3.70  3.30  3.40  3.46  3.55  3.28  3.31  3.92  3.64  3.75  3.49  2.77
Bonded amino acids (PDB serial numbers)
A:      1     1     1     1    61    64    64    64   109   112   114   114   114   115   118
        M     M     M     M     R     F     F     F     D     H     Y     Y     Y     V     D
        0     0     0     0     1     0     0     0     1     1     1     1     1     0     1
        -     -     -     -     a     a     a     a     a     -     a     a     a     a     a
H:    135   135   131   128   128   132   132   128   117   102   121   105   106   125   125
        E     E     I     E     E     D     D     E     R     R     I     I     G     R     R
        1     1     0     1     1     1     1     1     1     1     0     0     0     1     1
        a     a     a     a     a     a     a     a     a     a     a     a     a     a     a
#######################################

Protein: 1CJ1     Program Version: 2       Number of monomers:  12         Simmetry:noncircular
Amino acids for each monomer: 96  96  96  96  96  96  96  96  96  96  96  96 
Distance cutoffs:  20.0   5.0 Angstrom        Algorithm: simmetrized interface
Bonded atoms (PDB atom serial numbers)
A:      5     8    11    15    42    43    44    46    60    62    65    73   260   261   292   295   298   455   456   472   498   569   570   580   588   594   603
      CB    N     O     CD2   O     CB    CG    CD2   CZ    CA    N     NZ    OE1   OE2   CB    N     O     NH1   NH2   O     OH    O     CB    N     N     OD1   OE1
B:    853   835   804   855   801   838   837   839   798   808  1387  1396  1373  1381  1363  1362  1248  1091  1249  1084  1110  1088  1085  1053  1054   858   866
      CZ    O     O     CA    N     CD1   CG    CD2   CB    CD2   OD1   OE1   N     N     CB    O     NH1   O     NH2   O     CZ    N     CB    OE1   OE2   N     NZ 
     3.96  3.31  4.24  3.46  3.17  3.91  3.58  3.63  3.94  3.33  2.88  3.65  3.06  2.67  3.51  3.60  3.15  3.08  2.48  4.64  3.41  3.69  3.53  3.00  2.64  2.88  3.49
Bonded amino acids (PDB serial numbers)
A:     57    58    58    58    61    61    61    61    62    63    64    64    87    87    92    93    93   112   112   115   118   126   126   128   129   129   130
        P     H     H     H     F     F     F     F     F     G     K     K     E     E     P     G     G     R     R     A     Y     N     N     L     N     N     E
        0     1     1     1     0     0     0     0     0     0     1     1     1     1     0     0     0     1     1     0     1     1     1     0     1     1     1
        -     -     -     -     -     -     -     -     -     -     -     -     b     b     -     -     -     -     -     -     -     -     -     a     a     a     a
B:     62    61    58    63    58    61    61    61    57    58   129   130   128   129   126   126   112    93   112    92    95    93    92    87    87    64    64
        F     F     H     G     H     F     F     F     P     H     N     E     L     N     N     N     R     G     R     P     F     G     P     E     E     K     K
        0     0     1     0     1     0     0     0     0     1     1     1     0     1     1     1     1     0     1     0     0     0     0     1     1     1     1
        -     -     -     -     -     -     -     -     -     -     a     a     a     a     -     -     -     -     -     -     b     -     -     b     b     -     -
#######################################

Protein: 1D3B     Program Version: 2       Number of monomers:  12         Simmetry:noncircular
Amino acids for each monomer: 72  81  71  86  74  83  73  86  73  86  71  90 
Distance cutoffs:  20.0   5.0 Angstrom        Algorithm: simmetrized interface
Bonded atoms (PDB atom serial numbers)
A:      4    13    15    17    18   133   134   148   274   275   488   492   507   515   517   521   530   534   537   548   549   550   561
      O     CA    O     CG    CD    OE1   OE2   OD1   SD    CE    O     O     O     O     CG    NH1   CD2   N     O     CG2   CD1   N     O  
B:    798   866  1113   848   802  1071  1072  1154  1133   852  1129  1145  1128  1123   702   735   753  1110  1107  1083  1087  1095  1099
      CB    CG1   CD1   O     O     NH1   NH2   ND2   NH2   ND2   CD    OE1   CG    N     CD1   NH2   CE2   O     N     O     CD2   O     CD2
     2.88  3.68  3.82  3.21  3.21  2.60  2.86  2.87  2.75  3.30  2.94  3.98  3.10  3.19  3.93  3.45  3.47  2.93  2.89  3.53  4.15  2.77  3.08
Bonded amino acids (PDB serial numbers)
A:      4     6     6     6     6    21    21    23    39    39    65    66    68    69    69    69    70    71    71    72    72    73    74
        G     P     P     P     P     E     E     N     M     M     G     C     I     R     R     R     F     L     L     I     I     L     P
        0     0     0     0     0     1     1     1     0     0     0     1     0     1     1     1     0     0     0     0     0     0     0
        -     a     a     a     a     b     b     -     -     -     a     a     b     b     b     b     b     b     b     b     b     -     -
B:     33    41    71    39    34    65    65    76    73    39    73    75    73    73    21    25    27    71    71    67    67    69    69
        A     I     L     N     F     R     R     N     R     N     R     E     R     R     L     R     F     L     L     L     L     L     L
        0     0     0     1     0     1     1     1     1     1     1     1     1     1     0     1     0     0     0     0     0     0     0
        b     b     b     -     -     b     b     a     -     -     -     a     -     -     -     -     b     b     b     b     b     -     -
#######################################

Protein: 1E9S     Program Version: 2       Number of monomers:  12         Simmetry:noncircular
Amino acids for each monomer: 427  422  417  425  427  427  424  424  424  422  426  425 
Distance cutoffs:  20.0   5.0 Angstrom        Algorithm: simmetrized interface
Bonded atoms (PDB atom serial numbers)
A:     62    64    67   458   460   461  1090  1097  1151  1405  1409  1428  1429  1579  1608  1628  1629  1651  1662  1683  1958  1962  1967  1971  1978  1995  2288  2481  2493  2494  2500  2519  2526  2527  2694  2697  2698  2702  2703  2705  2708  2709  2713  2715  2723  2729  2738  2863  2864  2881  2885  2890  2905  2913  2945  2983  3017  3029  3035  3038  3055  3059  3063  3081
      O     CA    N     O     OG1   CG2   NZ    CG2   CH2   O     CD1   CD1   CD2   OD1   CE    OG1   CG2   NH2   CZ    OG    O     OE1   O     OD2   SD    CB    OG    OG    CB    OG    CG    OD2   OD1   OD2   CA    CB    OG    O     CB    CD    NH1   NH2   O     OG1   OD1   CB    CD    CD    NE    CG    NH1   O     N     NZ    OE1   OE1   CE    CB    CG    OE2   O     ND2   O     OD1
B:   3478  3490  3481  3755  5728  5725  4458  4459  4491  4892  4872  4915  4920  4934  4942  4926  4940  4891  4896  4899  5480  5733  4323  4326  4322  4356  5737  5974  5915  5949  5950  5920  5916  5926  5999  5973  5984  6153  6152  6464  6468  6496  5963  5962  5943  6147  5942  6294  6293  6272  6239  6269  6256  6262  6296  6194  6310  6170  3494  3492  6489  3503  6482  3758
      O     NE    CD1   NE    CG2   O     OD1   OD2   OE2   OG    CD2   O     O     ND2   OE1   OG    CG    CB    O     CD1   CD2   CB    CE1   OH    CD2   OE1   NZ    CB    O     OG1   CG2   NZ    CB    CG    NE    O     O     CB    O     O     O     O     CB    O     NE2   CD1   OE1   CZ    NE    O     NH1   N     O     NH1   NH2   OE2   CD    O     N     NH1   CB    OG1   CA    NH2
     3.11  3.43  3.57  3.01  3.78  3.69  3.29  4.02  3.49  2.54  3.75  3.88  3.26  3.68  3.90  2.54  3.64  3.13  3.33  3.58  4.13  3.51  3.79  2.83  4.17  3.68  4.91  3.15  3.05  2.87  3.42  2.93  3.98  3.47  3.91  3.47  2.77  3.17  3.30  3.51  2.69  3.33  4.12  2.71  3.05  3.76  3.57  4.04  4.10  3.23  3.12  3.46  3.24  3.17  3.59  4.16  3.87  3.25  4.15  2.71  3.21  3.27  4.06  3.11
Bonded amino acids (PDB serial numbers)
A:     80    81    82   132   132   132   209   210   216   248   248   251   251   271   275   278   278   281   282   285   319   319   320   320   321   324   360   387   389   389   390   392   393   393   416   416   416   417   417   417   417   417   418   418   419   420   421   437   437   439   439   440   442   442   455   459   463   465   466   466   469   469   470   472
        G     G     A     T     T     T     K     T     W     I     I     F     F     N     K     T     T     R     F     S     E     E     D     D     M     A     S     S     S     S     Q     D     D     D     S     S     S     R     R     R     R     R     T     T     D     P     K     R     R     R     R     Y     K     K     E     E     M     A     E     E     N     N     L     D
        0     0     0     1     1     1     1     1     0     0     0     0     0     1     1     1     1     1     0     1     1     1     1     1     0     0     1     1     1     1     1     1     1     1     1     1     1     1     1     1     1     1     1     1     1     0     1     1     1     1     1     1     1     1     1     1     0     0     1     1     1     1     0     1
        -     -     -     -     -     -     -     -     a     -     -     a     a     a     a     a     a     a     a     a     a     a     a     a     a     a     a     -     a     a     a     a     a     a     -     -     -     -     -     -     -     -     -     -     -     a     a     b     b     -     -     -     -     -     b     b     -     a     a     a     -     -     -     -
B:     88    89    88   124   372   372   211   211   215   265   262   268   269   271   272   270   272   265   266   266   341   373   195   195   195   198   373   405   398   402   402   398   398   399   408   405   407   429   429   478   479   483   404   404   401   428   401   456   456   454   439   454   452   452   456   434   458   432    90    89   482    91   481   124
        L     R     L     R     T     T     D     D     E     S     L     A     G     N     E     S     E     S     L     L     L     K     Y     Y     Y     Q     K     A     K     T     T     K     K     E     R     A     F     S     S     G     F     R     R     R     Q     L     Q     R     R     L     R     L     R     R     R     E     R     E     G     R     N     T     G     R
        0     1     0     1     1     1     1     1     1     1     0     0     0     1     1     1     1     1     0     0     0     1     1     1     1     1     1     0     1     1     1     1     1     1     1     0     0     1     1     0     0     1     1     1     1     0     1     1     1     0     1     0     1     1     1     1     1     1     0     1     1     1     0     1
        b     b     b     a     a     a     a     a     a     -     -     -     -     a     a     -     a     -     -     -     a     a     a     a     a     a     a     a     a     a     a     a     a     a     -     a     -     a     a     b     -     -     a     a     a     a     a     b     b     b     b     b     -     -     b     b     b     b     b     b     -     -     -     a
#######################################

Protein: 1F52     Program Version: 2       Number of monomers:  12         Simmetry:noncircular
Amino acids for each monomer: 468  468  468  468  468  468  468  468  468  468  468  468 
Distance cutoffs:  20.0   5.0 Angstrom        Algorithm: simmetrized interface
Bonded atoms (PDB atom serial numbers)
A:   1247  1249  1253  1259  1269  1270  1301  1304  1306  1312  1317  1331  1381  1382  1385  1387  1393  1395  1405  1408  1418  1422  1426  1435  1442  1460  1462  1463  1471  1495  1526  1550  1591  1598  1600  1609  1612  1617  1618  1623  2599  2604  2614  2621  2622  2623  2679  3027  3035  3047
      O     OG    O     O     CD    CE    N     O     CG    O     NZ    NE2   O     CB    CD2   CE2   O     CG    CB    N     O     N     CB    CG2   OD1   CG    OE1   NE2   OD2   CB    CD1   OE1   O     O     CG    N     O     CE1   NE2   CB    CB    NH1   N     NE    CZ    NH1   O     O     O     OD1
B:   4738  4741  4733  4732  4735  4736  4717  4719  4722  5603  5588  5608  3875  4062  4063  4064  3869  3880  3857  3862  5539  5540  5559  3858  3885  4266  3899  3886  4268  3767  4279  3930  3914  3915  3939  3897  3894  3898  3900  3893  4119  4129  4111  4138  4047  4145  4029  4123  4122  4114
      N     O     CD    CG    CZ    NH1   OD1   N     O     OG1   O     O     OE1   O     CB    OG    CA    O     CE    O     OD1   ND2   ND1   NZ    CE1   CE2   OG1   NE2   N     CE1   OD1   NE2   CG    CD    NE2   O     N     CB    CG2   CG2   O     CG    O     OG    OD1   OD1   CE    ND2   OD1   CG2
     2.91  2.68  3.72  3.81  4.46  4.23  2.64  2.88  3.37  2.82  2.73  2.78  2.71  4.14  3.15  3.30  2.97  3.14  4.43  3.19  3.00  3.70  4.12  4.36  2.98  3.67  3.18  3.11  2.92  3.52  3.49  2.75  3.17  3.36  4.18  2.83  3.08  3.53  3.64  3.92  2.26  4.31  3.64  3.36  3.25  2.92  3.88  2.89  3.44  3.37
Bonded amino acids (PDB serial numbers)
A:    160   160   161   162   163   163   168   168   168   169   169   171   179   179   179   179   180   180   181   182   183   184   184   185   186   189   189   189   190   193   197   200   206   207   207   209   209   209   209   210   337   337   339   339   339   339   347   393   394   395
        S     S     S     T     K     K     N     N     N     K     K     H     Y     Y     Y     Y     F     F     P     V     P     P     P     V     D     Q     Q     Q     D     S     L     E     V     E     E     H     H     H     H     H     R     R     R     R     R     R     V     D     K     N
        1     1     1     1     1     1     1     1     1     1     1     1     1     1     1     1     0     0     0     0     0     0     0     0     1     1     1     1     1     1     0     1     0     1     1     1     1     1     1     1     1     1     1     1     1     1     0     1     1     1
        a     a     a     a     -     -     -     -     -     -     -     -     -     -     -     -     -     -     -     -     -     -     -     -     -     a     a     a     a     a     a     a     b     b     b     b     b     b     b     b     -     -     -     -     -     -     -     -     -     -
B:    140   140   139   139   139   139   137   138   138   252   250   253    29    53    53    53    29    30    27    28   244   244   247    27    30    80    32    30    81    16    82    36    34    34    37    32    32    32    32    31    61    62    60    63    50    64    48    61    61    60
        F     F     R     R     R     R     D     I     I     T     G     A     Q     S     S     S     Q     H     K     E     N     N     H     K     H     F     T     H     A     F     D     H     P     P     Q     T     T     T     T     V     N     E     I     S     D     D     M     N     N     I
        0     0     1     1     1     1     1     0     0     1     0     0     1     1     1     1     1     1     1     1     1     1     1     1     1     0     1     1     0     0     1     1     0     0     1     1     1     1     1     0     1     1     0     1     1     1     0     1     1     0
        b     b     b     b     b     b     b     b     b     b     -     b     b     a     a     a     b     b     -     b     a     a     a     -     b     -     b     b     -     b     -     a     b     b     a     b     b     b     b     b     -     -     -     -     b     b     b     -     -     -
#######################################

Protein: 1FR3     Program Version: 2       Number of monomers:  12         Simmetry:noncircular
Amino acids for each monomer: 67  67  67  67  67  67  67  67  67  67  67  67 
Distance cutoffs:  20.0   5.0 Angstrom        Algorithm: simmetrized interface
Bonded atoms (PDB atom serial numbers)
A:      7    12    13    17    29    31    41    46   167   277   285   292   293   315   331   335   341   343   407   421   437   442   449   457   458
      SD    O     CB    NZ    O     OG    CG    NH2   CE    O     CG2   OG1   CG2   OG    O     OD2   CG    CD2   OG1   CD2   NZ    CB    CG2   OE1   OE2
D:   1910  1846  1845  1837  1818  1788  1795  1838  1952  1940  1534  1544  1945  1532  1520  1549  1516  1515  1511  1924  1780  1796  1670  1961  1958
      OG1   CD2   CD1   OD1   OG    CG2   OG1   OD2   CG2   NZ    OG    CG    CB    O     NZ    NH2   CB    O     CE    CD2   O     CG2   CE    OE2   CG 
     4.10  4.13  3.73  2.88  2.74  3.78  3.78  2.84  3.63  2.80  3.85  3.81  3.87  2.80  2.98  2.83  3.90  4.09  4.22  4.89  2.86  3.85  3.65  4.66  3.91
Bonded amino acids (PDB serial numbers)
A:      1     2     2     2     4     4     6     6    22    37    38    39    39    42    45    45    46    46    55    57    59    60    61    62    62
        M     K     K     K     S     S     R     R     M     A     I     T     T     S     D     D     L     L     T     L     K     A     T     E     E
        0     1     1     1     1     1     1     1     0     0     0     1     1     1     1     1     0     0     1     0     1     0     1     1     1
        -     -     -     -     -     -     -     -     b     b     b     b     b     a     a     a     a     a     b     b     a     a     a     a     a
D:     55    46    46    45    42    38    39    45    61    59     4     6    60     4     2     6     2     2     1    57    37    39    22    62    62
        T     L     L     D     S     I     T     D     T     K     S     R     A     S     K     R     K     K     M     L     A     T     M     E     E
        1     0     0     1     1     0     1     1     1     1     1     1     0     1     1     1     1     1     0     0     0     1     0     1     1
        b     a     a     a     a     b     b     a     a     a     -     -     a     -     -     -     -     -     -     b     b     b     b     a     a
#######################################

Protein: 1G63     Program Version: 2       Number of monomers:  12         Simmetry:noncircular
Amino acids for each monomer: 164  174  163  162  163  174  164  164  164  164  163  164 
Distance cutoffs:  20.0   5.0 Angstrom        Algorithm: simmetrized interface
Bonded atoms (PDB atom serial numbers)
A:    515   516   517   519
      O     CB    CG    CD2
C:   3135  3134  3110  3100
      CD2   CD1   CG2   CB 
     3.98  4.61  4.57  4.52
Bonded amino acids (PDB serial numbers)
A:     64    64    64    64
        L     L     L     L
        0     0     0     0
        -     -     -     -
C:     51    51    48    47
        L     L     V     D
        0     0     0     1
        a     a     a     a
#######################################

Protein: 1G8Y     Program Version: 2       Number of monomers:  12         Simmetry:noncircular
Amino acids for each monomer: 242  242  242  242  242  242  242  242  242  242  242  242 
Distance cutoffs:  20.0   5.0 Angstrom        Algorithm: simmetrized interface
Bonded atoms (PDB atom serial numbers)
A:     12   927   928   930   931  1237
      CG2   CD    NE    NH1   NH2   OD1
L:  21157 20240 20241 21466 21467 21160
      NE    OG1   CG2   OD1   OD2   NH2
     3.58  4.17  4.08  3.11  3.28  2.96
Bonded amino acids (PDB serial numbers)
A:      3   129   129   129   129   169
        T     R     R     R     R     D
        1     1     1     1     1     1
        -     a     a     a     a     a
L:    129     3     3   169   169   129
        R     T     T     D     D     R
        1     1     1     1     1     1
        a     -     -     a     a     a
#######################################

Protein: 1GTZ     Program Version: 2       Number of monomers:  12         Simmetry:noncircular
Amino acids for each monomer: 149  149  149  149  149  149  149  149  149  149  149  149 
Distance cutoffs:  20.0   5.0 Angstrom        Algorithm: simmetrized interface
Bonded atoms (PDB atom serial numbers)
A:    809   822   826   836   937   941   948   965   970   979   982   993   996  1001  1005  1026  1027  1054  1055  1056  1058  1060  1061  1076  1083  1096
      ND2   CB    CE1   NE2   OG    O     OE1   O     O     N     O     N     O     O     O     OE1   NE2   O     CB    CG    CD2   CE2   CZ    O     OE1   NH2
D:   4361  4333  4222  4337  4218  4232  4217  4205  4397  4392  4389  4378  4375  4366  4490  4492  4472  4457  4453  4452  4454  4473  4450  4423  4456  4422
      O     OG    CE1   O     CB    NE2   O     ND2   O     O     N     O     N     O     CZ    NH2   O     CZ    CD1   CG    CD2   CB    O     NE2   CE2   OE1
     2.95  3.35  4.25  2.79  3.13  3.00  3.36  2.95  3.07  2.86  2.97  2.91  2.82  2.96  3.22  2.86  3.53  3.33  3.72  3.60  3.56  3.90  3.30  3.57  3.86  3.04
Bonded amino acids (PDB serial numbers)
A:    109   111   111   112   123   124   124   126   127   129   129   131   131   132   133   136   136   140   140   140   140   140   140   143   143   144
        N     H     H     Q     -     Q     -     A     D     V     V     A     A     G     C     Q     Q     F     F     F     F     F     F     E     -     R
        1     1     1     1     -     1     -     0     1     0     0     0     0     0     1     1     1     0     0     0     0     0     0     1     -     1
        a     a     a     a     a     a     a     -     -     b     b     b     b     -     -     a     a     a     a     a     a     a     a     a     a     a
D:    126   123   111   124   111   112   111   109   132   131   131   129   129   127   144   144   143   140   140   140   140   143   140   136   140   136
        A     -     H     Q     H     Q     H     N     G     A     A     V     V     D     R     R     E     F     F     F     F     E     F     Q     F     Q
        0     -     1     1     1     1     1     1     0     0     0     0     0     1     1     1     1     0     0     0     0     1     0     1     0     1
        -     a     a     a     a     a     a     a     -     b     b     b     b     -     a     a     a     a     a     a     a     a     a     a     a     a
#######################################

Protein: 1GYT     Program Version: 2       Number of monomers:  12         Simmetry:noncircular
Amino acids for each monomer: 503  503  503  503  503  503  503  503  503  503  503  503 
Distance cutoffs:  20.0   5.0 Angstrom        Algorithm: simmetrized interface
Bonded atoms (PDB atom serial numbers)
A:    325   375   381   382   386   394   395   425   464   483   484   486   493   495   547   559  1178  1204  1205
      OH    O     NH1   NH2   O     OE1   OE2   NZ    O     ND1   CD2   NE2   ND1   CE1   OE1   NH2   OG    NH1   NH2
D:  12034 12355 12025 12036 12746 12027 12354 12740 12005 12017 11893 11935 11866 11923 11919 11936 11966 11950 11927
      ND1   CA    CD2   CE1   NH2   NE2   N     CB    O     CD2   CD2   OE1   OH    NH2   CD    OE2   NZ    CG    O  
     3.40  3.41  3.45  3.06  2.52  2.51  2.74  4.87  4.34  4.26  3.60  2.71  3.44  3.11  3.62  2.62  4.36  3.07  2.67
Bonded amino acids (PDB serial numbers)
A:     42    49    49    49    50    51    51    55    61    63    63    63    64    64    71    72   148   151   151
        Y     R     R     R     G     E     E     K     L     H     H     H     H     H     E     R     S     R     R
        1     1     1     1     0     1     1     1     0     1     1     1     1     1     1     1     1     1     1
        a     a     a     a     a     -     -     -     b     b     b     b     -     -     -     b     -     -     -
D:     64   104    63    64   151    63   104   151    61    62    46    51    42    49    49    51    55    53    50
        H     G     H     H     R     H     G     R     L     L     L     E     Y     R     R     E     K     E     G
        1     0     1     1     1     1     0     1     0     0     0     1     1     1     1     1     1     1     0
        -     -     b     -     -     b     -     -     b     b     a     -     a     a     a     -     -     -     -
#######################################

Protein: 1H5Q     Program Version: 2       Number of monomers:  12         Simmetry:noncircular
Amino acids for each monomer: 260  260  260  260  260  260  260  260  260  260  260  260 
Distance cutoffs:  20.0   5.0 Angstrom        Algorithm: simmetrized interface
Bonded atoms (PDB atom serial numbers)
A:      6     8     9    12    15    18    19    28    30    33    37    43    61   221   226  1349  1377  1379  1640  1650  1651  1659  1663  1715  1720  1747  1748  1761  1768  1769  1803  1818  1820  1825  1829  1833  1845  1850  1860  1873  1877  1881  1895  1905  1910  1931  1936  1937  1951
      CG    N     CA    N     O     CD1   CD2   OG1   N     O     CD1   OG    CG2   O     O     CB    CB    CA    O     CD1   CD2   ND2   O     O     OE2   OE1   NE2   CD1   CD1   CD2   O     O     OG1   O     CD2   OH    O     CA    O     CD2   OH    O     CG2   N     CA    CA    CG2   CD1   CH2
D:   6088  6080  6085  5892  5889  7620  5896  5887  5874  5871  5878  5863  5865  5867  5868  7795  7499  7518  7236  7707  7677  7241  7692  7662  7679  7607  7606  5877  7597  7600  7574  7510  7579  7764  7545  7522  7769  7796  7719  7732  7740  7736  7698  7684  7704  7184  7181  7709  7208
      CA    O     O     O     N     CD1   CD1   OG1   O     N     CD2   O     CG    N     CA    CG2   O     ND2   CB    CG2   O     CB    OH    O     OG1   NE2   OE1   CD1   C     CA    O     CD2   OE2   N     CB    O     CA    CD1   O     CD2   O     OH    CG    O     O     CD    O     CA    CB 
     3.60  3.42  3.42  2.69  2.69  3.40  3.72  3.23  2.57  2.56  3.67  4.33  3.60  3.09  3.33  3.83  3.75  4.65  3.69  3.92  3.28  4.70  2.73  4.18  2.69  2.89  3.24  3.26  3.62  3.44  3.89  3.13  2.52  2.80  3.37  2.67  3.23  3.94  4.87  3.69  2.70  2.79  3.78  2.84  3.46  4.85  3.77  3.89  3.81
Bonded amino acids (PDB serial numbers)
A:      3     4     4     5     5     5     5     6     7     7     7     8    10    33    34   185   188   189   223   224   224   225   226   232   232   236   236   238   239   239   244   246   246   247   247   247   249   250   252   253   253   254   255   257   258   261   261   261   262
        P     G     G     F     F     F     F     T     I     I     I     S     V     A     A     A     A     S     P     L     L     N     R     E     E     Q     Q     I     L     L     H     T     T     Y     Y     Y     T     G     E     Y     Y     F     I     G     G     I     I     I     W
        0     0     0     0     0     0     0     1     0     0     0     1     0     0     0     0     0     1     0     0     0     1     1     1     1     1     1     0     0     0     1     1     1     1     1     1     1     0     1     1     1     0     0     0     0     0     0     0     0
        -     -     -     b     b     b     b     b     b     b     b     -     -     a     a     a     a     -     -     -     -     -     -     a     a     a     a     a     a     a     a     a     a     -     -     -     -     -     b     b     b     b     b     -     a     a     a     a     a
D:     35    33    34     7     7   238     7     6     5     5     5     3     3     4     4   261   223   225   188   249   246   189   247   244   246   236   236     5   235   236   232   224   232   257   228   226   258   261   252   253   254   253   248   247   249   181   181   250   185
        G     A     A     I     I     I     I     T     F     F     F     P     P     G     G     I     P     N     A     T     T     S     Y     H     T     Q     Q     F     G     Q     E     L     E     G     A     R     G     I     E     Y     F     Y     M     Y     T     K     K     G     A
        0     0     0     0     0     0     0     1     0     0     0     0     0     0     0     0     0     1     0     1     1     1     1     1     1     1     1     0     0     1     1     0     1     0     0     1     0     0     1     1     0     1     0     1     1     1     1     0     0
        -     a     a     b     b     a     b     b     b     b     b     -     -     -     -     a     -     -     a     -     a     -     -     a     a     a     a     b     a     a     a     -     a     -     -     -     a     a     b     b     b     b     -     -     -     a     a     -     a
#######################################

Protein: 1H6D     Program Version: 2       Number of monomers:  12         Simmetry:noncircular
Amino acids for each monomer: 383  381  382  382  382  381  381  381  382  381  382  381 
Distance cutoffs:  20.0   5.0 Angstrom        Algorithm: simmetrized interface
Bonded atoms (PDB atom serial numbers)
A:   1390  1411  1426  1427  1441  1456  1812  1822  1824  1825  1826  1829  1845  1961  1966  1982  1983  2005  2006  2022  2024  2069  2083  2086  2123  2132  2133  2145  2152  2167  2169  2170  2186  2198  2203  2207  2212  2236  2251  2268  2369  2370  2383  2844
      O     OG1   OD1   OD2   OG    CG2   NH2   CB    CD1   CD2   CE1   OH    CE1   CB    NH1   CG2   CD1   OE1   NE2   NE    NH1   CD1   ND1   NE2   O     CG2   N     OG1   OG1   NE    NH1   NH2   CB    O     NE2   O     CB    CG2   CD1   OD2   OE1   NE2   CG    O  
B:   4927  4388  5047  4372  5163  5172  4787  4769  4771  4967  4773  4983  4985  5030  4351  5042  4964  4943  4783  4790  4806  4922  5044  4387  5173  5159  5168  5344  5197  5212  5148  5331  5130  5093  5092  5099  5084  5113  5128  5213  5131  5229  5106  5805
      NH1   OD2   NE2   OG1   OE1   O     CE1   CD    CZ    NE2   NH2   NE    NH1   CD1   O     CB    CG    CG2   CB    OH    CE1   CB    ND1   OD1   CB    O     O     CG    CG2   CD1   OG    NE2   NH1   CG2   OG1   OG1   O     OG1   NE    CD2   NH2   OD2   OG1   O  
     2.88  2.71  2.96  2.65  2.68  3.91  3.15  3.92  3.40  3.19  3.30  2.74  4.08  3.61  2.75  3.63  3.55  3.60  2.93  2.75  3.90  3.70  2.74  2.97  3.51  3.47  2.86  3.61  3.44  3.97  3.04  3.11  3.61  3.43  2.62  2.79  3.48  3.44  4.02  3.78  2.69  3.68  3.63  3.39
Bonded amino acids (PDB serial numbers)
A:    232   235   237   237   239   241   286   288   288   288   288   288   290   304   304   306   306   308   308   310   310   316   318   318   324   325   326   327   328   330   330   330   332   334   334   335   336   339   341   343   356   356   358   418
        G     T     D     D     S     V     R     Y     Y     Y     Y     Y     Y     R     R     I     I     Q     Q     R     R     L     H     H     S     T     T     T     T     R     R     R     S     Q     Q     G     D     V     L     D     Q     Q     P     G
        0     1     1     1     1     0     1     1     1     1     1     1     1     1     1     0     0     1     1     1     1     0     1     1     1     1     1     1     1     1     1     1     1     1     1     0     1     0     0     1     1     1     0     0
        b     b     b     b     b     -     b     b     b     b     b     b     b     b     b     b     b     b     b     b     b     b     b     b     -     -     -     -     b     b     b     b     b     b     b     b     -     b     b     -     b     b     -     a
B:    304   237   318   235   334   336   288   286   286   308   286   310   310   316   232   318   308   306   288   288   290   304   318   237   336   334   335   358   339   341   332   356   330   325   325   326   324   328   330   341   330   343   327   418
        R     D     H     T     Q     D     Y     R     R     Q     R     R     R     L     G     H     Q     I     Y     Y     Y     R     H     D     D     Q     G     P     V     L     S     Q     R     T     T     T     S     T     R     L     R     D     T     G
        1     1     1     1     1     1     1     1     1     1     1     1     1     0     0     1     1     0     1     1     1     1     1     1     1     1     0     0     0     0     1     1     1     1     1     1     1     1     1     0     1     1     1     0
        b     b     b     b     b     -     b     b     b     b     b     b     b     b     b     b     b     b     b     b     b     b     b     b     -     b     b     -     b     b     b     b     b     -     -     -     -     b     b     b     b     -     -     a
#######################################

Protein: 1HQJ     Program Version: 2       Number of monomers:  12         Simmetry:noncircular
Amino acids for each monomer: 15  15  15  15  15  15  15  15  15  15  15  15 
Distance cutoffs:  20.0   5.0 Angstrom        Algorithm: simmetrized interface
Bonded atoms (PDB atom serial numbers)
A:     24    47    49    50    56    97    98   118   130
      CD1   NE    NH1   NH2   CG1   CD1   CD2   CG    CG2
C:    297   371   305   372   335   360   401   402   403
      N     OE1   OE2   OE2   CD1   CB    CG1   CG2   CD1
     4.04  2.93  3.71  2.81  3.86  3.85  3.96  3.88  3.92
Bonded amino acids (PDB serial numbers)
A:      4     7     7     7     8    11    11    14    15
        L     R     R     R     I     L     L     R     I
        0     1     1     1     0     0     0     1     0
        a     a     a     a     a     a     a     a     a
C:      5    12     5    12     8    11    15    15    15
        E     E     E     E     I     L     I     I     I
        1     1     1     1     0     0     0     0     0
        a     a     a     a     a     a     a     a     a
#######################################

Protein: 1I43     Program Version: 2       Number of monomers:  12         Simmetry:noncircular
Amino acids for each monomer: 396  396  396  396  396  396  396  396  396  396  396  396 
Distance cutoffs:  20.0   5.0 Angstrom        Algorithm: simmetrized interface
Bonded atoms (PDB atom serial numbers)
A:    166   168   179   182   186   187   189   190   194   196   203   209   225   228   231   242   246   252   264   272   277   286   287   432
      CG1   CD1   O     CG2   O     CB    OD1   OD2   O     N     CD1   OG1   N     O     CG2   O     ND2   OG1   CB    CD2   N     CE2   CZ    OG 
B:   3206  3192  3311  3190  3301  3304  3296  3456  3310  3276  3287  3266  3252  3249  3270  3233  3255  3220  3227  3213  3210  3218  3203  3214
      CG2   CD1   CZ    CG1   N     O     CD2   OG    CE2   OG1   O     O     O     N     ND2   OG1   CG2   N     CD1   OD1   O     O     O     OD2
     3.63  3.58  3.72  3.59  2.73  3.72  3.62  3.68  3.26  3.49  3.63  2.49  2.79  2.77  3.98  2.53  3.89  3.33  3.67  3.68  2.74  3.08  3.54  3.99
Bonded amino acids (PDB serial numbers)
A:     72    72    74    74    75    75    75    75    76    77    77    78    81    81    81    83    83    84    86    87    88    88    88   105
        I     I     T     T     D     D     D     D     A     I     I     T     V     V     V     N     N     T     A     Y     F     F     F     S
        0     0     1     1     1     1     1     1     0     0     0     1     0     0     0     1     1     1     0     1     0     0     0     1
        -     -     -     -     -     -     -     -     -     -     -     -     -     -     -     -     -     -     -     -     -     -     -     -
B:     74    72    88    72    88    88    87   105    88    84    86    83    81    81    83    78    81    77    77    75    75    76    74    75
        T     I     F     I     F     F     Y     S     F     T     A     N     V     V     N     T     V     I     I     D     D     A     T     D
        1     0     0     0     0     0     1     1     0     1     0     1     0     0     1     1     0     0     0     1     1     0     1     1
        -     -     -     -     -     -     -     -     -     -     -     -     -     -     -     -     -     -     -     -     -     -     -     -
#######################################

Protein: 1IJG     Program Version: 2       Number of monomers:  12         Simmetry:circular
Amino acids for each monomer: 257  257  257  257  257  257  257  257  257  257  257  257 
Distance cutoffs:  20.0   5.0 Angstrom        Algorithm: simmetrized interface
Bonded atoms (PDB atom serial numbers)
A:     77   103   117   120   145   147   149   162   175   176   185   190   213   234   246   325   326   332   348   364   370   373   401   564   732   740   741  1125  1175  1177  1180  1188  1197  1201  1206  1209  1211  1223  1224  1231  1232  1248  1364  1390  1402  1413  1419  1424  1425  1426  1427  1430  1441  1442  1445  1454  1461  1469  1476  1485  1489  1493  1499  1521  1524  1540  1541  1573  1596  1598  1600  1613  1646  1670  1699  1737  1769  1776  1780  2063  2066  2073  2076  2077  2079
      NZ    CD    CE2   CZ3   CB    ND1   CE1   OH    CB    CG    CD1   OH    OG    CD2   OE1   O     CB    O     CB    OG    CG    CE1   NZ    O     CB    CG1   CG2   NZ    O     CG    NE2   ND2   O     OE1   O     CD    NZ    CB    CG    CG1   CG2   CD1   OH    CE1   OE2   OD1   CB    CB    CG    CD    N     O     CD1   N     O     CA    O     CA    OE2   O     CD2   O     CA    O     CG2   CG1   CG2   CB    CD2   CE2   OH    CG1   OD1   NZ    NE1   CE    CA    N     CB    CD    NH1   CG    CE1   CE2   OH 
L:  24241 24188 24187 24200 24189 24163 24198 24854 24127 24129 24884 24971 24988 24113 24965 23971 23973 23786 23783 24105 23782 23776 24101 23784 23771 23752 23773 24218 24274 24275 24249 24240 24304 24739 24295 24273 24267 24721 24714 24699 24698 24701 24371 24339 24468 24469 24490 24381 24497 24495 24362 24374 24459 24377 24393 24396 24399 24401 24429 24405 24387 24389 24391 24685 24683 24689 24679 24720 24762 24760 24758 24792 24794 24853 24942 24940 24933 24934 24943 24982 25017 24931 24930 24927 24926
      OE2   CD1   CG    CZ    CD2   OG1   CE1   OE2   CE1   CZ    CD1   OG    CG1   CE    OG    CE2   OH    OH    CE1   OD2   CD2   CA    O     CE2   O     O     CG1   OE1   CG2   CD1   CD2   OE1   ND2   CG1   CG1   CG1   OE2   CD    CB    CB    O     CG2   CG    O     CE    NZ    CB    CD1   OH    CE2   O     N     CD1   O     N     O     CA    O     ND2   ND2   CG    NE    NH1   CZ    CE1   O     CB    CG    CD    CB    C     CD    NE2   OE1   OE1   CG    OE1   OE2   NE2   CG2   NZ    CG    CB    CA    N  
     3.27  3.45  3.70  3.69  3.70  3.41  3.61  3.04  3.65  3.44  3.59  3.03  2.94  3.19  3.54  3.05  3.03  2.98  3.39  2.89  3.47  3.76  2.88  3.67  4.08  3.46  3.17  2.42  3.41  3.56  3.22  3.05  4.35  3.70  3.96  4.24  4.90  3.86  3.42  4.19  3.62  3.92  3.48  3.29  2.92  3.55  3.89  3.48  3.83  3.64  3.27  2.86  3.61  2.87  3.06  3.07  3.26  3.04  3.38  3.34  3.77  3.54  3.58  3.76  3.71  3.61  3.71  4.14  3.40  3.37  3.32  3.54  3.65  3.15  3.18  3.19  3.51  3.00  3.73  4.44  3.49  3.47  3.30  3.09  3.00
Bonded amino acids (PDB serial numbers)
A:     19    22    23    23    26    26    26    27    29    29    30    30    33    36    37    46    46    47    49    51    52    52    55    75    98    99    99   145   152   152   152   153   155   155   156   156   156   158   158   159   159   161   175   178   179   181   182   183   183   183   184   184   185   186   186   187   188   189   189   191   191   192   193   196   196   198   198   202   205   205   205   207   211   214   218   222   227   228   228   281   281   282   282   282   282
        K     R     W     W     H     H     H     Y     N     N     Y     Y     S     Y     Q     P     P     T     N     S     F     F     K     A     P     V     V     K     Q     Q     Q     N     Q     Q     K     K     K     P     P     V     V     I     Y     Y     E     N     A     P     P     P     V     V     I     F     F     A     H     E     E     L     L     D     S     I     I     V     V     D     Y     Y     Y     V     N     K     W     M     I     K     K     R     R     Y     Y     Y     Y
        1     1     0     0     1     1     1     1     1     1     1     1     1     1     1     0     0     1     1     1     0     0     1     0     0     0     0     1     1     1     1     1     1     1     1     1     1     0     0     0     0     0     1     1     1     1     0     0     0     0     0     0     0     0     0     0     1     1     1     0     0     1     1     0     0     0     0     1     1     1     1     0     1     1     0     0     0     1     1     1     1     1     1     1     1
        a     a     a     a     a     a     a     a     a     a     a     a     a     a     a     -     -     -     a     a     a     a     a     b     -     -     -     a     a     a     a     a     a     a     -     -     -     -     -     b     b     b     a     a     -     -     -     -     -     -     b     b     b     b     b     b     -     -     -     -     -     -     -     b     b     b     b     -     -     -     -     a     a     a     a     a     -     -     -     -     -     -     -     -     -
L:    143   136   136   137   136   133   137   220   128   128   224   253   256   126   252   109   109    87    87   125    87    87   125    87    86    84    86   140   147   147   144   143   151   206   150   147   146   204   203   201   201   201   160   156   172   172   175   161   175   175   159   161   171   161   163   163   164   164   167   164   162   162   162   199   199   200   199   204   209   209   209   213   213   220   249   249   248   248   249   255   259   248   248   248   248
        E     L     L     F     L     T     F     E     F     F     F     S     V     M     S     Y     Y     Y     Y     D     Y     Y     D     Y     V     R     V     E     I     I     L     E     N     V     V     I     E     P     A     T     T     T     L     K     K     K     Y     I     Y     Y     V     I     L     I     A     A     N     N     N     N     R     R     R     F     F     K     F     P     K     K     K     Q     Q     E     Q     Q     E     E     Q     T     K     E     E     E     E
        1     0     0     0     0     1     0     1     0     0     0     1     0     0     1     1     1     1     1     1     1     1     1     1     0     1     0     1     0     0     0     1     1     0     0     0     1     0     0     1     1     1     0     1     1     1     1     0     1     1     0     0     0     0     0     0     1     1     1     1     1     1     1     0     0     1     0     0     1     1     1     1     1     1     1     1     1     1     1     1     1     1     1     1     1
        a     a     a     a     a     a     a     a     -     -     a     a     a     -     a     a     a     -     -     -     -     -     -     -     -     -     -     a     a     a     a     a     a     a     a     a     a     -     -     -     -     -     b     -     a     a     a     b     a     a     b     b     a     b     b     b     -     -     -     -     b     b     b     b     b     b     b     -     a     a     a     a     a     a     a     a     a     a     a     a     a     a     a     a     a
#######################################

Protein: 1JI4     Program Version: 2       Number of monomers:  12         Simmetry:noncircular
Amino acids for each monomer: 144  144  144  144  144  144  144  144  144  144  144  144 
Distance cutoffs:  20.0   5.0 Angstrom        Algorithm: simmetrized interface
Bonded atoms (PDB atom serial numbers)
A:    469   472   473   484   499   505   507   508   992   996  1001  1023  1024
      CB    OE1   OE2   NH2   CG2   CG    OE1   NE2   CB    NZ    CB    OG1   CG2
H:   9520  9493  9521  9483  9517  9512  9490  9485  9427  9307  9455  9435  9425
      CZ3   NZ    CH2   OE1   CE2   CB    CG    N     OD1   OG    CA    OD1   CB 
     3.91  3.95  3.70  2.86  3.42  3.70  3.77  4.12  3.94  2.95  4.01  4.97  4.03
Bonded amino acids (PDB serial numbers)
A:     56    56    56    57    59    60    60    60   119   119   120   123   123
        E     E     E     R     V     Q     Q     Q     K     K     V     T     T
        1     1     1     1     0     1     1     1     1     1     0     1     1
        a     a     a     a     a     a     a     a     a     a     a     a     a
H:    137   134   137   133   137   137   134   134   126   110   130   127   126
        W     K     W     Q     W     W     K     K     D     S     A     D     D
        0     1     0     1     0     0     1     1     1     1     0     1     1
        a     a     a     a     a     a     a     a     a     a     a     a     a
#######################################

Protein: 1JY7     Program Version: 2       Number of monomers:  12         Simmetry:noncircular
Amino acids for each monomer: 141  146  141  146  141  146  141  146  141  146  141  146 
Distance cutoffs:  20.0   5.0 Angstrom        Algorithm: simmetrized interface
Bonded atoms (PDB atom serial numbers)
A:    955   958  1061  1069
      CG    NZ    O     OXT
C:   3263  3255  3152  3149
      OXT   O     NZ    CG 
     3.00  2.50  2.42  2.88
Bonded amino acids (PDB serial numbers)
A:    127   127   141   141
        K     K     R     R
        1     1     1     1
        a     a     a     a
C:    141   141   127   127
        R     R     K     K
        1     1     1     1
        a     a     a     a
#######################################

Protein: 1K1E     Program Version: 2       Number of monomers:  12         Simmetry:noncircular
Amino acids for each monomer: 177  177  174  170  177  177  170  171  177  177  173  170 
Distance cutoffs:  20.0   5.0 Angstrom        Algorithm: simmetrized interface
Bonded atoms (PDB atom serial numbers)
A:   1004  1038  1142  1168
      O     CB    SD    NE2
G:   9118  8988  8967  8954
      NE2   CB    CE1   O  
     2.80  4.22  4.62  2.75
Bonded amino acids (PDB serial numbers)
A:    136   140   154   157
        D     S     M     Q
        1     1     0     1
        -     -     a     a
G:    157   140   137   136
        Q     S     H     D
        1     1     1     1
        a     -     b     -
#######################################

Protein: 1KQ1     Program Version: 2       Number of monomers:  12         Simmetry:noncircular
Amino acids for each monomer: 60  61  66  60  61  61  61  61  60  61  61  61 
Distance cutoffs:  20.0   5.0 Angstrom        Algorithm: simmetrized interface
Bonded atoms (PDB atom serial numbers)
A:    169   186   189   203   266   269   284   287   315   368   372   376   388   392   395   399   408   419   437   438
      CD1   CB    ND2   CE2   OE1   CA    CB    OD2   CG2   CB    NZ    O     ND1   N     O     CD2   N     OH    CE1   NE2
H:   1486  1206  1214  1220  1044  1045  1024  1038  1043  1528  1516  1507  1512  1497  1494  1076  1484  1053  1452  1476
      OG    O     O     CA    CG2   CD1   O     N     CG1   OE2   O     CA    CG2   O     N     CB    O     OE1   O     O  
     3.18  3.38  3.54  3.67  4.08  3.68  3.16  3.16  3.55  3.73  3.14  3.87  3.22  2.94  2.90  3.88  2.87  2.62  3.06  2.73
Bonded amino acids (PDB serial numbers)
A:     26    28    28    30    38    39    40    40    43    51    51    52    53    54    54    54    56    56    58    58
        F     N     N     F     E     Y     D     D     V     K     K     Q     H     L     L     L     Y     Y     H     H
        0     1     1     0     1     1     1     1     0     1     1     1     1     0     0     0     1     1     1     1
        b     -     -     -     b     b     -     -     b     b     b     b     b     b     b     b     b     b     -     -
H:     61    27    28    29     7     7     5     7     7    66    65    64    64    63    63    11    61     8    57    60
        S     L     N     G     I     I     E     I     I     E     V     T     T     Y     Y     A     S     Q     K     I
        1     0     1     0     0     0     1     0     0     1     0     1     1     1     1     0     1     1     1     0
        b     -     -     -     a     a     -     a     a     -     b     b     b     b     b     a     b     a     -     b
#######################################

Protein: 1M3D     Program Version: 2       Number of monomers:  12         Simmetry:noncircular
Amino acids for each monomer: 223  224  222  225  224  223  225  224  222  223  224  222 
Distance cutoffs:  20.0   5.0 Angstrom        Algorithm: simmetrized interface
Bonded atoms (PDB atom serial numbers)
A:      2     4    15    22    23   174   175   213   266   274   288   289   290   293   295   305   309   310   323   356   357   359   383   389   390   391   394   397   399   400   403   415   422   435   450   453   457   462   466   469   472   474   478   490   502   503   505   514   517   519   526   528   531   535   536   538   542   559   731   758   767   794   843   844  1331
      CA    O     CZ    CD1   CD2   CD1   CD2   OH    C     OD1   O     CB    CG    CZ    NH2   CB    CE1   NE2   NE2   N     CA    O     O     NH1   NH2   N     O     CD    NZ    N     O     CB    OG1   O     N     O     CD2   CB    CE1   N     O     SG    O     CD1   O     CB    OD1   N     O     SG    OD1   N     O     CD2   CE1   CZ    O     NH1   C     N     NH1   CD1   OE1   OE2   O  
B:   3460  2598  1747  2616  2737  2713  2712  3260  3175  2845  2829  2846  2865  2879  2881  2828  2888  2893  2904  2916  2908  2910  3237  2632  2626  2653  2652  3213  3231  3259  3257  3217  3295  3198  3179  3176  3388  3173  3156  3162  3159  2984  3001  3120  3341  3345  3000  3327  3324  3364  3322  3314  3311  3300  3202  3294  3309  3158  3264  3268  3267  3270  2734  3461  3288
      CG    CB    CZ    CE    CZ2   CG    CB    CE    CZ    OG1   CE    CG2   O     O     CA    SD    C     O     N     CB    CB    CD1   NH2   O     CB    NE2   OE1   O     CB    SD    CB    CD1   CG    N     O     N     O     CE1   CE2   O     N     CZ    OG    O     N     CB    CB    O     N     CG    OG1   O     N     O     CB    CB    CG    OH    O     CD2   CD1   CE2   NE1   CD    CE 
     3.71  3.46  4.71  3.67  3.94  4.17  3.93  3.58  3.87  3.18  3.35  3.94  3.36  3.40  3.17  3.67  3.35  2.83  2.80  3.48  3.48  3.82  3.19  2.89  4.04  2.83  2.94  3.05  3.32  3.41  3.22  3.35  3.19  2.86  2.91  3.04  3.60  3.51  3.76  2.87  3.12  3.96  2.87  3.53  3.26  4.33  3.25  2.92  2.81  3.37  2.76  2.79  3.03  3.32  3.70  3.90  3.60  3.31  2.88  3.53  3.48  3.12  3.00  3.78  3.45
Bonded amino acids (PDB serial numbers)
A:      5     5     6     7     7    27    27    31    38    39    41    41    41    41    41    43    43    43    45    51    51    51    55    55    55    56    56    56    56    57    57    58    59    61    63    63    63    64    64    65    65    65    66    67    69    69    69    71    71    71    72    73    73    73    73    73    74    76    98   102   102   105   112   112   179
        G     G     F     L     L     L     L     Y     G     N     R     R     R     R     R     H     H     H     Q     G     G     G     R     R     R     K     K     K     K     F     F     S     T     P     L     L     L     F     F     C     C     C     N     I     N     N     N     C     C     C     N     F     F     F     F     F     A     R     G     R     R     I     E     E     R
        0     0     0     0     0     0     0     1     0     1     1     1     1     1     1     1     1     1     1     0     0     0     1     1     1     1     1     1     1     0     0     1     1     0     0     0     0     0     0     1     1     1     1     0     1     1     1     1     1     1     1     0     0     0     0     0     0     1     0     1     1     0     1     1     1
        -     -     b     b     b     b     b     b     b     -     b     b     b     b     b     b     b     b     -     a     a     a     -     -     -     -     -     -     -     -     -     -     -     -     b     b     b     b     b     b     b     b     -     -     -     -     -     b     b     b     b     b     b     b     b     b     -     -     -     a     a     a     b     b     -
B:    227   116     6   118   134   131   131   201   191   147   145   147   151   153   154   145   155   156   158   159   158   158   198   121   120   123   123   196   198   201   201   196   205   194   192   192   218   191   189   190   190   168   170   185   212   212   170   210   210   215   209   208   208   206   194   205   207   189   202   202   202   202   134   227   204
        R     M     F     M     W     P     P     M     F     T     M     T     A     G     S     M     G     Q     L     A     L     L     R     H     V     Q     Q     I     R     M     M     I     P     A     W     W     H     F     Y     S     S     F     S     Y     A     A     S     L     L     L     T     S     S     T     A     P     P     Y     F     F     F     F     W     R     K
        1     0     0     0     0     0     0     0     0     1     0     1     0     0     1     0     0     1     0     0     0     0     1     1     0     1     1     0     1     0     0     0     0     0     0     0     1     0     1     1     1     0     1     1     0     0     1     0     0     0     1     1     1     1     0     0     0     1     0     0     0     0     0     1     1
        -     -     -     b     -     -     -     a     b     b     b     b     a     b     b     b     b     -     -     -     -     -     a     b     b     -     -     -     a     a     a     -     -     -     b     b     a     b     b     b     b     -     -     -     -     -     -     b     b     a     b     b     b     -     -     -     -     b     -     -     -     -     -     -     -
#######################################

Protein: 1MVK     Program Version: 2       Number of monomers:  12         Simmetry:noncircular
Amino acids for each monomer: 46  46  46  45  45  46  47  50  48  46  46  46 
Distance cutoffs:  20.0   5.0 Angstrom        Algorithm: simmetrized interface
Bonded atoms (PDB atom serial numbers)
A:    135   195   237   245   246   249   263   265   269   272   274   285   288   294   295   312   321   323   324   325   328   330   332   338   341   342   343   346   348   357
      OE2   CD2   O     O     N     O     NE1   CE3   N     O     OG1   CE2   N     OD1   OD2   O     CG    CE    NZ    N     O     OG1   N     CD1   CE2   CZ    N     O     OG1   N  
C:   1070  1087  1103  1088  1092  1089  1084  1078  1074  1071  1094  1067  1058  1076  1060  1034  1029  1032   880  1018  1015  1041  1011  1009   941   991   995   992  1020   983
      NZ    CE2   N     CZ    O     N     CD1   N     O     N     OG1   CG    O     OG1   OG1   N     CD2   CZ    OE1   O     N     OD2   CE3   NE1   CD2   O     O     N     OG1   O  
     3.07  3.52  3.01  3.01  2.81  2.67  3.36  3.36  2.88  2.87  2.56  3.68  2.93  2.88  2.59  2.84  3.76  3.34  3.46  2.74  2.67  2.75  3.19  3.59  3.68  3.18  2.61  2.92  2.70  2.80
Bonded amino acids (PDB serial numbers)
A:     27    34    40    41    42    42    43    43    44    44    44    45    46    46    46    49    50    50    50    51    51    51    52    52    52    52    53    53    53    55
        E     F     D     G     E     E     W     W     T     T     T     Y     D     D     D     T     K     K     K     T     T     T     F     F     F     F     T     T     T     T
        1     0     1     0     1     1     0     0     1     1     1     1     1     1     1     1     1     1     1     1     1     1     0     0     0     0     1     1     1     1
        a     a     -     b     b     b     b     b     b     b     b     b     -     -     -     b     b     b     b     b     b     b     b     b     b     b     b     b     b     -
C:     50    52    55    52    53    53    52    52    51    51    53    50    49    51    49    46    45    45    27    44    44    46    43    43    34    41    42    42    44    40
        K     F     T     F     T     T     F     F     T     T     T     K     T     T     T     D     Y     Y     E     T     T     D     W     W     F     G     E     E     T     D
        1     0     1     0     1     1     0     0     1     1     1     1     1     1     1     1     1     1     1     1     1     1     0     0     0     0     1     1     1     1
        b     b     -     b     b     b     b     b     b     b     b     b     b     b     b     -     b     b     a     b     b     -     b     b     a     b     b     b     b     -
#######################################

Protein: 1NR7     Program Version: 2       Number of monomers:  12         Simmetry:noncircular
Amino acids for each monomer: 496  496  496  496  496  496  496  496  496  496  496  496 
Distance cutoffs:  20.0   5.0 Angstrom        Algorithm: simmetrized interface
Bonded atoms (PDB atom serial numbers)
A:    322   328   329   336   349   378   384   386   414   432   434   435   438   440   453   455   463   464   469   485   500   506   529   539   547   548   552   554   572   630  1101  1138  1172  1200  1205  3847  3854  3855  3863  3866
      O     NH1   NH2   CG2   CA    NH2   CG1   CD1   O     CD2   NE2   N     O     CG1   O     OG    CD2   N     OG    CB    CB    NH2   O     CA    O     CB    NE1   CE3   CG1   OE1   CE    NH1   CD    O     NZ    CG1   OG1   CG2   CD2   CZ 
E:  16054 16029 16032 16056 16048 16047 16072 15985 15969 15963 16673 15953 15950 15954 15935 15938 15932 15920 15914 15886 19364 19362 15828 15825 15878 15849 19348 15822 15884 16705 19366 19354 15934 16698 16130 16052 16639 16636 16006 16602
      CE3   O     OD1   CZ3   CB    O     CG1   CB    OG    CD2   OE1   O     N     CB    N     O     CD2   O     O     CD1   CE1   CD1   NH1   CD    NH2   CA    CG2   O     CG1   NZ    CZ    OG1   NE2   CA    OE1   NE1   NH2   NE    NH2   NZ 
     4.00  3.29  2.95  4.29  3.79  3.29  3.60  3.40  2.60  3.39  2.93  3.09  3.09  3.23  3.12  3.01  3.34  3.33  2.48  3.44  4.18  3.99  3.13  3.52  3.04  4.20  3.43  3.45  3.45  2.65  4.65  2.55  3.65  2.94  2.93  3.19  2.58  3.03  3.41  3.02
Bonded amino acids (PDB serial numbers)
A:     44    44    44    45    47    50    51    51    55    57    57    58    58    58    60    60    61    62    62    64    66    66    69    71    72    72    72    72    74    81   143   147   151   155   155   498   499   499   500   500
        R     R     R     V     G     R     I     I     C     H     H     V     V     V     S     S     L     S     S     P     R     R     D     S     W     W     W     W     V     Q     K     R     E     K     K     V     T     T     F     F
        1     1     1     0     0     1     0     0     1     1     1     0     0     0     1     1     0     1     1     0     1     1     1     1     0     0     0     0     0     1     1     1     1     1     1     0     1     1     0     0
        a     a     a     a     a     a     a     a     -     b     b     b     b     b     b     b     b     -     -     b     b     b     -     -     b     b     b     b     b     b     a     a     a     a     a     -     -     -     -     -
E:     72    69    69    72    72    72    74    64    62    61   151    60    60    60    58    58    57    56    55    51   500   500    44    44    50    47   498    44    51   155   500   499    57   155    81    72   147   147    66   143
        W     D     D     W     W     W     V     P     S     L     E     S     S     S     V     V     H     N     C     I     F     F     R     R     R     G     V     R     I     K     F     T     H     K     Q     W     R     R     R     K
        0     1     1     0     0     0     0     0     1     0     1     1     1     1     0     0     1     1     1     0     0     0     1     1     1     0     0     1     0     1     0     1     1     1     1     0     1     1     1     1
        b     -     -     b     b     b     b     b     -     -     a     b     b     b     b     b     b     -     -     a     -     -     a     a     a     a     -     a     a     a     -     -     b     a     b     b     a     a     b     a
#######################################

Protein: 1OJH     Program Version: 2       Number of monomers:  12         Simmetry:noncircular
Amino acids for each monomer: 52  50  53  56  50  50  53  50  54  51  50  50 
Distance cutoffs:  20.0   5.0 Angstrom        Algorithm: simmetrized interface
Bonded atoms (PDB atom serial numbers)
A:     17    18    47    50    75    77    85    86   108   111   116   139   141   146   163   178   185   186   207   212   215   217   233   242   243   244   250   251   266   273   280   285   286   303   304   305   312   339   340   345   357   358   359   360   364   382   397   426
      CD1   CD2   CG    NE2   CB    OG    CG2   CD1   CB    CD2   CA    O     CG1   O     O     CA    CE1   NE2   O     O     CD    NZ    CD2   CG    CD1   CD2   CG1   CG2   CG    CB    OH    CB    CG    CB    CG   SE     CG1   OE1   OE2   CB    CB    CG    CD1   CD2   OH    OE2   CD1   NE2
B:    733   769   761   794   726   762   696   732   724   719   697   661   658   663   632   630   623   609   689   587   585   596   690   688   614   714   565   562   752   559   524   531   532   753   751   713   487   777   813   491   808   807   846   809   822   442   810   843
      CD    CG2   CG1   CB    OH    CG2   CG1   CG    CE2   CB    CG2   CD    O     NZ    NE2   CD2   N     O     CD1   CG1   O     OE1   CD2   CG   SE     CD2   CB    CA   SE     CE2   OG    CG2   CD1  SE     CG    CD1   CB    NE    OH    NE2   CD1   CG    CD1   CD2   NE2   N     CE1   O  
     3.95  3.53  3.51  3.69  3.99  4.34  4.04  3.77  3.81  3.50  4.13  3.52  3.84  4.05  2.85  3.52  3.29  2.93  3.71  3.63  3.36  3.07  3.62  3.89  3.58  3.74  3.89  3.97  3.56  3.34  2.47  4.25  4.04  3.65  3.53  3.56  3.76  2.68  2.49  4.03  3.75  3.69  3.69  3.79  2.70  4.25  3.92  2.94
Bonded amino acids (PDB serial numbers)
A:      7     7    11    11    14    14    15    15    18    18    19    22    22    23    25    27    27    27    30    31    31    31    33    34    34    34    35    35    37    38    38    39    39    41    41    41    42    45    45    46    48    48    48    48    48    50    52    55
        L     L     Q     Q     -     -     I     I     F     F     A     V     V     Q     -     H     H     H     A     K     K     K     F     L     L     L     V     V     L     Y     Y     E     E     -     -     -     V     E     E     A     Y     Y     Y     Y     Y     E     L     Q
        0     0     1     1     -     -     0     0     0     0     0     0     0     1     -     1     1     1     0     1     1     1     0     0     0     0     0     0     0     1     1     1     1     -     -     -     0     1     1     0     1     1     1     1     1     1     0     1
        -     -     a     a     a     a     a     a     a     a     a     a     a     a     -     a     a     a     a     a     a     a     a     a     a     a     a     a     a     a     a     a     a     a     a     a     a     a     a     a     a     a     a     a     a     a     a     -
B:     39    43    42    46    38    42    35    39    38    38    35    31    31    31    27    27    27    25    34    22    22    23    34    34    25    37    19    19    41    18    14    15    15    41    41    37    11    44    48    11    48    48    52    48    49     5    48    52
        E     V     V     A     Y     V     V     E     Y     Y     V     K     K     K     H     H     H     -     L     V     V     Q     L     L     -     L     A     A     -     F     S     I     I     -     -     L     Q     R     Y     Q     Y     Y     L     Y     Q     I     Y     L
        1     0     0     0     1     0     0     1     1     1     0     1     1     1     1     1     1     -     0     0     0     1     0     0     -     0     0     0     -     0     1     0     0     -     -     0     1     1     1     1     1     1     0     1     1     0     1     0
        a     a     a     a     a     a     a     a     a     a     a     a     a     a     a     a     a     -     a     a     a     a     a     a     -     a     a     a     a     a     a     a     a     a     a     a     a     a     a     a     a     a     a     a     a     -     a     a
#######################################

Protein: 1ORT     Program Version: 2       Number of monomers:  12         Simmetry:noncircular
Amino acids for each monomer: 335  335  335  335  335  335  335  335  335  335  335  335 
Distance cutoffs:  20.0   5.0 Angstrom        Algorithm: simmetrized interface
Bonded atoms (PDB atom serial numbers)
A:      1     5    10    12    23    37    47    50   385   794   798   804   805   833   990  2651  2652  2655  2664
      N     CB    CB    CD1   OD1   CB    CB    ND2   NH2   O     O     NH1   NH2   OD2   O     O     CB    OD2   OXT
D:   8793  8789  8799  8800  8985  8045  8042  8032 10646  8000  7996  8005  8007 10659  8018  8380 10647 10650  8828
      O     O     NH1   NH2   O     ND2   CB    CB    O     CB    N     CB    CD1   OXT   OD1   NH2   CB    OD2   OD2
     3.05  2.95  3.81  3.54  3.35  4.29  4.54  4.29  2.52  2.95  3.05  3.81  3.54  4.02  3.35  2.52  3.95  3.13  4.02
Bonded amino acids (PDB serial numbers)
A:      1     1     2     2     3     5     6     6    45    98    99    99    99   102   122   334   334   334   335
        A     A     F     F     N     H     N     N     R     G     R     R     R     D     G     D     D     D     I
        0     0     0     0     1     1     1     1     1     0     1     1     1     1     0     1     1     1     0
        -     -     -     -     -     -     -     -     -     a     a     a     a     -     -     -     -     -     -
D:     99    98    99    99   122     6     6     5   334     1     1     2     2   335     3    45   334   334   102
        R     G     R     R     G     N     N     H     D     A     A     F     F     I     N     R     D     D     D
        1     0     1     1     0     1     1     1     1     0     0     0     0     0     1     1     1     1     1
        a     a     a     a     -     -     -     -     -     -     -     -     -     -     -     -     -     -     -
#######################################

Protein: 1PKU     Program Version: 2       Number of monomers:  12         Simmetry:noncircular
Amino acids for each monomer: 149  149  149  149  149  149  149  149  149  149  149  149 
Distance cutoffs:  20.0   5.0 Angstrom        Algorithm: simmetrized interface
Bonded atoms (PDB atom serial numbers)
A:   1124  1127  1128  1134  1135  1136  1162
      O     OD1   ND2   CG    CD1   CD2   NE1
E:   5916  5950  5912  5924  5923  5922  5915
      ND2   NE1   O     CD2   CD1   CG    OD1
     3.18  2.77  3.12  4.11  4.34  4.04  2.63
Bonded amino acids (PDB serial numbers)
A:    144   144   144   145   145   145   148
        N     N     N     L     L     L     W
        1     1     1     0     0     0     0
        -     -     -     a     a     a     a
E:    144   148   144   145   145   145   144
        N     W     N     L     L     L     N
        1     0     1     0     0     0     1
        -     a     -     a     a     a     -
#######################################

Protein: 1Q0G     Program Version: 2       Number of monomers:  12         Simmetry:noncircular
Amino acids for each monomer: 117  117  117  117  117  117  117  117  117  117  117  117 
Distance cutoffs:  20.0   5.0 Angstrom        Algorithm: simmetrized interface
Bonded atoms (PDB atom serial numbers)
A:      8     9    10    15    20    26    28    31    32    36    94    97   121   129   130   150   178   205   304   305   331   332   370
      CD2   CE1   NE2   CB    O     CA    O     CD1   CD2   O     CG    NE2   CD1   OE1   OE2   OG    CG2   CE    NH1   NH2   CG2   CD1   NH2
C:   2234  2014  1993  2195  2169  2196  2168  2139  2042  2069  1985  1994  1958  1874  1961  1873  1896  1900  1892  1884  1879  1890  1872
      NH2   OG    OE1   CG2   NH2   CD1   NH1   CE1   CG2   CE    CD1   OE2   CG    NE2   NE2   CE1   CD2   O     O     O     CB    CA    CD2
     3.18  2.70  3.02  3.26  2.89  3.66  2.86  3.74  3.76  3.31  3.88  3.19  3.84  3.04  3.19  2.69  3.73  3.36  2.89  2.92  3.28  3.55  3.06
Bonded amino acids (PDB serial numbers)
A:      1     1     1     2     3     4     4     4     4     5    13    13    16    17    17    20    24    27    39    39    43    43    47
        H     H     H     C     D     L     L     L     L     P     Q     Q     I     E     E     S     I     K     R     R     I     I     R
        1     1     1     1     1     0     0     0     0     0     1     1     0     1     1     1     0     1     1     1     0     0     1
        -     -     -     -     -     -     -     -     -     -     a     a     a     a     a     a     a     a     a     a     a     a     a
C:     47    20    17    43    39    43    39    36    24    27    16    17    13     1    13     1     4     5     4     3     2     4     1
        R     S     E     I     R     I     R     F     I     K     I     E     Q     H     Q     H     L     P     L     D     C     L     H
        1     1     1     0     1     0     1     0     0     1     0     1     1     1     1     1     0     0     0     1     1     0     1
        a     a     a     a     a     a     a     a     a     a     a     a     a     -     a     -     -     -     -     -     -     -     -
#######################################

Protein: 1Q23     Program Version: 2       Number of monomers:  12         Simmetry:noncircular
Amino acids for each monomer: 214  217  213  213  215  212  213  216  215  212  213  210 
Distance cutoffs:  20.0   5.0 Angstrom        Algorithm: simmetrized interface
Bonded atoms (PDB atom serial numbers)
A:    374   378   383   394   405   928   955   966   992
      O     CE    O     CD    CE1   NH2   CD1   NE2   OG 
L:  20855 20847 20119 20115 20137 20140 20133 20148 20135
      ND2   OD2   CE    O     N     O     CB    OE1   OD1
     3.44  3.21  3.58  3.44  4.08  2.38  3.19  3.14  3.49
Bonded amino acids (PDB serial numbers)
A:     50    50    51    52    53   114   117   118   121
        K     K     N     K     H     R     L     H     S
        1     1     1     1     1     1     0     1     1
        a     a     a     -     -     a     a     a     a
L:    165   164    77    77    80    80    79    81    79
        N     D     M     M     G     G     D     E     D
        1     1     0     0     0     0     1     1     1
        -     -     b     b     -     -     -     -     -
#######################################

Protein: 1Q52     Program Version: 2       Number of monomers:  12         Simmetry:noncircular
Amino acids for each monomer: 269  279  269  269  269  269  269  269  269  269  271  269 
Distance cutoffs:  20.0   5.0 Angstrom        Algorithm: simmetrized interface
Bonded atoms (PDB atom serial numbers)
A:    831   943   973   976   984   985  1197  1216  1411  1425  1436  1438  1454  1457  1458  1568  1573  1574  1592  1593  1623  1624  1647  1650  1654  1658  1659  1676  1686  1688  1710  1711  1715  1718  1720  1721  1722  1729  1745  2114
      CG2   O     O     OD1   CD1   CD2   CE2   O     O     OE1   CA    O     O     OD1   ND2   CD2   CZ3   CH2   OE1   OE2   NZ    N     CA    CB    O     OE1   NE2   CG    CD2   CA    O     CB    O     CD1   CE1   CE2   CZ    OD1   CD1   CD1
C:   5633  5572  5595  5599  5645  5600  5560  5555  5583  5736  5581  5568  5582  5570  5567  5646  5605  5606  5658  5661  5426  5418  5452  5442  5637  5635  5631  5455  5449  5638  5498  5465  5563  5594  5590  5491  5587  5598  5534  5046
      CG    NZ    CD    NH2   CD1   N     CG    N     CZ    OE1   CE1   CB    CE2   CD    O     CD2   CG    CD    NE    NH2   OD1   O     CD2   O     CE2   CD2   O     CZ    CB    CZ    CB    CA    NE2   CG    CA    O     O     NH1   NH2   OE2
     3.93  2.61  3.42  2.82  3.70  3.51  3.69  2.91  3.70  4.13  3.70  3.68  3.63  3.62  2.97  3.42  3.84  3.52  2.75  2.85  2.81  2.96  4.01  3.55  3.61  3.35  2.85  3.46  3.54  3.72  4.09  3.83  3.35  3.80  3.95  3.35  3.35  2.89  3.61  4.70
Bonded amino acids (PDB serial numbers)
A:    149   166   170   170   171   171   199   202   225   226   228   228   231   231   231   246   246   246   249   249   253   254   257   257   258   258   258   260   261   262   264   264   265   265   265   265   265   266   268   314
        V     H     D     D     L     L     Y     R     H     Q     G     G     N     N     N     W     W     W     E     E     K     S     A     A     Q     Q     Q     M     L     K     A     A     F     F     F     F     F     N     L     F
        0     1     1     1     0     0     1     1     1     1     0     0     1     1     1     0     0     0     1     1     1     1     0     0     1     1     1     0     0     1     0     0     0     0     0     0     0     1     0     0
        b     a     -     -     b     b     a     a     a     a     a     a     -     -     -     a     a     a     a     a     -     a     a     a     a     a     a     a     a     a     a     a     a     a     a     a     a     a     a     -
C:    214   207   210   210   215   211   206   206   208   226   208   207   208   207   207   215   211   211   217   217   187   186   191   190   214   214   214   191   191   214   198   193   206   210   210   197   209   210   202   138
        F     K     R     R     L     E     Q     Q     F     Q     F     K     F     K     K     L     E     E     R     R     D     A     F     S     F     F     F     F     F     F     A     G     Q     R     R     S     A     R     R     E
        0     1     1     1     0     1     1     1     0     1     0     1     0     1     1     0     1     1     1     1     1     0     0     1     0     0     0     0     0     0     0     0     1     1     1     1     0     1     1     1
        a     a     a     a     a     a     a     a     a     a     a     a     a     a     a     a     a     a     -     -     a     a     -     -     a     a     a     -     -     a     -     -     a     a     a     -     a     a     a     a
#######################################

Protein: 1Q6W     Program Version: 2       Number of monomers:  12         Simmetry:noncircular
Amino acids for each monomer: 151  151  153  151  151  151  149  149  149  149  149  149 
Distance cutoffs:  20.0   5.0 Angstrom        Algorithm: simmetrized interface
Bonded atoms (PDB atom serial numbers)
A:      1   136   151   576   579   585   586   600   606   608   615   616
      N     O     CG    CG    NE2   CG1   CG2   CG    O     OG    OD1   ND2
F:   6117  5982  6581  6560  6557  6587  6588  6132  6566  6589  6596  6597
      O     N     CG    NE2   CG    O     CB    CG    CG1   OG    OD1   ND2
     3.77  3.71  4.16  2.98  2.96  4.03  3.56  4.25  4.10  2.56  2.84  2.78
Bonded amino acids (PDB serial numbers)
A:      9    25    27    81    81    82    82    84    85    85    86    86
        A     E     L     Q     Q     V     V     L     S     S     N     N
        0     1     0     1     1     0     0     0     1     1     1     1
        -     b     -     a     a     a     a     a     a     a     -     -
F:     25     9    84    81    81    85    85    27    82    85    86    86
        E     A     L     Q     Q     S     S     L     V     S     N     N
        1     0     0     1     1     1     1     0     0     1     1     1
        b     -     a     a     a     a     a     -     a     a     -     -
#######################################

Protein: 1QGH     Program Version: 2       Number of monomers:  12         Simmetry:noncircular
Amino acids for each monomer: 150  150  150  150  150  150  150  150  150  150  150  150 
Distance cutoffs:  20.0   5.0 Angstrom        Algorithm: simmetrized interface
Bonded atoms (PDB atom serial numbers)
A:    890  1010  1034  1035  1061  1065  1083  1087  1096  1119  1123  1125  1126  1127  1128  1204  1212
      NZ    OD1   CG2   CD1   N     CB    O     OD2   NZ    CB    NE1   CE3   CZ2   CZ3   CH2   CG    CD1
I:  10765 10795 10761 10762 10772 10771 10294 10272 10261 10291 10287 10257 10289 10258 10259 10285 10298
      OD2   OD2   O     CB    CG2   CG1   CB    NH1   OE1   CA    CG    O     CD2   CB    CG    O     O  
     2.50  3.45  3.76  3.73  3.44  3.63  3.96  2.98  2.98  4.06  3.82  4.45  3.77  3.91  3.71  3.13  3.45
Bonded amino acids (PDB serial numbers)
A:    114   130   133   133   137   137   140   140   141   144   144   144   144   144   144   154   155
        K     D     I     I     A     A     D     D     K     W     W     W     W     W     W     P     L
        1     1     0     0     0     0     1     1     1     0     0     0     0     0     0     0     0
        a     a     a     a     a     a     a     a     a     a     a     a     a     a     a     -     -
I:    126   130   126   126   127   127    66    63    62    66    65    62    65    62    62    65    67
        D     D     D     D     V     V     A     R     E     A     L     E     L     E     E     L     I
        1     1     1     1     0     0     0     1     1     0     0     1     0     1     1     0     0
        -     -     -     -     -     -     -     -     -     -     -     -     -     -     -     -     -
#######################################

Protein: 1RJ7     Program Version: 2       Number of monomers:  12         Simmetry:noncircular
Amino acids for each monomer: 144  144  144  149  144  144  142  143  143  145  145  144 
Distance cutoffs:  20.0   5.0 Angstrom        Algorithm: simmetrized interface
Bonded atoms (PDB atom serial numbers)
A:    404   405   428   552   561   641   646   647   658   668   669   672   676   684   687   689   700   701   702   706   707   796   799   801   810   815   816   821   824   840  1090  1093  1094  1099  1118
      OG1   CG2   CZ    OD2   CE1   CE    O     CB    CE1   CD2   N     O     OE1   N     O     OG1   NH1   NH2   N     CB    OG    O     CD1   CE1   OG1   O     CB    N     O     CD1   O     CD1   CD2   N     CG 
D:   2259  2273  2678  3009  3015  3263  3272  3273  2291  3297  3267  2714  3280  3036  3031  2730  2951  2952  3029  3030  3014  3048  3050  3052  2713  3296  3055  2699  2286  2483  2261  3325  3345  2251  2500
      O     CG1   CE2   OD1   CB    NZ    CE1   NE2   NE2   CE2   O     NE2   CG2   OG1   N     OE2   NH1   NH2   OD1   ND2   O     CB    CD1   CE1   OE1   CE1   OH    OH    CB    OG1   CG    CG2   CD2   N     ND2
     4.45  3.67  3.67  4.01  3.99  3.62  2.90  3.71  3.58  3.63  3.05  2.94  3.60  2.97  2.92  2.84  2.99  3.21  3.03  3.22  2.86  3.98  3.86  3.53  2.60  3.10  3.61  3.00  3.54  4.06  3.68  3.82  4.47  4.33  4.67
Bonded amino acids (PDB serial numbers)
A:    300   300   302   316   317   327   328   328   329   330   331   331   331   333   333   333   334   334   335   335   335   347   347   347   348   349   349   351   351   353   385   385   385   387   389
        T     T     F     D     F     K     P     P     F     L     Q     Q     Q     T     T     T     R     R     S     S     S     Y     Y     Y     T     A     A     V     V     L     L     L     L     E     P
        1     1     0     1     0     1     0     0     0     0     1     1     1     1     1     1     1     1     1     1     1     1     1     1     1     0     0     0     0     0     0     0     0     1     0
        b     b     b     -     -     b     b     b     b     b     b     b     b     b     b     b     b     b     -     -     -     b     b     b     b     b     b     b     b     b     b     b     b     -     -
D:    248   250   302   342   343   375   376   376   252   379   376   306   377   345   345   308   334   334   344   344   343   347   347   347   306   379   347   304   252   278   248   383   385   247   280
        P     V     F     N     Y     K     H     H     H     F     H     Q     T     T     T     E     R     R     N     N     Y     Y     Y     Y     Q     F     Y     Y     H     T     P     I     L     Q     N
        0     0     0     1     1     1     1     1     1     0     1     1     1     1     1     1     1     1     1     1     1     1     1     1     1     0     1     1     1     1     0     0     0     1     1
        -     b     b     -     -     -     -     -     b     b     -     b     -     b     b     b     b     b     b     b     -     b     b     b     b     b     b     b     b     b     -     b     b     -     -
#######################################

Protein: 1RXC     Program Version: 2       Number of monomers:  12         Simmetry:noncircular
Amino acids for each monomer: 246  250  246  250  250  250  245  240  250  250  243  250 
Distance cutoffs:  20.0   5.0 Angstrom        Algorithm: simmetrized interface
Bonded atoms (PDB atom serial numbers)
A:     28    32    41   174   329   334   335   338   344   347   494   499   501   511   541   543   561   563   564   572   585   586   623   626   836   850   875   878   879   880   881   885  1141  1145  1155  1161  1163  1174  1179  1184  1235  1247  1252  1254  1255  1256  1258  1263  1278  1293  1323  1535  1545  1558
      CD1   CZ    CE1   OD2   N     CG    CD    NH1   CB    OE1   N     CG1   CD1   CA    CG1   CD1   CG    OE1   OE2   OE1   O     CB    NE    NH2   O     CA    O     ND1   CD2   CE1   NE2   O     OG    O     OG1   CB    CD1   CD1   OH    CB    O     N     CG    CD2   CE1   CE2   OH    CB    NH1   CG2   CE1   O     OE1   CD2
B:   3532  3539  3012  2182  2037  2022  2349  2019  2192  2342  2196  2186  2391  2993  3009  2348  3023  3095  3099  3027  3101  3100  3106  3103  2729  2997  3140  3003  3171  2989  2684  3141  2728  2359  2726  2389  1889  2409  2420  2723  2443  2412  2434  2433  3389  2474  2471  3393  3383  2733  2727  3126  3111  3104
      CG2   CG    CD2   CG    OD2   OD2   CD1   CB    CB    N     OE2   NH1   CD1   O     CB    CG2   CD2   N     CB    OH    CD1   CG    OH    CE1   NE2   OD2   CG1   OG1   CE1   OG    O     CG2   CE1   CA    ND1   CG1   CE1   CG    OE1   O     NE2   OE2   CB    O     O     NH2   NE    OE1   O     O     CD2   NH1   CB    CE2
     3.87  3.57  3.62  3.71  4.05  3.54  3.71  3.67  3.83  2.92  2.93  3.63  3.74  3.06  3.79  3.83  3.58  2.78  3.58  2.54  3.72  3.86  3.41  3.40  3.02  3.06  3.39  2.47  3.33  3.20  3.27  3.53  3.20  3.01  2.67  3.80  3.73  3.62  2.60  3.28  4.23  2.81  4.07  3.66  3.90  3.80  3.60  3.25  2.90  3.38  3.41  3.37  3.26  3.79
Bonded amino acids (PDB serial numbers)
A:      7     7     8    27    48    48    48    48    49    49    69    69    69    72    76    76    79    79    79    80    82    82    87    87   116   118   122   122   122   122   122   123   159   160   161   162   162   163   163   164   170   172   172   172   172   172   172   173   175   177   180   208   209   211
        F     F     H     D     R     R     R     R     E     E     I     I     I     P     I     I     E     E     E     E     A     A     R     R     L     G     H     H     H     H     H     F     S     D     T     F     F     Y     Y     P     D     Y     Y     Y     Y     Y     Y     S     R     V     F     S     Q     L
        0     0     1     1     1     1     1     1     1     1     0     0     0     0     0     0     1     1     1     1     0     0     1     1     0     0     1     1     1     1     1     0     1     1     1     0     0     1     1     0     1     1     1     1     1     1     1     1     1     0     0     1     1     0
        -     -     -     a     -     -     -     -     -     -     -     -     -     a     a     a     a     a     a     a     a     a     -     -     b     -     a     a     a     a     a     a     b     -     -     -     -     a     a     a     -     -     -     -     -     -     -     -     -     a     a     a     -     -
B:    228   229   162    48    29    27    69    27    49    69    49    48    76   160   162    69   163   172   172   163   172   172   172   172   122   160   177   161   180   159   116   177   122    72   122    76     8    79    80   122    83    79    82    82   209    87    87   209   208   123   122   175   173   172
        I     P     F     R     D     D     I     D     E     I     E     R     I     D     F     I     Y     Y     Y     Y     Y     Y     Y     Y     H     D     V     T     F     S     L     V     H     P     H     I     H     E     E     H     Q     E     A     A     Q     R     R     Q     S     F     H     R     S     Y
        0     0     0     1     1     1     0     1     1     0     1     1     0     1     0     0     1     1     1     1     1     1     1     1     1     1     0     1     0     1     0     0     1     0     1     0     1     1     1     1     1     1     0     0     1     1     1     1     1     0     1     1     1     1
        -     -     -     -     a     -     -     -     -     -     -     -     a     -     -     -     a     -     -     a     -     -     -     -     a     -     a     -     a     b     b     a     a     a     a     a     -     a     a     a     a     a     a     a     -     -     -     -     a     a     a     -     -     -
#######################################

Protein: 1S0Y     Program Version: 2       Number of monomers:  12         Simmetry:noncircular
Amino acids for each monomer: 62  55  60  56  61  57  62  56  62  55  61  55 
Distance cutoffs:  20.0   5.0 Angstrom        Algorithm: simmetrized interface
Bonded atoms (PDB atom serial numbers)
A:     12    13    15   285   288   326
      CB    CG    CE    CD1   CE2   NH2
F:   2260  2258  2538  2534  2254  2259
      CZ    CE1   O     ND2   CB    CE2
     4.27  3.94  3.26  3.15  3.34  4.08
Bonded amino acids (PDB serial numbers)
A:      3     3     3    40    40    44
        M     M     M     F     F     R
        0     0     0     0     0     1
        b     b     b     b     b     b
F:      3     3    41    40     3     3
        F     F     V     N     F     F
        0     0     0     1     0     0
        b     b     b     b     b     b
#######################################

Protein: 1S3Q     Program Version: 2       Number of monomers:  12         Simmetry:noncircular
Amino acids for each monomer: 162  162  162  162  162  162  163  162  162  163  162  162 
Distance cutoffs:  20.0   5.0 Angstrom        Algorithm: simmetrized interface
Bonded atoms (PDB atom serial numbers)
A:    517   519   925   937   938   940   942   944   949   966   973   975   976
      O     CG    NZ    O     CB    CD1   CE1   CZ    CB    CE2   CB    OD1   ND2
D:   5131  5098  4908  5068  4876  4872  4870  4930  5099  5000  5035  5074  5032
      CB    CG1   OE1   CG1   NE2   CG    O     CE    CG2   OH    OE1   CB    CB 
     3.51  3.34  3.35  3.63  4.00  3.53  3.62  3.58  3.48  3.39  3.94  3.50  3.83
Bonded amino acids (PDB serial numbers)
A:     65    65   114   116   116   116   116   116   117   119   120   120   120
        E     E     K     F     F     F     F     F     A     Y     N     N     N
        1     1     1     0     0     0     0     0     0     1     1     1     1
        a     a     a     a     a     a     a     a     a     a     a     a     a
D:    134   130   108   126   104   104   104   111   130   119   123   127   123
        A     V     E     V     H     H     H     -     V     Y     Q     A     Q
        0     0     1     0     1     1     1     -     0     1     1     0     1
        a     a     a     a     a     a     a     a     a     a     a     a     a
#######################################

Protein: 1S4D     Program Version: 2       Number of monomers:  12         Simmetry:noncircular
Amino acids for each monomer: 256  263  248  265  254  258  259  263  252  258  247  252 
Distance cutoffs:  20.0   5.0 Angstrom        Algorithm: simmetrized interface
Bonded atoms (PDB atom serial numbers)
A:      6    11   144   153   155   159   167   178   179   185   187   193   195   699   710   712   713   717   725   734   750   756   766   781   788   789   810   811   857   864   866   873   876   879   881   896   897   900   909   932   933   935   963   988  1003  1011  1013  1019  1025  1053  1054  1058  1065  1068  1077  1079  1082  1087  1098  1143  1150  1153  1180  1188  1198  1201  1203  1757  1762  1766  1779  1783  1784  1785  1786  1787  1788  1857  1869  1870
      CG    CZ    OD2   CA    O     O     O     CG2   N     CD1   N     ND1   CE1   OD2   O     CG    CD1   CZ    N     CE2   NH2   CA    OE1   CB    CD1   CD2   CG1   CG2   O     CZ    CA    CZ    N     O     CG1   CG    CD    C     CD1   CG2   CD1   CA    CE1   CB    OG1   ND1   CE1   CB    NH2   O     CB    CE1   N     O     OG1   N     O     CE1   N     CG1   CB    ND2   O     CD1   CB    CA    O     O     O     CD2   CB    NE1   CE2   CE3   CZ2   CZ3   CH2   O     CG    OD1
B:   2271  2258  2091  2078  2082  2073  2074  2054  2062  2043  2050  2049  2039  2843  2913  2899  2896  2900  2915  2914  2933  2923  2932  3709  2925  3701  3700  3789  3722  3705  3728  3730  3727  3729  3726  2846  2874  2820  2811  2604  2844  2807  2808  2618  2631  2662  2665  2672  2655  3009  3086  3036  2993  2990  2988  2979  2976  2995  2964  2965  3140  3141  3123  3146  3096  3092  3131  2717  2775  2687  2768  2791  2787  2777  2790  2784  2785  2716  2695  2693
      CD2   O     NE2   CB    N     CG2   N     O     O     O     O     C     OD2   CG2   CB    CB    CA    CG    CG2   OG1   NE    CD2   CD    CD2   NE2   CB    O     CB    CB    O     CE3   CZ3   CE2   CZ2   NE1   CA    CE1   CD1   C     OD1   CD1   CG    CD    CG    N     CA    N     OE1   NH1   N     CG1   OD1   O     N     OG1   O     N     CG    O     CB    O     CB    O     O     ND2   O     CD1   CG2   CZ    CB    O     CB    N     CA    O     CZ    NH1   CG1   CD2   CG 
     3.76  4.39  2.72  3.21  2.87  3.81  2.88  3.55  2.86  3.73  2.70  3.43  2.64  3.42  3.15  3.59  3.65  4.21  3.20  3.40  3.02  3.91  3.40  3.73  3.81  3.92  3.32  3.42  3.43  3.45  3.89  3.64  3.69  3.53  3.54  3.70  3.74  3.47  3.58  3.47  3.68  3.63  3.80  3.43  2.75  3.96  3.67  4.04  3.98  3.13  3.99  4.22  3.00  2.67  2.57  2.59  2.74  3.87  3.05  3.85  2.85  3.63  3.01  3.16  3.53  4.07  3.39  3.48  3.95  3.58  3.30  3.85  3.69  3.77  3.52  3.54  3.77  3.67  3.61  3.91
Bonded amino acids (PDB serial numbers)
A:      6     6    26    28    28    29    30    31    32    32    33    33    33   102   104   104   104   104   106   106   108   110   111   113   114   114   117   117   123   123   124   124   125   125   125   127   127   128   129   133   133   134   138   142   144   145   145   146   146   150   150   150   152   152   153   154   154   154   156   168   169   169   172   173   175   176   176   254   255   255   257   257   257   257   257   257   257   267   269   269
        F     F     D     G     G     L     L     T     L     L     H     H     H     D     F     F     F     F     F     F     R     G     E     A     L     L     V     V     F     F     R     R     I     I     I     P     P     G     I     I     I     G     Y     P     T     H     H     R     R     H     H     H     V     V     T     F     F     F     T     I     N     N     G     I     S     G     G     A     L     L     W     W     W     W     W     W     W     A     D     D
        0     0     1     0     0     0     0     1     0     0     1     1     1     1     0     0     0     0     0     0     1     0     1     0     0     0     0     0     0     0     1     1     0     0     0     0     0     0     0     0     0     0     1     0     1     1     1     1     1     1     1     1     0     0     1     0     0     0     1     0     1     1     0     0     1     0     0     0     0     0     0     0     0     0     0     0     0     0     1     1
        -     -     -     -     -     -     -     a     a     a     a     a     a     -     -     -     -     -     -     -     a     a     a     a     a     a     a     a     b     b     b     b     b     b     b     -     -     -     -     a     a     a     a     -     -     -     -     -     -     -     -     -     b     b     b     b     b     b     b     -     a     a     a     a     a     -     -     a     a     a     a     a     a     a     a     a     a     -     -     -
B:     57    56    33    32    33    31    32    29    30    27    28    28    26   133   144   142   142   142   144   144   146   145   146   255   145   254   254   266   257   255   257   257   257   257   257   134   138   129   128   102   133   127   127   104   106   110   111   111   108   156   168   159   154   154   153   152   152   154   150   150   175   175   172   176   169   169   173   117   123   113   123   125   125   124   125   124   124   117   114   114
        L     K     H     L     H     T     L     L     L     P     G     G     D     I     T     P     P     P     T     T     R     H     R     L     H     A     A     L     W     L     W     W     W     W     W     G     Y     I     G     D     I     P     P     F     F     G     E     E     R     T     I     D     F     F     T     V     V     F     H     H     S     S     G     G     N     N     I     V     F     A     F     I     I     R     I     R     R     V     L     L
        0     1     1     0     1     1     0     0     0     0     0     0     1     0     1     0     0     0     1     1     1     1     1     0     1     0     0     0     0     0     0     0     0     0     0     0     1     0     0     1     0     0     0     0     0     0     1     1     1     1     0     1     0     0     1     0     0     0     1     1     1     1     0     0     1     1     0     0     0     0     0     0     0     1     0     1     1     0     0     0
        a     a     a     a     a     a     a     a     a     a     a     a     a     a     -     -     -     -     -     -     -     -     -     a     -     a     a     -     -     a     -     -     -     -     -     a     a     -     -     -     a     -     -     -     -     a     a     a     a     b     -     -     b     b     b     b     b     b     -     -     a     a     a     a     a     a     a     a     b     a     b     b     b     b     b     b     b     a     a     a
#######################################

Protein: 1S64     Program Version: 2       Number of monomers:  12         Simmetry:noncircular
Amino acids for each monomer: 314  346  314  346  314  346  314  346  314  346  314  346 
Distance cutoffs:  20.0   5.0 Angstrom        Algorithm: simmetrized interface
Bonded atoms (PDB atom serial numbers)
A:    200   205   217   224   229   233   235   244   249   250   258   261   263   264   265   268   271   272   275   280   287   288   289   292   295   296   306   308   309   420   442   443   445   447   449   471   602   613   623   624   632   642   650   682   938   942   944   984   985  1016  1217  1220  1222  1240  1242  1280  1309  1529  1532  1551  1552  1558  1580  1586  1587  1612  1613  1617  1879  1880  1909  1910  1915  1944  1970  1971  2172  2228  2229  2474  2478  2484  2486  2488  2499  2500  2504  2509  2516  2530  2548  2553  2576
      CG1   O     NE2   OD1   O     OD2   CA    CD    CB    OG    N     O     CG1   CG2   N     O     CG2   N     O     NE2   CG2   CD1   N     O     CG2   CD1   CE2   OH    N     NE    CD1   CD2   CA    O     CG    OD2   O     OD1   O     CB    ND2   CE2   OG1   NE2   CB    CE1   CZ    CE1   NE2   NH1   O     CD    NZ    CE2   OH    NE2   OE1   O     CD    OD1   ND2   OG    N     OD1   ND2   CB    CG    NE2   OE1   OE2   O     CB    CA    CA    OE1   NE2   CE2   OD1   OD2   O     CD1   CG    NE    NH1   O     CB    OE2   CB    OH    CH2   CD1   OH    NH2
B:   3322  3320  2868  3338  3346  3298  3344  3347  3071  3072  3108  2892  2775  3107  2772  2889  2766  2780  2793  2792  2804  2831  2796  2812  2791  2808  2844  2867  2816  3302  3318  3423  3408  3415  3406  3427  2845  2847  2874  2849  3306  3453  3310  3778  3800  3835  3834  3788  3787  3807  4534  4557  4546  4139  4167  4163  4162  4550  4549  4540  4172  4171  4100  4159  4155  4098  4096  4093  4467  4468  4095  4105  4097  4092  4116  4392  4457  4420  4421  4754  4481  4447  4456  4445  4738  4734  4725  4449  4418  4419  4739  4410  4742
      O     CA    OE2   N     CE1   OG    CD1   CE2   CB    CG    NE1   NH2   CD1   CD2   O     NE    O     O     N     CG2   O     O     O     CB    CG1   N     CB    OE1   OE2   O     CD2   CD2   NE2   CD    CD2   OH    OG    CA    OG1   O     CD2   CD2   OH    CG    OE2   NH2   NH1   C     CA    OD1   NH1   CD    O     CG    O     CD2   CD1   ND2   OD1   CB    OE2   OE1   OH    O     O     CE2   CD2   CB    NH1   NH2   CD1   CB    CE1   O     ND2   NH1   CE    NH1   NH2   CB    O     CG1   SD    O     CD2   O     O     CD1   NE    CZ    CE1   NZ    OH 
     3.90  3.71  3.02  3.12  3.60  2.57  3.31  3.80  3.90  3.89  4.15  2.88  3.73  3.44  2.92  2.73  3.35  3.14  2.77  4.06  3.93  3.23  3.07  3.14  3.60  3.11  3.66  2.40  2.56  2.84  3.46  3.40  3.68  3.83  4.35  2.76  3.80  3.32  3.79  3.94  3.62  3.68  2.69  3.44  3.68  3.45  3.52  3.51  3.55  4.89  2.93  3.41  2.86  3.56  2.77  3.93  2.99  2.98  3.55  3.45  2.82  2.80  3.53  3.39  3.07  3.77  3.53  3.59  3.02  2.58  3.79  3.87  3.63  3.37  3.15  2.69  3.73  3.10  3.22  3.52  3.24  3.90  3.58  2.87  3.80  3.41  2.95  3.55  2.89  3.66  3.42  3.87  3.59
Bonded amino acids (PDB serial numbers)
A:     78    79    80    81    82    82    83    84    85    85    87    87    87    87    88    88    88    89    89    89    90    90    91    91    91    91    92    92    93   104   107   107   108   108   108   110   126   127   129   129   130   131   132   135   166   166   166   170   170   173   198   198   198   200   200   204   207   232   232   234   234   235   238   238   238   241   241   241   274   274   278   278   279   282   285   285   310   317   317   351   351   352   352   352   354   354   354   355   355   356   358   358   361
        V     P     Q     N     D     D     G     P     S     S     V     V     V     V     V     V     V     Q     Q     Q     I     I     I     I     I     I     Y     Y     S     R     L     L     Q     Q     Q     D     L     N     A     A     N     Y     T     H     Y     Y     Y     H     H     R     K     K     K     Y     Y     Q     Q     R     R     N     N     S     N     N     N     H     H     H     E     E     N     N     Y     G     Q     Q     Y     D     D     I     I     R     R     R     E     E     E     Y     Y     W     Y     Y     R
        0     0     1     1     1     1     0     0     1     1     0     0     0     0     0     0     0     1     1     1     0     0     0     0     0     0     1     1     1     1     0     0     1     1     1     1     0     1     0     0     1     1     1     1     1     1     1     1     1     1     1     1     1     1     1     1     1     1     1     1     1     1     1     1     1     1     1     1     1     1     1     1     1     0     1     1     1     1     1     0     0     1     1     1     1     1     1     1     1     0     1     1     1
        -     -     -     -     -     -     -     -     -     -     -     -     -     -     -     -     -     b     b     b     b     b     -     -     -     -     -     -     a     a     a     a     a     a     a     -     a     a     -     -     a     a     a     a     a     a     a     a     a     a     -     -     -     a     a     a     a     -     -     a     a     a     a     a     a     a     a     a     a     a     a     a     a     a     a     a     a     a     a     a     a     a     a     a     a     a     a     a     a     a     a     a     a
B:    102   102    44   105   105    99   105   105    71    71    75    47    33    75    33    47    32    34    36    35    37    40    36    38    35    38    41    44    38   100   101   117   115   116   115   117    41    42    45    42   100   121   100   166   169   173   173   168   168   170   263   266   265   212   217   216   216   265   265   264   217   217   206   216   215   206   206   206   255   255   206   207   206   206   208   247   254   250   250   290   257   253   254   253   288   288   287   253   250   250   288   249   288
        G     G     E     F     F     S     F     F     D     D     W     R     L     W     L     R     C     Q     L     V     P     Y     L     E     V     E     S     E     E     Y     L     Y     H     P     H     Y     S     S     T     S     Y     H     Y     E     E     R     R     S     S     N     R     K     N     Q     E     L     L     N     N     P     E     E     Y     L     G     Y     Y     Y     R     R     Y     D     Y     Y     N     R     M     R     R     N     Q     I     M     I     Y     Y     Q     I     R     R     Y     K     Y
        0     0     1     0     0     1     0     0     1     1     0     1     0     0     0     1     1     1     0     0     0     1     0     1     0     1     1     1     1     1     0     1     1     0     1     1     1     1     1     1     1     1     1     1     1     1     1     1     1     1     1     1     1     1     1     0     0     1     1     0     1     1     1     0     0     1     1     1     1     1     1     1     1     1     1     1     0     1     1     1     1     0     0     0     1     1     1     0     1     1     1     1     1
        -     -     a     -     -     -     -     -     a     a     a     a     a     a     a     a     a     a     b     b     a     a     b     a     b     a     a     a     a     -     -     -     -     -     -     -     a     a     a     a     -     a     -     -     -     a     a     -     -     -     -     -     -     -     -     -     -     -     -     -     -     -     -     -     -     -     -     -     -     -     -     -     -     -     -     a     a     a     a     a     -     a     a     a     a     a     a     a     a     a     a     a     a
#######################################

Protein: 1S9C     Program Version: 2       Number of monomers:  12         Simmetry:noncircular
Amino acids for each monomer: 248  245  271  261  243  276  284  250  283  255  256  256 
Distance cutoffs:  20.0   5.0 Angstrom        Algorithm: simmetrized interface
Bonded atoms (PDB atom serial numbers)
A:    126   155   156   181   208   209   216   222   264   265   292   298   300   305   313   314  1087  1091  1098  1099  1117  1118  1125  1148  1149  1156  1157  1202  1228  1229  1230  1235  1245
      CD1   CG    SD    CD1   OG    N     CD1   CG    CD1   CD2   CG2   CB    CD1   OH    OE1   OE2   O     CD2   OD1   ND2   O     CB    CD1   NH1   NH2   CD1   CD2   CB    CG1   CG2   CD1   CB    CD 
B:   3081  3080  2089  3041  3023  3022  3011  3015  3152  3169  3042  3154  3153  3126  3072  3073  2149  2155  2142  2141  2114  2225  3049  2246  2247  2088  2059  2238  2197  2233  2231  2236  2198
      CD2   CD1   SD    O     ND2   OD1   O     CD2   CG1   CD    CB    CD1   CG2   CB    NH1   NH2   CD1   CG    N     OG    CD1   CG2   CD1   OE1   OE2   CG    CD1   OH    CD1   CD1   CB    CE2   CD2
     3.45  3.85  3.41  3.69  2.77  2.60  2.99  3.24  3.92  3.99  3.66  3.70  3.49  3.39  2.72  2.62  3.00  3.36  2.67  2.92  3.71  3.68  3.98  2.75  2.70  3.84  3.43  3.47  4.06  3.61  3.77  3.53  3.95
Bonded amino acids (PDB serial numbers)
A:     25    29    29    32    37    38    38    39    44    44    47    48    48    48    49    49   182   182   183   183   186   186   187   189   189   190   190   196   199   199   199   200   201
        L     M     M     L     S     I     I     K     L     L     I     Y     Y     Y     E     E     L     L     N     N     A     A     L     R     R     L     L     P     I     I     I     D     P
        0     0     0     0     1     0     0     1     0     0     0     1     1     1     1     1     0     0     1     1     0     0     0     1     1     0     0     0     0     0     0     1     0
        a     a     a     a     -     -     -     -     a     a     a     a     a     a     -     -     -     -     a     a     a     a     a     a     a     a     a     a     a     a     a     a     a
B:    190   190    29   186   183   183   182   182   199   201   186   199   199   196   189   189    38    39    38    37    32    47   187    49    49    29    25    48    44    48    48    48    44
        L     L     M     A     N     N     L     L     I     P     A     I     I     P     R     R     I     K     I     S     L     I     L     E     E     M     L     Y     L     Y     Y     Y     L
        0     0     0     0     1     1     0     0     0     0     0     0     0     0     1     1     0     1     0     1     0     0     0     1     1     0     0     1     0     1     1     1     0
        a     a     a     a     a     a     -     -     a     a     a     a     a     a     a     a     -     -     -     -     a     a     a     -     -     a     a     a     a     a     a     a     a
#######################################

Protein: 1SXI     Program Version: 2       Number of monomers:  12         Simmetry:noncircular
Amino acids for each monomer: 273  273  273  273  273  273  273  273  273  273  273  273 
Distance cutoffs:  20.0   5.0 Angstrom        Algorithm: simmetrized interface
Bonded atoms (PDB atom serial numbers)
A:     20    76    77    78    80    83    84   152   160   161   181   258   274   276   279   280   289   294   412   413   437   440   441   442  1262  1266  1271  1272  1273  1281  1519  1520  1546  1688  1689  1698  1708  1715  1717  1718  1719  1731  1736
      OG1   CG1   CG2   CD1   CA    CB    OG    CA    NH1   NH2   OE1   OD1   CG2   N     O     CB    OG    CB    OD1   ND2   O     CD    CE    NZ    N     CB    CE2   CZ    OH    OD2   CD2   CE1   OD1   CZ    NH1   CD2   O     O     CG   SE     CE    CB    NH1
D:   2566  2406  2279  2200  2252  2282  2285  2201  2435  2421  2418  2536  2398  2403  2400  2404  2387  2305  2381  2399  2565  2562  2144  2145  3814  3843  3837  3832  3860  3813  3856  3839  3857  2208  3594  3822  3397  3645  3391  3390  3616  3644  3671
      NZ    CD1   CB    CG1   CB    NE    NH2   CG2   OD2   ND2   CB    OD1   CG2   O     N     CB    O     OE1   CG    CD1   CE    CB    OG1   CG2   NH2   CE    CA    O     NH1   NH1   CG    O     CD    OG    OE1   CD2   OH    NE2   CG    CB    CD2   CE1   OD2
     4.00  3.91  3.58  3.02  3.44  3.32  3.08  4.33  2.46  2.71  3.25  2.93  3.34  3.23  3.29  3.59  3.98  2.82  3.77  3.34  3.76  4.05  3.71  3.75  3.17  3.10  3.59  3.41  2.75  3.55  3.57  2.73  3.28  3.45  3.36  4.17  3.01  3.11  3.73  4.07  3.32  3.70  2.66
Bonded amino acids (PDB serial numbers)
A:     62    70    70    70    71    71    71    80    80    80    83    92    94    95    95    95    96    97   111   111   115   115   115   115   223   223   223   223   223   224   256   256   260   278   278   279   281   282   282   282   282   284   284
        T     I     I     I     S     S     S     R     R     R     E     N     I     L     L     L     S     N     N     N     K     K     K     K     Y     Y     Y     Y     Y     D     H     H     D     R     R     L     T     -     -     -     -     R     R
        1     0     0     0     1     1     1     1     1     1     1     1     0     0     0     0     1     1     1     1     1     1     1     1     1     1     1     1     1     1     1     1     1     1     1     0     1     -     -     -     -     1     1
        -     -     -     -     -     -     -     a     a     a     a     -     -     -     -     -     -     -     a     a     a     a     a     a     a     a     a     a     a     a     a     a     a     a     a     a     a     -     -     -     -     -     -
D:    115    95    80    70    76    80    80    70    99    97    97   111    94    95    95    95    93    83    92    94   115   115    62    62   278   282   282   281   284   278   284   282   284    71   249   279   223   256   223   223   252   256   260
        K     L     R     I     A     R     R     I     D     N     N     N     I     L     L     L     I     E     N     I     K     K     T     T     R     -     -     T     R     R     R     -     R     S     E     L     Y     H     Y     Y     L     H     D
        1     0     1     0     0     1     1     0     1     1     1     1     0     0     0     0     0     1     1     0     1     1     1     1     1     -     -     1     1     1     1     -     1     1     1     0     1     1     1     1     0     1     1
        -     b     a     -     a     a     a     -     -     b     b     a     b     b     b     b     b     a     b     b     -     -     b     b     a     a     a     a     -     a     -     a     -     -     a     a     a     a     a     a     a     a     a
#######################################

Protein: 1SYR     Program Version: 2       Number of monomers:  12         Simmetry:noncircular
Amino acids for each monomer: 103  102  103  102  102  102  102  98  102  102  102  102 
Distance cutoffs:  20.0   5.0 Angstrom        Algorithm: simmetrized interface
Bonded atoms (PDB atom serial numbers)
A:      7   126   356   386   387   411
      SD    O     O     OG1   CG2   CG2
C:   1721  1625  1749  1760  1759  1645
      OG    N     CG    ND2   OD1   NZ 
     3.68  4.94  3.31  3.10  2.92  4.15
Bonded amino acids (PDB serial numbers)
A:      9    25    53    56    56    59
        M     Q     K     T     T     V
        0     1     1     1     1     0
        -     a     a     -     -     b
C:     21     9    25    26    26    11
        S     M     Q     N     N     K
        1     0     1     1     1     1
        a     -     a     a     a     b
#######################################

Protein: 1SZO     Program Version: 2       Number of monomers:  12         Simmetry:noncircular
Amino acids for each monomer: 249  248  248  251  248  248  249  248  249  249  249  248 
Distance cutoffs:  20.0   5.0 Angstrom        Algorithm: simmetrized interface
Bonded atoms (PDB atom serial numbers)
A:      5    10    98   369   372   374   400   401   421   428   444   447   661   668   702   703   735   739   760   761   769   846   847  1654  1661  1701  1726  1758  1759  1780  1784  1787  1817  1819  1821  1822  1826
      CB    CB    CE1   CD1   CE2   OH    CE1   NE2   O     SG    NE    NH2   CB    CB    OD1   OD2   CD1   CZ    OE1   NE2   NE    OE1   OE2   CD2   CD1   OH    NZ    NH1   NH2   O     NE    NH2   O     CG    OE1   OE2   O  
D:   6217  6219  5853  5851  5850  5859  6245  6246  6578  6607  6548  6542  7490  7483  7530  6292  6684  6266  7555  6683  6273  6574  6600  6507  6500  6541  6599  7649  7658  7651  7654  7653  7587  7609  7616  7613  7588
      CE2   OH    CD1   CB    O     CB    CE1   NE2   CZ    CD    CG    OD2   CD1   CD2   OH    NH2   OE2   O     NZ    OE1   SG    CD1   NE2   CB    CB    OD1   OE1   O     O     CG    OE2   OE1   NH1   O     NH2   NE    NH2
     4.13  3.41  4.34  3.68  3.84  3.45  3.50  3.44  3.20  3.93  3.86  2.63  3.62  4.29  2.59  2.94  3.50  3.25  2.70  3.00  3.63  3.50  2.96  4.36  3.54  2.68  2.77  2.79  2.99  4.62  2.82  2.90  2.71  4.63  3.01  2.81  2.96
Bonded amino acids (PDB serial numbers)
A:      4     5    15    50    50    50    53    53    56    57    59    59    87    88    91    91    95    95    98    98    99   108   108   215   216   220   223   227   227   230   230   230   234   234   234   234   235
        L     A     Y     Y     Y     Y     H     H     A     C     R     R     P     H     D     D     F     F     Q     Q     R     E     E     L     L     Y     K     R     R     R     R     R     E     E     E     E     A
        0     0     1     1     1     1     1     1     0     1     1     1     0     1     1     1     0     0     1     1     1     1     1     0     0     1     1     1     1     1     1     1     1     1     1     1     0
        -     -     -     a     a     a     a     a     a     a     -     -     a     a     a     a     a     a     a     a     a     -     -     a     a     a     a     a     a     a     a     a     a     a     a     a     a
D:     50    50     4     4     4     5    53    53    95    99    92    91   216   215   220    59   108    56   223   108    57    95    98    88    87    91    98   234   235   234   234   234   227   230   230   230   227
        Y     Y     L     L     L     A     H     H     F     R     E     D     L     L     Y     R     E     A     K     E     C     F     Q     H     P     D     Q     E     A     E     E     E     R     R     R     R     R
        1     1     0     0     0     0     1     1     0     1     1     1     0     0     1     1     1     0     1     1     1     0     1     1     0     1     1     1     0     1     1     1     1     1     1     1     1
        a     a     -     -     -     -     a     a     a     a     a     a     a     a     a     -     -     a     a     -     a     a     a     a     a     a     a     a     a     a     a     a     a     a     a     a     a
#######################################

Protein: 1T6U     Program Version: 2       Number of monomers:  12         Simmetry:noncircular
Amino acids for each monomer: 117  117  117  116  116  115  117  116  117  117  116  116 
Distance cutoffs:  20.0   5.0 Angstrom        Algorithm: simmetrized interface
Bonded atoms (PDB atom serial numbers)
A:     13    16    18    22    23    28    36    39    40    44    51    52    63    64    81   105   129   130   133   141   142   161   190   215   312   313   314   339   340   378
      CD2   CE1   NE2   O     CB    O     O     CD1   CD2   O     O     CB    CG1   CG2   CB    NE2   CG1   CG2   CD1   OE1   OE2   CB    CG2   CD    NH1   NH2   N     CG2   CD1   NH2
D:   3204  2987  2968  3166  3165  3139  3138  3111  3112  3042  3009  3016  2957  2984  2959  2967  2893  2845  2911  2935  2848  2846  2870  2874  2866  2858  2869  2853  2852  2843
      NH2   CB    OE2   CD1   CG2   NH2   NH1   CE2   CZ    CE    CB    CG2   CG1   CA    CD1   OE1   CG1   CE1   CB    NE2   NE2   CE1   CD2   O     O     O     CD1   CB    O     CD2
     3.21  3.05  2.79  3.69  3.48  2.79  2.79  3.64  3.85  3.42  3.49  4.00  3.76  3.94  3.40  3.15  3.64  3.59  3.60  3.27  2.81  3.06  3.81  3.19  2.88  2.88  3.64  3.49  3.55  3.33
Bonded amino acids (PDB serial numbers)
A:      1     1     1     2     2     3     4     4     4     5     6     6     8     8    10    13    16    16    16    17    17    20    24    27    39    39    40    43    43    47
        -     -     -     C     C     D     L     L     L     P     C     C     V     V     D     Q     -     -     -     E     E     S     V     K     R     R     A     I     I     R
        -     -     -     1     1     1     0     0     0     0     1     1     0     0     1     1     -     -     -     1     1     1     0     1     1     1     0     0     0     1
        -     -     -     -     -     -     -     -     -     -     -     -     -     -     -     a     a     a     a     a     a     a     a     a     a     a     a     a     a     a
D:     47    20    17    43    43    39    39    36    36    27    23    24    16    20    16    17     8     1    10    13     1     1     4     5     4     3     4     2     2     1
        R     S     E     I     I     R     R     F     F     K     A     V     I     S     I     E     V     -     D     Q     -     -     L     P     L     D     L     C     C     -
        1     1     1     0     0     1     1     0     0     1     0     0     0     1     0     1     0     -     1     1     -     -     0     0     0     1     0     1     1     -
        a     a     a     a     a     a     a     a     a     a     a     a     a     a     a     a     -     -     -     a     -     -     -     -     -     -     -     -     -     -
#######################################

Protein: 1U6I     Program Version: 2       Number of monomers:  12         Simmetry:noncircular
Amino acids for each monomer: 282  282  282  282  282  282  282  282  282  282  282  282 
Distance cutoffs:  20.0   5.0 Angstrom        Algorithm: simmetrized interface
Bonded atoms (PDB atom serial numbers)
A:     86   119   128   144   149   150   151   152   156   160   172   176   180   181   192   193   196   201   252   257   271   274   275   276   279   282   288   290   293   295   300   301   306   310   313   321   322   381   409   410   439   940   954   956   960   962   965   967   969   976   987   991   999  1005  1012  1013  1022  1029  1030  1034  1035  1043  1067  1068  1075  1091  1092  1101  1120  1121  1166  1735  1739  1775  1803  1832  1857  1859  1908  1909  1931  1933  1969  2022  2026  2034  2040  2057  2093  2109  2140  2148  2164  2172
      OD1   SD    CE    OD2   CB    CG    SD    CE    O     CD2   O     OD2   O     CB    CD    NE    NH2   CB    OE1   O     CD    NH1   NH2   N     O     CG2   CG1   N     O     CA    CG2   N     OG    O     CG2   CE    NZ    CB    SD    CE    CD1   O     CA    O     NE    NH1   CA    O     CG    O     O     CD2   OD2   CG    CG1   CG2   OE2   SD    CE    O     CB    CD1   O     CB    OD1   SD    CE    NZ    O     CB    NH2   CD    CA    CG1   CB    OE1   NE    NH1   OD1   OD2   NE    NH1   NZ    NH2   O     CB    O     CG    CD1   NZ    CZ    CE    OD1   CD 
B:   2335  2311  3243  2489  3213  2495  2268  2269  3188  3186  2496  2505  3174  3178  3136  3137  3170  2493  2543  2478  2593  2564  2483  2476  2473  2484  2471  2462  2459  2440  2458  2465  2327  2384  2355  2424  2396  2457  2622  2454  2592  2375  2376  4218  4223  2391  4355  4292  4348  4205  2379  2363  3349  2368  3303  3348  4116  2310  2331  3274  3334  4114  3251  3250  3283  3247  2303  3225  3195  3218  3182  4347  4331  4321  4323  4152  4091  4092  4040  4042  3226  3205  4015  3159  3189  3139  3143  3145  3142  3150  3956  3929  3920  3148
      CE    CE    CB    OG    CE    CG1   CG    OD1   CG    O     CG2   NZ    CD2   O     N     CA    O     O     SG    CA    CE    CB    CG2   O     N     N     CG1   O     N     O     NH2   CG2   OD2   CB    O     O     O     NH1   CD1   CD    SD    CD    NE    CG    O     OD1   CD    NZ    OD2   NH2   NH2   O     NH2   OE2   O     NH1   NH1   SD    O     SD    CD1   NE    CB    O     CE    N     CE    CG2   CG1   CB    OD2   OD1   CE    CE1   CZ    NZ    OD1   OD2   NE    NH1   CD1   OE2   OE1   O     CD    O     NE    NH1   CD    O     O     OE2   NZ    CA 
     3.59  3.46  3.59  2.65  3.57  3.67  3.35  3.38  2.94  3.61  3.10  2.72  3.38  3.89  3.54  3.73  2.85  3.44  4.49  3.62  3.08  3.83  3.62  2.78  2.93  3.93  3.95  2.80  2.91  3.49  4.17  4.00  2.80  3.52  3.10  3.31  2.77  3.63  3.68  3.38  3.46  3.54  3.78  3.42  2.97  2.92  4.03  2.83  3.65  2.89  2.61  3.97  2.75  3.12  3.31  3.40  2.56  3.69  3.27  3.11  3.51  3.50  3.23  3.30  3.45  3.54  3.40  3.60  3.51  3.66  2.56  4.16  3.32  3.52  3.22  3.01  3.05  2.84  3.04  3.38  3.28  2.67  2.98  2.87  3.45  3.50  3.32  3.22  3.70  3.00  3.40  3.72  3.11  4.09
Bonded amino acids (PDB serial numbers)
A:     13    18    19    21    22    22    22    22    23    23    25    25    26    26    27    27    27    28    34    35    36    36    36    37    37    37    38    39    39    40    40    41    41    42    42    43    43    51    55    55    59   127   129   129   129   129   130   130   130   131   132   132   133   134   135   135   136   137   137   138   138   139   142   142   143   145   145   146   149   149   155   227   228   231   235   239   242   242   249   249   252   252   256   263   264   265   266   268   273   275   278   279   281   282
        N     M     M     D     M     M     M     M     L     L     D     D     E     E     R     R     R     A     E     F     R     R     R     V     V     V     V     G     G     T     T     S     S     V     V     K     K     A     M     M     I     A     R     R     R     R     E     E     E     F     L     L     D     P     V     V     E     M     M     A     A     I     A     A     D     M     M     K     A     A     R     K     E     V     A     E     R     R     D     D     R     R     K     R     T     P     H     P     L     K     F     M     D     P
        1     0     0     1     0     0     0     0     0     0     1     1     1     1     1     1     1     0     1     0     1     1     1     0     0     0     0     0     0     1     1     1     1     0     0     1     1     0     0     0     0     0     1     1     1     1     1     1     1     0     0     0     1     0     0     0     1     0     0     0     0     0     0     0     1     0     0     1     0     0     1     1     1     0     0     1     1     1     1     1     1     1     1     1     1     0     1     0     0     1     0     0     1     0
        -     a     a     a     a     a     a     a     a     a     -     -     -     -     -     -     -     -     b     b     b     b     b     b     b     b     b     b     b     b     b     b     b     -     -     -     -     a     a     a     a     -     -     -     -     -     -     -     -     -     -     -     a     a     a     a     a     a     a     a     a     a     a     a     a     a     a     a     a     a     a     a     a     a     a     a     a     a     a     a     a     a     a     -     -     -     -     -     -     -     -     -     -     -
B:     22    19   141    41   137    42    13    13   134   134    42    43   132   133   129   129   132    42    48    40    55    51    40    39    39    41    38    37    37    35    36    37    21    28    25    33    30    36    59    36    55    27    27   265   266    29   282   275   281   263    27    26   155    26   149   155   252    19    22   145   154   252   142   142   146   142    18   139   135   138   133   281   279   278   278   256   249   249   242   242   139   136   239   131   134   129   129   129   129   130   231   228   227   130
        M     M     N     S     M     V     N     N     P     P     V     K     L     D     R     R     L     V     C     T     M     A     T     G     G     S     V     V     V     F     R     V     D     A     D     V     R     R     I     R     M     R     R     P     H     D     P     K     D     R     R     E     R     E     A     R     R     M     M     M     F     R     A     A     K     A     M     I     V     A     D     D     M     F     F     K     D     D     R     R     I     E     E     F     P     R     R     R     R     E     V     E     K     E
        0     0     1     1     0     0     1     1     0     0     0     1     0     1     1     1     0     0     1     1     0     0     1     0     0     1     0     0     0     0     1     0     1     0     1     0     1     1     0     1     0     1     1     0     1     1     0     1     1     1     1     1     1     1     0     1     1     0     0     0     0     1     0     0     1     0     0     0     0     0     1     1     0     0     0     1     1     1     1     1     0     1     1     0     0     1     1     1     1     1     0     1     1     1
        a     a     a     -     a     -     -     -     a     a     -     -     -     a     -     -     -     -     a     -     a     a     -     b     b     -     b     b     b     b     b     b     a     -     a     b     -     b     a     b     a     -     -     -     -     -     -     -     -     -     -     -     a     -     a     a     a     a     a     a     a     a     a     a     a     a     a     a     a     a     a     -     -     -     -     a     a     a     a     a     a     a     a     -     a     -     -     -     -     -     a     a     a     -
#######################################

Protein: 1UXM     Program Version: 2       Number of monomers:  12         Simmetry:noncircular
Amino acids for each monomer: 153  153  153  153  153  153  153  153  153  153  153  153 
Distance cutoffs:  20.0   5.0 Angstrom        Algorithm: simmetrized interface
Bonded atoms (PDB atom serial numbers)
A:     34    48    65   115   376   378   380   381   386   399   401   407   831   834   836   845  1074  1075  1076  1087  1090  1093  1096  1097  1103  1104  1108
      CG1   CG2   NZ    CG2   CD1   CE1   CZ    N     CA    OD1   N     CG2   CG2   CA    O     CZ    O     CB    CG1   CA    N     O     CG2   CD1   N     CA    CG 
B:   1502  1508  1512  1520  2216  2217  2220  2206  1147  1159  1161  1229  1947  1944  2203  2210  2190  2188  2189  1497  1949  1494  1959  1958  1489  1491  1493
      CB    C     OD1   CG2   N     CA    CB    O     CG1   CB    CG2   CD1   CA    CG2   N     CD1   CG2   CB    CG1   O     O     N     NH1   CZ    CD1   CE1   CZ 
     3.64  3.45  3.17  3.82  3.49  3.43  3.61  2.76  3.79  4.08  3.69  3.77  3.64  3.82  2.77  3.66  4.38  3.77  3.57  3.28  2.81  2.81  4.01  3.67  3.68  3.66  3.48
Bonded amino acids (PDB serial numbers)
A:      5     7     9    17    50    50    50    51    52    53    54    54   113   114   114   115   148   148   148   150   151   151   151   151   153   153   153
        V     V     K     I     F     F     F     G     D     N     T     T     I     G     G     R     V     V     V     G     I     I     I     I     Q     Q     Q
        0     0     1     0     0     0     0     0     1     1     1     1     0     0     0     1     0     0     0     0     0     0     0     0     1     1     1
        b     b     -     b     -     -     -     -     -     -     -     -     -     -     -     -     b     b     b     b     b     b     b     b     -     -     -
B:     52    53    53    54   153   153   153   151     5     7     7    17   114   113   151   151   148   148   148    51   114    51   115   115    50    50    50
        D     N     N     T     Q     Q     Q     I     V     V     V     I     G     I     I     I     V     V     V     G     G     G     R     R     F     F     F
        1     1     1     1     1     1     1     0     0     0     0     0     0     0     0     0     0     0     0     0     0     0     1     1     0     0     0
        -     -     -     -     -     -     -     b     b     b     b     b     -     -     b     b     b     b     b     -     -     -     -     -     -     -     -
#######################################

Protein: 1V8P     Program Version: 2       Number of monomers:  12         Simmetry:noncircular
Amino acids for each monomer: 132  133  133  133  132  144  133  132  132  132  132  132 
Distance cutoffs:  20.0   5.0 Angstrom        Algorithm: simmetrized interface
Bonded atoms (PDB atom serial numbers)
A:    258   259   260   263   269   285   290   292   293   294   298   304   314   315   316   321   324   344   346   385   434   435   436   437   456   458   486   494   583   584   588   605   606   611   613   614   637   638   667   668   696   707   708   712   713   714   715   717   727   728   730   749
      CB    CG    ND1   NE2   CG    CG2   O     CG    CD1   CD2   OH    CG    CA    C     O     CB    ND2   CD1   NE1   NH2   CE3   CZ2   CZ3   CH2   O     OG    CD1   CD    OD1   OD2   O     CD1   CD2   CB    OD1   OD2   CD1   CD2   CG1   CG2   O     CG2   N     CB    CG    CD1   CD2   CE2   CE1   CE2   OH    OG 
B:   1312  1313  1637  1317  1346  1642  1781  1323  1322  1803  1638  1784  1770  1767  1768  1783  1782  1715  1750  1746  1691  1721  1722  1720  1660  1665  1659  1667  1314  1352  1339  1368  1510  1548  1550  1512  1488  1393  1489  1491  1400  1405  1402  1372  1369  1370  1344  1342  1345  1378  1358  1348
      CB    CG    OD1   NE2   CG    O     CE1   CG    CB    OG    OD2   OH    CE1   CG    CD1   CZ    CE2   CB    O     O     CD1   CG1   CG2   CB    CD2   CB    CD1   OD1   ND1   OH    CG2   CA    O     CD    NZ    OG    CE3   CA    CZ2   CH2   NE1   CH2   CE3   CA    C     O     O     CA    CB    ND2   CG    CD2
     3.43  3.28  2.56  3.27  3.54  4.77  3.45  3.63  3.89  3.49  2.59  3.52  3.63  3.47  3.36  3.70  3.42  3.91  3.25  4.91  3.52  4.12  4.13  4.28  3.42  3.51  3.46  3.26  2.55  2.67  4.56  3.39  3.47  3.75  3.74  3.53  3.37  3.89  3.90  3.95  3.25  3.39  3.71  3.47  3.34  3.24  3.50  3.79  3.43  3.23  3.46  3.74
Bonded amino acids (PDB serial numbers)
A:     33    33    33    33    34    36    37    37    37    37    37    38    40    40    40    41    41    44    44    48    54    54    54    54    58    58    61    62    73    73    74    76    76    77    77    77    80    80    84    84    88    89    90    90    90    90    90    90    91    91    91    94
        H     H     H     H     L     I     Y     Y     Y     Y     Y     E     G     G     G     N     N     W     W     R     W     W     W     W     S     S     L     K     D     D     P     L     L     D     D     D     L     L     V     V     L     T     F     F     F     F     F     F     Y     Y     Y     S
        1     1     1     1     0     0     1     1     1     1     1     1     0     0     0     1     1     0     0     1     0     0     0     0     1     1     0     1     1     1     0     0     0     1     1     1     0     0     0     0     0     1     0     0     0     0     0     0     1     1     1     1
        a     a     a     a     a     a     a     a     a     a     a     a     a     a     a     a     a     a     a     a     a     a     a     a     a     a     a     a     -     -     -     a     a     a     a     a     a     a     a     a     -     a     a     a     a     a     a     a     a     a     a     a
B:     33    33    73    33    37    74    91    34    34    94    73    91    90    90    90    91    91    83    88    87    80    84    84    84    76    77    76    77    33    37    36    40    58    62    62    58    54    44    54    54    44    44    44    41    40    40    37    37    37    41    38    37
        H     H     D     H     Y     P     Y     L     L     S     D     Y     F     F     F     Y     Y     A     L     G     L     V     V     V     L     D     L     D     H     Y     I     G     S     K     K     S     W     W     W     W     W     W     W     N     G     G     Y     Y     Y     N     E     Y
        1     1     1     1     1     0     1     0     0     1     1     1     0     0     0     1     1     0     0     0     0     0     0     0     0     1     0     1     1     1     0     0     1     1     1     1     0     0     0     0     0     0     0     1     0     0     1     1     1     1     1     1
        a     a     -     a     a     -     a     a     a     a     -     a     a     a     a     a     a     a     -     a     a     a     a     a     a     a     a     a     a     a     a     a     a     a     a     a     a     a     a     a     a     a     a     a     a     a     a     a     a     a     a     a
#######################################

Protein: 1VDM     Program Version: 2       Number of monomers:  12         Simmetry:noncircular
Amino acids for each monomer: 151  149  143  147  149  150  152  149  146  147  146  149 
Distance cutoffs:  20.0   5.0 Angstrom        Algorithm: simmetrized interface
Bonded atoms (PDB atom serial numbers)
A:      1     7     8    38    44    59  1131  1152  1170  1176  1177  1181  1191  1192  1195  1198  1201  1207  1208  1214  1215  1216
      N     SD    CE    CG    OH    CG2   O     O     O     CE2   CZ    O     CG2   N     O     CG2   CA    OE1   OE2   CG    CD    CE 
E:   5829  4821  5822  4886  5824  4849  4872  4911  4941  4881  4910  5813  4940  5799  5796  5807  5779  4971  5793  5772  5783  5765
      O     CG1   CD2   NE2   CE2   CG2   NE1   NH1   CB    O     CZ    CG1   O     O     N     OH    O     CE    CE2   O     OD2   O  
     3.00  3.72  3.38  3.19  3.53  4.56  2.63  2.92  3.37  3.26  3.21  3.80  3.43  2.83  3.36  3.36  3.39  4.13  3.09  3.95  3.92  3.02
Bonded amino acids (PDB serial numbers)
A:      1     1     1     5     5     7   143   145   147   147   147   148   149   150   150   150   151   151   151   152   152   152
        M     M     M     Y     Y     T     P     E     F     F     F     P     V     I     I     I     E     E     E     K     K     K
        0     0     0     1     1     1     0     1     0     0     0     0     0     0     0     0     1     1     1     1     1     1
        -     -     -     b     b     a     -     -     -     -     -     -     -     b     b     b     b     b     b     -     -     -
E:    135     4   134    10   134     7     9    13    17    10    13   133    17   132   132   132   130    21   131   129   130   128
        R     V     F     Q     F     T     W     R     A     Q     R     V     A     Y     Y     Y     D     K     Y     P     D     V
        1     0     0     1     0     1     0     1     0     1     1     0     0     1     1     1     1     1     1     0     1     0
        b     b     b     a     b     a     a     a     a     a     a     -     a     b     b     b     -     a     b     -     -     -
#######################################

Protein: 1VLQ     Program Version: 2       Number of monomers:  12         Simmetry:noncircular
Amino acids for each monomer: 322  322  322  322  322  322  322  322  322  322  322  322 
Distance cutoffs:  20.0   5.0 Angstrom        Algorithm: simmetrized interface
Bonded atoms (PDB atom serial numbers)
A:     27  1753  1774  1776  1809  1874  1900  1910  1914  1935  1936  1938  1939  1945  1963  1964
      CZ    NH1   O     CG1   OD2   CG2   CD1   NZ    O     NE    CZ    NH2   N     OD1   OE1   OE2
E:  10413 12804 12583 12801 10387 12582 12800 12796 12866 12811 12847 12812 12867 12868 12791 12802
      CZ    OH    CE    CE1   N    SE     CD2   O     CE1   OD1   O     ND2   CE2   CZ    CG    CE2
     4.07  3.30  3.18  3.35  3.75  4.10  3.91  2.70  3.38  2.99  3.36  3.18  3.77  3.54  3.99  3.56
Bonded amino acids (PDB serial numbers)
A:      4   218   221   221   225   233   236   237   238   240   240   240   241   241   243   243
        F     R     V     V     D     T     L     K     T     R     R     R     D     D     E     E
        0     1     0     0     1     1     0     1     1     1     1     1     1     1     1     1
        -     a     a     a     -     a     a     a     a     -     -     -     -     -     a     a
E:      4   300   273   300     2   273   300   300   309   301   306   301   309   309   299   300
        F     Y     -     Y     A     -     Y     Y     F     N     G     N     F     F     P     Y
        0     1     -     1     0     -     1     1     0     1     0     1     0     0     0     1
        -     -     -     -     -     -     -     -     a     -     a     -     a     a     -     -
#######################################

Protein: 1W3M     Program Version: 2       Number of monomers:  12         Simmetry:noncircular
Amino acids for each monomer: 11  11  11  11  11  11  11  11  11  11  11  11 
Distance cutoffs:  20.0   5.0 Angstrom        Algorithm: simmetrized interface
Bonded atoms (PDB atom serial numbers)
A:     59    60    62    65    71
      OD1   OD2   CA    N     NG2
K:    941   947   938   936   935
      N     NG2   CA    OD2   OD1
     2.86  2.81  3.35  2.80  3.14
Bonded amino acids (PDB serial numbers)
A:      8     8     9    10    10
        D     D     G     -     -
        1     1     0     -     -
        -     -     -     -     -
K:     10    10     9     8     8
        -     -     G     D     D
        -     -     0     1     1
        -     -     -     -     -
#######################################

Protein: 1X9F     Program Version: 2       Number of monomers:  12         Simmetry:noncircular
Amino acids for each monomer: 147  145  149  140  147  145  149  140  147  145  149  140 
Distance cutoffs:  20.0   5.0 Angstrom        Algorithm: simmetrized interface
Bonded atoms (PDB atom serial numbers)
A:      1     7    12    14    25    27    46    47    63    65    66    77   689   697  1091  1093  1094  1129
      N     OD1   O     SG    CB    N     OE1   OE2   NE    NH1   NH2   NH2   OG1   CD1   NE    NH1   NH2   NE 
G:   7041  7046  7063  7074  7062  7112  7096  7086  8096  8083  8084  7103  8085  8022  7064  7068  7067  8097
      CA    ND1   CB    SG    O     OD2   N     OG    CD1   OD1   OD2   OE1   N     CB    CG    NE2   CE1   CD2
     4.05  4.11  3.36  2.03  3.35  2.96  2.90  2.58  3.65  2.88  2.85  2.56  2.75  4.05  3.52  3.14  3.29  3.61
Bonded amino acids (PDB serial numbers)
A:      5     5     6     6     8     9    10    10    12    12    12    13    87    88   137   137   137   141
        D     D     C     C     S     Y     E     E     R     R     R     R     T     L     R     R     R     R
        1     1     1     1     1     1     1     1     1     1     1     1     1     0     1     1     1     1
        -     -     -     -     a     a     a     a     a     a     a     a     a     a     a     a     a     a
G:      3     3     5     6     5    11    10     8   134   132   132    10   133   125     5     5     5   134
        H     H     H     C     H     D     E     S     L     D     D     E     A     P     H     H     H     L
        1     1     1     1     1     1     1     1     0     1     1     1     0     0     1     1     1     0
        -     -     -     -     -     a     a     a     a     a     a     a     a     -     -     -     -     a
#######################################

Protein: 1XFB     Program Version: 2       Number of monomers:  12         Simmetry:noncircular
Amino acids for each monomer: 342  342  342  342  342  342  342  342  342  342  342  342 
Distance cutoffs:  20.0   5.0 Angstrom        Algorithm: simmetrized interface
Bonded atoms (PDB atom serial numbers)
A:   1181  1183  1186  1197
      O     CG    OE2   NH2
C:   6445  6434  6431  6429
      NH2   OE2   CG    O  
     3.66  3.45  3.45  3.64
Bonded amino acids (PDB serial numbers)
A:    156   156   156   157
        E     E     E     R
        1     1     1     1
        -     -     -     -
C:    157   156   156   156
        R     E     E     E
        1     1     1     1
        -     -     -     -
#######################################

Protein: 1XK4     Program Version: 2       Number of monomers:  12         Simmetry:noncircular
Amino acids for each monomer: 87  88  89  92  89  87  92  89  87  88  92  92 
Distance cutoffs:  20.0   5.0 Angstrom        Algorithm: simmetrized interface
Bonded atoms (PDB atom serial numbers)
A:     22    23    38    39    40    46    48    49    63    67    70    71    78    85   101   147   336   340   348   555   558   560   566   569   597   623   628   629   645   646   650   656   667   672   673   674   676   677   701
      OG1   CG2   CG    CD1   CD2   CG    OE1   OE2   CB    O     CD1   CD2   OD1   OG    CD1   NZ    O     OE1   N     CB    CD2   CE2   CB    OE1   CD1   CA    CG2   CD1   SD    CE    O     CG1   CB    CB    CG    ND1   CE1   NE2   OG 
C:   1770  1761  1556  1782  2102  1805  1800  1799  1525  2134  2124  2133  2159  1501  2160  1464  1456  1466  1482  2169  2145  2164  2147  2148  2107  2077  2078  2108  1473  1509  2041  2051  1541  2039  2037  2036  1656  1657  1540
      O     O     CG2   CD2   SD    CG    N     ND2   CG2   CG2   CB    OG1   OG    ND2   N     OE1   OG    N     OE2   NE2   CE3   CB    CZ3   CH2   O     CG1   CG2   CB    CD2   CD1   CE2   OE2   CD1   CD2   CG    CB    OD1   OD2   CG2
     2.59  3.42  4.00  3.51  3.96  3.59  2.81  2.79  3.73  3.55  3.90  3.52  2.56  2.61  3.58  2.83  2.59  3.21  2.99  4.20  3.73  3.80  3.60  3.69  3.71  4.40  3.93  3.69  3.71  3.53  3.35  3.80  3.54  3.51  3.57  3.54  2.97  2.69  3.69
Bonded amino acids (PDB serial numbers)
A:      3     3     5     5     5     6     6     6     8     9     9     9    10    11    13    18    41    41    43    68    68    68    69    69    72    76    76    76    78    78    79    80    82    83    83    83    83    83    86
        T     T     L     L     L     E     E     E     A     L     L     L     N     S     I     K     E     E     P     F     F     F     Q     Q     L     I     I     I     M     M     G     V     A     H     H     H     H     H     S
        1     1     0     0     0     1     1     1     0     0     0     0     1     1     0     1     1     1     0     0     0     0     1     1     0     0     0     0     0     0     0     0     0     1     1     1     1     1     1
        b     b     b     b     b     b     b     b     b     b     b     b     b     b     b     b     b     b     b     b     b     b     b     b     b     b     b     b     b     b     b     b     b     b     b     b     b     b     b
C:     44    43    18    45    83    48    48    47    14    87    86    87    90    11    91     7     6     8     9    91    88    91    88    88    84    80    80    84     8    12    76    77    16    76    76    76    30    30    16
        D     K     T     L     M     F     F     N     T     T     L     T     S     N     H     Q     S     L     E     H     W     H     W     W     A     I     I     A     L     I     F     E     I     F     F     F     D     D     I
        1     1     1     0     0     0     0     1     1     1     0     1     1     1     1     1     1     0     1     1     0     1     0     0     0     0     0     0     0     0     0     1     0     0     0     0     1     1     0
        b     b     b     b     b     b     b     b     b     b     b     b     b     b     b     b     b     b     b     b     b     b     b     b     b     b     b     b     b     b     b     b     b     b     b     b     b     b     b
#######################################

Protein: 1ZUM     Program Version: 2       Number of monomers:  12         Simmetry:noncircular
Amino acids for each monomer: 469  465  468  468  469  468  469  469  468  467  456  462 
Distance cutoffs:  20.0   5.0 Angstrom        Algorithm: simmetrized interface
Bonded atoms (PDB atom serial numbers)
A:    623   624   649   978   980   986  1013  1025  1041  1049  1051  1072  1155  3248  3252  3274  3281  3308  3309  3442  3444  3454  3568  3573  3578  3585  3586  3591
      CZ    NH1   ND2   CD    CZ    O     CA    CE2   OD1   CD    NZ    CE1   CD2   O     OD2   ND2   CD1   OE1   NE2   CG    OE1   OE2   O     NZ    CB    CB    CG    O  
C:   8186  8187  7856  7830  7831  8257  8220  8256 10579  8232  8193 10653 10408 10785 10786 10778 10784 10777 10790  8245  8248  8279 10387 10386 10443 10416 10383 10444
      NE    CZ    ND2   CZ    NH1   CE    CA    CD    OE1   CE2   O     OE2   OD1   CG    CD    CG1   CB    CB    O     O     OD1   CE1   OD2   OD1   OE1   CD1   O     NE2
     3.61  3.44  4.82  3.72  3.46  3.04  3.94  3.51  2.94  3.41  3.04  3.31  4.63  3.78  3.94  3.57  4.20  3.61  3.68  3.71  3.10  3.56  4.15  4.79  3.30  3.95  3.76  3.70
Bonded amino acids (PDB serial numbers)
A:     86    86    89   130   130   131   134   135   137   138   138   140   151   437   437   440   441   444   444   462   462   479   494   494   495   496   496   497
        R     R     N     R     R     Y     G     W     D     K     K     H     F     D     D     N     Y     Q     Q     Q     Q     E     K     K     V     P     P     Q
        1     1     1     1     1     1     0     0     1     1     1     1     0     1     1     1     1     1     1     1     1     1     1     1     0     0     0     1
        a     a     a     a     a     a     a     a     -     -     -     -     b     a     a     a     a     a     a     -     -     a     b     b     -     -     -     -
C:    130   130    89    86    86   138   134   138   462   135   131   479   440   496   496   495   496   495   497   137   137   140   437   437   444   441   437   444
        R     R     N     R     R     K     G     K     Q     W     Y     E     N     P     P     V     P     V     Q     D     D     H     D     D     Q     Y     D     Q
        1     1     1     1     1     1     0     1     1     0     1     1     1     0     0     0     0     0     1     1     1     1     1     1     1     1     1     1
        a     a     a     a     a     -     a     -     -     a     a     a     a     -     -     -     -     -     -     -     -     -     a     a     a     a     a     a
#######################################

Protein: 1ZYE     Program Version: 2       Number of monomers:  12         Simmetry:noncircular
Amino acids for each monomer: 162  162  162  162  162  162  162  162  162  162  162  162 
Distance cutoffs:  20.0   5.0 Angstrom        Algorithm: simmetrized interface
Bonded atoms (PDB atom serial numbers)
A:     16    19    25    26   897   942  1039  1044  1051  1055  1058  1061  1069  1072  1074  1082  1084  1090  1091  1104  1113  1117  1133  1156  1159  1185  1223  1252
      O     CG2   OG1   CG2   CD1   CD1   O     NZ    ND1   N     O     CD1   N     O     CG1   OD1   N     OD1   OD2   CB    CG2   O     CB    CG    OE2   NH2   CE1   CG2
B:   2209  2340  2164  2357  1292  1283  2351  2358  2349  2339  2336  2342  2325  2322  1286  2318  2306  1293  2311  2519  2490  2452  2425  2423  2400  2384  2380  2371
      CD1   CB    CD1   OD1   OG1   O     N     OD2   OD1   O     N     CG2   O     N     CG2   ND1   O     CG2   NZ    CG2   CE1   NH2   OE1   CG    CB    O     CG2   CB 
     3.31  3.28  4.22  3.57  4.61  3.45  2.94  3.14  2.48  2.94  2.86  3.73  2.83  3.03  3.52  2.57  3.02  3.57  3.67  3.88  3.57  3.27  3.48  3.65  3.47  3.29  3.26  3.67
Bonded amino acids (PDB serial numbers)
A:      4     4     5     5   115   122   135   135   136   137   137   137   139   139   139   140   141   141   141   143   144   145   147   150   150   153   158   161
        V     V     T     T     L     L     K     K     H     L     L     L     V     V     V     N     D     D     D     P     V     G     S     E     E     R     F     V
        0     0     1     1     0     0     1     1     1     0     0     0     0     0     0     1     1     1     1     0     0     0     1     1     1     1     0     0
        -     -     -     -     b     -     b     b     b     b     b     b     b     b     b     b     -     -     -     -     -     -     a     a     a     a     a     a
B:    122   139   115   141     5     4   141   141   140   139   139   139   137   137     4   136   135     5   135   161   158   153   150   150   147   145   144   143
        L     V     L     D     T     V     D     D     N     V     V     V     L     L     V     H     K     T     K     V     F     R     E     E     S     G     V     P
        0     0     0     1     1     0     1     1     1     0     0     0     0     0     0     1     1     1     1     0     0     1     1     1     1     0     0     0
        -     b     b     -     -     -     -     -     b     b     b     b     b     b     -     b     b     -     b     a     a     a     a     a     a     -     -     -
#######################################

Protein: 2A1B     Program Version: 2       Number of monomers:  12         Simmetry:noncircular
Amino acids for each monomer: 101  101  101  101  101  101  101  101  101  101  101  101 
Distance cutoffs:  20.0   5.0 Angstrom        Algorithm: simmetrized interface
Bonded atoms (PDB atom serial numbers)
A:     68    75    84    87    88    90    94    95   113   122   133   140   141   159   171   207   210   211   214   223   233   255   274   294   465   466   470   474   693   722   753   754   756
      CG    CA    CD1   CE2   CZ    CA    CG    CD    CG1   OE1   CB    OD1   OD2   O     NZ    N     O     CB    CD2   CA    CD2   NZ    N     CG1   CG1   CG2   O     ND2   OE2   O     O     CB    CG2
B:   1044   811  1000  1074  1403   794  1269  1058  1395  1286  1359  1326  1301  1333  1311  1351  1388  1352  1386  1387  1396  1003  1024  1019  1283  1285  1265  1273  1373  1494  1488  1492  1497
      NH1   OE1   CG    CD1   CD    SD    OG    OG1   CD1   NE2   CD1   N     CG2   CD2   O     OD1   CG2   ND2   CB    CG1   CD2   OE2   O     CG2   ND1   CE1   CA    O     O     CE2   O     CD2   CA 
     3.16  3.32  3.83  3.71  3.50  3.57  3.34  3.35  3.55  3.15  3.15  2.68  3.13  3.27  2.91  3.16  3.49  3.34  3.32  3.33  3.72  2.67  3.04  3.29  3.27  3.39  2.77  2.30  3.55  2.85  3.36  3.21  3.07
Bonded amino acids (PDB serial numbers)
A:     11    12    13    13    13    14    14    14    17    18    20    21    21    24    25    31    31    31    31    33    34    36    40    42    67    67    68    68    95    99   102   102   102
        R     G     F     F     F     P     P     P     V     E     A     D     D     V     K     L     L     L     L     G     Y     K     G     V     V     V     N     N     E     Q     T     T     T
        1     0     0     0     0     0     0     0     0     1     0     1     1     0     1     0     0     0     0     0     1     1     0     0     0     0     1     1     1     1     1     1     1
        b     -     a     a     a     a     a     a     a     a     a     a     a     a     a     b     b     b     b     b     b     b     -     b     -     -     -     -     -     a     a     a     a
B:     41     9    35    45    90     7    74    43    89    76    85    82    78    82    80    84    88    84    88    88    89    35    38    37    76    76    74    75    87   100   100   100   101
        R     E     E     I     P     M     S     T     L     H     L     H     I     H     R     N     V     N     V     V     L     E     G     I     H     H     S     T     Y     F     F     F     R
        1     1     1     0     0     0     1     1     0     1     0     1     0     1     1     1     0     1     0     0     0     1     0     0     1     1     1     1     1     0     0     0     1
        b     b     b     b     -     b     b     b     -     b     a     a     b     a     -     a     -     a     -     -     -     b     -     -     b     b     b     b     a     a     a     a     a
#######################################

Protein: 2A7W     Program Version: 2       Number of monomers:  12         Simmetry:noncircular
Amino acids for each monomer: 91  91  91  91  91  91  91  91  91  91  91  91 
Distance cutoffs:  20.0   5.0 Angstrom        Algorithm: simmetrized interface
Bonded atoms (PDB atom serial numbers)
A:      8    13    14    23    46    48   240   247   265   322   343   349   350   370   378   413   437   439   445   446   450   457   475   477   478   485   494   501   502   503   505   508   517   535   536   544   559   590   594   607   639   649   656   671   674   679   681   682   687   713   714   719   722   723
      OD2   CB    CG1   CD2   CG1   CD1   OE2   OD1   O     CB    CG2   CG    CD1   OG    CE    NZ    CG    CD2   CG1   CG2   O     NH2   CA    O     CB    OD1   CD2   CD1   CD2   NE1   CE3   CH2   CE1   OG1   CG2   CE    CD2   O     CD2   CD1   O     CG1   CG1   CG    OE2   CB    CD1   CD2   CB    NH1   NH2   CB    OE1   OE2
B:    736  1384  1415  1409  1447  1407  1098  1106  1078  1050  1287   994   993   968   975  1318  1295  1322  1367  1335  1442  1402  1377  1410  1399  1441  1263  1229  1230  1264  1233  1272  1450  1222  1231  1236  1071  1141  1167  1174  1173  1203   741  1206  1185   776   751  1205   742  1213  1178   774  1245  1247
      OD2   CG1   CB    CD1   CB    CB    OG    CE    CD1   CB    CD2   CB    O     OE2   OD1   O     CD2   CD2   O     CD1   NH2   OE2   CG1   CD2   CG    NH1   OG1   CD1   CD2   CG2   CE3   CE    OE1   CD2   NE1   CH2   CG2   NZ    CD2   CG2   CG1   CA    CB    CB    NH2   CD1   CD2   O     CG1   OD1   O     CG1   CE1   CZ 
     4.84  4.02  3.81  3.83  4.47  4.01  2.65  3.01  3.69  3.84  3.62  3.88  3.73  2.57  3.00  3.07  4.25  3.24  3.74  3.59  2.71  3.02  3.52  3.58  3.69  3.09  3.83  3.80  3.76  2.99  3.81  3.62  3.48  3.92  2.97  3.53  3.64  3.15  3.26  3.53  3.85  3.53  3.99  3.73  3.03  4.05  3.83  3.67  3.75  3.13  2.78  4.41  3.58  4.03
Bonded amino acids (PDB serial numbers)
A:      4     5     5     6     9     9    34    35    38    45    48    49    49    52    53    57    60    60    61    61    62    62    65    65    65    66    67    68    68    68    68    68    69    71    71    72    74    78    78    80    84    85    86    88    88    89    89    89    90    92    92    93    93    93
        D     V     V     L     I     I     E     D     L     A     T     L     L     S     K     K     L     L     V     V     R     R     A     A     A     D     L     W     W     W     W     W     F     T     T     -     L     H     H     L     D     V     V     E     E     L     L     L     H     R     R     E     E     E
        1     0     0     0     0     0     1     1     0     0     1     0     0     1     1     1     0     0     0     0     1     1     0     0     0     1     0     0     0     0     0     0     0     1     1     -     0     1     1     0     1     0     0     1     1     0     0     0     1     1     1     1     1     1
        -     a     a     a     a     a     a     a     a     a     a     a     a     a     a     a     a     a     a     a     a     a     a     a     a     a     a     a     a     a     a     a     a     a     a     a     a     a     a     -     a     a     a     a     a     a     a     a     a     a     a     a     a     a
B:      4    86    90    89    93    89    52    53    49    45    74    38    38    34    35    78    75    78    84    80    92    88    85    89    88    92    71    68    68    71    68    72    93    67    68    68    48    57    60    61    61    65     5    65    62     9     6    65     5    66    62     9    69    69
        D     V     H     L     E     L     S     K     L     A     L     L     L     E     D     H     L     H     D     L     R     E     V     L     E     R     T     W     W     T     W     -     E     L     W     W     T     K     L     V     V     A     V     A     R     I     L     A     V     D     R     I     F     F
        1     0     1     0     1     0     1     1     0     0     0     0     0     1     1     1     0     1     1     0     1     1     0     0     1     1     1     0     0     1     0     -     1     0     0     0     1     1     0     0     0     0     0     0     1     0     0     0     0     1     1     0     0     0
        -     a     a     a     a     a     a     a     a     a     a     a     a     a     a     a     a     a     a     -     a     a     a     a     a     a     a     a     a     a     a     a     a     a     a     a     a     a     a     a     a     a     a     a     a     a     a     a     a     a     a     a     a     a
#######################################

Protein: 2A8Y     Program Version: 2       Number of monomers:  12         Simmetry:noncircular
Amino acids for each monomer: 263  263  263  263  263  263  263  263  263  263  263  263 
Distance cutoffs:  20.0   5.0 Angstrom        Algorithm: simmetrized interface
Bonded atoms (PDB atom serial numbers)
A:      5     6     7     8    15    16   216   222   226   237   250   266   275   276   608   609   972   974   988   990  1000  1002  1006  1007  1008  1016  1617  2079  2113
      CB    CG    SD    CE    CG2   CD1   CD    O     N     OH    CG    C     OE1   NE2   CE3   CZ2   O     CG    CE1   CZ    CA    O     O     CB    CG    CG2   CA    CD1   OXT
K:  22300 22284 22937 21918 23409 22325 22316 22318 22326 22282 21564 22312 22317 22310 21315 21919 21551 21313 21321 21312 21590 21580 21530 21589 21536 21540 21314 21311 21532
      CZ    CG    CA    CE3   CD1   CG1   O     CG    CG2   O     CG    O     CB    CA    CE    CZ2   OH    CG    CG1   CB    NE2   C     CD    OE1   O     N     SD    O     NZ 
     3.74  3.87  3.67  3.58  3.57  3.95  3.45  3.43  3.75  2.80  3.48  3.16  3.34  3.36  3.65  3.86  2.78  3.91  3.59  3.77  3.37  3.17  3.53  3.30  3.43  3.71  3.63  3.55  4.54
Bonded amino acids (PDB serial numbers)
A:      1     1     1     1     2     2    31    32    33    33    35    37    38    38    77    77   122   122   123   123   125   125   126   126   126   127   202   265   270
        M     M     M     M     I     I     K     V     Y     Y     P     G     Q     Q     W     W     F     F     F     F     G     G     P     P     P     V     A     L     V
        0     0     0     0     0     0     1     0     1     1     0     0     1     1     0     0     0     0     0     0     0     0     0     0     0     0     0     0     0
        -     -     -     -     -     -     -     -     -     -     -     -     -     -     a     a     -     -     -     -     -     -     -     -     -     -     a     a     -
K:    123   122   202    77   265   127   126   126   127   122    35   125   126   125     1    77    33     1     2     1    38    37    31    38    32    33     1     1    31
        F     F     A     W     L     V     P     P     V     F     P     G     P     G     M     W     Y     M     I     M     Q     G     K     Q     V     Y     M     M     K
        0     0     0     0     0     0     0     0     0     0     0     0     0     0     0     0     1     0     0     0     1     0     1     1     0     1     0     0     1
        -     -     a     a     a     -     -     -     -     -     -     -     -     -     -     a     -     -     -     -     -     -     -     -     -     -     -     -     -
#######################################

Protein: 2AV9     Program Version: 2       Number of monomers:  12         Simmetry:noncircular
Amino acids for each monomer: 142  139  139  142  137  139  136  139  139  138  137  137 
Distance cutoffs:  20.0   5.0 Angstrom        Algorithm: simmetrized interface
Bonded atoms (PDB atom serial numbers)
A:     41    49    78    81    91    99   414   415   417   628   630   811   812   814  1067  1101
      NE    CB    O     CD1   CE1   CD1   CD    NE    NH1   NE    NH1   OE1   OE2   CA    O     CB 
C:   2244  2216  2207  2206  2281  2262  2780  2960  2781  2572  2573  2574  2571  3199  2963  2980
      O     CG    NE    CD    CG    CD1   CZ    OE1   NH1   CZ    NH1   NH2   NE    O     CA    CG 
     4.45  3.76  4.36  4.06  4.89  4.34  3.62  2.96  3.09  3.08  3.22  2.84  2.55  4.16  3.96  4.58
Bonded amino acids (PDB serial numbers)
A:      9    10    13    13    14    15    51    51    51    81    81   105   105   106   141   146
        R     E     L     L     H     F     R     R     R     R     R     E     E     G     A     A
        1     1     0     0     1     0     1     1     1     1     1     1     1     0     0     0
        a     a     -     -     b     b     a     a     a     b     b     -     -     -     a     -
C:     13    10     9     9    17    15    81   105    81    51    51    51    51   141   106   108
        L     E     R     R     P     F     R     E     R     R     R     R     R     A     G     R
        0     1     1     1     0     0     1     1     1     1     1     1     1     0     0     1
        -     a     a     a     b     b     b     -     b     a     a     a     a     a     -     -
#######################################

Protein: 2AWI     Program Version: 2       Number of monomers:  12         Simmetry:noncircular
Amino acids for each monomer: 298  298  297  297  297  297  296  296  298  296  296  296 
Distance cutoffs:  20.0   5.0 Angstrom        Algorithm: simmetrized interface
Bonded atoms (PDB atom serial numbers)
A:     11    28    77    78   107   108   116   136   326   331   342   347   356   380   414   415   438   463   471   472   483   484   507   508   514   517   518   519   533   535   536   540   543   580   831   840   856  1163  1172  1175  1180  1192  1204  1207  1209  1211  1455  1461  1464  1467  1481  1488  1489  1843  1869  1871  1891  1898  1899  1923  1924  2091  2111  2112  2142  2143  2171  2172  2174  2176
      CZ    CD1   CG1   CG2   OE1   OE2   CD2   OH    CG    O     N     CG1   OE1   OG    OE1   OE2   O     CE2   CD1   CD2   OE1   OE2   OD1   ND2   CG    CZ    NH1   NH2   CB   SE     CE    O     OD1   OG1   O     OG    OE1   NZ    CZ    N     OG1   O     CB    CD2   CE2   N     O     O     CD1   CE2   NZ    OD1   OD2   O     CE2   OH    OD2   CD1   CD2   OD1   ND2   OD1   OD1   ND2   CG1   CG2   CG2   CD1   CA    O  
B:   2842  2809  3671  3672  3642  3637  3634  3293  2819  2804  2793  2490  2470  2998  3042  3024  3318  2997  3950  2936  3673  3666  3931  3923  3926  3669  3929  3654  2935  2925  2921  4287  3917  2876  2598  2872  2900  2585  2578  2570  2569  2981  2946  2978  2539  2945  3005  2970  2976  2980  3951  2933  3943  4331  4305  4353  4333  4605  4361  4633  4636  4634  4573  4598  4604  4360  4385  4553  4386  4255
      OG    CG1   CE2   CZ    OG1   N     CZ    O     OE2   N     O     CD1   CD2   CE    OG1   CB    OE1  SE     OD1   CE2   N     CB    N     O     CD1   CD2   CE2   O     CE1   CE2   CG    ND2   O     OE1   OH    O     O     OD1   CD2   OE2   OE1   NH2   OE2   NE    CG1   OE1   OD1   ND2   CG    NH1   OD2   CD1   NZ    CE2   O     OD2   OH    CG2   CD2   CG2   CA    CD1   OD1   ND2   CG1   CD1   OD1   OD1   ND2   NZ 
     3.46  3.48  3.83  3.90  2.55  2.70  3.60  3.29  4.85  2.96  2.99  3.85  3.76  4.11  2.70  3.03  2.94  3.48  3.23  3.56  2.72  3.13  3.80  3.18  3.68  3.56  3.40  3.36  4.33  3.51  3.45  4.11  3.42  2.64  3.08  4.27  3.20  3.11  3.47  2.90  2.75  3.31  3.30  3.44  3.64  2.73  4.22  3.17  3.89  3.24  2.76  4.18  2.69  3.56  3.64  2.39  2.70  3.42  4.33  3.65  3.34  3.56  2.99  3.05  3.11  3.43  3.48  3.68  3.30  3.86
Bonded amino acids (PDB serial numbers)
A:      2     4    11    11    14    14    15    17    41    42    44    44    45    48    52    52    55    58    59    59    60    60    63    63    64    64    64    64    67    67    67    68    68    75   105   106   108   144   145   146   146   148   149   149   149   150   181   182   182   182   184   185   185   228   231   231   233   234   234   237   237   256   259   259   263   263   266   266   267   267
        F     I     I     I     E     E     L     Y     P     I     V     V     E     S     E     E     G     F     F     F     E     E     N     N     R     R     R     R     -     -     -     N     N     T     T     S     Q     K     R     T     T     F     F     F     F     G     S     F     F     F     K     D     D     I     Y     Y     D     L     L     N     N     N     N     N     I     I     I     I     I     I
        0     0     0     0     1     1     0     1     0     0     0     0     1     1     1     1     0     0     0     0     1     1     1     1     1     1     1     1     -     -     -     1     1     1     1     1     1     1     1     1     1     0     0     0     0     0     1     0     0     0     1     1     1     0     1     1     1     0     0     1     1     1     1     1     0     0     0     0     0     0
        -     a     a     a     a     a     a     -     -     -     a     a     a     a     a     a     a     a     a     a     a     a     a     a     a     a     a     a     -     -     -     -     -     a     -     a     a     -     -     -     -     -     a     a     a     a     -     -     -     -     a     a     a     -     a     a     a     a     a     a     a     a     a     a     a     a     a     a     a     a
B:     48    44   149   149   146   146   145   105    45    44    42     4     2    67    75    73   108    67   185    59   150   149   183   182   182   149   182   148    59    58    58   225   181    52    17    52    55    16    15    14    14    64    60    64    11    60    68    63    64    64   185    59   184   231   228   233   231   263   234   266   267   266   259   262   263   234   237   256   237   221
        S     V     F     F     T     T     R     T     E     V     I     I     F     -     T     N     Q     -     D     F     G     F     G     F     F     F     F     F     F     F     F     N     S     E     Y     E     G     N     L     E     E     R     E     R     I     E     N     N     R     R     D     F     K     Y     I     D     Y     I     L     I     I     I     N     N     I     L     N     N     N     K
        1     0     0     0     1     1     1     1     1     0     0     0     0     -     1     1     1     -     1     0     0     0     0     0     0     0     0     0     0     0     0     1     1     1     1     1     0     1     0     1     1     1     1     1     0     1     1     1     1     1     1     0     1     1     0     1     1     0     0     0     0     0     1     1     0     0     1     1     1     1
        a     a     a     a     -     -     -     -     a     a     -     a     -     -     a     a     a     -     a     a     a     a     a     -     -     a     -     -     a     a     a     -     -     a     -     a     a     -     a     a     a     a     a     a     a     a     -     a     a     a     a     a     a     a     -     a     a     a     a     a     a     a     a     a     a     a     a     a     a     a
#######################################

Protein: 2B9U     Program Version: 2       Number of monomers:  12         Simmetry:noncircular
Amino acids for each monomer: 176  176  176  176  176  176  176  176  176  176  176  176 
Distance cutoffs:  20.0   5.0 Angstrom        Algorithm: simmetrized interface
Bonded atoms (PDB atom serial numbers)
A:      8    34    35   143   159   161   166   167   168   169   209   850   853   855
      CE    OE1   OE2   CE    CD2   CE2   O     CB    CG    CD    CD2   O     CD    OE2
G:   8816  8722  8723  9573  9540  9543  9529  8897  8838  9538  8855  8857  8847  8832
      NZ    OE1   OE2   OH    CG    OE2   O     CD2   CG1   O     CB    CD    CD2   NZ 
     3.60  4.47  4.49  3.57  3.22  3.32  4.59  3.68  4.24  3.86  3.65  4.16  3.64  3.44
Bonded amino acids (PDB serial numbers)
A:      1     4     4    18    20    20    21    21    21    21    26   105   105   105
        M     E     E     K     F     F     P     P     P     P     F     E     E     E
        0     1     1     1     0     0     0     0     0     0     0     1     1     1
        -     b     b     -     b     b     b     b     b     b     b     -     -     -
G:     16     4     4   108   105   105   104    26    19   105    21    21    20    18
        K     E     E     Y     E     E     E     F     V     E     P     P     F     K
        1     1     1     1     1     1     1     0     0     1     0     0     0     1
        b     b     b     -     -     -     -     b     -     -     b     b     b     -
#######################################

Protein: 2BM8     Program Version: 2       Number of monomers:  12         Simmetry:noncircular
Amino acids for each monomer: 232  233  232  232  233  233  232  233  232  232  231  233 
Distance cutoffs:  20.0   5.0 Angstrom        Algorithm: simmetrized interface
Bonded atoms (PDB atom serial numbers)
A:    200   201   223   228   236   321   329   330   331   332   359
      ND1   CD2   CG1   O     O     OD2   NE    CZ    NH1   NH2   OE1
K:  19210 19213 19208 19222 19251 19393 19370 19368 19371 19369 19372
      CD    NH1   CB    OE1   NE2   CG2   CD2   CG    CE1   ND1   NE2
     3.40  3.47  3.84  5.00  4.12  3.55  3.78  3.90  3.85  3.97  3.75
Bonded amino acids (PDB serial numbers)
A:     25    25    28    29    30    39    40    40    40    40    43
        H     H     V     L     T     D     R     R     R     R     E
        1     1     0     0     1     1     1     1     1     1     1
        -     -     -     -     -     a     a     a     a     a     a
K:      6     6     6     7    10    28    25    25    25    25    25
        R     R     R     Q     Q     V     H     H     H     H     H
        1     1     1     1     1     0     1     1     1     1     1
        -     -     -     -     -     -     -     -     -     -     -
#######################################

Protein: 2BUF     Program Version: 2       Number of monomers:  12         Simmetry:noncircular
Amino acids for each monomer: 292  297  299  295  288  292  298  296  289  280  274  294 
Distance cutoffs:  20.0   5.0 Angstrom        Algorithm: simmetrized interface
Bonded atoms (PDB atom serial numbers)
A:      1    11    14    29    48    54    67    73    74    94    99   100   102   108   109   130   131   167   169   376   398   407   428   429   436   897  1988  2016
      N     O     CD1   NE    OD2   N     NE2   CG1   CG2   CG1   O     CB    CD1   CB    OG    CD1   CD2   CZ    NH2   NH1   CG1   CD2   O     CB    CG2   O     ND2   CD2
E:   8861 10738 10725 10763  8806 10704  8775 10729  8805  8785  9117  9118 10732  9087 10675  9140  9109  9606  9608  8820  8841  8813  9142  8842  9147  8880  8790  8723
      OH    OG1   O     CG1   CG2   CD2   CG    CD2   CG1   CG2   CD1   CD2   CZ    NH1   OD1   CB    CG1   CA    O     OG    CD1   CD1   CA    CD2   CG2   NH2   CB    CB 
     3.76  3.06  3.05  4.00  3.62  3.66  3.06  3.37  2.96  3.52  3.47  3.47  3.34  3.31  3.49  3.95  3.53  3.65  3.34  3.12  4.37  3.19  3.93  4.01  4.87  3.00  3.12  3.52
Bonded amino acids (PDB serial numbers)
A:      2     3     3     5     7     9    10    11    11    14    15    15    15    16    16    19    19    23    23    50    53    54    57    57    58   120   279   283
        T     L     L     R     D     A     Q     V     V     V     L     L     L     S     S     L     L     R     R     R     V     L     A     A     V     G     N     L
        1     0     0     1     1     0     1     0     0     0     0     0     0     1     1     0     0     1     1     1     0     0     0     0     0     0     1     0
        -     -     -     a     a     a     a     a     a     a     a     a     a     a     a     a     a     a     a     a     a     a     a     a     a     -     a     a
E:     21   287   286   291    14   283    10   286    14    11    54    54   286    50   279    57    53   120   120    16    19    15    58    19    58    23    12     3
        Y     T     F     V     V     L     Q     F     V     V     L     L     F     R     N     A     V     G     G     S     L     L     V     L     V     R     A     L
        1     1     0     0     0     0     1     0     0     0     0     0     0     1     1     0     0     0     0     1     0     0     0     0     0     1     0     0
        a     -     a     -     a     a     a     a     a     a     a     a     a     a     a     a     a     -     -     a     a     a     a     a     a     a     a     -
#######################################

Protein: 2BV8     Program Version: 2       Number of monomers:  12         Simmetry:noncircular
Amino acids for each monomer: 162  172  162  172  162  172  162  172  162  172  162  172 
Distance cutoffs:  20.0   5.0 Angstrom        Algorithm: simmetrized interface
Bonded atoms (PDB atom serial numbers)
A:      1     7    23    38    46    67    68    89    92   109   111   114   115   130   131   132   133   137   172   175   199   206   226   231   232   234   259   284   306   310   335   336   694   700   702   731   737   755   757   758   764   824   825   827   829
      N     SD    OG1   CG2   CG2   CG2   CD1   CB    OD2   CA    O     C     O     CD2   CE1   CE2   CZ    O     O     CD1   CD1   OD1   O     CE1   CE2   OH    CB    CD1   CA    CG    OG1   CG2   CA    NE    NH1   CG    OH    O     CG1   CG2   CG1   CD1   CD2   CE2   OH 
B:   1240  1281  1260  1983  1242  1243  1957  1963  1940  1926  1925  1924  1965  1578  1598  1919  1923  1579  1521  1549  1985  1492  1466  1276  1483  1509  1467  1440  1416  1392  1368  1365  1370  1351  1330  1303  1355  1272  1304  1417  1277  1331  1329  1328  1306
      O     CB    OD2   O     CG    SD    O     CE2   OH    CZ    NE    CD    OH    OD1   CB    CA    CG    ND2   CD2   CB    CG1   OD1   CG2   CZ    CA    CD    CD1   CA    CD1   OD1   CD2   CB    CE2   O     OD1   CG1   O     CD1   CG2   CD2   N     OD2   CG    CB    CA 
     2.81  3.77  2.51  3.90  3.48  3.65  3.49  3.83  2.55  3.75  3.52  3.26  2.42  3.52  3.50  3.52  3.68  3.29  3.87  3.89  3.46  4.43  3.47  4.31  3.33  3.61  3.46  4.10  3.62  3.58  3.39  3.59  3.51  3.26  3.01  3.59  2.57  3.88  3.59  3.68  3.76  3.83  3.81  3.80  3.48
Bonded amino acids (PDB serial numbers)
A:      1     1     3     5     6     9     9    13    13    16    16    17    17    18    18    18    18    19    24    24    27    28    31    31    31    31    34    38    42    42    45    45    93    93    93    97    97   100   100   100   101   110   110   110   110
        M     M     T     I     T     I     I     D     D     G     G     R     R     F     F     F     F     L     L     L     I     N     Y     Y     Y     Y     A     L     R     R     T     T     R     R     R     Y     Y     V     V     V     V     Y     Y     Y     Y
        0     0     1     0     1     0     0     1     1     0     0     1     1     0     0     0     0     0     0     0     0     1     1     1     1     1     0     0     1     1     1     1     1     1     1     1     1     0     0     0     0     1     1     1     1
        -     -     a     a     a     a     a     a     a     -     -     -     -     -     -     -     -     -     a     a     a     a     a     a     a     a     a     a     a     a     a     a     a     a     a     a     a     a     a     a     a     a     a     a     a
B:      1     6     3    98     1     1    95    95    92    91    91    91    95    45    48    91    91    45    38    42    98    35    31     5    34    37    31    28    24    21    18    18    18    16    13     9    17     5     9    24     6    13    13    13    10
        M     A     D     I     M     M     Y     Y     Y     R     R     R     Y     N     A     R     R     N     L     N     I     N     I     F     G     R     I     A     L     N     F     F     F     G     D     V     E     F     V     L     A     D     D     D     A
        0     0     1     0     0     0     1     1     1     1     1     1     1     1     0     1     1     1     0     1     0     1     0     0     0     1     0     0     0     1     0     0     0     0     1     0     1     0     0     0     0     1     1     1     0
        -     a     a     a     -     -     a     a     a     a     a     a     a     a     a     a     a     a     a     a     a     a     a     a     a     a     a     a     a     a     -     -     -     -     a     a     -     a     a     a     a     a     a     a     a
#######################################

Protein: 2BYU     Program Version: 2       Number of monomers:  12         Simmetry:noncircular
Amino acids for each monomer: 101  101  101  101  101  101  101  101  101  101  101  101 
Distance cutoffs:  20.0   5.0 Angstrom        Algorithm: simmetrized interface
Bonded atoms (PDB atom serial numbers)
A:     23    28    39    40    41    44    45    48    49    59    61    64    67    71    77    86   134   149   163   166   363   382   414   416   419   431   433   439   444   448   452   453   455   467   470   472   475   477   483   485   498   540   690   691   694
      NH1   O     OD1   OD2   N     O     CB    CD2   NE1   CB    CD    N     O     OE1   CB    CD    CG    OD1   CB    N     OE1   OE2   OD1   N     O     CD1   NE1   N     CG    NE2   O     CB    CD    N     O     CG    OE2   CA    NE    NH1   OG    NH2   C     O     OD1
B:   1275  1277  1272  1288  1257  1244  1258  1248  1251  1242  1186  1224  1221  1253  1219  1208  1291  1144  1504  1496   868   941   884   872   869   866   867   849   855   876   846   850  1366   844   828   833  1345   826   845   954   829  1279  1501   971   978
      O     CG    N     NE    O     N     CB    CB    CD2   CZ3   OE1   O     N     NE2   OD1   O     NH2   NH2   O     O     NZ    CE    CG2   O     N     CD    CE    O     CE2   OE1   N     CB    CE2   OD1   NH1   O     NH2   NE    OD2   OD1   NH2   OE1   N     N     O  
     3.83  3.32  2.88  2.62  2.90  2.89  3.90  3.75  3.65  3.72  2.78  2.69  3.20  2.72  4.00  4.04  3.65  2.62  3.66  2.73  3.58  3.51  3.30  3.02  2.71  3.45  3.23  2.73  3.58  2.64  2.65  3.92  4.17  2.84  4.00  3.28  2.49  3.91  2.76  2.92  3.20  2.34  3.30  2.75  4.35
Bonded amino acids (PDB serial numbers)
A:     45    46    47    47    48    48    48    48    48    49    49    50    50    50    51    52    58    60    62    63    88    90    94    95    95    96    96    97    97    97    98    98    98   100   100   100   100   101   101   101   103   108   127   127   127
        R     M     D     D     W     W     W     W     W     K     K     E     E     E     T     P     K     D     P     G     E     E     D     K     K     W     W     H     H     H     R     R     R     E     E     E     E     R     R     R     S     R     N     N     N
        1     0     1     1     0     0     0     0     0     1     1     1     1     1     1     0     1     1     0     0     1     1     1     1     1     0     0     1     1     1     1     1     1     1     1     1     1     1     1     1     1     1     1     1     1
        -     b     b     b     b     b     b     b     b     b     b     b     b     b     -     -     b     b     -     -     -     -     -     b     b     b     b     b     b     b     b     b     b     -     -     -     -     -     -     -     -     b     -     -     -
B:    100   100   100   101    98    97    98    97    97    96    90    95    95    97    94    93   101    85   128   127    49    58    51    50    50    49    49    48    48    50    48    48   110    47    45    46   108    45    47    60    45   100   128    63    64
        E     E     E     R     R     H     R     H     H     W     E     K     K     H     D     N     R     R     G     N     K     K     T     E     E     K     K     W     W     E     W     W     F     D     R     M     R     R     D     D     R     E     G     G     V
        1     1     1     1     1     1     1     1     1     0     1     1     1     1     1     1     1     1     0     1     1     1     1     1     1     1     1     0     0     1     0     0     0     1     1     0     1     1     1     1     1     1     0     0     0
        -     -     -     -     b     b     b     b     b     b     -     -     -     b     -     -     -     b     -     -     b     b     -     b     b     b     b     b     b     b     b     b     b     b     -     b     b     -     b     b     -     -     -     -     -
#######################################

Protein: 2C41     Program Version: 2       Number of monomers:  12         Simmetry:noncircular
Amino acids for each monomer: 155  154  157  154  154  156  154  154  154  153  153  155 
Distance cutoffs:  20.0   5.0 Angstrom        Algorithm: simmetrized interface
Bonded atoms (PDB atom serial numbers)
A:    509   510   520   532   533   537   541   542   558   559   959   971   975   977   979   999
      OE1   OE2   NH1   CB    CG    CA    CG    SD    OD1   OD2   O     O     CD1   CA    O     OD2
I:  11024 11025 10980 11021 11023 11016 10976 10982 11010 11011 10782 10920 10806 10952 10953 10954
      CZ3   CH2   OE1   CE2   CZ2   CB    O     N     NH1   NH2   CD2   CG2   CB    CG    CD    OE1
     3.62  3.34  2.81  3.63  3.77  4.21  3.74  3.81  2.78  2.79  3.22  3.34  3.60  3.68  3.59  2.87
Bonded amino acids (PDB serial numbers)
A:     64    64    65    67    67    68    68    68    70    70   124   126   126   127   127   130
        E     E     R     L     L     M     M     M     D     D     G     I     I     G     G     D
        1     1     1     0     0     0     0     0     1     1     0     0     0     0     0     1
        a     a     a     a     a     a     a     a     -     -     -     a     a     a     a     a
I:    144   144   140   144   144   144   140   141   143   143   114   133   117   137   137   137
        W     W     Q     W     W     W     Q     K     R     R     H     T     A     Q     Q     Q
        0     0     1     0     0     0     1     1     1     1     1     1     0     1     1     1
        a     a     a     a     a     a     a     a     a     a     a     a     a     a     a     a
#######################################

Protein: 2C57     Program Version: 2       Number of monomers:  12         Simmetry:noncircular
Amino acids for each monomer: 164  153  153  164  153  153  164  153  153  164  153  153 
Distance cutoffs:  20.0   5.0 Angstrom        Algorithm: simmetrized interface
Bonded atoms (PDB atom serial numbers)
A:    798   799   849   862   865   866   871   926   943   968   970   972   988   993   996  1007  1008  1011  1015  1019  1029  1030  1049  1070  1080  1081  1101  1102  1106  1107
      CG1   CG2   ND2   CB    OE1   NE2   CB    O     O     O     CA    O     O     N     O     CD1   N     O     CE    O     CE2   CZ    CD2   CB    SD    CE    SD    CE    O     CB 
G:   8147  8148  8086  8088  8058  8044  8090  7984  7983  7967  7980  7989  8137  8129  8126  8199  8114  8111  8133  8106  7916  7917  8224  8220  8225  8125  8219  8188  8167  8198
      CE2   CZ    O     CA    N     O     O     NE2   OE1   ND2   CB    CB    O     O     N     CE    O     N     CE    O     CG1   CG2   O     CE    CB    CD1   SD    CB    CD2   SD 
     3.75  3.42  2.73  3.93  2.75  4.14  3.32  4.17  2.75  2.80  3.99  3.37  3.06  2.78  3.14  3.76  3.19  2.78  3.81  3.04  3.73  3.38  3.85  3.53  3.51  3.73  3.72  3.55  3.92  3.60
Bonded amino acids (PDB serial numbers)
A:     99    99   105   107   107   107   108   114   116   119   120   120   123   125   125   126   127   127   127   128   129   129   132   135   136   136   139   139   140   140
        I     I     N     Q     Q     Q     A     K     S     G     A     A     G     V     V     I     M     M     M     G     F     F     L     N     M     M     M     M     A     A
        0     0     1     1     1     1     0     1     1     0     0     0     0     0     0     0     0     0     0     0     0     0     0     1     0     0     0     0     0     0
        b     b     a     a     a     a     a     a     a     a     a     a     -     b     b     b     b     b     b     -     -     -     a     a     a     a     a     a     a     a
G:    129   129   119   120   116   114   120   107   107   105   107   108   128   127   127   136   125   125   127   123    99    99   140   139   140   126   139   135   132   136
        F     F     G     A     S     K     A     Q     Q     N     Q     A     G     M     M     M     V     V     M     G     I     I     A     M     A     I     M     N     L     M
        0     0     0     0     1     1     0     1     1     1     1     0     0     0     0     0     0     0     0     0     0     0     0     0     0     0     0     1     0     0
        -     -     a     a     a     a     a     a     a     a     a     a     -     b     b     a     b     b     b     -     b     b     a     a     a     b     a     a     a     a
#######################################

Protein: 2CHS     Program Version: 2       Number of monomers:  12         Simmetry:noncircular
Amino acids for each monomer: 114  114  114  114  114  114  114  114  114  114  114  114 
Distance cutoffs:  20.0   5.0 Angstrom        Algorithm: simmetrized interface
Bonded atoms (PDB atom serial numbers)
A:      7     8    12    14    33    34    36    38    39    61    62   449   724   730   737   738   746   747   755   756   761   773   782   860   861   877   893   955   960   961   963   966
      SD    CE    O     CG1  HH21  HH22   CA    O     H     HE   HH11   CD1   SD    O    HE21  HE22   OE1   OE2   SD    CE    O     CG2   H    HH21  HH22   CE    OG1   CG   HE21  HE22   CA    CB 
C:   3126  2614  2634  2633  2623  2604  2647  2906  2631  2924  2911  2663  2938  2950  2951  2948  2928  2931  2687  2745  2734  2758  2726  2759  2760  2922  2646  2882  2597  2883  2884  2888
      OE1   O     CG2   CG1   O     O    HE22   CG    O     HG1   O     CD1   SD    H    HE21   OE1   O     H     CB    O     HD1   CE1   O     CE2   CZ    CG2  HE21   O     O     CB    CG    CE2
     3.51  3.54  3.38  3.36  2.50  1.82  2.94  3.13  2.03  3.72  2.78  3.82  3.83  1.90  3.23  3.04  3.18  3.79  3.74  3.64  1.91  3.53  1.85  3.67  3.41  3.64  1.90  3.59  2.66  3.55  4.03  3.78
Bonded amino acids (PDB serial numbers)
A:      2     2     3     3     4     4     5     5     5     7     7    46    76    77    77    77    78    78    79    79    80    81    82    90    90    92    94   101   101   101   102   102
        M     M     I     I     R     R     G     G     G     R     R     L     M     Q     Q     Q     E     E     M     M     D     V     T     R     R     M     T     Q     Q     Q     D     D
        0     0     0     0     1     1     0     0     0     1     1     0     0     1     1     1     1     1     0     0     1     0     1     1     1     0     1     1     1     1     1     1
        b     b     b     b     b     b     b     b     b     b     b     b     b     -     -     -     -     -     -     -     -     -     -     b     b     b     b     -     -     -     -     -
C:     96    41    43    43    42    40    44    72    43    74    73    46    76    77    77    77    75    75    49    56    54    57    54    57    57    74    44    70    39    70    70    70
        Q     D     V     V     V     E     Q     P     V     T     V     L     M     Q     Q     Q     C     C     A     V     H     F     H     F     F     T     Q     Y     P     Y     Y     Y
        1     1     0     0     0     1     1     0     0     1     0     0     0     1     1     1     1     1     0     0     1     0     1     0     0     1     1     1     0     1     1     1
        -     -     -     -     -     -     b     -     -     b     b     b     b     -     -     -     b     b     b     -     -     -     -     -     -     b     b     -     -     -     -     -
#######################################

Protein: 2DCN     Program Version: 2       Number of monomers:  12         Simmetry:noncircular
Amino acids for each monomer: 308  308  308  308  308  308  308  308  308  308  308  308 
Distance cutoffs:  20.0   5.0 Angstrom        Algorithm: simmetrized interface
Bonded atoms (PDB atom serial numbers)
A:    500   504   505   531   534   537   540   542   550
      O     OE1   OE2   O     CD    NH1   CA    O     OE1
D:   7830  7632  7840  7824  7821  7832  7790  7827  7795
      CA    NZ    OE1   CD    O     O     O     NH1   OE2
     3.34  4.11  3.07  3.02  3.04  2.81  3.22  2.77  3.14
Bonded amino acids (PDB serial numbers)
A:     67    67    67    70    70    70    71    71    72
        E     E     E     R     R     R     G     G     Q
        1     1     1     1     1     1     0     0     1
        a     a     a     a     a     a     a     a     a
D:     71    45    72    70    70    71    67    70    67
        G     K     Q     R     R     G     E     R     E
        0     1     1     1     1     0     1     1     1
        a     a     a     a     a     a     a     a     a
#######################################

Protein: 2DYY     Program Version: 2       Number of monomers:  12         Simmetry:noncircular
Amino acids for each monomer: 125  119  119  126  120  118  125  122  116  124  123  119 
Distance cutoffs:  20.0   5.0 Angstrom        Algorithm: simmetrized interface
Bonded atoms (PDB atom serial numbers)
A:      1     3     6    17   120   122   127   134   135   136   139   141   163   176   177   178   197   215   217   218   228   232   233   599   819   824   828   829   831   898   916
      N     C     CG    NZ    O     CG    O     CZ    OH    N     O     OG    CD1   O     CB    N     CD2   CD1   CE1   CE2   N     CB    N     CE2   N     OG    O     CB    CD    OE1   OE2
C:   2815  2795  2814  2419  2576  2538  2610  2630  2541  2615  2620  2606  2442  2095  2791  2797  2094  2451  2780  2446  2623  2624  2627  2640  2657  2665  2654  2662  2661  2652  2455
      OE2   CE2   OE1   O     O     O     CE    CD    CD1   O     CA    O     O     CZ    CG    OH    CE2   CB    CD1   CD1   CB    N     O     CG1   O     C     N     OE2   OE1   CG1   NZ 
     3.48  3.95  3.87  3.73  3.35  3.78  2.94  3.38  3.13  3.01  3.47  2.74  3.26  3.71  3.65  3.59  4.05  4.33  3.86  3.65  3.67  3.23  3.05  3.66  3.28  3.74  3.19  3.63  4.27  3.10  2.89
Bonded amino acids (PDB serial numbers)
A:      1     1     1     2    16    16    17    17    17    18    18    18    21    23    23    24    26    28    28    28    30    30    31    78   109   109   110   110   110   118   120
        M     M     M     K     P     P     Y     Y     Y     S     S     S     I     A     A     G     F     F     F     F     A     A     G     Y     S     S     R     R     R     E     E
        0     0     0     1     0     0     1     1     1     1     1     1     0     0     0     0     0     0     0     0     0     0     0     1     1     1     1     1     1     1     1
        -     -     -     b     -     -     -     -     -     -     -     -     b     b     b     -     b     b     b     b     b     b     b     b     -     -     -     -     -     b     b
C:    126   124   126    70    96    92   100   103    92   101   102   100    73    26   124   124    26    74   122    73   102   103   103   104   107   108   107   107   107   106    74
        E     Y     E     N     F     Y     K     R     Y     P     A     K     I     F     Y     Y     F     K     I     I     A     R     R     V     E     V     E     E     E     V     K
        1     1     1     1     0     1     1     1     1     0     0     1     0     0     1     1     0     1     0     0     0     1     1     0     1     0     1     1     1     0     1
        -     b     -     a     a     a     -     b     a     -     b     -     b     b     b     b     b     b     b     b     b     b     b     b     b     -     b     b     b     b     b
#######################################

Protein: 2ED6     Program Version: 2       Number of monomers:  12         Simmetry:noncircular
Amino acids for each monomer: 170  170  170  170  170  170  170  170  170  170  170  170 
Distance cutoffs:  20.0   5.0 Angstrom        Algorithm: simmetrized interface
Bonded atoms (PDB atom serial numbers)
A:     13    37    67    69    70   125   126   142   573   584   592   594   601   602   808   819   939   954   959   963   966   967   978   991  1106  1107  1244  1274  1275  1276  1280  1286  1287
      CG1   CG2   CG    CD2   CE1   OD1   ND2   OD2   O     O     CD1   N     OE1   OE2   O     O     CB    OG1   O     CA    CB    OG    CZ    CG    OG1   CG2   NE2   O     CB    OG    O     OG1   CG2
C:   2623  2622  2680  2644  2655  2706  2676  2720  3478  3477  3449  3474  3468  3484  3802  3410  3517  3510  3432  3424  3429  3494  3803  3805  3495  3506  2737  2921  2927  2729  2914  2728  2903
      CD1   CG2   CD1   CB    OG1   CA    O     OD2   CE    CD    CD1   O     O     CB    CE1   NE2   CB    O     CD    CG1   O     CE2   CE2   OH    CZ    O     ND2   OD2   OG1   OE2   N     OE1   O  
     3.68  3.69  3.62  3.77  3.04  3.48  2.82  2.22  3.43  3.43  3.71  2.80  3.00  4.38  3.77  4.63  4.11  2.88  3.83  3.80  3.63  3.12  3.79  2.94  3.29  3.60  3.36  2.14  3.63  3.28  2.92  3.21  3.11
Bonded amino acids (PDB serial numbers)
A:     33    36    40    40    40    47    47    49   106   107   108   109   109   109   135   137   153   155   156   157   157   157   158   160   176   176   195   199   199   199   200   201   201
        V     T     H     H     H     N     N     D     R     A     L     E     E     E     T     M     S     T     S     S     S     S     F     P     T     T     H     S     S     S     G     T     T
        0     1     1     1     1     1     1     1     1     0     0     1     1     1     1     0     1     1     1     1     1     1     0     0     1     1     1     1     1     1     0     1     1
        a     a     a     a     a     a     a     b     -     -     -     -     -     -     b     b     -     b     b     b     b     b     b     -     b     b     b     -     -     -     -     -     -
C:     37    37    44    40    41    48    44    49   147   147   143   147   146   148   193   138   153   152   141   140   141   149   193   193   149   151    51    75    76    50    75    50    73
        I     I     I     H     T     M     I     D     K     K     I     K     S     A     Y     Q     S     S     P     V     P     F     Y     Y     F     G     N     D     T     E     D     E     D
        0     0     0     1     1     0     0     1     1     1     0     1     1     0     1     1     1     1     0     0     0     0     1     1     0     0     1     1     1     1     1     1     1
        a     a     a     a     a     -     a     b     -     -     -     -     -     -     b     b     -     -     b     b     b     -     b     b     -     -     b     -     -     b     -     b     b
#######################################

Protein: 2EHO     Program Version: 2       Number of monomers:  12         Simmetry:noncircular
Amino acids for each monomer: 161  144  166  182  190  144  174  183  192  144  173  182 
Distance cutoffs:  20.0   5.0 Angstrom        Algorithm: simmetrized interface
Bonded atoms (PDB atom serial numbers)
A:     23    50    88   116   117   124   125   151   162   406   407   412   416   429   433   436   437   444   446   461   463   464   473   495   497   499   500   501   532  1176  1191  1199  1202  1204  1207  1208  1210  1228  1249  1257  1262  1279  1295
      N     CG1   OE1   CZ3   CH2  SE     CE    NZ    CZ    CD1   CD2   CB    NZ    OG    O     CG2   CD1   ND1   CE1   CB   SE     CE    OE2   CB    CD    CZ    NH1   NH2   OH    OD2   OD1   N     O     CG    CE1   CE2   OH    CZ    CA    O     NE2   CD1   CD 
C:   2767  2770  2630  2607  2568  2608  3712  2573  3745  2968  2703  2717  2742  2969  2903  2743  2911  2763  2747  2902  2930  2931  2772  2600  2899  2896  2628  2593  2570  3865  3856  3825  3796  3815  3814  3817  3883  3738  3681  3679  3694  3638  3852
      O     CG2   CE    CD1   O     CD2   CD1   OE2   OD1   NH1   CE2   CD1   CG2   NH2   CH2   CD1   CD2   CD2   O     CZ3   CG    OD1   N     CZ    CE2   CD1   CG    O     CG    NZ    OH    OD1   CG2   CB    O     CD1   NH1   CD1   OD1   CB    O     CZ    CD2
     3.16  3.60  3.17  4.27  4.51  3.91  4.16  3.23  4.03  4.00  3.63  4.42  3.07  2.87  3.87  3.53  3.32  3.20  3.14  3.49  3.20  3.03  2.75  3.61  3.97  3.59  3.50  2.95  3.07  2.77  2.88  2.86  3.05  3.33  3.05  3.53  3.11  3.14  4.41  2.82  2.80  4.38  3.36
Bonded amino acids (PDB serial numbers)
A:     24    27    31    34    34    35    35    38    39    73    73    74    74    76    77    77    77    78    78    80    80    80    81    84    84    84    84    84    87   166   168   170   170   170   170   170   170   172   202   203   203   205   207
        A     I     E     W     W     -     -     K     F     L     L     K     K     S     I     I     I     H     H     -     -     -     E     R     R     R     R     R     Y     D     D     Y     Y     Y     Y     Y     Y     F     S     Q     Q     L     R
        0     0     1     0     0     -     -     1     0     0     0     1     1     1     0     0     0     1     1     -     -     -     1     1     1     1     1     1     1     1     1     1     1     1     1     1     1     0     1     1     1     0     1
        b     b     b     b     b     b     b     b     b     b     b     b     b     b     b     b     b     b     b     b     b     b     b     b     b     b     b     b     b     b     b     b     b     b     b     b     b     b     b     b     b     b     b
C:     29    29    12     9     5     9   150     5   154    55    21    23    26    55    47    26    48    28    27    47    51    51    30     8    47    47    12     8     5   169   168   165   161   164   164   164   171   153   146   146   148   135   168
        I     I     K     L     E     L     L     E     N     R     F     L     I     R     W     I     L     L     Y     W     N     N     G     F     W     W     K     F     E     K     Y     N     T     L     L     L     R     I     D     D     L     F     Y
        0     0     1     0     1     0     0     1     1     1     0     0     0     1     0     0     0     0     1     0     1     1     0     0     0     0     1     0     1     1     1     1     1     0     0     0     1     0     1     1     0     0     1
        -     -     -     a     a     a     -     a     -     a     -     -     b     a     a     b     a     b     b     a     a     a     -     a     a     a     -     a     a     a     a     a     a     a     a     a     a     -     -     -     -     a     a
#######################################

Protein: 2EIV     Program Version: 2       Number of monomers:  12         Simmetry:noncircular
Amino acids for each monomer: 273  273  273  273  273  273  273  273  273  273  273  273 
Distance cutoffs:  20.0   5.0 Angstrom        Algorithm: simmetrized interface
Bonded atoms (PDB atom serial numbers)
A:    460   465   466   470   495   503   522   667   668   669   677   680   690   691   696   989  1022  1023
      CE    O     CB    OE2   N     O     OE1   CA    C     O     N     O     NH1   NH2   CB    O     NH1   NH2
D:   4786  4796  4797  4804  4792  4628  4621  4775  4774  4773  4783  4566  4605  4571  4576  5128  5095  5129
      O     NH1   NH2   CD    CG    OE1   N     O     C     CA    N     CE    CB    O     OE2   NH1   O     NH2
     3.75  2.84  2.56  3.79  4.34  3.61  2.47  3.10  3.27  3.36  3.50  3.40  3.08  2.28  4.57  2.64  2.39  2.42
Bonded amino acids (PDB serial numbers)
A:     78    79    79    79    83    84    86   109   109   109   110   110   111   111   112   153   156   156
        K     E     E     E     A     L     E     R     R     R     G     G     R     R     R     E     R     R
        1     1     1     1     0     0     1     1     1     1     0     0     1     1     1     1     1     1
        a     a     a     a     a     -     -     -     -     -     -     -     -     -     -     a     a     a
D:    110   111   111   112   111    86    86   109   109   109   110    78    83    79    79   156   153   156
        G     R     R     R     R     E     E     R     R     R     G     K     A     E     E     R     E     R
        0     1     1     1     1     1     1     1     1     1     0     1     0     1     1     1     1     1
        -     -     -     -     -     -     -     a     a     a     -     a     a     a     a     a     a     a
#######################################

Protein: 2EWC     Program Version: 2       Number of monomers:  12         Simmetry:noncircular
Amino acids for each monomer: 120  121  120  119  120  121  120  120  120  120  121  120 
Distance cutoffs:  20.0   5.0 Angstrom        Algorithm: simmetrized interface
Bonded atoms (PDB atom serial numbers)
A:    175   177   472   492   493   495   500   568   570   579   581   584   585   631   632   664   666   715   724   726   732   736   741   744   745   748   755   764   768   776   778   779   787   950   952   953   956
      CE1   CZ    O     O     CB    CG2   CB    O     CG1   CD2   CE2   CZ3   CH2   OE1   OE2   CD    NZ    CG    O     CG    OH    O     CA    CB    N     O     NH2   NZ    O     CG1   CD1   N     NE2   CG    CD2   CE1   OH 
C:   2181  2133  2017  2120  2119  2177  2176  2809  2796  2806  2797  2808  2811  2080  2077  2056  2065  2016  2100  2083  2060  2095  2098  2190  2197  2198  2084  2510  2523  2524  2768  2783  2790  2134  1993  2132  2136
      OH    O     NH2   CG2   CG1   CD2   CD1   CB    C     CA    O     O     N     NH2   NE    O     O     NH1   OG1   C     OE1   N     O     N     ND2   N     O     OD2   CD1   CD2   CD1   OG1   CG    CB    CG1   C     CA 
     3.28  3.32  2.97  3.48  3.67  3.85  3.73  3.62  3.52  3.82  3.67  3.45  3.38  3.29  2.93  3.47  2.65  3.50  2.64  3.55  2.28  3.10  3.31  3.52  2.78  2.97  2.96  2.66  3.66  4.11  3.95  2.91  3.60  3.63  3.67  3.84  3.44
Bonded amino acids (PDB serial numbers)
A:     24    24    61    64    64    64    65    73    73    74    74    74    74    80    80    84    84    90    91    91    91    92    93    93    94    94    94    95    96    97    97    98    98   119   119   119   119
        F     F     D     V     V     V     Q     V     V     W     W     W     W     E     E     K     K     R     Y     Y     Y     P     A     A     R     R     R     K     S     I     I     Q     Q     Y     Y     Y     Y
        0     0     1     0     0     0     1     0     0     0     0     0     0     1     1     1     1     1     1     1     1     0     0     0     1     1     1     1     1     0     0     1     1     1     1     1     1
        b     b     a     b     b     b     b     a     a     a     a     a     a     a     a     a     a     -     -     -     -     -     b     b     b     b     b     b     b     b     b     b     b     b     b     b     b
C:     26    21     6    19    19    26    26   102   101   102   101   102   103    13    13    11    12     6    16    14    11    16    16    28    28    29    14    67    69    69    97    99   100    21     4    21    22
        Y     A     R     V     V     Y     Y     A     F     A     F     A     -     R     R     E     D     R     T     G     E     T     T     N     N     Y     G     D     L     L     I     T     E     A     I     A     G
        1     0     1     0     0     1     1     0     0     0     0     0     -     1     1     1     1     1     1     0     1     1     1     1     1     1     0     1     0     0     0     1     1     0     0     0     0
        b     b     b     b     b     b     b     -     -     -     -     -     -     -     -     -     -     b     b     -     -     b     b     b     b     b     -     b     b     b     b     -     -     b     -     b     -
#######################################

Protein: 2EWO     Program Version: 2       Number of monomers:  12         Simmetry:noncircular
Amino acids for each monomer: 362  362  362  362  362  362  362  369  362  362  362  362 
Distance cutoffs:  20.0   5.0 Angstrom        Algorithm: simmetrized interface
Bonded atoms (PDB atom serial numbers)
A:      1     4   582   588   589   611   612   668   672   699   704   706   709   720   725   729   730  1126  1127  1145  1156  1159  1176  1177  1180  1181  1185  1188
      N     O     OH    CG    CD    CD1   CD2   OG    O     CB    NH1   N     O     CG2   O     OE1   OE2   CD1   CD2   CG    CG    NZ    O     CB    OE1   OE2   O     CG2
F:  15117 15113 15601 15572 15571 15626 15590 14449 14446 15621 15630 15625 15622 15633 15170 15604 15175 15034 15033 15057 15027 15174 15144 15154 15151 15056 15149 15165
      O     OG    CG    CD2   CD1   OE2   CG    O     N     O     O     OE1   CB    CG2   O     NZ    OE2   CD    CG    CD2   OH    OE1   CB    O     N     CD1   NH1   CG2
     4.59  4.39  3.39  3.70  4.03  3.72  3.79  4.22  4.45  3.55  3.47  3.00  3.62  3.33  3.77  2.92  2.00  4.16  3.83  3.96  3.47  2.91  3.64  3.70  3.12  3.79  3.51  3.38
Bonded amino acids (PDB serial numbers)
A:      2     2    71    72    72    75    75    83    84    87    87    88    88    89    90    90    90   139   139   142   143   143   146   146   146   146   147   147
        A     A     Y     E     E     L     L     S     H     R     R     I     I     I     E     E     E     L     L     R     K     K     E     E     E     E     I     I
        0     0     1     1     1     0     0     1     1     1     1     0     0     0     1     1     1     0     0     1     1     1     1     1     1     1     0     0
        -     -     a     a     a     a     a     -     -     b     b     b     b     b     b     b     b     a     a     a     a     a     a     a     a     a     a     a
F:     84    83   143   139   139   146   142     2     2   146   147   146   146   147    90   143    90    72    72    75    71    90    87    88    88    75    87    89
        H     S     K     L     L     E     R     A     A     E     I     E     E     I     E     K     E     E     E     L     Y     E     R     I     I     L     R     I
        1     1     1     0     0     1     1     0     0     1     0     1     1     0     1     1     1     1     1     0     1     1     1     0     0     0     1     0
        -     -     a     a     a     a     a     -     -     a     a     a     a     a     b     a     b     a     a     a     a     b     b     b     b     a     b     b
#######################################

Protein: 2FEL     Program Version: 2       Number of monomers:  12         Simmetry:noncircular
Amino acids for each monomer: 337  339  337  337  338  339  338  338  337  338  338  337 
Distance cutoffs:  20.0   5.0 Angstrom        Algorithm: simmetrized interface
Bonded atoms (PDB atom serial numbers)
A:      1     7    10    11    14    26    46    47    61    62    63    68    69    71    72    73    75    83    91    93   101   110   185   203   225   231   524   545   548   550   554   575   578   580   594   600   602   615   616  1951  1952  2033  2034  2051  2056  2062  2084  2085  2103  2105  2111  2116  2137  2139  2140  2148  2149  2164  2191  2242  2243  2270  2277  2304  2305  2310  2311  2312  2325  2332  2334  2350  2363  2373  2374  2395  2472
      N     N     O     CB    CD2   CG    OE1   OE2   O     CB    CG    O     CB    CD1   CD2   CE1   CZ    CD2   CA    O     CD2   CE1   O     CB    OD2   CG1   SD    N     O     CG    NH1   CG1   CA    O     O     CA    O     CG1   CG2   OE1   OE2   CG1   CG2   O     OE2   OG1   OG1   CG2   CB    CD    CA    CD1   O     CG1   CG2   OE1   NE2   N     CB    OE1   NE2   N     O     CE    N     CG    CD1   CD2   O     CE3   CZ3   CG2   CB    OE1   NE2   OG1   NH1
D:   5276  5138  7462  5137  7494  7424  5102  5098  5640  5614  5294  5666  5636  5706  5615  5707  5316  7433  5639  5672  7402  7431  5092  5147  5166  5165  5153  5160  5182  5152  5180  5159  5184  7571  7133  7132  5192  5162  5164  7341  7342  5691  5685  7377  7369  7403  7376  7404  7410  7290  7411  7449  7238  7236  7264  7248  7247  7239  7204  7050  7051  7155  7183  7161  7184  7181  7202  7210  5118  5201  5174  7217  5101  7473  7472  5105  5671
      O     OE2   CB    OE1   OG1   O     CB    N     CB    CG    CB    CG1   N     CG1   SD    CG2   OD2   CZ3   O     CB    SD    CE3   N     CE1   CZ    CE2   CB    CB    CA    O     OG    O     O     NH1   CG2   CG1   CD2   CD1   CE1   OE1   NE2   CA    O     CB    N     CE    O     N     CD1   CB    CD2   CG2   CG1   O     CA    NE2   OE1   CG2   CD    OE1   OE2   OE2   OG1   OG1   CG2   O     CB    CA    CD    CE1   CD2   CE1   O     NE2   OE1   CD2   O  
     2.81  3.03  3.42  3.62  3.24  3.43  3.71  3.00  3.44  3.78  3.82  3.13  3.74  3.36  3.90  3.59  3.21  4.09  3.60  3.54  3.83  3.85  2.82  3.76  3.25  3.98  3.75  3.84  3.76  3.32  3.12  3.22  3.44  4.69  3.60  3.80  3.78  3.38  3.67  3.01  2.58  3.74  3.93  3.64  2.90  3.46  2.67  3.52  4.13  4.86  3.83  3.72  3.42  3.43  3.75  2.84  2.87  3.79  4.78  3.03  2.67  3.07  2.83  3.46  3.50  4.27  4.11  3.79  3.55  4.14  3.89  3.73  3.66  3.08  2.91  3.36  4.90
Bonded amino acids (PDB serial numbers)
A:      2     3     3     3     3     5     7     7     9     9     9    10    10    10    10    10    10    11    13    13    14    15    24    26    29    30    69    73    73    73    73    76    77    77    79    80    80    82    82   260   260   283   283   286   286   287   290   290   293   293   294   294   297   297   297   298   298   301   304   310   310   314   315   318   319   319   319   319   321   321   321   323   325   326   326   329   340
        S     L     L     L     L     P     E     E     P     P     P     F     F     F     F     F     F     L     G     G     L     F     F     A     D     I     M     R     R     R     R     V     A     A     D     G     G     V     V     E     E     V     V     E     E     T     T     T     R     R     F     F     V     V     V     Q     Q     A     Q     Q     Q     G     A     M     L     L     L     L     W     W     W     T     P     Q     Q     T     R
        1     0     0     0     0     0     1     1     0     0     0     0     0     0     0     0     0     0     0     0     0     0     0     0     1     0     0     1     1     1     1     0     0     0     1     0     0     0     0     1     1     0     0     1     1     1     1     1     1     1     0     0     0     0     0     1     1     0     1     1     1     0     0     0     0     0     0     0     0     0     0     1     0     1     1     1     1
        -     -     -     -     -     -     -     -     -     -     -     -     -     -     -     -     -     a     a     a     a     a     -     a     a     a     a     a     a     a     a     a     a     a     a     a     a     a     a     a     a     a     a     a     a     a     a     a     a     a     a     a     a     a     a     a     a     a     a     -     -     a     a     a     a     a     a     a     a     a     a     a     a     a     a     a     a
D:     24     7   325     7   329   321     3     3    73    69    26    76    73    82    69    82    29   321    73    77   318   321     2     8    10    10     9    10    13     9    12    10    13   340   283   283    14    10    10   310   310    80    79   315   314   318   315   319   319   304   319   323   297   297   301   298   298   297   293   260   260   286   290   287   290   290   293   294     5    15    11   294     3   326   326     3    77
        F     E     P     E     T     W     L     L     R     M     A     V     R     V     M     V     D     W     R     A     M     W     S     H     F     F     P     F     G     P     S     F     G     R     V     V     L     F     F     Q     Q     G     D     A     G     M     A     L     L     Q     L     T     V     V     A     Q     Q     V     R     E     E     E     T     T     T     T     R     F     P     F     L     F     L     Q     Q     L     A
        0     1     0     1     1     0     0     0     1     0     0     0     1     0     0     0     1     0     1     0     0     0     1     1     0     0     0     0     0     0     1     0     0     1     0     0     0     0     0     1     1     0     1     0     0     0     0     0     0     1     0     1     0     0     0     1     1     0     1     1     1     1     1     1     1     1     1     0     0     0     0     0     0     1     1     0     0
        -     -     a     -     a     a     -     -     a     a     a     a     a     a     a     a     a     a     a     a     a     a     -     -     -     -     -     -     a     -     a     -     a     a     a     a     a     -     -     -     -     a     a     a     a     a     a     a     a     a     a     a     a     a     a     a     a     a     a     a     a     a     a     a     a     a     a     a     -     a     a     a     -     a     a     -     a
#######################################

Protein: 2FLI     Program Version: 2       Number of monomers:  12         Simmetry:noncircular
Amino acids for each monomer: 217  217  219  217  216  216  218  216  217  218  216  218 
Distance cutoffs:  20.0   5.0 Angstrom        Algorithm: simmetrized interface
Bonded atoms (PDB atom serial numbers)
A:   1085  1348  1365  1366  1526
      O     OD1   CE    NZ    NZ 
H:  11976 11974 11984 11716 11702
      NZ    CD    CD2   O     OE1
     2.77  4.16  3.93  3.85  4.23
Bonded amino acids (PDB serial numbers)
A:    146   180   182   182   203
        G     D     K     K     K
        0     1     1     1     1
        -     -     -     -     a
H:     61    61    62    28    26
        K     K     L     T     E
        1     1     0     1     1
        -     -     -     -     a
#######################################

Protein: 2G18     Program Version: 2       Number of monomers:  12         Simmetry:noncircular
Amino acids for each monomer: 245  245  245  248  245  245  248  245  238  238  238  238 
Distance cutoffs:  20.0   5.0 Angstrom        Algorithm: simmetrized interface
Bonded atoms (PDB atom serial numbers)
A:    410   418   419  1795  1804  1808  1809  1817  1821  1834  1835
      N     OE2   N     O     O     C     O     N     N     OD1   OD2
B:   3799  3791  3800  3786  3774  3773  3769  3782  3760  2375  2360
      OD1   CG1   OD2   N     O     C     O     N     O     N     CB 
     2.72  4.62  2.97  2.81  3.49  3.44  3.53  3.33  2.73  3.16  2.97
Bonded amino acids (PDB serial numbers)
A:     51    51    52   225   226   227   227   228   229   230   230
        E     E     G     K     A     F     F     G     V     D     D
        1     1     0     1     0     0     0     0     0     1     1
        -     -     -     a     a     a     a     a     a     a     a
B:    230   229   230   229   227   227   226   228   225    51    49
        D     V     D     V     F     F     A     G     K     E     R
        1     0     1     0     0     0     0     0     1     1     1
        a     a     a     a     a     a     a     a     a     -     b
#######################################

Protein: 2G23     Program Version: 2       Number of monomers:  12         Simmetry:noncircular
Amino acids for each monomer: 587  587  587  587  587  587  587  587  587  587  587  587 
Distance cutoffs:  20.0   5.0 Angstrom        Algorithm: simmetrized interface
Bonded atoms (PDB atom serial numbers)
A:   1457  1458  1460  1463  1465  1467  1491  1492  1499  2401  2402  2976  2977  2990  2991  3000  3005  3007  3008  3024  3031  3053
      O     CB    OD1   CA    O     CG    O     CB    CD1   NH1   NH2   O     CB    CB    CG    OE1   O     CG1   CG2   CA    CB    NH1
F:  23048 23050 23033 23049 23130 23054 23074 23129 23131 24451 24434 23075 23098 23104 23113 24466 23122 23123 24470 23128 23057 24494
      CB    CD1   O     CG    CG    CE3   NH1   CB    CD    OD2   OD2   NH2   CB    O     O     NH2   CB    CG    O     O     CH2   NE 
     3.88  3.85  4.55  3.96  3.45  3.97  2.92  3.73  3.31  2.46  2.58  3.66  3.92  3.60  3.60  3.53  3.33  3.52  3.29  3.92  3.63  3.18
Bonded amino acids (PDB serial numbers)
A:    225   225   225   226   226   226   229   229   230   345   345   420   420   422   422   423   424   424   424   427   428   430
        D     D     D     E     E     E     A     A     L     R     R     A     A     P     P     E     V     V     V     G     S     R
        1     1     1     1     1     1     0     0     0     1     1     0     0     0     0     1     0     0     0     0     1     1
        a     a     a     a     a     a     a     a     -     b     b     -     -     -     -     -     -     -     -     -     -     -
F:     73    73    71    73    82    73    75    82    82   253   251    75    78    79    80   255    81    81   256    82    73   259
        W     W     P     W     P     W     R     P     P     D     D     R     P     Q     L     R     P     P     L     P     W     R
        0     0     0     0     0     0     1     0     0     1     1     1     0     1     0     1     0     0     0     0     0     1
        b     b     b     b     -     b     -     -     -     -     -     -     -     -     -     -     -     -     b     -     b     b
#######################################

Protein: 2HD0     Program Version: 2       Number of monomers:  12         Simmetry:noncircular
Amino acids for each monomer: 127  127  127  127  127  127  127  128  127  127  127  127 
Distance cutoffs:  20.0   5.0 Angstrom        Algorithm: simmetrized interface
Bonded atoms (PDB atom serial numbers)
A:     13    20    22    24    26    28    30    90    91   356   375   394   408   412   419   555   562   565   569   576   626   631   642   644   647   652   659   660   661   664   667   668   675   682   683   686   691   727   728   731   733   740   742   749   758   765   783   784   788   832   843   846   847   850   863   866   869   872   878   881   882   893   894   946   964   969
      ND1   O     CG    CE    CA    O     CG    CD1   CD2   O     OH    OH    CG    NE2   CD1   N     N     O     OE1   CG    SD    O     OG1   N     O     NZ    CD1   CD2   N     O     CG2   CD1   CG2   CD1   CD2   CE3   CA    O     CB    CA    O     OD1   N     CD1   N     ND2   CG    CD    O     O     CG    OE2   N     O     N     O     CD1   CA    O     CD    N     OD1   OD2   CH2   CD1   O  
B:   1611  1701  1641  1640  1692  1706  1699  1690  1686  1708  1728  1747  1923  1928  1687  1852  1853  1841  1924  1742  1743  1735  1837  1825  1822   988  1801  1805  1809  1806  1828  1648  1791   997   999  1645  1638  1068  1356  1065  1004  1005   995  1003  1723  1717  1339  1585  1359  1629  1634  1619  1623  1620  1606  1603  1626  1590  1601  1582  1524  1521  1514  1617  1529  1377
      NZ    N     CD1   CG    O     CG1   OD1   CA    O     CD1   O     O     CD1   O     CB    OD1   OD2   N     CD2   CG    CD    CD1   O     O     N     ND1   CB    OE2   O     N     CD1   CH2   O     CG    CE    CE3   O     CE2   CE1   CD1   CB    CG    O     O     OD1   N     CZ    SD    OH    CA    CG2   CD2   O     N     O     N     CG2   O     OG1   O     O     N     N     CG    OE2   NE2
     3.25  2.86  3.78  3.83  3.66  3.47  3.63  3.47  3.90  3.36  4.48  2.52  3.74  2.48  3.63  2.65  2.87  2.83  4.09  3.91  3.76  3.54  2.89  2.93  2.72  2.80  3.15  3.17  3.01  3.07  3.86  3.74  4.12  3.83  3.84  3.96  4.13  3.65  3.57  3.68  3.54  3.58  2.99  3.33  2.98  2.88  3.57  3.66  2.58  3.78  3.37  3.85  2.83  3.12  3.01  2.97  3.83  3.45  3.19  3.46  2.69  3.08  2.65  3.96  3.10  3.10
Bonded amino acids (PDB serial numbers)
A:      3     4     4     4    94    94    94   102   102   137   139   141   143   143   144   162   163   163   163   164   170   171   172   173   173   173   174   174   175   175   175   175   176   177   177   177   178   184   184   185   185   186   187   187   189   189   192   192   193   199   200   200   201   201   203   203   203   204   205   205   206   207   207   214   216   217
        H     M     M     M     Q     Q     Q     Y     Y     G     Y     Y     H     H     L     V     E     E     E     P     M     E     T     K     K     K     L     L     I     I     I     I     T     W     W     W     G     C     C     G     G     D     I     I     N     N     P     P     V     Q     E     E     I     I     L     L     L     G     P     P     A     D     D     W     L     L
        1     0     0     0     1     1     1     1     1     0     1     1     1     1     0     0     1     1     1     0     0     1     1     1     1     1     0     0     0     0     0     0     1     0     0     0     0     1     1     0     0     1     0     0     1     1     0     0     0     1     1     1     0     0     0     0     0     0     0     0     0     1     1     0     0     0
        a     a     a     a     a     a     a     a     a     -     -     -     -     -     -     -     -     -     -     -     -     -     -     b     b     b     b     b     b     b     b     b     -     -     -     -     -     -     -     -     -     -     b     b     -     -     b     b     b     -     -     -     b     b     b     b     b     -     -     -     -     -     -     -     b     -
B:    173   187   177   177   185   187   186   185   184   187   190   193   216   217   184   207   207   206   216   192   192   191   205   203   203     3   200   200   201   201   203   177   199     4     4   177   177   102   141   102    94    94     4    94   189   189   139   170   141   176   176   174   175   175   173   173   175   171   172   170   163   163   162   174   163   143
        K     I     W     W     G     I     D     G     C     I     G     V     L     L     C     D     D     A     L     P     P     L     P     L     L     H     E     E     I     I     L     W     Q     M     M     W     W     Y     Y     Y     Q     Q     M     Q     N     N     Y     M     Y     T     T     L     I     I     K     K     I     E     T     M     E     E     V     L     E     H
        1     0     0     0     0     0     1     0     1     0     0     0     0     0     1     1     1     0     0     0     0     0     0     0     0     1     1     1     0     0     0     0     1     0     0     0     0     1     1     1     1     1     0     1     1     1     1     0     1     1     1     0     0     0     1     1     0     1     1     0     1     1     0     0     1     1
        b     b     -     -     -     b     -     -     -     b     -     b     b     -     -     -     -     -     b     b     b     b     -     b     b     a     b     b     b     b     b     -     -     a     a     -     -     a     -     a     a     a     a     a     -     -     -     -     -     -     -     b     b     b     b     b     b     -     -     -     -     -     -     b     -     -
#######################################

Protein: 2HJR     Program Version: 2       Number of monomers:  12         Simmetry:noncircular
Amino acids for each monomer: 313  314  314  314  313  314  313  314  313  314  313  314 
Distance cutoffs:  20.0   5.0 Angstrom        Algorithm: simmetrized interface
Bonded atoms (PDB atom serial numbers)
A:      1     7    16    28   177   409  1825  1830  1843  2059
      N     SD    NE    NZ    O     CB    O     NZ    CB    CG 
C:   6734  6735  6499  4702  6504  6517  4690  4851  5083  4675
      CD    CE    O     NZ    NZ    CB    NE    O     CB    N  
     4.38  4.65  2.71  4.16  2.72  3.89  2.82  2.69  4.00  4.03
Bonded amino acids (PDB serial numbers)
A:     13    13    14    15    37    68   259   259   261   290
        M     M     R     K     D     P     K     K     S     K
        0     0     1     1     1     0     1     1     1     1
        -     -     -     -     -     -     a     a     -     -
C:    290   290   259    15   259   261    14    37    68    13
        K     K     K     K     K     S     R     D     P     M
        1     1     1     1     1     1     1     1     0     0
        -     -     a     -     a     -     -     -     -     -
#######################################

Protein: 2IJZ     Program Version: 2       Number of monomers:  12         Simmetry:noncircular
Amino acids for each monomer: 379  379  379  379  379  379  379  379  379  379  379  379 
Distance cutoffs:  20.0   5.0 Angstrom        Algorithm: simmetrized interface
Bonded atoms (PDB atom serial numbers)
A:    613   616   622   625   636   638   640   657   725   731   735   741   770   772   789   791   792   950   957   961   980   982   983   994   996  1001  1005  1006  1007  1009  1016  1023  1027  1031  1040  1052  1097  1110  1144  1153  1158  1161  1237  1359  1365  1376  1377  1379  1381  1386  1387  1394  1403  1418  2004  2012  2015  2019  2025  2029  2032  2037  2039  2040  2050  2052  2057  2072  2126  2140  2494  2659  2662  2670  2702  2706  2709  2714  2715  2717  2718
      CD    NH1   CB    ND2   CD1   CE1   CZ    NE2   CD2   CG    CE2   CB    CD2   CE2   NE    NH1   NH2   O     O     OD2   NE    NH1   NH2   CA    O     O     CD1   N     CA    O     CG1   CG1   CA    CG    ND2   O     O     OE2   O     CB    CB    OE1   CD2   CA    O     OD1   ND2   CA    O     N     CA    OE2   CE1   CB    NE2   O     CG2   O     NE2   O     CD    CB    OD1   ND2   CE2   OH    CB    CD    CB    CD1   SG    CE1   N     O     O     NE    NH2   CB    CG    OE1   OE2
D:  10642 10670 10628 10632 10645 10625 10739 10653  9622  9344  9618  9354 11327 11315 11322  9989  9972  9994  9992 10000  9990 11331 11319 11328 10638 11275  9348 10663 11272  9338 11283 10617 11096 10685 11107  9349 10650 10665  9999 10016 10031 10753 10007  9405  9565  9404  9593  9570  9563  9757  9574  9850  9766  9771  9636  9251  9236  9238  9609  9226  9249  9710  9738  9270  9619  9723  9229  9644  9253  9774  9653  9620  9614  9629  9385  9596  9402  9383  9607  9590  9595
      O     CB    CG2   O     CD    O     CB    ND2   O     CG    CD1   CB    CB    O     NH2   OD1   CA    O     CA    CA    ND2   OE2   NE    CG    NE2   N     CE2   CE2   CE1   CD2   O     NE2   SD    CD    SG    CZ    CB    OH    N     CE1   CB    CD1   OE2   NH2   CG1   NH1   NE    O     O     O     OD2   CD2   CB    CB    CG1   CE1   CG    ND2   O     CD    CD1   O     CD    NE2   N     OE2   NH1   CG    CZ    OE1   ND2   CA    O     CG1   CE2   NH2   NE    CD2   CA    CB    NH1
     3.66  4.02  3.68  3.45  3.69  3.23  3.58  3.10  4.01  4.53  3.90  4.84  3.46  3.10  3.15  3.05  3.36  3.11  3.32  3.24  2.90  2.80  2.94  3.41  2.87  3.12  3.90  3.55  3.67  4.08  3.14  3.38  4.23  3.84  3.13  4.32  3.63  2.72  3.34  4.10  3.78  3.32  3.33  3.41  3.27  3.30  2.95  3.33  3.01  3.36  3.26  3.31  4.01  3.79  3.40  3.27  3.68  3.32  2.85  3.65  3.68  3.60  3.59  3.09  3.52  2.72  3.96  3.92  3.59  3.30  3.13  3.68  3.13  3.17  3.13  2.89  3.15  3.43  3.37  3.29  2.83
Bonded amino acids (PDB serial numbers)
A:     98    98    99    99   101   101   101   103   113   114   114   115   118   118   120   120   120   141   142   142   144   144   144   146   146   147   147   148   148   148   149   150   151   151   152   154   171   172   177   178   179   179   208   224   225   226   226   227   227   228   228   228   229   231   310   312   312   313   313   314   314   315   315   315   316   316   317   319   326   328   374   398   399   400   404   404   404   405   405   405   405
        R     R     N     N     F     F     F     Q     L     F     F     A     F     F     R     R     R     V     D     D     R     R     R     A     A     I     I     A     A     A     V     I     P     P     N     N     N     E     I     A     Q     Q     L     G     L     N     N     D     D     E     E     E     F     A     H     V     V     H     H     P     P     N     N     N     Y     Y     A     R     P     L     C     F     A     M     R     R     R     E     E     E     E
        1     1     1     1     0     0     0     1     0     0     0     0     0     0     1     1     1     0     1     1     1     1     1     0     0     0     0     0     0     0     0     0     0     0     1     1     1     1     0     0     1     1     0     0     0     1     1     1     1     1     1     1     0     0     1     0     0     1     1     0     0     1     1     1     1     1     0     1     0     0     1     0     0     0     1     1     1     1     1     1     1
        b     b     -     -     b     b     b     b     -     -     -     -     -     -     -     -     -     -     -     -     -     -     -     -     -     -     -     -     -     -     -     -     -     -     -     -     -     -     b     b     -     -     -     -     -     -     -     -     -     -     -     -     -     -     -     -     -     -     -     -     -     -     -     -     a     a     a     a     -     -     -     -     -     -     -     -     -     -     -     -     -
D:    314   317   312   313   314   312   326   315   148   114   147   115   405   404   404   226   224   227   227   228   226   405   404   405   313   399   114   316   398   113   400   310   372   319   374   114   315   316   228   229   231   328   228   120   141   120   144   142   141   177   142   208   178   179   150   101    99    99   146    98   101   171   174   103   148   172    98   151   101   179   152   148   147   149   118   144   120   118   146   144   144
        P     A     V     H     P     V     P     N     A     F     I     A     E     R     R     N     G     D     D     E     N     E     R     E     H     A     F     Y     F     L     M     H     M     R     C     F     N     Y     E     F     A     L     E     R     V     R     R     D     V     I     D     L     A     Q     I     F     N     N     A     R     F     N     P     Q     A     E     R     P     F     Q     N     A     I     V     F     R     R     F     A     R     R
        0     0     0     1     0     0     0     1     0     0     0     0     1     1     1     1     0     1     1     1     1     1     1     1     1     0     0     1     0     0     0     1     0     1     1     0     1     1     1     0     0     0     1     1     0     1     1     1     0     0     1     0     0     1     0     0     1     1     0     1     0     1     0     1     0     1     1     0     0     1     1     0     0     0     0     1     1     0     0     1     1
        -     a     -     -     -     -     -     -     -     -     -     -     -     -     -     -     -     -     -     -     -     -     -     -     -     -     -     a     -     -     -     -     -     a     -     -     -     a     -     -     -     -     -     -     -     -     -     -     -     b     -     -     b     -     -     b     -     -     -     b     b     -     -     b     -     -     b     -     b     -     -     -     -     -     -     -     -     -     -     -     -
#######################################

Protein: 2J4L     Program Version: 2       Number of monomers:  12         Simmetry:noncircular
Amino acids for each monomer: 214  213  198  213  217  219  212  171  194  214  190  214 
Distance cutoffs:  20.0   5.0 Angstrom        Algorithm: simmetrized interface
Bonded atoms (PDB atom serial numbers)
A:    658   687   689   692   693   697   708   844
      OE1   CD1   CE1   OH    N     CB    CD2   NZ 
C:   4192  4006  4017  3979  4007  3969  3978  4005
      OG    CB    NE2   NE2   OG    CG2   OE1   O  
     3.77  3.84  3.39  2.56  3.41  3.33  4.14  3.00
Bonded amino acids (PDB serial numbers)
A:     84    88    88    88    89    89    90   106
        Q     Y     Y     Y     M     M     H     K
        1     1     1     1     0     0     1     1
        a     -     -     -     -     -     -     -
C:    131   103   104   100   103    99   100   103
        S     S     H     Q     S     I     Q     S
        1     1     1     1     1     0     1     1
        -     a     -     a     a     a     a     a
#######################################

Protein: 2J6K     Program Version: 2       Number of monomers:  12         Simmetry:noncircular
Amino acids for each monomer: 57  57  57  57  57  57  57  57  57  57  57  57 
Distance cutoffs:  20.0   5.0 Angstrom        Algorithm: simmetrized interface
Bonded atoms (PDB atom serial numbers)
A:     35    39    50    63   176   178   183   200   456
      CD1   O     OE1   OH    O     CG1   O     CD1   NZ 
B:    522   518   533   945   695   517   678   671   546
      O     CD1   OE1   NZ    CD1   CG2   O     O     OH 
     3.32  3.82  2.27  3.17  3.74  3.35  3.28  3.83  2.98
Bonded amino acids (PDB serial numbers)
A:      5     6     7     8    22    22    23    25    55
        I     V     E     Y     V     V     G     I     K
        0     0     1     1     0     0     0     0     1
        b     b     -     -     -     -     -     b     b
B:      6     5     7    55    25     5    23    22     8
        V     I     E     K     I     I     G     V     Y
        0     0     1     1     0     0     0     0     1
        b     b     -     b     b     b     -     -     -
#######################################

Protein: 2J9I     Program Version: 2       Number of monomers:  12         Simmetry:noncircular
Amino acids for each monomer: 421  421  421  421  421  421  421  421  421  421  421  421 
Distance cutoffs:  20.0   5.0 Angstrom        Algorithm: simmetrized interface
Bonded atoms (PDB atom serial numbers)
A:    118   214   216   219   226   229   231   234   236   238   250   264   274   346   387   399   404   407   415   420   438   441   443   444   446   447   448   459   466   907   913   918   920   921   927   934   953  1379  1412  1454  1456  2618  2630  2631  2632  2666
      CD2   NH1   N     O     CB    CE    N     O     OG    CA    CG    OE1   CE1   NH2   OD2   OE1   O     CG2   ND2   CB    O     C     CB    N     C     O     CB    OG    OD1   O     CG1   O     CG    CD    CG    O     ND2   OE1   NH2   CG1   CD1   CD1   CD    OE1   OE2   OE2
B:   3996  3949  3964  3963  3968  3958  3971  3975  3974  3978  4029  4026  4030  4810  4329  4679  3945  3652  3959  3946  4750  4747  4751  4746  4739  4738  4742  4782  4864  3900  3889  3882  3904  3901  3885  3867  3871  3922  3913  3907  3899  5097  4671  4673  4670  4665
      OE1   C     CB    O     O     O     CA    N     CB    O     CD1   O     CD2   CB    ND1   O     O     OD1   CB    CB    CB    CA    N     N     O     C     CA    ND2   OE2   N     O     CA    N     CA    CB    CB    NE2   CB    CB    O     O     OD2   N     C     O     O  
     1.12  2.48  2.38  0.53  1.68  3.18  1.76  1.05  1.44  1.46  0.52  2.62  1.87  4.65  4.01  2.64  3.79  4.93  2.38  4.22  1.50  0.82  1.60  0.77  2.00  1.89  0.92  3.00  3.66  1.55  3.04  2.26  2.08  1.98  1.77  1.48  1.92  2.52  2.04  2.63  1.83  2.86  1.19  0.95  0.92  3.96
Bonded amino acids (PDB serial numbers)
A:     16    29    30    30    31    31    32    32    32    33    34    36    37    45    50    52    53    53    54    55    59    60    60    61    61    61    61    63    64   131   132   133   133   133   134   135   137   205   209   214   214   402   403   403   403   407
        F     R     S     S     K     K     S     S     S     I     P     Q     F     R     D     E     V     V     N     A     G     A     A     A     A     A     A     S     D     G     V     P     P     P     E     V     N     Q     R     I     I     Y     E     E     E     E
        0     1     1     1     1     1     1     1     1     0     0     1     0     1     1     1     0     0     1     0     0     0     0     0     0     0     0     1     1     0     0     0     0     0     1     0     1     1     1     0     0     1     1     1     1     1
        b     b     b     b     b     b     b     b     b     b     b     a     a     a     a     a     a     a     a     -     -     -     -     -     -     -     -     -     -     -     -     -     -     -     b     b     b     a     a     b     b     a     a     a     a     a
B:    181   172   175   175   176   174   177   178   177   178   185   185   185   311   231   289   171   126   174   171   301   301   302   301   299   299   300   306   319   162   159   158   163   162   158   156   156   166   164   163   161   357   288   288   287   286
        E     G     A     A     A     A     A     G     A     G     L     L     L     A     H     A     A     D     A     A     A     A     A     A     A     A     A     N     E     G     A     A     A     G     A     Q     Q     A     A     A     G     D     A     A     G     A
        1     0     0     0     0     0     0     0     0     0     0     0     0     0     1     0     0     1     0     0     0     0     0     0     0     0     0     1     1     0     0     0     0     0     0     1     1     0     0     0     0     1     0     0     0     0
        -     -     -     -     -     -     -     -     -     -     -     -     -     -     -     -     -     -     -     -     -     -     -     -     -     -     -     b     b     -     -     -     -     -     -     a     a     -     -     -     -     -     -     -     -     -
#######################################

Protein: 2JBP     Program Version: 2       Number of monomers:  12         Simmetry:noncircular
Amino acids for each monomer: 283  290  284  286  283  288  288  283  289  225  265  268 
Distance cutoffs:  20.0   5.0 Angstrom        Algorithm: simmetrized interface
Bonded atoms (PDB atom serial numbers)
A:     85    87    90    99   103   119   160   162   176   390   653   662   665   668   676   681   688   690   709   710
      O     CG    NZ    N     CB    CD1   O     CG1   OG    SD    OE2   N     O     CD1   CD1   OH    CA    O     CE    NZ 
F:  11649 11668 11656 11647 11643 11633 11602 11611 11604 11616 11653 11637 11634 12122 11620 11615 12690 12137 12095 12094
      N     OE1   O     CB    N     CG2   CG    CG    OE1   CZ    N     O     N     NE1   O     CE2   CG2   NH1   OE2   OE1
     2.75  3.52  2.95  2.99  3.85  3.41  4.51  4.62  4.50  3.18  4.33  2.91  3.00  3.77  3.28  3.65  3.97  2.64  3.75  3.59
Bonded amino acids (PDB serial numbers)
A:     56    56    56    58    58    60    65    65    67    94   125   127   127   127   128   128   130   130   132   132
        K     K     K     A     A     I     V     V     S     M     E     L     L     L     Y     Y     G     G     K     K
        1     1     1     0     0     0     0     0     1     0     1     0     0     0     1     1     0     0     1     1
        -     -     -     -     -     -     b     b     b     b     b     b     b     b     b     b     -     -     b     b
F:     51    53    52    50    50    48    45    46    45    46    52    49    49   109    47    46   180   110   106   106
        G     Q     L     S     S     V     Q     F     Q     F     L     K     K     W     H     F     I     R     E     E
        0     1     0     1     1     0     1     0     1     0     0     1     1     0     1     0     0     1     1     1
        -     -     -     -     -     -     -     -     -     -     -     -     -     a     -     -     a     a     a     a
#######################################

Protein: 2O3O     Program Version: 2       Number of monomers:  12         Simmetry:noncircular
Amino acids for each monomer: 241  239  239  241  237  240  237  241  244  238  235  239 
Distance cutoffs:  20.0   5.0 Angstrom        Algorithm: simmetrized interface
Bonded atoms (PDB atom serial numbers)
A:     42    67    74    96    99   109
      CG2   ND2   OD1   CB    CD2   OD2
B:   2008  2040  2033  2065  2075  2067
      CG2   OD1   ND2   CD2   OD2   NE2
     4.31  2.62  3.05  3.35  3.38  3.32
Bonded amino acids (PDB serial numbers)
A:     38    41    42    45    45    46
        V     N     D     H     H     D
        0     1     1     1     1     1
        a     a     a     a     a     a
B:     38    42    41    45    46    45
        V     D     N     H     D     H
        0     1     1     1     1     1
        a     a     a     a     a     a
#######################################

Protein: 2OU1     Program Version: 2       Number of monomers:  12         Simmetry:noncircular
Amino acids for each monomer: 72  71  73  72  72  71  73  72  72  70  73  72 
Distance cutoffs:  20.0   5.0 Angstrom        Algorithm: simmetrized interface
Bonded atoms (PDB atom serial numbers)
A:     35    37    58    91    92    93    97    99   119   126   149   151   172   175   182   206   208   209   240   271   289   293   296   301   303   330   337   360   364   385   391   392   395   418   419   420   437   441   443   446   454   490   505   506   530
      CG    OE1   CG1   CB    CG    CD1   CZ    CA    CG1   OG1   CA    O     O     CD1   CG    O     CG1   CG2   OE2   OE2   O     CA    CB    CE2   OH    CD    CB    O     OE1   CB    O     CB    CD2   CG    CD    CE    CG2   O     CG    OE2   CD2   CD1   CE2   CZ    CD2
D:   1743  1732  1738  1763  1766  1765  1769  1801  1831  1799  1827  1854  1889  1832  1880  1914  1877  1856  1903  1940  2019  2018  1981  1986  1933  2014  2001  2041  2043  2077  2099  2065  2069  2105  2101  2097  2108  2158  2131  2096  2151  2193  2220  2159  2216
      OE2   O     O     CG1   CA    N     CB    CE2   OG1   CD2   CA    CA    CE    CG2   CD1   CG2   O     O     CB    O     CZ    CE2   CB    CB    O     CG    CB    O     OG    CD1   CD1   O     OE1   CB    N     CB    CD1   CD1   CB    O     OE2   CD2   CE1   CD2   CB 
     3.27  2.95  3.66  3.44  3.58  3.32  3.49  3.51  3.46  2.94  3.59  3.79  3.74  3.78  3.73  2.90  2.99  3.20  3.75  2.79  3.15  3.15  3.18  3.40  2.75  3.65  4.34  3.04  2.68  3.57  3.84  3.35  3.79  3.52  3.12  3.31  3.52  4.01  3.51  2.71  3.69  4.33  3.52  4.20  4.90
Bonded amino acids (PDB serial numbers)
A:      8     8    11    15    15    15    15    16    18    19    22    22    25    25    26    29    29    29    33    37    40    41    41    41    41    44    45    48    48    51    52    52    52    55    55    55    58    59    59    59    60    66    67    67    70
        E     E     V     F     F     F     F     Q     V     T     G     G     L     L     M     V     V     V     E     E     S     Y     Y     Y     Y     K     S     Q     Q     P     L     L     L     K     K     K     T     E     E     E     L     Y     F     F     L
        1     1     0     0     0     0     0     1     0     1     0     0     0     0     0     0     0     0     1     1     1     1     1     1     1     1     1     1     1     0     0     0     0     1     1     1     1     1     1     1     0     1     0     0     0
        a     a     a     a     a     a     a     a     a     a     a     a     a     a     a     a     a     a     a     -     a     a     a     a     a     a     a     -     -     a     a     a     a     a     a     a     a     a     a     a     a     a     a     a     a
D:      8     6     8    11    12    12    12    15    19    15    19    22    26    19    25    29    25    22    28    33    42    42    38    39    32    42    41    45    45    49    52    48    48    53    53    52    53    60    56    52    59    64    67    60    67
        E     C     E     V     S     S     S     F     T     F     T     G     M     T     L     V     L     G     K     E     F     F     A     K     P     F     Y     S     S     L     L     Q     Q     I     I     L     I     L     A     L     E     L     F     L     F
        1     1     1     0     1     1     1     0     1     0     1     0     0     1     0     0     0     0     1     1     0     0     0     1     0     0     1     1     1     0     0     1     1     0     0     0     0     0     0     0     1     0     0     0     0
        a     -     a     a     a     a     a     a     a     a     a     a     a     a     a     a     a     a     a     -     a     a     -     -     -     a     a     a     a     a     a     a     a     a     a     a     a     a     a     a     a     a     a     a     a
#######################################

Protein: 2PEI     Program Version: 2       Number of monomers:  12         Simmetry:noncircular
Amino acids for each monomer: 107  107  105  108  106  106  108  108  107  106  105  107 
Distance cutoffs:  20.0   5.0 Angstrom        Algorithm: simmetrized interface
Bonded atoms (PDB atom serial numbers)
A:      4     8     9    27    35    42    46    53    54    58    73    74    81    88    91   104   107   108   142   145   167   407   435   464   466   532   558   565   579   583   592   593   608   614   620   625   627   634   638   639   641   642   672   690   696   697   704   719   726   734   736   752   759   760   777   780   782   793   810   815   816   817   818   841
      O     CD2   CE1   CG1   CA    O     OE1   OG1   CG2   O     OG1   CG2   CD1   CG    NE2   CD1   CE2   CZ    CG    NE2   NH1   OD1   CD1   CG    CE    CD2   CD1   OG1   CG    NH1   OE1   OE2   CD1   CB    CG    CA    O     CG2   O     CB    CD1   CD2   CG    CE    CG1   CG2   CD1   OE1   CG1   CG    CE    OG    OD1   ND2   CB    CD2   NE2   NH2   OG    CB    CG    CD1   CD2   CB 
B:   1468  1443  1431   997  1524   964   999   962  1500  1531   963   959   909  1560  1553   929   908   928   883   901   876  1586  1614  1651  1644  1652  1590  1627  1561  1593  1594  1571   857  1562  1538   858   854   888  1506  1505  1504  1502  1472   887  1476   934  1454   946   943  1427  1456  1418  1415  1389  1392  1269  1241  1399  1300  1299  1298  1329  1330  1334
      CG2   CD2   O     CG    CE    OH    OE1   CE2   CD2   CG2   CZ    CD1   CG2   CG1   OE1   CG2   OG1   OG1   CG2   OE1   NZ    OG    CD2   CD1   OG    CD2   O     NH2   CG2   OD1   ND2   NZ    CE2   CD1   CD1   CZ    CD1   CB    CG    CB    O     CA    O     O     CD2   CB    CG    NE2   CG    OE2   OE1   NH2   NE    O     CD1   CD1   OD1   OG1   CE   SE     CG    O     CB    NZ 
     3.55  3.64  3.77  3.48  3.93  3.31  3.55  3.53  3.78  3.39  3.34  4.00  3.33  3.57  3.00  3.87  3.41  3.22  3.68  3.31  2.78  2.92  3.27  3.10  2.84  3.64  3.85  3.37  4.00  2.47  2.80  3.78  3.52  3.88  4.11  4.14  4.88  3.44  4.02  3.96  3.68  3.99  3.60  3.64  3.66  3.64  3.81  3.20  3.78  3.92  3.57  2.90  2.89  2.92  3.91  3.63  2.74  3.39  2.99  4.33  4.04  3.87  4.05  3.10
Bonded amino acids (PDB serial numbers)
A:      3     3     3     6     8     9     9    10    10    11    13    13    14    15    15    17    17    17    21    21    24    54    57    61    61    69    72    73    75    75    76    76    78    79    80    81    81    82    83    83    83    83    87    89    90    90    91    93    94    95    95    97    98    98   101   101   101   102   104   105   105   105   105   109
        F     F     F     V     K     E     E     T     T     A     T     T     L     Q     Q     Y     Y     Y     Q     Q     R     D     L     -     -     L     L     T     R     R     E     E     L     A     E     G     G     V     L     L     L     L     P     -     V     V     L     Q     I     K     K     S     N     N     H     H     H     R     S     L     L     L     L     L
        0     0     0     0     1     1     1     1     1     0     1     1     0     1     1     1     1     1     1     1     1     1     0     -     -     0     0     1     1     1     1     1     0     0     1     0     0     0     0     0     0     0     0     -     0     0     0     1     0     1     1     1     1     1     1     1     1     1     1     0     0     0     0     0
        a     a     a     a     a     a     a     a     a     a     a     a     a     a     a     a     a     a     a     a     a     a     a     a     a     a     a     a     a     a     a     a     a     a     a     a     a     a     a     a     a     a     a     a     a     a     a     a     a     a     a     a     a     a     a     a     a     a     a     a     a     a     a     -
B:     82    78    77    21    89    17    21    17    86    90    17    17    10    94    93    13    10    13     6     9     5    97   101   105   104   105    98   102    94    98    98    95     3    94    91     3     3     7    87    87    87    87    83     7    83    14    80    15    15    76    80    75    75    72    72    57    54    73    61    61    61    65    65    65
        V     L     N     Q     -     Y     Q     Y     L     V     Y     Y     T     I     Q     T     T     T     V     E     K     S     H     L     S     L     N     R     I     N     N     K     F     I     L     F     F     A     P     P     P     P     L     A     L     L     E     Q     Q     E     E     R     R     L     L     L     D     T     -     -     -     K     K     K
        0     0     1     1     -     1     1     1     0     0     1     1     1     0     1     1     1     1     0     1     1     1     1     0     1     0     1     1     0     1     1     1     0     0     0     0     0     0     0     0     0     0     0     0     0     0     1     1     1     1     1     1     1     0     0     0     1     1     -     -     -     1     1     1
        a     a     a     a     a     a     a     a     a     a     a     a     a     a     a     a     a     a     a     a     a     a     a     a     a     a     a     a     a     a     a     a     a     a     a     a     a     a     a     a     a     a     a     a     a     a     a     a     a     a     a     a     a     a     a     a     a     a     a     a     a     a     a     a
#######################################

Protein: 2PKR     Program Version: 2       Number of monomers:  12         Simmetry:noncircular
Amino acids for each monomer: 333  333  333  333  333  333  333  332  332  333  332  333 
Distance cutoffs:  20.0   5.0 Angstrom        Algorithm: simmetrized interface
Bonded atoms (PDB atom serial numbers)
O:    341   342   372   376   379   391   393   419  2084  2089  2099  2100  2120  2125  2128
      CE1   NE2   CB    CE1   OH    O     OG    OG1   OE1   O     CD1   CD2   CG2   O     OD1
Q:   9729  9718  9757  9728  9714  9748  9749  9754  8008  7971  8005  8004  8018  8048  8001
      CD2   O     OD1   CD1   OE2   CG1   CG2   O     OH    NE2   CE1   CD2   CA    OG1   CB 
     3.30  3.33  3.31  3.87  2.37  3.40  3.32  4.09  2.33  3.44  3.95  3.46  3.17  4.11  3.01
Bonded amino acids (PDB serial numbers)
O:     42    42    46    46    46    48    48    52   276   277   278   278   281   282   282
        H     H     Y     Y     Y     S     S     T     E     P     L     L     I     D     D
        1     1     1     1     1     1     1     1     1     0     0     0     0     1     1
        a     a     a     a     a     -     -     -     -     -     -     -     a     a     a
Q:    278   277   282   278   276   281   281   282    46    42    46    46    48    52    46
        L     P     D     L     E     I     I     D     Y     H     Y     Y     S     T     Y
        0     0     1     0     1     0     0     1     1     1     1     1     1     1     1
        -     -     a     -     -     a     a     a     b     a     b     b     -     b     b
#######################################

Protein: 2PLS     Program Version: 2       Number of monomers:  12         Simmetry:noncircular
Amino acids for each monomer: 86  86  86  85  85  85  85  85  86  86  86  86 
Distance cutoffs:  20.0   5.0 Angstrom        Algorithm: simmetrized interface
Bonded atoms (PDB atom serial numbers)
A:    176   183   207   215   217   219   271   273
      NZ    OD1   O     O     CG    NE    OE1   OE2
I:   5710  5714  5713  5731  5737  5733  5565  5564
      O     OD2   OD1   CA    O     O     NE2   OE1
     2.65  3.04  4.49  3.75  3.98  2.73  3.41  3.12
Bonded amino acids (PDB serial numbers)
A:    365   366   370   371   371   371   377   377
        K     D     L     R     R     R     -     -
        1     1     0     1     1     1     -     -
        a     a     -     -     -     -     -     -
I:    366   366   366   369   370   369   347   347
        D     D     D     G     L     G     Q     Q
        1     1     1     0     0     0     1     1
        a     a     a     a     -     a     b     b
#######################################

Protein: 2PNO     Program Version: 2       Number of monomers:  12         Simmetry:noncircular
Amino acids for each monomer: 146  146  146  146  146  146  146  146  146  146  146  146 
Distance cutoffs:  20.0   5.0 Angstrom        Algorithm: simmetrized interface
Bonded atoms (PDB atom serial numbers)
A:     26   382   386   433   436   449   466   475   499   505   551   561   563   759   786   814   907   930   950   973   996   997  1006  1008
      OE2   CG    NH1   CB    OE1   OH    CG    CD2   CB    OG1   CG2   CE1   CZ    OH    CB    NH2   CZ3   CG1   N     CD1   CE1   NE2   CE1   CZ 
B:   1125  1390  1492  1543  1517  1279  1582  1575  1221  1220  1118  1175  1151  1383  1392  1385  1229  1201  1202  1177  1130  1154  1153  1161
      NZ    O     OH    CB    NE2   CB    CG    CE2   CG2   CG1   CA    CB    CA    O     CG    CG    CD2   CD1   CD2   CA    CB    CB    O     CD1
     2.99  3.58  3.27  4.27  3.27  3.17  3.89  3.54  3.70  3.54  4.91  3.55  3.50  2.80  3.70  2.74  3.99  3.95  3.61  3.59  3.17  3.37  3.73  3.72
Bonded amino acids (PDB serial numbers)
A:      4    51    51    58    58    59    61    62    65    66    72    73    73    97   101   104   116   119   123   126   129   129   130   130
        E     R     R     E     E     Y     P     L     A     T     I     F     F     Y     A     R     W     V     A     L     H     H     F     F
        1     1     1     1     1     1     0     0     0     1     0     0     0     1     0     1     0     0     0     0     1     1     0     0
        -     a     a     a     a     a     a     a     a     a     a     a     a     a     -     a     a     a     a     a     a     a     a     a
B:      2    38    50    57    53    23    61    60    16    16     2     9     6    37    38    37    17    13    13    10     3     6     6     7
        K     P     Y     S     Q     S     P     F     V     V     K     A     A     P     P     P     L     L     L     A     D     A     A     L
        1     0     1     1     1     1     0     0     0     0     1     0     0     0     0     0     0     0     0     0     1     0     0     0
        -     -     a     a     a     a     a     a     a     a     -     a     a     -     -     -     a     a     a     a     -     a     a     a
#######################################

Protein: 2PRR     Program Version: 2       Number of monomers:  12         Simmetry:noncircular
Amino acids for each monomer: 190  190  189  191  190  190  189  190  189  188  191  189 
Distance cutoffs:  20.0   5.0 Angstrom        Algorithm: simmetrized interface
Bonded atoms (PDB atom serial numbers)
A:    631   636   640   649   650   674   797   800   801   821   823   846   848   849   857   881   886   898   899  1372  1392  1393  1415  1440  1442  1444  1446  1454  1455  1474  1475  1478  1485
      O     NE2   O     CD1   CD2   CG1   O     CD1   CD2   OD2   CA    O     CG1   CG2   ND2   O     NZ    OD1   OD2   CA    NH1   NH2   OD1   O     CG    CD2   CE2   CD1   CD2   CD    NE    NH2   CG2
D:   5321  5313  5315  5290  5294  5316  5911  5880  5907  5909  5124  5111  5118  5149  5106  5125  5837  5857  5858  5352  5365  5366  5267  5942  5268  5288  5264  5919  5950  5939  5940  5943  5920
      CB    O     CG1   CA    CG    CG2   CE2   OD1   CG    CD2   CD1   NE2   N     CG1   O     CD2   CA    NH1   NH2   CE    OD1   OD2   CD1   NH1   CD2   OD2   O     CD1   CG2   CD    NE    NH2   CD2
     3.85  2.69  3.80  3.83  4.11  4.21  3.65  3.60  3.56  3.48  3.95  2.79  3.83  3.80  3.76  3.66  4.16  3.24  3.00  4.07  3.08  3.04  3.75  3.94  3.70  3.87  3.94  3.96  3.85  3.30  3.23  3.36  3.84
Bonded amino acids (PDB serial numbers)
A:     85    85    86    87    87    90   105   105   105   108   109   112   112   112   113   116   116   118   118   179   181   181   184   187   187   187   187   188   188   191   191   191   192
        Q     Q     C     L     L     V     L     L     L     D     Q     V     V     V     N     K     K     D     D     G     R     R     D     F     F     F     F     L     L     R     R     R     V
        1     1     1     0     0     0     0     0     0     1     1     0     0     0     1     1     1     1     1     0     1     1     1     0     0     0     0     0     0     1     1     1     0
        -     -     a     a     a     a     a     a     a     a     a     a     a     a     a     a     a     -     -     a     -     -     a     a     a     a     a     a     a     -     -     -     -
D:    113   112   112   109   109   112   187   184   187   187    87    85    87    90    85    87   179   181   181   116   118   118   105   191   105   108   105   188   192   191   191   191   188
        N     V     V     Q     Q     V     F     D     F     F     L     Q     L     V     Q     L     G     R     R     K     D     D     L     R     L     D     L     L     V     R     R     R     L
        1     0     0     1     1     0     0     1     0     0     0     1     0     0     1     0     0     1     1     1     1     1     0     1     0     1     0     0     0     1     1     1     0
        a     a     a     a     a     a     a     a     a     a     a     -     a     a     -     a     a     -     -     a     -     -     a     -     a     a     a     a     -     -     -     -     a
#######################################

Protein: 2Q3E     Program Version: 2       Number of monomers:  12         Simmetry:noncircular
Amino acids for each monomer: 460  460  460  458  459  460  460  459  460  460  460  460 
Distance cutoffs:  20.0   5.0 Angstrom        Algorithm: simmetrized interface
Bonded atoms (PDB atom serial numbers)
A:   2256  2257  2258  2259
      CB    CG    OD1   ND2
F:  20131 20129 20130 20128
      ND2   CG    OD1   CB 
     3.21  3.20  3.15  3.20
Bonded amino acids (PDB serial numbers)
A:    292   292   292   292
        N     N     N     N
        1     1     1     1
        -     -     -     -
F:    292   292   292   292
        N     N     N     N
        1     1     1     1
        -     -     -     -
#######################################

Protein: 2QEE     Program Version: 2       Number of monomers:  12         Simmetry:noncircular
Amino acids for each monomer: 415  415  417  415  424  416  415  416  416  414  414  418 
Distance cutoffs:  20.0   5.0 Angstrom        Algorithm: simmetrized interface
Bonded atoms (PDB atom serial numbers)
A:     26    30  3204
      O     ND2   O  
D:  13562 13558 10399
      OE1   O     ND2
     4.77  4.65  3.63
Bonded amino acids (PDB serial numbers)
A:      4     4   386
        N     N     Q
        1     1     1
        -     -     a
D:    386   386     4
        Q     Q     N
        1     1     1
        a     a     -
#######################################

Protein: 2QL3     Program Version: 2       Number of monomers:  12         Simmetry:noncircular
Amino acids for each monomer: 205  205  205  205  205  205  205  205  205  205  205  205 
Distance cutoffs:  20.0   5.0 Angstrom        Algorithm: simmetrized interface
Bonded atoms (PDB atom serial numbers)
A:    317   328   343   346   347   353   354   375   379   486   496   497   505
      ND2   NH2   CD    NH1   NH2   OG1   CG2   O     OE1   CA    CG    CD    OE1
D:   5135  5127  4765  4764  5156  5131  5129  6208  6219  4766  4755  4757  6224
      O     O     CG    CB    OD2   O     CA    OG1   CA    CD    CB    CA    N  
     2.69  3.28  3.65  3.76  2.88  2.99  3.59  3.24  3.53  3.75  3.68  3.69  3.42
Bonded amino acids (PDB serial numbers)
A:    140   141   143   143   143   144   144   147   147   162   163   163   164
        N     R     R     R     R     T     T     E     E     S     P     P     E
        1     1     1     1     1     1     1     1     1     1     0     0     1
        a     a     a     a     a     a     a     a     a     -     -     -     -
D:    150   148   102   102   152   149   149   289   291   102   100   101   292
        E     G     P     P     D     G     G     T     S     P     A     G     R
        1     0     0     0     1     0     0     1     1     0     0     0     1
        -     a     b     b     -     -     -     -     a     b     -     b     a
#######################################

Protein: 2QMH     Program Version: 2       Number of monomers:  12         Simmetry:noncircular
Amino acids for each monomer: 161  181  164  181  164  160  160  178  160  178  162  161 
Distance cutoffs:  20.0   5.0 Angstrom        Algorithm: simmetrized interface
Bonded atoms (PDB atom serial numbers)
A:     89   101   105   111   113   297   298   300   401   508   606   607   608   644   645   646   657   666   671   679  1022  1024  1055  1056  1083  1084  1100
      OD2   O     CD2   CA    O     CD    NE    NH1   NE2   CE1   CG    SD    CE    CB    N     CA    O     CG    NH2   OE1   O     CG    NH1   NH2   SD    CE    OH 
D:   4052  4239  4589  4029  4612  4042  4040  4051  4342  5133  5148  5146  5144  5071  5074  4046  5102  5104  4054  5131  4585  4586  4584  4607  4450  4449  4557
      CA    NE    O     OD1   NH2   O     CA    N     NE2   CE    CZ    CE1   CD1   O     SD    CD2   NE    NH1   O     CG    CB    N     O     CG    NE2   CE1   ND2
     3.77  3.18  3.65  3.66  3.56  3.23  3.68  3.41  4.58  3.51  4.46  4.39  4.31  3.69  4.31  3.82  2.77  3.51  3.64  3.20  3.75  3.97  2.67  3.42  3.81  3.50  4.32
Bonded amino acids (PDB serial numbers)
A:    145   147   147   148   148   174   174   174   186   201   214   214   214   219   220   220   222   223   223   224   282   282   285   285   289   289   291
        D     Y     Y     G     G     R     R     R     Q     H     M     M     M     A     G     G     V     R     R     E     M     M     R     R     M     M     Y
        1     1     1     0     0     1     1     1     1     1     0     0     0     0     0     0     0     1     1     1     0     0     1     1     0     0     1
        b     -     -     -     -     b     b     b     -     -     a     a     a     -     -     -     -     -     -     -     a     a     a     a     -     -     -
D:    148   174   220   145   223   147   147   148   186   289   291   291   291   282   282   147   285   285   148   289   219   220   219   223   201   201   215
        G     R     G     D     R     Y     Y     G     Q     M     Y     Y     Y     M     M     Y     R     R     G     M     A     G     A     R     H     H     N
        0     1     0     1     1     1     1     0     1     0     1     1     1     0     0     1     1     1     0     0     0     0     0     1     1     1     1
        -     b     a     b     -     -     -     -     b     a     -     -     -     a     a     -     a     a     -     a     a     a     a     -     -     -     a
#######################################

Protein: 2QQ2     Program Version: 2       Number of monomers:  12         Simmetry:noncircular
Amino acids for each monomer: 156  156  157  153  150  149  148  153  154  143  156  154 
Distance cutoffs:  20.0   5.0 Angstrom        Algorithm: simmetrized interface
Bonded atoms (PDB atom serial numbers)
A:     88   102   104   105   124   288   314   315   343   535   718   729   731   745
      O     O     CG1   CG2   CD2   CG    CG2   CD1   NH2   CG2   OD2   O     CG1   OG 
E:   4872  4869  4871  4855  5055  4891  5499  5302  5485  5082  5110  5099  5081  5134
      CG2   O     CG1   O     CG    CD2   CG2   CG2   OD2   CD1   NH2   CB    CG2   CE 
     3.58  2.81  3.79  3.60  3.66  3.37  4.08  3.96  4.76  4.05  4.90  4.94  4.34  4.15
Bonded amino acids (PDB serial numbers)
A:    219   221   221   221   223   246   250   250   254   279   303   305   305   309
        S     I     I     I     L     E     I     I     R     V     D     V     V     S
        1     0     0     0     0     1     0     0     1     0     1     0     0     1
        b     b     b     b     b     a     a     a     a     b     b     -     -     -
E:    221   221   221   219   246   223   305   279   303   250   254   253   250   257
        I     I     I     S     E     L     V     V     D     I     R     A     I     K
        0     0     0     1     1     0     0     0     1     0     1     0     0     1
        b     b     b     b     a     b     -     b     b     a     a     a     a     a
#######################################

Protein: 2QQ3     Program Version: 2       Number of monomers:  12         Simmetry:noncircular
Amino acids for each monomer: 255  255  257  255  255  255  255  255  256  256  257  257 
Distance cutoffs:  20.0   5.0 Angstrom        Algorithm: simmetrized interface
Bonded atoms (PDB atom serial numbers)
A:    339   545   553   554   555   578   583   591   592   596   613   716  1501  1510  1532  1534  1535  1767  1790  1962
      OE2   CB    CG1   CG2   CD1   O     OE2   CD2   NE1   CZ3   ND2   CE    CB    CD1   NE    NH1   NH2   CD2   O     O  
F:  10463 11642 11665 11385 11638 11410 11407 10213 11384 11409 10591 10488 10472 10429 10458 10471 10453 10420 10428 10467
      CB    CD2   O     CD1   O     NH2   NE    OE1   CG    NH1   CE    ND2   CH2   CG2   OE2   CZ3   O     CB    CG1   NE1
     4.15  3.89  3.65  3.49  3.70  3.13  2.79  4.27  3.76  3.26  3.94  3.74  3.98  3.73  2.80  3.32  3.10  3.97  3.54  2.79
Bonded amino acids (PDB serial numbers)
A:     48    76    77    77    77    80    80    81    81    81    83    95   202   203   206   206   206   233   236   257
        E     P     I     I     I     E     E     W     W     W     N     K     P     L     R     R     R     L     A     G
        1     0     0     0     0     1     1     0     0     0     1     1     0     0     1     1     1     0     0     0
        -     a     a     a     a     a     a     a     a     a     a     -     a     a     a     a     a     a     -     -
F:     81   233   236   203   233   206   206    48   203   206    95    83    81    77    80    81    80    76    77    81
        W     L     A     L     L     R     R     E     L     R     K     N     W     I     E     W     E     P     I     W
        0     0     0     0     0     1     1     1     0     1     1     1     0     0     1     0     1     0     0     0
        a     a     -     a     a     a     a     -     a     a     -     a     a     a     a     a     a     a     a     a
#######################################

Protein: 2QRW     Program Version: 2       Number of monomers:  12         Simmetry:noncircular
Amino acids for each monomer: 126  127  127  126  126  126  127  127  127  126  127  126 
Distance cutoffs:  20.0   5.0 Angstrom        Algorithm: simmetrized interface
Bonded atoms (PDB atom serial numbers)
A:    437   439   444   446   463   483   485   510   511   518   546   550   552   554   560   561   572   573   578   580   950   979  1001  1009
      CA    O     CE1   CZ    CA    CD    CZ    O     CB    CG    N     CB    ND1   CE1   CB    CG    NH1   NH2   CB    CD1   OH    O     OG    CD2
G:   6977  6966  6968  6967  7005  7038  7036  6512  6523  6516  6511  6547  6520  6985  7347  6976  6553  6552  7343  7340  7332  7344  7334  7346
      CD1   CB    CD1   CG    OD2   CZ    CD    CB    CG2   OE2   O     CB    O     OE1   OXT   CG2   NH2   NH1   CD2   CB    O     CE1   CG    CZ 
     3.69  3.54  3.54  3.57  3.94  3.36  3.20  3.82  3.66  3.69  3.83  3.68  3.05  2.61  4.20  3.95  3.43  3.39  3.97  3.59  2.82  3.66  4.10  3.58
Bonded amino acids (PDB serial numbers)
A:     55    55    55    55    57    60    60    63    63    64    68    68    68    68    69    69    70    70    71    71   115   119   122   123
        Y     Y     Y     Y     G     R     R     S     S     E     H     H     H     H     P     P     R     R     L     L     Y     A     S     L
        1     1     1     1     0     1     1     1     1     1     1     1     1     1     0     0     1     1     0     0     1     0     1     0
        a     a     a     a     -     a     a     a     a     a     -     -     -     -     -     -     a     a     a     a     a     a     a     a
G:     83    82    82    82    86    90    90    30    31    30    30    34    31    84   128    83    34    34   128   128   127   128   127   128
        I     L     L     L     D     R     R     E     V     E     E     R     V     E     F     I     R     R     F     F     P     F     P     F
        0     0     0     0     1     1     1     1     0     1     1     1     0     1     0     0     1     1     0     0     0     0     0     0
        a     a     a     a     a     a     a     -     a     -     -     a     a     a     -     a     a     a     -     -     -     -     -     -
#######################################

Protein: 2QTX     Program Version: 2       Number of monomers:  12         Simmetry:noncircular
Amino acids for each monomer: 57  58  57  56  57  56  57  57  57  57  56  57 
Distance cutoffs:  20.0   5.0 Angstrom        Algorithm: simmetrized interface
Bonded atoms (PDB atom serial numbers)
A:     14    19    36    40    47    48    81   392   394   395   416   419   422   424   427   438   440   441   444   453   456   457   458   468   469
      OD1   O     N     CB    OH    N     CD1   O     CG    CD    O     CG2   CA    O     OD1   CE2   OH    N     O     CB    OE1   OE2   N     CZ    OH 
F:   2607  2598  2627  2643  2584  2628  2713  2750  2732  2730  2751  2731  2756  2722  2507  2498  2530  2710  2707  2706  2690  2687  2694  2695  2644
      ND2   CB    OE1   SD    CA    OE2   CD1   CE1   CZ    CE1   NE2   CE2   CB    N     NE    CD1   OE1   O     N     CD2   NH2   NE    O     CB    CE 
     3.98  3.49  2.74  3.54  3.54  3.03  3.66  3.02  3.99  4.11  2.82  3.45  3.36  3.13  2.81  3.71  3.33  2.77  2.74  3.70  2.90  3.12  3.15  3.68  3.08
Bonded amino acids (PDB serial numbers)
A:     16    17    19    19    19    20    23    63    63    63    66    66    67    67    67    68    68    69    69    70    70    70    71    71    71
        N     F     Y     Y     Y     A     L     K     K     K     I     I     D     D     D     Y     Y     I     I     E     E     E     Y     Y     Y
        1     0     1     1     1     0     0     1     1     1     0     0     1     1     1     1     1     0     0     1     1     1     1     1     1
        -     -     a     a     a     a     a     -     -     -     b     b     b     b     b     b     b     b     b     b     b     b     -     -     -
F:     47    46    49    51    44    49    60    64    62    62    64    62    65    62    33    32    36    60    60    59    57    57    58    58    51
        N     S     E     M     G     E     L     H     F     F     H     F     A     F     R     L     E     L     L     L     R     R     N     N     M
        1     1     1     0     0     1     0     1     0     0     1     0     0     0     1     0     1     0     0     0     1     1     1     1     0
        -     -     b     b     b     b     b     -     b     b     -     b     -     b     -     b     -     b     b     b     b     b     b     b     b
#######################################

Protein: 2V9P     Program Version: 2       Number of monomers:  12         Simmetry:noncircular
Amino acids for each monomer: 272  268  267  274  270  269  270  268  270  272  269  267 
Distance cutoffs:  20.0   5.0 Angstrom        Algorithm: simmetrized interface
Bonded atoms (PDB atom serial numbers)
A:     65    67    74    76    81    87    88   105   111   112   140   442   469   470   492   495   498   507   508   510   528   534   535   540   542  1230  1463  1478  1493  1496  1497  1504  1537  1540  1542  1549  1577  1612  1621  1633  1642  1808  1820  1855
      OD1   N     CD2   CE2   O     OG1   CG2   CA    OE1   NE2   CE1   CG    SD    CE    O     ND1   NE2   CE1   CE2   OH    NH1   CB    N     CG    OE1   NZ    O     OH    CD    NH1   NH2   OD1   CD1   CE2   OH    CD    OD1   O     O     CG1   OE1   CD2   OH    NH2
F:  11205 11220 11217 11235 10859 10869 10871 10863 10856 10844 10847 11241 11238 11073 11050 11047 11044 10862 11072 11111 11051 11078 11083 11084 11085 12074 12031 12047 12206 12211 12213 11945 11942 11946 11923 11975 12442 11328 11324 11036 12004 11880 11915 11888
      O     OD1   O     OE1   O     CG    OE1   ND2   N     O     CG2   CB    CA    CB    CB    CA    OE1   OD1   O     CB    OG    CB    CE2   CZ    OH    NZ    OG    CB    OD2   CB    OD1   ND2   CB    N     CE    CD2   NZ    NH2   CD    OE2   O     CG    OG    OD1
     3.19  3.42  3.77  3.88  2.98  3.72  3.48  3.60  2.59  3.47  3.37  3.72  3.94  3.75  3.34  3.66  3.43  3.71  3.42  3.82  2.99  3.58  4.36  3.98  3.82  3.89  3.36  3.32  3.42  3.34  3.59  3.31  3.89  3.87  3.17  3.82  4.19  4.37  4.76  3.26  4.63  4.84  4.09  4.49
Bonded amino acids (PDB serial numbers)
A:    312   313   313   313   314   315   315   318   318   318   321   360   364   364   367   367   367   368   368   368   370   371   372   372   372   461   490   491   493   493   493   494   499   499   499   500   504   508   509   511   512   533   534   538
        D     F     F     F     G     T     T     Q     Q     Q     Y     D     M     M     H     H     H     Y     Y     Y     R     A     E     E     E     K     T     Y     R     R     R     N     Y     Y     Y     P     D     K     A     V     Q     L     Y     R
        1     0     0     0     0     1     1     1     1     1     1     1     0     0     1     1     1     1     1     1     1     0     1     1     1     1     1     1     1     1     1     1     1     1     1     0     1     1     0     0     1     0     1     1
        a     a     a     a     a     a     a     a     a     a     a     a     a     a     a     a     a     a     a     a     a     a     a     a     a     -     a     a     a     a     a     a     -     -     -     -     -     -     -     -     b     a     a     -
F:    350   352   352   354   303   304   304   303   303   301   301   355   355   332   329   329   328   303   332   336   329   333   333   333   333   461   456   458   478   479   479   444   444   445   441   448   506   366   366   327   452   435   440   436
        A     N     N     Q     N     E     E     N     N     T     T     A     A     A     S     S     E     N     A     A     S     Y     Y     Y     Y     K     S     A     D     D     D     N     N     S     M     H     K     R     R     E     G     P     S     N
        0     1     1     1     1     1     1     1     1     1     1     0     0     0     1     1     1     1     0     0     1     1     1     1     1     1     1     0     1     1     1     1     1     1     0     1     1     1     1     1     0     0     1     1
        a     -     -     a     -     -     -     -     -     -     -     a     a     a     a     a     a     -     a     a     a     a     a     a     a     a     -     -     b     b     b     a     a     a     a     a     -     a     a     a     -     -     a     -
#######################################

Protein: 2V9X     Program Version: 2       Number of monomers:  12         Simmetry:noncircular
Amino acids for each monomer: 193  193  193  193  193  193  193  193  193  161  193  174 
Distance cutoffs:  20.0   5.0 Angstrom        Algorithm: simmetrized interface
Bonded atoms (PDB atom serial numbers)
A:      1   353   359   395   400   410   413   416   417   420   422   427   429   433   435   436   442   535   686   693   694   822   918   942   947   949   950   955   965   972   975   998  1062  1063  1064  1084  1087  1238  1239  1243  1255  1256  1260  1264  1276  1277  1283  1284  1287  1291  1339  1340  1342  1360  1386  1436  1450  1493  1494
      N     CB    CZ    O     O     CE1   N     O     CB    CD1   CA    OD1   N     CB    CD1   CD2   OG    CG1   OE2   CD1   CD2   CZ2   SD    CG1   O     OG1   CG2   CB    NE2   CD    NH1   CG    CG    OD1   OD2   CE1   OH    OE1   OE2   O     N     CA    OG    O     CB    N     CG2   N     O     NE    CD    NE    NH1   OD2   OH    O     OG    OD1   OD2
C:   2993  4103  3876  4114  4121  3638  4118  4130  4129  3891  4134  4152  4133  4172  4142  3890  4147  4113  4106  4093  3892  3010  3911  3909  3833  3912  3922  3848  3831  3249  3832  3235  3871  3878  3872  4091  4079  3008  4231  2994  3004  2999  3052  3024  3237  3032  3044  3033  3234  3221  3231  3233  3232  3217  3859  3882  3857  3846  3847
      N     CG    O     CD2   CD    CE2   O     N     CD2   CD2   CB    NH1   O     CE    CD2   CD1   CB    CD1   NZ    OG    N     NH1   CE    CG    N     N     O     N     OD1   CG2   OD2   CA    O     CG    CB    O     OH    NE    OE2   CA    O     SD    OD2   CB    O     OD1   NH2   OD2   N     O     CG    ND2   OD1   NH2   OG    NH1   O     NH1   NH2
     2.83  3.88  3.21  3.40  3.22  3.94  2.90  2.91  4.07  3.84  3.78  2.52  3.43  3.64  3.48  3.55  3.37  3.94  2.56  3.99  3.46  3.41  3.79  3.37  2.72  3.16  3.30  3.45  3.92  3.58  3.28  3.72  3.66  3.32  3.55  3.31  4.15  3.04  3.12  3.20  2.88  3.61  2.62  3.33  3.82  2.84  3.49  2.84  3.27  2.97  3.63  3.70  3.74  3.62  2.55  2.78  2.62  2.85  3.05
Bonded amino acids (PDB serial numbers)
A:      1    44    44    49    50    51    52    52    52    52    53    53    54    54    54    54    55    68    87    88    88   106   119   122   123   123   123   124   125   126   126   129   138   138   138   140   140   161   161   162   164   164   164   165   167   168   168   169   169   169   174   174   174   176   179   186   188   193   193
        M     F     F     A     A     F     I     I     I     I     D     D     L     L     L     L     S     V     E     L     L     W     M     V     T     T     T     A     H     R     R     P     D     D     D     Y     Y     E     E     P     S     S     S     G     A     V     V     R     R     R     R     R     R     D     Y     V     S     D     D
        0     0     0     0     0     0     0     0     0     0     1     1     0     0     0     0     1     0     1     0     0     0     0     0     1     1     1     0     1     1     1     0     1     1     1     1     1     1     1     0     1     1     1     0     0     0     0     1     1     1     1     1     1     1     1     0     1     1     1
        -     -     -     a     -     -     b     b     b     b     b     b     -     -     -     -     -     a     -     b     b     b     b     -     -     -     -     -     -     b     b     -     b     b     b     b     b     b     b     b     -     -     -     -     -     -     -     -     -     -     a     a     a     -     -     -     -     a     a
C:      1   144   115   145   146    82   146   148   147   116   148   150   148   153   149   116   150   145   144   142   117     2   119   119   109   120   121   111   108    32   108    30   114   115   114   142   140     2   161     1     2     1     7     4    30     5     6     5    30    28    29    29    29    27   112   115   112   110   110
        M     K     R     L     P     Y     P     A     L     L     A     R     A     M     L     L     R     L     K     S     G     R     M     M     G     V     H     S     D     T     D     G     A     R     A     S     Y     R     E     M     R     M     D     C     G     D     R     D     G     I     N     N     N     R     S     R     S     R     R
        0     1     1     0     0     1     0     0     0     0     0     1     0     0     0     0     1     0     1     1     0     1     0     0     0     0     1     1     1     1     1     0     0     1     0     1     1     1     1     0     1     0     1     1     0     1     1     1     0     0     1     1     1     1     1     1     1     1     1
        -     -     a     -     -     b     -     b     b     -     b     -     b     -     b     -     -     -     -     -     -     -     b     b     -     -     -     a     b     b     b     -     a     a     a     -     b     -     b     -     -     -     a     a     -     a     a     a     -     b     b     b     b     -     a     a     a     a     a
#######################################

Protein: 2VAK     Program Version: 2       Number of monomers:  12         Simmetry:noncircular
Amino acids for each monomer: 410  409  404  409  409  404  403  409  410  404  410  410 
Distance cutoffs:  20.0   5.0 Angstrom        Algorithm: simmetrized interface
Bonded atoms (PDB atom serial numbers)
A:      1     9    23    29    33    34    50    58    59    80    87  2310  2321  2324  2437  2464  2465
      N     N     OE2   CG    CE2   CZ    OG1   SD    CE    CB    CG2   O     N     O     N     SD    CE 
B:   6028  6027  3553  3566  3556  3551  3565  6170  6196  6146  6137  6080  6048  6049  6101  6071  6040
      OD2   OD1   OG    CG    C     O     CB    OH    NH1   OE1   OE1   NE2   OE1   NE2   CB    CB    O  
     2.82  3.04  3.78  4.04  3.68  3.31  3.32  3.44  3.82  3.39  3.50  2.91  2.80  3.05  3.78  3.61  3.42
Bonded amino acids (PDB serial numbers)
A:      4     5     6     7     7     7    10    11    11    14    15   309   311   311   326   329   329
        I     S     E     F     F     F     T     M     M     A     I     P     V     V     G     M     M
        0     1     1     0     0     0     1     0     0     0     0     0     0     0     0     0     0
        -     -     -     -     -     -     -     -     -     -     -     -     -     -     -     b     b
B:    379   379    63    65    64    63    65   397   400   394   393   386   382   382   389   385   381
        D     D     S     P     T     S     P     Y     R     Q     Q     Q     Q     Q     A     A     G
        1     1     1     0     1     1     0     1     1     1     1     1     1     1     0     0     0
        a     a     -     -     -     -     -     -     -     a     a     a     a     a     a     a     a
#######################################

Protein: 2VML     Program Version: 2       Number of monomers:  12         Simmetry:noncircular
Amino acids for each monomer: 162  172  162  172  162  172  162  172  162  172  162  172 
Distance cutoffs:  20.0   5.0 Angstrom        Algorithm: simmetrized interface
Bonded atoms (PDB atom serial numbers)
A:      1     7     8    23    38    43    69    70    93    94   112   113   116   117   131   133   134   135   139   142   179   182   183   202   207   209   224   229   231   234   261   287   337   688   696   722   727   728   731   735   753   755   758   820
      N     SD    CE    OG1   CG2   O     CG2   CD1   OD1   OD2   C     O     C     O     CD1   CE1   CE2   CZ    O     CD1   O     CD1   CD2   CB    CB    OD1   NH1   O     CG    CE1   CB    CE    CG2   CA    NH1   OG1   O     CB    CD2   OH    O     CG1   CA    CE1
B:   1248  1291  1321  1269  2005  1252  1251  1974  1957  2073  1943  1942  1941  1982  1970  1936  1907  1905  1590  1977  1543  1539  1562  2002  1542  1514  1282  1482  1507  1476  1483  1459  1373  1377  1338  1375  1314  1312  1313  1366  1281  1452  1279  1339
      O     OG1   CG2   OD2   CA    CE    SD    O     OH    NH1   CZ    NE    CD    OH    OG    CA    CG    O     OG1   CD1   CD2   O     CG1   CD1   CD1   OD1   CD2   CG1   OG    CD2   CG2   OG1   CB    CE1   OD1   CD1   CD1   CG1   CG2   O     CD1   CD1   CB    OD2
     2.92  3.50  3.83  2.83  3.80  3.65  3.55  3.37  2.60  2.85  3.77  3.60  3.40  2.39  3.94  3.62  3.76  3.74  2.73  3.73  3.92  3.91  4.04  4.03  4.11  3.77  3.53  3.60  3.49  3.90  3.65  3.21  3.82  3.66  3.02  3.51  3.19  3.88  3.62  2.43  3.56  3.62  4.02  3.26
Bonded amino acids (PDB serial numbers)
A:      1     1     1     3     5     6     9     9    13    13    16    16    17    17    18    18    18    18    19    19    24    24    24    27    28    28    30    31    31    31    34    38    45    91    91    94    95    95    95    95    98    98    99   108
        M     M     M     T     I     T     I     I     D     D     G     G     R     R     F     F     F     F     L     L     L     L     L     A     N     N     R     F     F     F     A     M     T     R     R     T     Y     Y     Y     Y     V     V     A     Y
        0     0     0     1     0     1     0     0     1     1     0     0     1     1     0     0     0     0     0     0     0     0     0     0     1     1     1     0     0     0     0     0     1     1     1     1     1     1     1     1     0     0     0     1
        -     -     -     a     a     a     a     a     a     a     -     -     -     -     -     -     -     -     -     -     a     a     a     a     a     a     a     a     a     a     a     a     a     a     a     a     a     a     a     a     a     a     a     a
B:      1     6    10     3    99     1     1    95    92   108    91    91    91    95    94    91    87    87    45    95    38    38    41    98    38    35     5    31    34    30    31    28    18    18    13    18     9     9     9    17     5    27     5    13
        M     T     V     D     A     M     M     Y     Y     R     R     R     R     Y     S     R     E     E     T     Y     L     L     V     L     L     N     F     V     S     L     V     T     F     F     D     F     I     I     I     S     F     L     F     D
        0     1     0     1     0     0     0     1     1     1     1     1     1     1     1     1     1     1     1     1     0     0     0     0     0     1     0     0     1     0     0     1     0     0     1     0     0     0     0     1     0     0     0     1
        -     a     a     a     a     -     -     a     a     a     a     a     a     a     a     a     a     a     a     a     a     a     a     a     a     a     a     a     a     a     a     a     -     -     a     -     a     a     a     -     a     a     a     a
#######################################

Protein: 2Z0R     Program Version: 2       Number of monomers:  12         Simmetry:noncircular
Amino acids for each monomer: 97  100  98  97  98  99  98  97  101  97  99  100 
Distance cutoffs:  20.0   5.0 Angstrom        Algorithm: simmetrized interface
Bonded atoms (PDB atom serial numbers)
A:      1    16   229   238   255   257   285   318   612   616   617   621   623   630   635   664
      N     CA    O     OG    CG    OE1   CB    CE1   NH2   O     CB    CA    O     CG2   CB    OE1
G:   5305  5289  5320  5324  5332  5364  5367  5366  4828  5340  5343  5359  4829  4826  4820  4815
      NH1   O     NE2   O     CB    CB    OD2   OD1   OE1   NE    NH2   NZ    OE2   CG    O     CD1
     2.60  3.52  3.34  2.97  3.79  3.70  3.66  3.88  2.70  3.55  4.05  4.69  2.98  3.55  4.12  4.38
Bonded amino acids (PDB serial numbers)
A:      5     7    34    35    37    37    41    45    82    83    83    84    84    85    86    89
        L     G     T     S     E     E     A     H     R     P     P     G     G     T     H     Q
        0     0     1     1     1     1     0     1     1     0     0     0     0     1     1     1
        -     -     -     a     a     a     a     a     -     -     -     -     -     -     -     b
G:     87    86    89    90    91    95    95    95    27    92    92    94    27    27    26    25
        R     H     Q     V     A     D     D     D     E     R     R     K     E     E     G     L
        1     1     1     0     0     1     1     1     1     1     1     1     1     1     0     0
        -     -     b     b     b     a     a     a     -     b     b     a     -     -     -     -
#######################################

Protein: 2Z3B     Program Version: 2       Number of monomers:  12         Simmetry:noncircular
Amino acids for each monomer: 180  180  180  180  180  180  180  180  180  180  180  180 
Distance cutoffs:  20.0   5.0 Angstrom        Algorithm: simmetrized interface
Bonded atoms (PDB atom serial numbers)
A:      5    19    22   201   225   226   230   241   251   266   405   409   415   416   417   428   429   439   444   480   714   720   721
      CB    CD1   CE2   CZ    CG1   CG2   O     CE    N     OG1   CA    OG    CG1   CG2   N     OD1   OD2   CB    CE2   OE2   NZ    CG1   CG2
F:   7690  7700  7718  7579  7808  7807  7859  7666  7741  7742  7702  7687  7707  7710  7694  7491  7488  7456  7425  7457  7514  7490  7539
      CG2   CG    CD1   CE    OD1   CG    NH2   CD2   OD1   OD2   OE1   O     O     CG2   O     NH2   NE    CE    CG1   NZ    NZ    NH1   NH1
     3.62  3.61  3.82  3.81  3.38  3.67  2.93  3.44  2.99  2.77  3.69  3.23  3.85  3.83  3.19  3.01  2.62  3.92  3.81  3.29  3.34  3.27  3.77
Bonded amino acids (PDB serial numbers)
A:      1     3     3    27    31    31    32    33    35    36    55    55    56    56    57    58    58    60    60    64    92    93    93
        S     F     F     F     V     V     V     M     H     T     S     S     V     V     A     D     D     F     F     E     K     V     V
        1     0     0     0     0     0     0     0     1     1     1     1     0     0     0     1     1     0     0     1     1     0     0
        -     -     -     b     b     b     b     b     -     -     a     a     a     a     a     a     a     a     a     a     -     a     a
F:    115   117   119   100   133   133   140   111   122   122   117   115   118   118   116    89    89    86    82    86    92    89    95
        T     E     I     M     N     N     R     L     D     D     E     T     V     V     G     R     R     K     V     K     K     R     R
        1     1     0     0     1     1     1     0     1     1     1     1     0     0     0     1     1     1     0     1     1     1     1
        -     -     b     -     a     a     a     b     -     -     -     -     b     b     -     a     a     a     a     a     -     a     a
#######################################

Protein: 3BKN     Program Version: 2       Number of monomers:  12         Simmetry:noncircular
Amino acids for each monomer: 161  161  161  161  161  161  161  161  161  161  161  161 
Distance cutoffs:  20.0   5.0 Angstrom        Algorithm: simmetrized interface
Bonded atoms (PDB atom serial numbers)
A:      1     6   508   530   895   901   924   928   942   948   967   970   971
      N     CG    NH2   CG    O     NH1   O     OE1   CB    OG1   CD    NH1   NH2
K:  14105 13782 14043 14076 13869 13988 13840 13844 13985 14044 13987 14018 13997
      OE1   OH    OE1   OD1   CG2   OE2   CG    N     CG    OE2   OE1   CB    NE2
     2.83  3.51  2.76  3.87  3.76  2.75  3.35  3.35  3.97  3.05  3.06  3.85  3.29
Bonded amino acids (PDB serial numbers)
A:      1     1    61    64   109   109   112   112   114   115   118   118   118
        M     M     R     L     R     R     Q     Q     A     T     R     R     R
        0     0     1     0     1     1     1     1     0     1     1     1     1
        -     -     a     a     a     a     -     -     a     a     a     a     a
K:    135    95   128   132   106   121   102   103   121   128   121   125   122
        E     Y     E     D     V     E     K     P     E     E     E     A     Q
        1     1     1     1     0     1     1     0     1     1     1     0     1
        a     a     a     a     a     a     a     a     a     a     a     a     a
#######################################

Protein: 3D2C     Program Version: 2       Number of monomers:  12         Simmetry:noncircular
Amino acids for each monomer: 179  179  179  179  179  179  179  179  179  179  179  179 
Distance cutoffs:  20.0   5.0 Angstrom        Algorithm: simmetrized interface
Bonded atoms (PDB atom serial numbers)
A:   1113  1295  1297  1316  1317  1324  1326  1328  1340  1341  1356
      NH2   O     CG    O     CB    O     CA    O     OE1   NE2   CG2
B:   2624  1555  1556  1547  1554  1599  1521  1522  1492  1523  1495
      CE2   CB    OG    O     O     NH1   O     CB    CB    OG    OE1
     3.92  3.57  3.53  3.33  3.70  2.80  3.54  3.14  3.86  2.77  3.57
Bonded amino acids (PDB serial numbers)
A:    147   171   171   174   174   175   176   176   178   178   180
        R     E     E     N     N     G     G     G     Q     Q     T
        1     1     1     1     1     0     0     0     1     1     1
        b     a     a     a     a     -     -     -     -     -     -
B:    166    28    28    27    28    33    24    24    20    24    20
        Y     S     S     V     S     R     S     S     E     S     E
        1     1     1     0     1     1     1     1     1     1     1
        a     a     a     a     a     a     a     a     a     a     a
#######################################

Protein: 3DJC     Program Version: 2       Number of monomers:  12         Simmetry:noncircular
Amino acids for each monomer: 255  256  256  254  252  251  256  255  255  250  250  250 
Distance cutoffs:  20.0   5.0 Angstrom        Algorithm: simmetrized interface
Bonded atoms (PDB atom serial numbers)
A:     78   185   204   207   208   224   230   347   352   377   382   389   390
      ND1   O     N     O     CB    NE2   OG1   OG    CB    O     OE2   OD1   ND2
D:   6218  6566  6232  6216  6217  6241  6240  6260  6261  6289  6320  6575  6578
      CG2   NZ    OD2   OG1   CG2   OE2   OE1   CG2   CD1   NZ    NH1   CE1   OH 
     3.48  2.97  2.92  2.66  3.70  3.15  2.80  3.43  3.44  2.98  3.07  3.36  3.04
Bonded amino acids (PDB serial numbers)
A:     11    25    27    27    27    28    29    44    45    48    48    49    49
        H     R     R     R     R     H     T     S     V     E     E     N     N
        1     1     1     1     1     1     1     1     0     1     1     1     1
        b     b     b     b     b     b     b     a     a     a     a     -     -
D:     34    78    36    34    34    37    37    40    40    43    47    79    79
        -     K     D     -     -     E     E     I     I     K     R     Y     Y
        -     1     1     -     -     1     1     0     0     1     1     1     1
        a     a     a     a     a     a     a     a     a     a     a     a     a
#######################################

Protein: 3DTD     Program Version: 2       Number of monomers:  12         Simmetry:noncircular
Amino acids for each monomer: 142  146  147  145  143  142  143  146  145  145  145  145 
Distance cutoffs:  20.0   5.0 Angstrom        Algorithm: simmetrized interface
Bonded atoms (PDB atom serial numbers)
A:     61   200   208   213   215   224   227   785   802   918   925   940   941
      CD2   CB    O     CA    O     CB    OD2   NE2   NZ    O     CZ    OE1   NE2
B:   1110  1087  1090  1079  1095  1172  1081  1105  2184  1089  1102  1106  1093
      CB    CG    N     O     OG1   ND2   OG    OE2   OE2   CD2   CG    N     O  
     3.84  3.84  2.91  3.29  3.32  3.91  3.16  3.56  4.95  3.41  3.51  2.87  3.32
Bonded amino acids (PDB serial numbers)
A:     49    69    70    71    71    72    72   148   150   167   167   169   169
        L     E     V     N     N     D     D     H     K     F     F     Q     Q
        0     1     0     1     1     1     1     1     1     0     0     1     1
        -     b     b     -     -     -     -     b     b     b     b     b     b
B:     46    43    44    42    44    53    42    45   186    43    45    46    44
        T     L     T     S     T     N     S     E     E     L     E     T     T
        1     0     1     1     1     1     1     1     1     0     1     1     1
        b     -     -     -     -     b     -     b     a     -     b     b     -
#######################################

Protein: 4OTB     Program Version: 2       Number of monomers:  12         Simmetry:noncircular
Amino acids for each monomer: 59  59  59  59  59  59  59  59  59  59  59  58 
Distance cutoffs:  20.0   5.0 Angstrom        Algorithm: simmetrized interface
Bonded atoms (PDB atom serial numbers)
A:      8    11    15    20    21    24    28    35    38    41    54   114   119   152   175   177   179   186   187   207   213   231   236   238   242   245   246   389
      N     O     CD1   CB    N     O     OE1   CG1   N     O     CG2   O     NE2   CD2   O     CG    OE1   CG1   CG2   CB    CG1   NH1   O     OG    O     CD1   CD2   CE1
B:    490   487   838   484   473   470   477   469   460   457   694   685   691   695   656   687   680   635   662   623   636   628   563   626   568   503   601   464
      O     N     CE1   CG1   O     N     OE1   CB    O     N     CD1   O     O     CD2   CB    OG    NH1   CG1   CG1   C     CG2   OE1   O     CG    NE2   CG2   CD2   CD1
     3.11  2.78  4.04  3.91  2.98  2.94  4.75  3.96  2.76  3.10  3.71  4.03  4.04  3.73  3.78  3.03  2.66  4.33  3.52  3.84  3.42  2.65  4.09  3.04  4.04  3.75  3.66  4.07
Bonded amino acids (PDB serial numbers)
A:      2     2     2     3     4     4     4     5     6     6     7    15    15    19    22    22    22    23    23    26    27    29    30    30    31    31    31    50
        I     I     I     A     Q     Q     Q     I     H     H     I     Q     Q     L     E     E     E     V     V     A     I     R     S     S     L     L     L     F
        0     0     0     0     1     1     1     0     1     1     0     1     1     0     1     1     1     0     0     0     0     1     1     1     0     0     0     0
        b     b     b     b     b     b     b     b     b     b     b     a     a     a     a     a     a     a     a     a     a     a     a     a     a     a     a     -
B:      6     6    50     5     4     4     4     3     2     2    31    30    31    31    26    30    29    23    27    22    23    22    15    22    15     7    19     2
        H     H     F     I     Q     Q     Q     A     I     I     L     S     L     L     A     S     R     V     I     E     V     E     Q     E     Q     I     L     I
        1     1     0     0     1     1     1     0     0     0     0     1     0     0     0     1     1     0     0     1     0     1     1     1     1     0     0     0
        b     b     -     b     b     b     b     b     b     b     a     a     a     a     a     a     a     a     a     a     a     a     a     a     a     b     a     b
#######################################
