# Supplementary material for: Oligomeric Interfaces Under the Lens: Gemini
Source: PLoS One. 2010 Mar 25;5(3):e9897. doi: 10.1371/journal.pone.0009897 (PMC2845623; doi:10.1371/journal.pone.0009897)
Supplement: Text S11 — Readme. User's manual. (0.00 MB TXT) [file pone.0009897.s011.txt]

Output data of the program Gemini

The following text files are provided, one for each indicated stoichiometry. Notice 
that dimers were not included in the paper analysis. 
i03out  i04out  i05out  i06out  i07out  i08out  i09out  i10out  i11out  i12out
They contain the full output of Gemini for 2845 proteins, one protein after the other,
separated by a line of hash keys #.
These files are almost self-explaining; a detailed explanation of the content of 
these files is given in the paper, expecially in the caption of figure 2. 

A new protein starts after a line of hash keys #. 
1) The first line gives the PDB code, the version of Gemini used, the stoichiometry 
and if the oligomer is circular or not.
2) The second line indicates the total number of amino acids given in the PDB file 
for each individual chain (this can differ from the actual number of amino acids, as certain PDB
structures are incomplete or contain foreign material)
3) The third line indicates the cuts-off used and specifies that this interface has been
obtained by symmetryzation.
4) Lines from 4 to 9 form the so called Section 1. They contain the pairs of interacting atoms 
in the interface. Lines from 10 to 18 form Section 2. The corresponding amino acids are indicated. 
Paired atoms and their matching amino acids are shown on the same column. 
5) Line 5 indicates the PDB number of the atom.
6) Line 6 indicates its type.
7) Line 7 indicates the PDB number of the atom partner.
8) Line 8 indicates its type.
9) Line 9 indicates the atomic distance (in Angstrom) between the pair of atoms. 
10) A similar format is used in section 2, with amino acids information. 
11) The progressive number of the amino acid along the sequence is given on the line 11.
12) In line 12 there is the type of amino acid. 
13) Line 13 indicates the hydrophobicity of the amino acid (1 and 0 for hydrophilic and 
hydrophobic, respectively).
14) Line 14 gives the secondary structure to which the amino acid belongs, if this information
is supplied in the PDB file.
15) Like line 11.
16) Like line 12.
17) Like line 13.
18) Like line 14.
